# Supplementary material for: Neuronal tuning aligns dynamically with object and texture manifolds across the visual hierarchy
Source: Nat Neurosci. 2026 Mar 10;29(4):864–75. doi: 10.1038/s41593-026-02207-1 (PMC13061647; doi:10.1038/s41593-026-02207-1)
Supplement: Supplementary file 10 — Attribution data for time windows 5, 10, 20, 25 and 50 ms, for panel b. Time window specific evolution trajectory of time windows 10, 20, 25 and 50 ms, for panel c. [file 41593_2026_2207_MOESM10_ESM.zip › ExtendedFig4_Source_data/FigureExtended4C_src_normresp_wdw_175-200_BigGAN_sem.csv]

0	1	2	3	4	5	6	7	8	9	10	11	12	13	14	15	16	17	18	19	20	21	22	23	24	25	26	27	28	29	30	31	32	33	34	35	36	37	38	39	40	41	42	43	44	45	46	47	48	49
0.056728361105317336	0.04875757016351688	0.06401177005102007	0.06822395423937612	0.04693399898332554	0.06805565896990148	0.07924201059227243	0.08302280361731232	0.06358682213826253	0.05316578180974005	0.04961607005952259	0.04804542092541957	0.0569237187545543	0.05725631633371532	0.08037359601065554	0.05385422784159075	0.061722753055626536	0.06903915570085734	0.05677374602212794	0.04919932313416356	0.0563417273730222	0.057205383205368214	0.08075435272704537	0.06786323455369823	0.05553207309463587	0.06471430933022501	0.04520479282622641	0.06432615782038717	0.06186237399704578	0.06622287578700835	0.06722641032778391	0.05678181395376475	0.06532033782450576	0.04227175907148834	0.04494828354728596	0.07854920970933231	0.05687301780928129	0.0636634782995995	0.0560774738679475	0.04393313073169769	0.0686227899897837	0.07065908807961593	0.062003154626987925	0.0726002367755127	0.06233590986511345	0.0583543114784344	0.06690421815174336	0.06262926481508888	0.06262926481508888	0.06262926481508888
0.050408110045370984	0.05089633446446733	0.07117320888944023	0.08407183540166155	0.052889308828820474	0.060896784566374935	0.06490177414102617	0.07537373951354694	0.06974426041697078	0.05488671733118385	0.060721869474308285	0.07190799375015153	0.06571690637009116	0.08857434905436012	0.06686323330322967	0.06129239432599248	0.07225453563403676	0.07941569332622762	0.055145156211520906	0.06900658764534524	0.07885023474655291	0.05667935984031804	0.08315841998810795	0.07238198098957097	0.06021660430196652	0.06772453204153245	0.08434362721194127	0.06302099898968329	0.05918193248439898	0.07114125018036244	0.052580788499013494	0.07298387622836407	0.052231738958829474	0.07014586950900531	0.06108575417890552	0.06561581184395542	0.06561581184395542	0.06561581184395542	0.06561581184395542	0.06561581184395542	0.06561581184395542	0.06561581184395542	0.06561581184395542	0.06561581184395542	0.06561581184395542	0.06561581184395542	0.06561581184395542	0.06561581184395542	0.06561581184395542	0.06561581184395542
0.09602761645361818	0.07749420526629125	0.07288189428537588	0.09587537525670588	0.09404629969470495	0.0956653743488921	0.10481203951081597	0.06450535293253341	0.08408357025380671	0.1108660634665784	0.07764185251440871	0.09396508362412503	0.10911745428091811	0.09145567553459091	0.06432819932520296	0.08353730093214498	0.0803740548568717	0.09432373249950014	0.09655882851345542	0.10151471825554197	0.09003989396170163	0.10613326028225409	0.08387314840308674	0.0902500097904473	0.07512700095446893	0.058159846959192685	0.08967688032478684	0.08427938477460584	0.09389280102322799	0.10603943804240518	0.09398724976413887	0.1151055978625887	0.09436921537837552	0.10473740662048212	0.10473740662048212	0.10473740662048212	0.10473740662048212	0.10473740662048212	0.10473740662048212	0.10473740662048212	0.10473740662048212	0.10473740662048212	0.10473740662048212	0.10473740662048212	0.10473740662048212	0.10473740662048212	0.10473740662048212	0.10473740662048212	0.10473740662048212	0.10473740662048212
0.05644250235500333	0.09373146182956342	0.056808580917013705	0.07043894741910176	0.04729242176517253	0.0653568643776472	0.07187748545846882	0.06649516509100976	0.05176677445130148	0.07011964232758311	0.06827893942815023	0.07164111250485106	0.06971692176295553	0.0644560845194569	0.07000760230554935	0.06496456204668428	0.04005925128650848	0.051111101682007755	0.06175963491110177	0.05494310357788248	0.06138215563930319	0.07169294539313423	0.057106764383413326	0.06675180079265339	0.05332140173043387	0.05642454513658806	0.06597170179786047	0.05885052253146915	0.051916780320052744	0.042638209255737435	0.06403048919885981	0.07114276405400627	0.04912166059992057	0.060656608353048834	0.05641100414525824	0.06255650594290388	0.05577038817622251	0.05284267784722206	0.05430653301172229	0.05430653301172229	0.05430653301172229	0.05430653301172229	0.05430653301172229	0.05430653301172229	0.05430653301172229	0.05430653301172229	0.05430653301172229	0.05430653301172229	0.05430653301172229	0.05430653301172229
0.06168189807043348	0.05126077210052995	0.049309384289162414	0.07202969585729062	0.06706836685598318	0.0596956057020108	0.06558103059964504	0.0699058733251283	0.04855723962129735	0.0682657383344376	0.05924871602666482	0.07522498905137436	0.061213143047000464	0.05826139784181709	0.060587588673625514	0.04225822311359599	0.07104893192153058	0.0680204168652559	0.050126210519445324	0.06266352955319271	0.07683778370843808	0.058496185434976956	0.05500541851258366	0.06219842693874986	0.07876225928336258	0.06776462726608595	0.08147692553193103	0.0728001744341941	0.06855492332999202	0.08217953491454305	0.07536722912226754	0.07536722912226754	0.07536722912226754	0.07536722912226754	0.07536722912226754	0.07536722912226754	0.07536722912226754	0.07536722912226754	0.07536722912226754	0.07536722912226754	0.07536722912226754	0.07536722912226754	0.07536722912226754	0.07536722912226754	0.07536722912226754	0.07536722912226754	0.07536722912226754	0.07536722912226754	0.07536722912226754	0.07536722912226754
0.09345028356860494	0.10869017777932037	0.07881639234147864	0.09994873807427156	0.1223913792790786	0.09173367987633546	0.0822452210846905	0.091345013512734	0.1102895340445776	0.10241546997916479	0.09776247460972132	0.09412850107092904	0.10229385028006244	0.09605533048278872	0.1301698409425222	0.08904104388922547	0.09658926523216484	0.0988719012902882	0.10172430571413052	0.07607456451506946	0.09821821948394746	0.09443837819935555	0.09608195388165172	0.09317045941931168	0.09694558318780802	0.08383271577241129	0.09711049482389708	0.0708763168753608	0.0751890998594363	0.07622866787703408	0.088423055203474	0.10534498327165871	0.08339511329340661	0.08573799030385156	0.11244915879354639	0.08085194640178608	0.08742807613308	0.08598393940033203	0.08777626364860676	0.08788810774056248	0.08783218569458462	0.08783218569458462	0.08783218569458462	0.08783218569458462	0.08783218569458462	0.08783218569458462	0.08783218569458462	0.08783218569458462	0.08783218569458462	0.08783218569458462
0.09500976767561044	0.14024891126983965	0.11520408101695795	0.15235715947385045	0.16136743540959458	0.10437609395662012	0.10139697497303068	0.12739339871831715	0.10445767208310625	0.14774187184868515	0.13457415933122818	0.13488436318472685	0.1124080622881842	0.11978570246165941	0.07943069570353099	0.11545724192929645	0.10995425586827581	0.13469136317407823	0.12950809676168415	0.12627345576187146	0.1345246676972965	0.15234497882327244	0.11757414548714795	0.12645389581690156	0.1222973064992291	0.10451981700518147	0.11340856175220526	0.11340856175220526	0.11340856175220526	0.11340856175220526	0.11340856175220526	0.11340856175220526	0.11340856175220526	0.11340856175220526	0.11340856175220526	0.11340856175220526	0.11340856175220526	0.11340856175220526	0.11340856175220526	0.11340856175220526	0.11340856175220526	0.11340856175220526	0.11340856175220526	0.11340856175220526	0.11340856175220526	0.11340856175220526	0.11340856175220526	0.11340856175220526	0.11340856175220526	0.11340856175220526
0.04337273539391945	0.03884434375521694	0.051040623939991106	0.05106863579208028	0.04022764935610858	0.0432871968075751	0.04871232428260265	0.051669756829282855	0.03033424625061545	0.03306382129201802	0.042915485573985064	0.04091033832545775	0.04488362397374611	0.04335952901948015	0.045266026142613866	0.03938238986355461	0.035832248270761397	0.03848060987616139	0.042444906797517425	0.03746305964530661	0.04111107361204562	0.03517692504373376	0.04115550865477673	0.043644665162345636	0.039763158860684954	0.0504851892283492	0.06900899569379541	0.0597470924610723	0.0597470924610723	0.0597470924610723	0.0597470924610723	0.0597470924610723	0.0597470924610723	0.0597470924610723	0.0597470924610723	0.0597470924610723	0.0597470924610723	0.0597470924610723	0.0597470924610723	0.0597470924610723	0.0597470924610723	0.0597470924610723	0.0597470924610723	0.0597470924610723	0.0597470924610723	0.0597470924610723	0.0597470924610723	0.0597470924610723	0.0597470924610723	0.0597470924610723
0.05483699578472437	0.09417105715639892	0.06450075512086247	0.07330022839122352	0.05895704133634	0.08002482342871768	0.06727329120611522	0.06671265705062643	0.05616680175592632	0.07540665564416839	0.0712010384243001	0.07503913653762284	0.07057376136301306	0.0886856163752232	0.06149526536146798	0.06968030194642076	0.0794042393219085	0.06670793947081198	0.07720931301477699	0.05693434338193898	0.07851826838102023	0.053039866472341844	0.06034688917356281	0.06262991986596995	0.056950549181512364	0.059113495539253984	0.05039276725272629	0.06241401037506042	0.07767821370032188	0.0757724526704676	0.06375970258944239	0.06022611433996283	0.06336842427434548	0.05977364390149715	0.06157103408792132	0.06157103408792132	0.06157103408792132	0.06157103408792132	0.06157103408792132	0.06157103408792132	0.06157103408792132	0.06157103408792132	0.06157103408792132	0.06157103408792132	0.06157103408792132	0.06157103408792132	0.06157103408792132	0.06157103408792132	0.06157103408792132	0.06157103408792132
0.08070060315600666	0.058986868826241996	0.07360473153186876	0.06033032142822202	0.09963032601585575	0.0752580662480308	0.07430887379980823	0.09832489579121241	0.09042714750554585	0.08447715683099014	0.06975503565250153	0.091649175653708	0.09399367837043247	0.08721076245190412	0.06167273144887904	0.0716242527025899	0.10142613764316404	0.09010554748244802	0.0760440948366926	0.09103511511737213	0.08578651238100983	0.0675373403719469	0.08665047356298106	0.06977553971112385	0.0771812748850284	0.06683770511631816	0.08839245960730689	0.08512190552417886	0.06643701775553672	0.0860477794085562	0.09799735873622074	0.08552279856423957	0.07797822171619419	0.08175051014021688	0.08175051014021688	0.08175051014021688	0.08175051014021688	0.08175051014021688	0.08175051014021688	0.08175051014021688	0.08175051014021688	0.08175051014021688	0.08175051014021688	0.08175051014021688	0.08175051014021688	0.08175051014021688	0.08175051014021688	0.08175051014021688	0.08175051014021688	0.08175051014021688
0.07561204028700527	0.07513028194977438	0.08428873922283707	0.07941153234734435	0.09724337434269961	0.08609795041521472	0.07476480782432567	0.0777684619420338	0.09125957751898398	0.10243730902020876	0.09158179323444925	0.08360596260371815	0.07822537812846439	0.08704456314919562	0.07643046246330003	0.06397889129823645	0.10139717528314712	0.07633566308921277	0.07898740061368117	0.10001076227733416	0.09156780485425707	0.060290074931282196	0.08908035185367667	0.08128846569423619	0.08744854550757637	0.08238294021220469	0.09706846326704861	0.07381694006518323	0.09881720794437444	0.08598570695311886	0.08997894317532147	0.08798232506422016	0.08798232506422016	0.08798232506422016	0.08798232506422016	0.08798232506422016	0.08798232506422016	0.08798232506422016	0.08798232506422016	0.08798232506422016	0.08798232506422016	0.08798232506422016	0.08798232506422016	0.08798232506422016	0.08798232506422016	0.08798232506422016	0.08798232506422016	0.08798232506422016	0.08798232506422016	0.08798232506422016
0.03593764632183189	0.040001794391889625	0.05371727484585172	0.04005976478965904	0.053692817544750616	0.047628155706518294	0.05619101892819202	0.047793879720422074	0.04541575565140709	0.04193955864106934	0.05866222169783461	0.04913654578981915	0.050258075354089	0.04815172448834518	0.05111199268898183	0.06510159543081943	0.05119670548157535	0.05673944595370853	0.0563011539046707	0.06668649916945717	0.043063262208645106	0.04562731677009268	0.051083129676917534	0.052523482260942514	0.060090983078024275	0.059862754734176925	0.048463727014631856	0.06166631947541634	0.0654749600120026	0.05923218094530449	0.05703495914597721	0.058133570045640855	0.058133570045640855	0.058133570045640855	0.058133570045640855	0.058133570045640855	0.058133570045640855	0.058133570045640855	0.058133570045640855	0.058133570045640855	0.058133570045640855	0.058133570045640855	0.058133570045640855	0.058133570045640855	0.058133570045640855	0.058133570045640855	0.058133570045640855	0.058133570045640855	0.058133570045640855	0.058133570045640855
0.06318076086725288	0.06665495372520752	0.09122758173346028	0.08275842388183617	0.07125563847812158	0.06764425302896561	0.07075048682670018	0.06439228266977111	0.06310048823800916	0.07021346530234844	0.07347261800495307	0.0695823944620617	0.08608111473496839	0.06479926559996915	0.08166746890864635	0.07618238155595013	0.08376581078162422	0.0804450619568338	0.07044081098349261	0.0779065491145655	0.07146521905522064	0.06548822503261958	0.0854392326998455	0.07306162762001568	0.08560417094576578	0.08033821176967196	0.06939742014295562	0.07738590986813194	0.07222002543258511	0.06873348030732092	0.07727939172440314	0.07300643601586203	0.07300643601586203	0.07300643601586203	0.07300643601586203	0.07300643601586203	0.07300643601586203	0.07300643601586203	0.07300643601586203	0.07300643601586203	0.07300643601586203	0.07300643601586203	0.07300643601586203	0.07300643601586203	0.07300643601586203	0.07300643601586203	0.07300643601586203	0.07300643601586203	0.07300643601586203	0.07300643601586203
0.07301567806258613	0.07476934199988834	0.08161944040103078	0.06434264162798613	0.0740045868588198	0.09469174351624193	0.058669870752920926	0.07762701158388566	0.07076562846109655	0.07763406410781758	0.0785592077149721	0.084225462712189	0.0642995236160645	0.07551444619912867	0.06650623660331514	0.08777636009338993	0.06792677338607171	0.07874061993794279	0.08403009715680532	0.09035573066217971	0.10955180159648728	0.09636250666970037	0.07078427170088	0.053430068165339996	0.06375755987157505	0.07190533991436392	0.06754579135474266	0.09034916022206324	0.06642107019785438	0.08287881629736997	0.07735751732615716	0.09894633885316566	0.08815192808966141	0.08815192808966141	0.08815192808966141	0.08815192808966141	0.08815192808966141	0.08815192808966141	0.08815192808966141	0.08815192808966141	0.08815192808966141	0.08815192808966141	0.08815192808966141	0.08815192808966141	0.08815192808966141	0.08815192808966141	0.08815192808966141	0.08815192808966141	0.08815192808966141	0.08815192808966141
0.07025557808875407	0.04451007884382323	0.053555065467680726	0.07504733431227205	0.09448774817320149	0.07067895768246045	0.078425749165511	0.0799459376807235	0.10278733776362133	0.07555928407422993	0.06857586372008073	0.08217345576728718	0.09318859599681732	0.07942701024070051	0.07924778836553462	0.09140999767824218	0.08095853878870911	0.09357657331398071	0.08326247291130057	0.08894190167575254	0.09554666067929363	0.09414748195265517	0.0781119217006149	0.08591288774983061	0.07062596723722972	0.12940264337429705	0.0826064737608154	0.10461230119652012	0.10772074987348579	0.07729860545267733	0.09250967766308156	0.09250967766308156	0.09250967766308156	0.09250967766308156	0.09250967766308156	0.09250967766308156	0.09250967766308156	0.09250967766308156	0.09250967766308156	0.09250967766308156	0.09250967766308156	0.09250967766308156	0.09250967766308156	0.09250967766308156	0.09250967766308156	0.09250967766308156	0.09250967766308156	0.09250967766308156	0.09250967766308156	0.09250967766308156
0.05630024681571828	0.05297421533330411	0.055201734504196937	0.05306375421513156	0.06466608601266648	0.063624280934233	0.062320254816730716	0.07296220519655237	0.07486780641414152	0.07127772440925868	0.06444906819503769	0.06463155709732611	0.07642286540602118	0.06415033285222017	0.07856666188620186	0.06368376364519157	0.053869526062319775	0.07035539534927561	0.06191012097997401	0.07314120803244573	0.07092364488781203	0.05920945278274698	0.07100531143456736	0.06510738210865716	0.06510738210865716	0.06510738210865716	0.06510738210865716	0.06510738210865716	0.06510738210865716	0.06510738210865716	0.06510738210865716	0.06510738210865716	0.06510738210865716	0.06510738210865716	0.06510738210865716	0.06510738210865716	0.06510738210865716	0.06510738210865716	0.06510738210865716	0.06510738210865716	0.06510738210865716	0.06510738210865716	0.06510738210865716	0.06510738210865716	0.06510738210865716	0.06510738210865716	0.06510738210865716	0.06510738210865716	0.06510738210865716	0.06510738210865716
0.07076085394805243	0.06297329563549176	0.052327870773686606	0.05809889694879207	0.06207383545125796	0.07694628185559693	0.0656300862596337	0.08887278239352352	0.07853323857359999	0.06993271275938553	0.06456694077885645	0.06478924822391327	0.06193390508116009	0.05646721994483586	0.07512495664597175	0.06780095678605326	0.04543661446963502	0.07639195723542269	0.05956906047779924	0.070598093470124	0.06232924765701623	0.05967129971790892	0.0782328932639443	0.06895209649092661	0.06895209649092661	0.06895209649092661	0.06895209649092661	0.06895209649092661	0.06895209649092661	0.06895209649092661	0.06895209649092661	0.06895209649092661	0.06895209649092661	0.06895209649092661	0.06895209649092661	0.06895209649092661	0.06895209649092661	0.06895209649092661	0.06895209649092661	0.06895209649092661	0.06895209649092661	0.06895209649092661	0.06895209649092661	0.06895209649092661	0.06895209649092661	0.06895209649092661	0.06895209649092661	0.06895209649092661	0.06895209649092661	0.06895209649092661
0.11862345661451326	0.10620386052055727	0.12090652154746175	0.12431598930770191	0.148596526936083	0.10982426340246193	0.15644686112532097	0.11199593134442257	0.12513726474962222	0.1255738740121825	0.08596050348522107	0.11097167950628137	0.10582098074349179	0.13584360519542407	0.11489922768703295	0.14546732200950394	0.10740023492907239	0.12043079345306242	0.13289567343574146	0.09924687796048261	0.11150299969811026	0.13221864010365697	0.13289893576696984	0.11402388284962929	0.118109784570659	0.10315527280391232	0.1268485465982835	0.11043249397853869	0.10098396011968266	0.110182556353995	0.10558325823683884	0.10558325823683884	0.10558325823683884	0.10558325823683884	0.10558325823683884	0.10558325823683884	0.10558325823683884	0.10558325823683884	0.10558325823683884	0.10558325823683884	0.10558325823683884	0.10558325823683884	0.10558325823683884	0.10558325823683884	0.10558325823683884	0.10558325823683884	0.10558325823683884	0.10558325823683884	0.10558325823683884	0.10558325823683884
0.06010280231609879	0.09397680430609905	0.09154030187043972	0.09779351687947771	0.08829188910435305	0.06739553848148146	0.0829382906786003	0.08674675480226834	0.09863196851780119	0.08336074670485315	0.0861325573169476	0.0851526143934729	0.0799333781946702	0.06953841899705628	0.07489876079120288	0.087791555611192	0.08843072607381541	0.08911945328766119	0.06581343516930963	0.07805054391328388	0.058682566052181896	0.07262805335454466	0.08474067039733757	0.06929957924532032	0.08392083811781195	0.08137365571216161	0.075763912676124	0.07315789118662691	0.07912400065544388	0.08226546666274773	0.06475649052298822	0.07352447192546462	0.0691404812242264	0.0691404812242264	0.0691404812242264	0.0691404812242264	0.0691404812242264	0.0691404812242264	0.0691404812242264	0.0691404812242264	0.0691404812242264	0.0691404812242264	0.0691404812242264	0.0691404812242264	0.0691404812242264	0.0691404812242264	0.0691404812242264	0.0691404812242264	0.0691404812242264	0.0691404812242264
0.09223007451008167	0.09839427830462844	0.08446602304559545	0.07135438063576684	0.07238211410256885	0.07693604262948492	0.08375641700816688	0.08494358082343975	0.07723839672715291	0.06879409659596102	0.10118237355334889	0.07421569203971273	0.07658783393485559	0.06345803632375233	0.08062528308648385	0.07719190315487297	0.05994272454449157	0.07477742634637922	0.08883816047807538	0.09976305163893465	0.07553491384932691	0.061039519999895736	0.07522305410392346	0.06244140302686987	0.0802614616227901	0.0512963407317115	0.08930512533784501	0.0612599145037412	0.056274136716588485	0.09928833514701295	0.08710360568267424	0.09311667808162624	0.07666310094349671	0.0763767247679571	0.07465754352714037	0.07551713414754874	0.07551713414754874	0.07551713414754874	0.07551713414754874	0.07551713414754874	0.07551713414754874	0.07551713414754874	0.07551713414754874	0.07551713414754874	0.07551713414754874	0.07551713414754874	0.07551713414754874	0.07551713414754874	0.07551713414754874	0.07551713414754874
0.07691880929700375	0.06531811885093358	0.07744363542250803	0.06907489962595369	0.05081234865874835	0.06892489338822154	0.07893285623376493	0.059694337537774894	0.05655214283317323	0.054966502086694076	0.06698944598871098	0.0372131128752423	0.06521578290871806	0.048811375887068624	0.05578498517323933	0.061438284462449956	0.058509247268671336	0.0767976837330653	0.06534995436719276	0.05271991529680765	0.042912953981418554	0.03891568064528384	0.07505421357136721	0.04531675510891126	0.06158699318460899	0.05646693166247002	0.08742771002524515	0.06871124873357283	0.07806947937940899	0.07806947937940899	0.07806947937940899	0.07806947937940899	0.07806947937940899	0.07806947937940899	0.07806947937940899	0.07806947937940899	0.07806947937940899	0.07806947937940899	0.07806947937940899	0.07806947937940899	0.07806947937940899	0.07806947937940899	0.07806947937940899	0.07806947937940899	0.07806947937940899	0.07806947937940899	0.07806947937940899	0.07806947937940899	0.07806947937940899	0.07806947937940899
0.0689069923058386	0.10708852825951608	0.07449928942201475	0.05523083317185079	0.049479433565869	0.0543786371086536	0.11940612009191212	0.05192177706266866	0.07930792022038569	0.06808513064505253	0.06331579216556717	0.07321540872356551	0.05892342464505447	0.06924815098571749	0.05205384823127515	0.06354205049603635	0.07506369459029091	0.0316927117086624	0.035077716003043456	0.09467909627384832	0.05262246434445137	0.05772815885567744	0.09086104911419932	0.08274083984185507	0.07314664675244528	0.0748238969461677	0.11440071453277911	0.08099950256802814	0.10911011581009124	0.09505480918905969	0.09505480918905969	0.09505480918905969	0.09505480918905969	0.09505480918905969	0.09505480918905969	0.09505480918905969	0.09505480918905969	0.09505480918905969	0.09505480918905969	0.09505480918905969	0.09505480918905969	0.09505480918905969	0.09505480918905969	0.09505480918905969	0.09505480918905969	0.09505480918905969	0.09505480918905969	0.09505480918905969	0.09505480918905969	0.09505480918905969
0.06403007468436189	0.06055604851059549	0.052179952726344084	0.07035981640134328	0.05969484934624767	0.06411814044864715	0.06983450792201672	0.06884525226396376	0.05657889678934928	0.04862497578772226	0.05842038651183366	0.05417803271879777	0.05141567161467989	0.04726762903081508	0.0633947631256944	0.06802950041269441	0.05204780004534858	0.05997490556554302	0.061729817848972135	0.0580427861057416	0.07063743394062849	0.0679941056930982	0.05823391769777125	0.0386045126264775	0.06146865687720178	0.05226118488133827	0.05686492087927002	0.05686492087927002	0.05686492087927002	0.05686492087927002	0.05686492087927002	0.05686492087927002	0.05686492087927002	0.05686492087927002	0.05686492087927002	0.05686492087927002	0.05686492087927002	0.05686492087927002	0.05686492087927002	0.05686492087927002	0.05686492087927002	0.05686492087927002	0.05686492087927002	0.05686492087927002	0.05686492087927002	0.05686492087927002	0.05686492087927002	0.05686492087927002	0.05686492087927002	0.05686492087927002
0.044689047289162995	0.05026145369902554	0.04499782170820889	0.04617310889876487	0.0481480763757411	0.05408633340395809	0.05211992669313953	0.059057031885930276	0.0747556706045875	0.043439390661974525	0.045150627289131655	0.06935216457254662	0.055244921030132614	0.05069895172832666	0.06206149053920975	0.0436083131489059	0.07025428601504981	0.04548928925358949	0.05067003809766725	0.04687599239875311	0.05187459699435342	0.0562847262543925	0.05407966162437296	0.05407966162437296	0.05407966162437296	0.05407966162437296	0.05407966162437296	0.05407966162437296	0.05407966162437296	0.05407966162437296	0.05407966162437296	0.05407966162437296	0.05407966162437296	0.05407966162437296	0.05407966162437296	0.05407966162437296	0.05407966162437296	0.05407966162437296	0.05407966162437296	0.05407966162437296	0.05407966162437296	0.05407966162437296	0.05407966162437296	0.05407966162437296	0.05407966162437296	0.05407966162437296	0.05407966162437296	0.05407966162437296	0.05407966162437296	0.05407966162437296
0.060817657479798594	0.06378101162706772	0.06418003354063304	0.05862501433209935	0.06912939254550522	0.04133763200755436	0.05429903069457378	0.04957174617512173	0.06123451081138955	0.050267152558646055	0.050773954233499854	0.05974599499021129	0.05240271078664753	0.05925912602566954	0.05634296306481939	0.05288769865026045	0.05626326502092188	0.051010107723131616	0.05079297800125806	0.0484565978456329	0.0574042294482174	0.058523732547347385	0.05869777009301265	0.05386824260343811	0.05645314131818189	0.0672779994284147	0.05030584270286899	0.05879192106564184	0.05879192106564184	0.05879192106564184	0.05879192106564184	0.05879192106564184	0.05879192106564184	0.05879192106564184	0.05879192106564184	0.05879192106564184	0.05879192106564184	0.05879192106564184	0.05879192106564184	0.05879192106564184	0.05879192106564184	0.05879192106564184	0.05879192106564184	0.05879192106564184	0.05879192106564184	0.05879192106564184	0.05879192106564184	0.05879192106564184	0.05879192106564184	0.05879192106564184
0.1026452175871776	0.10095074301795122	0.07744053397965825	0.09887001265097746	0.10317694745477793	0.10398128174604877	0.1053470598323354	0.09273913378722416	0.09044829449218686	0.0915213510567119	0.06908190596264724	0.08751214418600585	0.07609835708807518	0.10994722733390967	0.11750623417180366	0.10460532447010312	0.10011746787263734	0.12164776021661286	0.10476068527116551	0.12390440939364701	0.09871920591232805	0.10586740569969058	0.1309426877842351	0.08500029444328891	0.11875971080390677	0.10022748095478091	0.09228225613384355	0.08482362600240287	0.08812790895272868	0.08647576747756577	0.08647576747756577	0.08647576747756577	0.08647576747756577	0.08647576747756577	0.08647576747756577	0.08647576747756577	0.08647576747756577	0.08647576747756577	0.08647576747756577	0.08647576747756577	0.08647576747756577	0.08647576747756577	0.08647576747756577	0.08647576747756577	0.08647576747756577	0.08647576747756577	0.08647576747756577	0.08647576747756577	0.08647576747756577	0.08647576747756577
0.08401878745215971	0.10983384037894368	0.0913591312322462	0.08720155035731382	0.09075772448345706	0.08734476398021353	0.07533895716756904	0.08477931019314432	0.0907292872952804	0.0776638983611016	0.1003066531673073	0.10094870536200864	0.08997404551184031	0.09472954368499688	0.07504786011690742	0.07610655098145944	0.09485579452702814	0.09628877860734318	0.07412548074793662	0.10300892537444732	0.06969628957267598	0.11142181614391318	0.10709017149834976	0.09019641410671714	0.07215550011925165	0.09234261197435253	0.0987389978255902	0.0848158360657694	0.075535421335405	0.0923099526124425	0.06928771058369376	0.10942466233498206	0.08245355767668165	0.08538157827137371	0.0943254537962551	0.10068816165182144	0.09383254427932046	0.07820670700967472	0.0860196256444976	0.0860196256444976	0.0860196256444976	0.0860196256444976	0.0860196256444976	0.0860196256444976	0.0860196256444976	0.0860196256444976	0.0860196256444976	0.0860196256444976	0.0860196256444976	0.0860196256444976
0.027293083223188425	0.015099166099972298	0.01908496486872811	0.027579526074975547	0.030004461168936177	0.05175467959742946	0.03725242475882964	0.04233957313876598	0.02790698448198452	0.01274997942305415	0.014861225106660164	0.025931007523970383	0.03960035633817065	0.014916204062593485	0.03133380772985717	0.03213286426894433	0.015772936124814948	0.02475518144320648	0.014881919111998893	0.033593174396537515	0.05607831759206892	0.041695906103136754	0.03974829303049997	0.03127520995199252	0.021935429186444616	0.03261848672499164	0.020741829084057143	0.02546060648304913	0.02016318945116829	0.02058449348703065	0.024177412762317496	0.015068617166273925	0.03745767527613637	0.04246745487405122	0.033249616480616556	0.03560684742709687	0.031057585888050483	0.04132750663269795	0.03619942204217173	0.04916787953942958	0.016529881144869567	0.06156636825094383	0.0390481246979067	0.0390481246979067	0.0390481246979067	0.0390481246979067	0.0390481246979067	0.0390481246979067	0.0390481246979067	0.0390481246979067
0.04984918648744546	0.059432843956609256	0.07116158953964659	0.0571349805021525	0.0649176345654103	0.06435159929611195	0.05251730328014825	0.061121829828815206	0.0691847977019076	0.06464936529753956	0.05924029226107038	0.0452509484970697	0.06938803751446802	0.05154860713219915	0.0703471777274778	0.055179747293375075	0.0737612247523563	0.05726070379649217	0.06312520487700184	0.047956716365757025	0.03884245421511656	0.06893237598342573	0.05978599034520719	0.06243478465671292	0.06338629576805965	0.0587318720357423	0.06710850023932968	0.06289258127741057	0.06500054075837013	0.06500054075837013	0.06500054075837013	0.06500054075837013	0.06500054075837013	0.06500054075837013	0.06500054075837013	0.06500054075837013	0.06500054075837013	0.06500054075837013	0.06500054075837013	0.06500054075837013	0.06500054075837013	0.06500054075837013	0.06500054075837013	0.06500054075837013	0.06500054075837013	0.06500054075837013	0.06500054075837013	0.06500054075837013	0.06500054075837013	0.06500054075837013
0.054376762701475526	0.07724955023862212	0.08212260092843056	0.09989555065054362	0.07659040959718319	0.06462364609962651	0.08620432725243055	0.07397872858052483	0.06328612250711906	0.07536847652624197	0.0693807534194761	0.07129565950697887	0.08362458112787773	0.09998429445601294	0.09004012628808637	0.07348510209832738	0.07329715456335639	0.06497230720641799	0.1024607121299027	0.07744034839942397	0.0708400269782175	0.0781456910583755	0.07526440088842831	0.0936436786202363	0.08723798562288226	0.09044083212155929	0.09044083212155929	0.09044083212155929	0.09044083212155929	0.09044083212155929	0.09044083212155929	0.09044083212155929	0.09044083212155929	0.09044083212155929	0.09044083212155929	0.09044083212155929	0.09044083212155929	0.09044083212155929	0.09044083212155929	0.09044083212155929	0.09044083212155929	0.09044083212155929	0.09044083212155929	0.09044083212155929	0.09044083212155929	0.09044083212155929	0.09044083212155929	0.09044083212155929	0.09044083212155929	0.09044083212155929
0.04692253746052062	0.049149729807841554	0.05585238172966019	0.03887072485506427	0.04496763651018893	0.0414085002629997	0.04990101132345902	0.04688960981786146	0.04701598173424437	0.0546496162891157	0.03968011069855876	0.03602995307461372	0.04654035747892309	0.03206195287787021	0.03719681344737501	0.03560388326576769	0.03133564409851712	0.05411138469533581	0.03967374943463573	0.041713575133159514	0.03916784629918082	0.04044071071617017	0.04044071071617017	0.04044071071617017	0.04044071071617017	0.04044071071617017	0.04044071071617017	0.04044071071617017	0.04044071071617017	0.04044071071617017	0.04044071071617017	0.04044071071617017	0.04044071071617017	0.04044071071617017	0.04044071071617017	0.04044071071617017	0.04044071071617017	0.04044071071617017	0.04044071071617017	0.04044071071617017	0.04044071071617017	0.04044071071617017	0.04044071071617017	0.04044071071617017	0.04044071071617017	0.04044071071617017	0.04044071071617017	0.04044071071617017	0.04044071071617017	0.04044071071617017
0.07700009997886739	0.05648808786371069	0.04802627565141609	0.05738053821625942	0.08564831371295178	0.06481167814694151	0.06571055465832859	0.08300521604908781	0.06341949785715188	0.061826426853984325	0.06654563370254728	0.05770776082400277	0.0783471672833228	0.07606566701609764	0.06555533657111377	0.05974373627669781	0.05016890212752559	0.06802993549263799	0.05761166977159389	0.08259571142063041	0.07350704498489236	0.07080174257537405	0.07552616294076389	0.07316395275806897	0.07316395275806897	0.07316395275806897	0.07316395275806897	0.07316395275806897	0.07316395275806897	0.07316395275806897	0.07316395275806897	0.07316395275806897	0.07316395275806897	0.07316395275806897	0.07316395275806897	0.07316395275806897	0.07316395275806897	0.07316395275806897	0.07316395275806897	0.07316395275806897	0.07316395275806897	0.07316395275806897	0.07316395275806897	0.07316395275806897	0.07316395275806897	0.07316395275806897	0.07316395275806897	0.07316395275806897	0.07316395275806897	0.07316395275806897
0.04305094792656882	0.05407015708702176	0.06160218130857766	0.045337542300166116	0.037852215301929705	0.04162958116591852	0.051093168929454445	0.05208639757885858	0.061002590875553715	0.05784458267301733	0.053455346495363654	0.043411287113333356	0.05766000761265926	0.04695227852474107	0.05707786331817626	0.06822403098387342	0.03911867831016268	0.03900068740506141	0.03026832375256005	0.03534113961789883	0.026440171953296124	0.03089065578559748	0.03089065578559748	0.03089065578559748	0.03089065578559748	0.03089065578559748	0.03089065578559748	0.03089065578559748	0.03089065578559748	0.03089065578559748	0.03089065578559748	0.03089065578559748	0.03089065578559748	0.03089065578559748	0.03089065578559748	0.03089065578559748	0.03089065578559748	0.03089065578559748	0.03089065578559748	0.03089065578559748	0.03089065578559748	0.03089065578559748	0.03089065578559748	0.03089065578559748	0.03089065578559748	0.03089065578559748	0.03089065578559748	0.03089065578559748	0.03089065578559748	0.03089065578559748
0.07258485421175506	0.10605501650747119	0.09576798004874758	0.08357574970710294	0.08325252865565451	0.08416467450440131	0.0765851324990097	0.0747505776239537	0.10347004350349315	0.07378314991845247	0.08831294373134348	0.10748038084849651	0.07904317681215665	0.08011530624510449	0.074285530968306	0.0796136829712863	0.06133784688341449	0.09130731408986338	0.07381796163932883	0.0698731061763806	0.08432566043916336	0.06433448996252361	0.07821087993566411	0.06967913950513085	0.05426055052490054	0.061969845015015707	0.061969845015015707	0.061969845015015707	0.061969845015015707	0.061969845015015707	0.061969845015015707	0.061969845015015707	0.061969845015015707	0.061969845015015707	0.061969845015015707	0.061969845015015707	0.061969845015015707	0.061969845015015707	0.061969845015015707	0.061969845015015707	0.061969845015015707	0.061969845015015707	0.061969845015015707	0.061969845015015707	0.061969845015015707	0.061969845015015707	0.061969845015015707	0.061969845015015707	0.061969845015015707	0.061969845015015707
0.08516590812664313	0.07807577213254446	0.08012615455482558	0.07886225273407661	0.06648493302824644	0.08196329905249691	0.087391743828785	0.07614696985132237	0.08469495305327888	0.09146837534620987	0.0639386581323443	0.07597759397763092	0.07660283049135444	0.08781889399788118	0.06299082789333565	0.09051312996678659	0.06514566803435538	0.09495221997163741	0.07457949248820346	0.08614451476465201	0.08036200362642774	0.08036200362642774	0.08036200362642774	0.08036200362642774	0.08036200362642774	0.08036200362642774	0.08036200362642774	0.08036200362642774	0.08036200362642774	0.08036200362642774	0.08036200362642774	0.08036200362642774	0.08036200362642774	0.08036200362642774	0.08036200362642774	0.08036200362642774	0.08036200362642774	0.08036200362642774	0.08036200362642774	0.08036200362642774	0.08036200362642774	0.08036200362642774	0.08036200362642774	0.08036200362642774	0.08036200362642774	0.08036200362642774	0.08036200362642774	0.08036200362642774	0.08036200362642774	0.08036200362642774
0.051549898109468056	0.06617713038191189	0.04859457648706519	0.03468740828141485	0.052526581028877466	0.055194098503341046	0.03787298329507901	0.04316648051261957	0.056756975773060866	0.03703160794722	0.047639757217622695	0.053507765735599705	0.026098561354803484	0.06208951427678006	0.03836078127141205	0.05001581962900947	0.04016063039930825	0.029495199742362824	0.04138926877758126	0.03664441366901896	0.032705052302303673	0.04613704668292232	0.039421049492613	0.039421049492613	0.039421049492613	0.039421049492613	0.039421049492613	0.039421049492613	0.039421049492613	0.039421049492613	0.039421049492613	0.039421049492613	0.039421049492613	0.039421049492613	0.039421049492613	0.039421049492613	0.039421049492613	0.039421049492613	0.039421049492613	0.039421049492613	0.039421049492613	0.039421049492613	0.039421049492613	0.039421049492613	0.039421049492613	0.039421049492613	0.039421049492613	0.039421049492613	0.039421049492613	0.039421049492613
0.05232159216201294	0.04173465911623273	0.059410360655588454	0.03954853898927411	0.0630526906316287	0.04183443521320994	0.04351903409651218	0.05526893959506431	0.045760225008443844	0.04737724069850887	0.0479137597847252	0.04415054155491355	0.0574388509785018	0.05687933351481084	0.04131761690298332	0.0582933176466561	0.045488848842433226	0.04366870258803968	0.05572361749763417	0.06097756548439956	0.058350591491016866	0.058350591491016866	0.058350591491016866	0.058350591491016866	0.058350591491016866	0.058350591491016866	0.058350591491016866	0.058350591491016866	0.058350591491016866	0.058350591491016866	0.058350591491016866	0.058350591491016866	0.058350591491016866	0.058350591491016866	0.058350591491016866	0.058350591491016866	0.058350591491016866	0.058350591491016866	0.058350591491016866	0.058350591491016866	0.058350591491016866	0.058350591491016866	0.058350591491016866	0.058350591491016866	0.058350591491016866	0.058350591491016866	0.058350591491016866	0.058350591491016866	0.058350591491016866	0.058350591491016866
0.07496420723530182	0.07828084741971768	0.0927241288566657	0.10581437027114686	0.09008370881436628	0.09190871178599495	0.08322089346437928	0.09368389951371595	0.10325720597021015	0.11563316837821187	0.12383381729310745	0.12976172545938444	0.08157008802823347	0.10972342240875689	0.08002911307226132	0.09585770775700098	0.08603984494486766	0.08674952143787547	0.11317683869060141	0.11584909957012325	0.10778377375130105	0.05998303808441212	0.08401513033405901	0.10534614888652336	0.0805484470337477	0.08361142671329612	0.11149548382569427	0.10488177157415511	0.12808211326702015	0.089394630962438	0.07896327784446233	0.09966720874572811	0.08707677629760933	0.07623787184581567	0.11953706376195757	0.09788746780388663	0.09788746780388663	0.09788746780388663	0.09788746780388663	0.09788746780388663	0.09788746780388663	0.09788746780388663	0.09788746780388663	0.09788746780388663	0.09788746780388663	0.09788746780388663	0.09788746780388663	0.09788746780388663	0.09788746780388663	0.09788746780388663
0.04478950145906149	0.0644090306413929	0.04778154204500005	0.06013216372745677	0.04733285381316006	0.05502166916488343	0.06381759479645739	0.0740653154431295	0.06464663857660015	0.05313672302123641	0.06082950866672026	0.051800811988861856	0.05160181047036311	0.052865606999699416	0.06446102758136027	0.06547510268921475	0.06496806513528751	0.06496806513528751	0.06496806513528751	0.06496806513528751	0.06496806513528751	0.06496806513528751	0.06496806513528751	0.06496806513528751	0.06496806513528751	0.06496806513528751	0.06496806513528751	0.06496806513528751	0.06496806513528751	0.06496806513528751	0.06496806513528751	0.06496806513528751	0.06496806513528751	0.06496806513528751	0.06496806513528751	0.06496806513528751	0.06496806513528751	0.06496806513528751	0.06496806513528751	0.06496806513528751	0.06496806513528751	0.06496806513528751	0.06496806513528751	0.06496806513528751	0.06496806513528751	0.06496806513528751	0.06496806513528751	0.06496806513528751	0.06496806513528751	0.06496806513528751
0.06170527922748595	0.06031118595379237	0.05661477845265747	0.06062533380545604	0.0709630651504856	0.06640564953582336	0.06291470680950993	0.06255062989468566	0.05481926055079932	0.05147611401161866	0.05676680232783248	0.06368213400593346	0.06805976553787481	0.06043284048904633	0.07079206954382401	0.06307808936877965	0.056628105267148114	0.06179883252544963	0.08396232548242165	0.050797830348705816	0.05727536967271084	0.0743440447166437	0.057976251073132944	0.052351679742202326	0.05516396540766764	0.05516396540766764	0.05516396540766764	0.05516396540766764	0.05516396540766764	0.05516396540766764	0.05516396540766764	0.05516396540766764	0.05516396540766764	0.05516396540766764	0.05516396540766764	0.05516396540766764	0.05516396540766764	0.05516396540766764	0.05516396540766764	0.05516396540766764	0.05516396540766764	0.05516396540766764	0.05516396540766764	0.05516396540766764	0.05516396540766764	0.05516396540766764	0.05516396540766764	0.05516396540766764	0.05516396540766764	0.05516396540766764
0.09423485948771597	0.09387153256908587	0.1164558218106165	0.09452839583743755	0.12714251624084227	0.10145017772944243	0.11975472327446317	0.11339481276805675	0.08374965146137683	0.13229387584023586	0.14174587259808805	0.1166426260848521	0.10337840581071772	0.10311388042631586	0.1281339168531142	0.08470056530230693	0.09636333474405596	0.0917424188959891	0.09405287682002253	0.09405287682002253	0.09405287682002253	0.09405287682002253	0.09405287682002253	0.09405287682002253	0.09405287682002253	0.09405287682002253	0.09405287682002253	0.09405287682002253	0.09405287682002253	0.09405287682002253	0.09405287682002253	0.09405287682002253	0.09405287682002253	0.09405287682002253	0.09405287682002253	0.09405287682002253	0.09405287682002253	0.09405287682002253	0.09405287682002253	0.09405287682002253	0.09405287682002253	0.09405287682002253	0.09405287682002253	0.09405287682002253	0.09405287682002253	0.09405287682002253	0.09405287682002253	0.09405287682002253	0.09405287682002253	0.09405287682002253
0.04226067957176547	0.047684810758084506	0.05068163337201399	0.05435546852426478	0.07135211897399758	0.052095391996860585	0.0386903357963124	0.05477418830072743	0.05343579508601293	0.0399256031237637	0.062348094998453396	0.055550247537433484	0.05588968731476757	0.05858757476558691	0.06350566417883392	0.05752618076688321	0.05961902001454074	0.05554659933123307	0.062137723721419416	0.05444445885824436	0.04996641058733945	0.052205434722791905	0.052205434722791905	0.052205434722791905	0.052205434722791905	0.052205434722791905	0.052205434722791905	0.052205434722791905	0.052205434722791905	0.052205434722791905	0.052205434722791905	0.052205434722791905	0.052205434722791905	0.052205434722791905	0.052205434722791905	0.052205434722791905	0.052205434722791905	0.052205434722791905	0.052205434722791905	0.052205434722791905	0.052205434722791905	0.052205434722791905	0.052205434722791905	0.052205434722791905	0.052205434722791905	0.052205434722791905	0.052205434722791905	0.052205434722791905	0.052205434722791905	0.052205434722791905
0.0507704116599376	0.06669038712958099	0.04531010214771446	0.06449949846901262	0.06900771196674839	0.051004257535494806	0.061089428956840185	0.06104676836069149	0.05361789781281257	0.07111371586300631	0.06236580683790944	0.06236580683790944	0.06236580683790944	0.06236580683790944	0.06236580683790944	0.06236580683790944	0.06236580683790944	0.06236580683790944	0.06236580683790944	0.06236580683790944	0.06236580683790944	0.06236580683790944	0.06236580683790944	0.06236580683790944	0.06236580683790944	0.06236580683790944	0.06236580683790944	0.06236580683790944	0.06236580683790944	0.06236580683790944	0.06236580683790944	0.06236580683790944	0.06236580683790944	0.06236580683790944	0.06236580683790944	0.06236580683790944	0.06236580683790944	0.06236580683790944	0.06236580683790944	0.06236580683790944	0.06236580683790944	0.06236580683790944	0.06236580683790944	0.06236580683790944	0.06236580683790944	0.06236580683790944	0.06236580683790944	0.06236580683790944	0.06236580683790944	0.06236580683790944
0.0666718775776419	0.05438068127823246	0.060188837042652536	0.06192187656279418	0.060522951268620874	0.06771246842248035	0.05641796013089024	0.06454572245181647	0.07281020468597624	0.07346108691159886	0.051161444941824466	0.06154060646244614	0.0599305520624422	0.06525433547087679	0.04444223268962828	0.0628379545591465	0.07786165819394592	0.0860156915984185	0.0819386748961822	0.0819386748961822	0.0819386748961822	0.0819386748961822	0.0819386748961822	0.0819386748961822	0.0819386748961822	0.0819386748961822	0.0819386748961822	0.0819386748961822	0.0819386748961822	0.0819386748961822	0.0819386748961822	0.0819386748961822	0.0819386748961822	0.0819386748961822	0.0819386748961822	0.0819386748961822	0.0819386748961822	0.0819386748961822	0.0819386748961822	0.0819386748961822	0.0819386748961822	0.0819386748961822	0.0819386748961822	0.0819386748961822	0.0819386748961822	0.0819386748961822	0.0819386748961822	0.0819386748961822	0.0819386748961822	0.0819386748961822
0.10151591944217331	0.07851020807628838	0.076250414761467	0.1367166840065679	0.14127904668345045	0.08760185904900601	0.11362792908512576	0.08606822399554273	0.13163318967139281	0.13697814447894407	0.12374681352220601	0.12081138431552116	0.12580745917985064	0.11605403518359557	0.11758655802486158	0.16833152222320388	0.14003550511304172	0.11475419270635655	0.13993514570122456	0.14585095777816218	0.1370561835235341	0.11251606313218233	0.14435210165694815	0.15204028314066823	0.12954779858287735	0.14911458748347328	0.10421639435337925	0.10583797597221913	0.09234488052380001	0.1178203231417783	0.09284475901677804	0.10533254107927817	0.10533254107927817	0.10533254107927817	0.10533254107927817	0.10533254107927817	0.10533254107927817	0.10533254107927817	0.10533254107927817	0.10533254107927817	0.10533254107927817	0.10533254107927817	0.10533254107927817	0.10533254107927817	0.10533254107927817	0.10533254107927817	0.10533254107927817	0.10533254107927817	0.10533254107927817	0.10533254107927817
0.07003820706973428	0.06439493059860969	0.060715541959377846	0.07590345436118773	0.07457083828860177	0.07846575112217363	0.05951856277679491	0.09863721021956677	0.08270568666392952	0.0834266832051848	0.07818139119938114	0.06669178017256898	0.0807137551758286	0.04620183967020895	0.07639124353650173	0.08024382565631534	0.06412430611424873	0.10621817493467753	0.07330152181539094	0.10924127901468415	0.061951509110934076	0.07910890641711085	0.07437521524249224	0.07481394392252308	0.07459457958250766	0.07459457958250766	0.07459457958250766	0.07459457958250766	0.07459457958250766	0.07459457958250766	0.07459457958250766	0.07459457958250766	0.07459457958250766	0.07459457958250766	0.07459457958250766	0.07459457958250766	0.07459457958250766	0.07459457958250766	0.07459457958250766	0.07459457958250766	0.07459457958250766	0.07459457958250766	0.07459457958250766	0.07459457958250766	0.07459457958250766	0.07459457958250766	0.07459457958250766	0.07459457958250766	0.07459457958250766	0.07459457958250766
0.06943669160256753	0.062177664533980125	0.05823454185092638	0.061320048263513886	0.06214805003864296	0.08338433167832701	0.06982298296714083	0.07489129042524381	0.06461375075709842	0.057289433953984774	0.06566061574188085	0.06147502484793281	0.06147502484793281	0.06147502484793281	0.06147502484793281	0.06147502484793281	0.06147502484793281	0.06147502484793281	0.06147502484793281	0.06147502484793281	0.06147502484793281	0.06147502484793281	0.06147502484793281	0.06147502484793281	0.06147502484793281	0.06147502484793281	0.06147502484793281	0.06147502484793281	0.06147502484793281	0.06147502484793281	0.06147502484793281	0.06147502484793281	0.06147502484793281	0.06147502484793281	0.06147502484793281	0.06147502484793281	0.06147502484793281	0.06147502484793281	0.06147502484793281	0.06147502484793281	0.06147502484793281	0.06147502484793281	0.06147502484793281	0.06147502484793281	0.06147502484793281	0.06147502484793281	0.06147502484793281	0.06147502484793281	0.06147502484793281	0.06147502484793281
0.09711052137749732	0.10628133212960154	0.1263146658869091	0.0950458464347243	0.0964378454633939	0.10537771823226635	0.12073593707902851	0.11981334371500761	0.08699201447578778	0.12493982070319674	0.08926138159718926	0.11722317766563452	0.11327857271985387	0.07039203233894684	0.11464376551189566	0.10915756119295406	0.0949480161067728	0.13258398434987403	0.11376600022832342	0.11376600022832342	0.11376600022832342	0.11376600022832342	0.11376600022832342	0.11376600022832342	0.11376600022832342	0.11376600022832342	0.11376600022832342	0.11376600022832342	0.11376600022832342	0.11376600022832342	0.11376600022832342	0.11376600022832342	0.11376600022832342	0.11376600022832342	0.11376600022832342	0.11376600022832342	0.11376600022832342	0.11376600022832342	0.11376600022832342	0.11376600022832342	0.11376600022832342	0.11376600022832342	0.11376600022832342	0.11376600022832342	0.11376600022832342	0.11376600022832342	0.11376600022832342	0.11376600022832342	0.11376600022832342	0.11376600022832342
0.07759756489446441	0.0929788762128655	0.09055155164665755	0.07210353245149582	0.12308923397914878	0.0879133681095607	0.10923988553150862	0.10559794208907315	0.06853704256785655	0.05623914094013456	0.04183243242679063	0.07108705483054395	0.06930214287989382	0.0830680784319427	0.05818696272564879	0.07062752057879575	0.07062752057879575	0.07062752057879575	0.07062752057879575	0.07062752057879575	0.07062752057879575	0.07062752057879575	0.07062752057879575	0.07062752057879575	0.07062752057879575	0.07062752057879575	0.07062752057879575	0.07062752057879575	0.07062752057879575	0.07062752057879575	0.07062752057879575	0.07062752057879575	0.07062752057879575	0.07062752057879575	0.07062752057879575	0.07062752057879575	0.07062752057879575	0.07062752057879575	0.07062752057879575	0.07062752057879575	0.07062752057879575	0.07062752057879575	0.07062752057879575	0.07062752057879575	0.07062752057879575	0.07062752057879575	0.07062752057879575	0.07062752057879575	0.07062752057879575	0.07062752057879575
0.0672908954364787	0.06417503193967927	0.0646466140379781	0.0945354788742333	0.07813597797869189	0.09032507427908981	0.07996031188062547	0.07685116558071055	0.11041970420552868	0.05022061643667109	0.0698129745137185	0.0779401300928791	0.08348427125328732	0.07811464893401605	0.07777559853174018	0.08558172907946873	0.10339295686116187	0.11658141243113494	0.10495615595262543	0.0772767255653318	0.10292560069967023	0.08086797436466153	0.12650336782720975	0.09355410414704304	0.08171734426652563	0.11303758620710946	0.0962048681842358	0.10178969990233937	0.09899728404328759	0.09899728404328759	0.09899728404328759	0.09899728404328759	0.09899728404328759	0.09899728404328759	0.09899728404328759	0.09899728404328759	0.09899728404328759	0.09899728404328759	0.09899728404328759	0.09899728404328759	0.09899728404328759	0.09899728404328759	0.09899728404328759	0.09899728404328759	0.09899728404328759	0.09899728404328759	0.09899728404328759	0.09899728404328759	0.09899728404328759	0.09899728404328759
0.07306094697709783	0.08223255119198228	0.07980528623383733	0.09332497325924356	0.08470076931076144	0.08043473634893956	0.07913011168879601	0.047929344080159975	0.05935519279630577	0.060279202033805185	0.06971683540011903	0.06771064218636842	0.08127697319419361	0.06771424855884424	0.06726452020745324	0.07296645466220412	0.08326638669005765	0.0809216604229912	0.08307496501192974	0.07541485828852533	0.08774321605330468	0.0832352284236315	0.0942540003420844	0.08874461438285795	0.08874461438285795	0.08874461438285795	0.08874461438285795	0.08874461438285795	0.08874461438285795	0.08874461438285795	0.08874461438285795	0.08874461438285795	0.08874461438285795	0.08874461438285795	0.08874461438285795	0.08874461438285795	0.08874461438285795	0.08874461438285795	0.08874461438285795	0.08874461438285795	0.08874461438285795	0.08874461438285795	0.08874461438285795	0.08874461438285795	0.08874461438285795	0.08874461438285795	0.08874461438285795	0.08874461438285795	0.08874461438285795	0.08874461438285795
0.06612300419361514	0.08150227549486493	0.08327827907053967	0.07694804589105227	0.07289645264738194	0.09000514228452211	0.06736333111650476	0.08310417712348785	0.06104228505495133	0.09125026541243957	0.07180944361908247	0.0754102850230404	0.07764029257016064	0.06201721042134932	0.06365854748853987	0.07974614589947329	0.05592401275483909	0.0575641243801943	0.07543093376722301	0.09122797418588446	0.0879877238120432	0.08960784899896383	0.08960784899896383	0.08960784899896383	0.08960784899896383	0.08960784899896383	0.08960784899896383	0.08960784899896383	0.08960784899896383	0.08960784899896383	0.08960784899896383	0.08960784899896383	0.08960784899896383	0.08960784899896383	0.08960784899896383	0.08960784899896383	0.08960784899896383	0.08960784899896383	0.08960784899896383	0.08960784899896383	0.08960784899896383	0.08960784899896383	0.08960784899896383	0.08960784899896383	0.08960784899896383	0.08960784899896383	0.08960784899896383	0.08960784899896383	0.08960784899896383	0.08960784899896383
0.07430121196411019	0.08076616838086956	0.08562364853611366	0.07647081688059452	0.08526797792073382	0.08378682753151723	0.10754933965596668	0.09183433378347615	0.07271892278042491	0.11103604390487823	0.09467564015469755	0.0738008745943996	0.09993608331450803	0.08089630917070444	0.07413050947306617	0.07293185466553741	0.05361097344189737	0.06813235822033578	0.06087166583111657	0.06087166583111657	0.06087166583111657	0.06087166583111657	0.06087166583111657	0.06087166583111657	0.06087166583111657	0.06087166583111657	0.06087166583111657	0.06087166583111657	0.06087166583111657	0.06087166583111657	0.06087166583111657	0.06087166583111657	0.06087166583111657	0.06087166583111657	0.06087166583111657	0.06087166583111657	0.06087166583111657	0.06087166583111657	0.06087166583111657	0.06087166583111657	0.06087166583111657	0.06087166583111657	0.06087166583111657	0.06087166583111657	0.06087166583111657	0.06087166583111657	0.06087166583111657	0.06087166583111657	0.06087166583111657	0.06087166583111657
0.06167873893401626	0.05686768219528448	0.08089796910126484	0.07833961615574875	0.055609695223847656	0.061949895098004235	0.05072754849676799	0.05397195269603382	0.07748700112573499	0.07237169833791651	0.051057780120883973	0.06168410783214914	0.060212260573546915	0.06504495153622349	0.07254817473140585	0.06288112548757961	0.055855742286702474	0.05114671527976434	0.05322381191890927	0.05496916794925328	0.054096489934081275	0.054096489934081275	0.054096489934081275	0.054096489934081275	0.054096489934081275	0.054096489934081275	0.054096489934081275	0.054096489934081275	0.054096489934081275	0.054096489934081275	0.054096489934081275	0.054096489934081275	0.054096489934081275	0.054096489934081275	0.054096489934081275	0.054096489934081275	0.054096489934081275	0.054096489934081275	0.054096489934081275	0.054096489934081275	0.054096489934081275	0.054096489934081275	0.054096489934081275	0.054096489934081275	0.054096489934081275	0.054096489934081275	0.054096489934081275	0.054096489934081275	0.054096489934081275	0.054096489934081275
0.09200707517136103	0.09198581996936846	0.09176153120465969	0.057694761718962095	0.08933035886399052	0.06722195738260038	0.0667269337761876	0.13726270952499223	0.07832204512878056	0.0882563623554293	0.13571315810005521	0.12222530428248946	0.11713574139397445	0.09837607720587507	0.11092443691370867	0.1257301339383074	0.11238419755275793	0.08486128217534133	0.10682365415296265	0.12487195163121823	0.0984676077675855	0.10226147066654549	0.1538058777181795	0.17104807599747598	0.12563804410902188	0.12985275438566005	0.1471171558088173	0.10749696343082223	0.12181298554764722	0.11939070095244497	0.12328820870200238	0.15192075705625746	0.11055934497448272	0.08909533444675215	0.1181652901194979	0.15069196773305715	0.11904342473143366	0.10600143354670638	0.12014427453640066	0.12419824852341395	0.09899011920356915	0.11159418386349154	0.11159418386349154	0.11159418386349154	0.11159418386349154	0.11159418386349154	0.11159418386349154	0.11159418386349154	0.11159418386349154	0.11159418386349154
0.11348097446743659	0.1330857207737342	0.039974073409777364	0.06524594088184021	0.08695125593912266	0.06818565795866058	0.09425183712277174	0.06742159058580993	0.12103767536755441	0.07787487602610356	0.07855391813936578	0.1108406057201012	0.13685048170918454	0.09862733468444428	0.1335254141222925	0.10034207378995874	0.12817450040888373	0.18221345571734604	0.2282528005832875	0.2009718949356405	0.17967569247838974	0.1832235723472613	0.14549689929146417	0.2141138180070183	0.15850029050136585	0.17760178370237803	0.22318499544889878	0.1535168206071703	0.21090057998890382	0.16990277485294666	0.20462585664691232	0.1494869968172933	0.1589643473330665	0.21310164766048628	0.23776500113472213	0.24437068047994512	0.16790435615599758	0.20088815185930806	0.18665788697551167	0.17134788061033168	0.1530505764313835	0.18609223318810528	0.14198096100464574	0.19228720614336378	0.13861917510226535	0.14264854170392	0.14063385840309267	0.14063385840309267	0.14063385840309267	0.14063385840309267
0.05415074680453133	0.0599394849277602	0.07071021699889445	0.05743687188887232	0.05661504992791116	0.0559746785220973	0.04675981059771914	0.06464599461655876	0.05398792444680478	0.06747931916273518	0.0607539906352033	0.0524361087291072	0.051239913190626055	0.05523543474351286	0.05379958908750361	0.05651988520100075	0.06074793873279515	0.05698860259369812	0.05538045734077548	0.0641732273784652	0.058667090772264556	0.06229651278025258	0.06734515076121143	0.06964664341843198	0.054553503808465235	0.07362206501079867	0.0606772281880197	0.0492281977108312	0.05897377538860128	0.0670816296062874	0.05410182683865497	0.05826229416316368	0.057381207691581185	0.05130251585867975	0.0754122087146405	0.0715204573387987	0.057930370009640776	0.05902756898342157	0.0635113473334434	0.0544831532237942	0.05802374268973173	0.056253447956762966	0.056253447956762966	0.056253447956762966	0.056253447956762966	0.056253447956762966	0.056253447956762966	0.056253447956762966	0.056253447956762966	0.056253447956762966
0.07079835394792838	0.0685771842515351	0.04886505432066564	0.06603375766301987	0.07491133611785919	0.05909127856848518	0.06878198201283553	0.07274258828950285	0.060606123857444204	0.08081756398849374	0.06944789813711286	0.05901949805788982	0.06499845859560835	0.06672251190822237	0.07892232040716152	0.06993732172363366	0.07682190521995859	0.062089904552982564	0.061375215321278105	0.07369556485347604	0.07474932577586652	0.08723536047592706	0.07795418350086573	0.08355182128943292	0.07463774242452176	0.08217259842376781	0.05773387092458418	0.0813177917714486	0.07645891095742863	0.08054443411196346	0.06971987472165052	0.06733064438519777	0.07049898460270236	0.07616561364617022	0.06586613006008403	0.07702226592081458	0.061282397161807556	0.0678397090220548	0.07796055748817693	0.08687656187007835	0.067115475058806	0.06456543447916645	0.07985913505640349	0.06309897820365883	0.08167598946236186	0.06282306155590003	0.07224952550913095	0.07224952550913095	0.07224952550913095	0.07224952550913095
0.09981855043457064	0.11328434960408303	0.13645283248588205	0.10839767189817026	0.12999366080543598	0.10866424838455521	0.1011998692460895	0.13463085688764492	0.14504829371735103	0.12583214529705375	0.11648919857186357	0.14053193913110637	0.11724088728547782	0.13261614655402199	0.1516503533539098	0.1310370511313546	0.16704207536829088	0.1137341232640937	0.09500893051247938	0.1403675955435345	0.1346537066793134	0.1384225898055383	0.13333275769257039	0.08753469175209473	0.1011892308174088	0.1299377580178464	0.1268690879327108	0.12849128698963827	0.11641382374549648	0.14528403640229035	0.14761798715596802	0.10778095916161137	0.11616505876065007	0.11601200659618036	0.13231442443204988	0.134079948999838	0.15175230515409413	0.11303394664610991	0.14420985689766946	0.11228507756251571	0.09636812144720228	0.14335627073675397	0.11015464551443742	0.1267554581255957	0.1267554581255957	0.1267554581255957	0.1267554581255957	0.1267554581255957	0.1267554581255957	0.1267554581255957
0.07019507253436022	0.08205873169460089	0.09727092362902313	0.0732103435789931	0.0638804693704628	0.08181141469878898	0.07520954367661235	0.10729921924551035	0.06301257532168558	0.09154680617812175	0.10148049411525174	0.07464082236804218	0.08806065824164697	0.08806065824164697	0.08806065824164697	0.08806065824164697	0.08806065824164697	0.08806065824164697	0.08806065824164697	0.08806065824164697	0.08806065824164697	0.08806065824164697	0.08806065824164697	0.08806065824164697	0.08806065824164697	0.08806065824164697	0.08806065824164697	0.08806065824164697	0.08806065824164697	0.08806065824164697	0.08806065824164697	0.08806065824164697	0.08806065824164697	0.08806065824164697	0.08806065824164697	0.08806065824164697	0.08806065824164697	0.08806065824164697	0.08806065824164697	0.08806065824164697	0.08806065824164697	0.08806065824164697	0.08806065824164697	0.08806065824164697	0.08806065824164697	0.08806065824164697	0.08806065824164697	0.08806065824164697	0.08806065824164697	0.08806065824164697
0.12035312250833394	0.10632798159544637	0.10405218079244825	0.104016675420477	0.10159111953588679	0.07976790704744575	0.0829993493204246	0.07560082305661814	0.10882317084012262	0.10096031064179649	0.11637370226146836	0.09032362176250724	0.10100426200818928	0.10334314840348004	0.0981279926276806	0.12779700268044925	0.08610691416410222	0.07918926439033129	0.0991121582574152	0.09907657616013162	0.10296741620093541	0.08097502391114564	0.08920140639819783	0.11330957548941072	0.09683719589262499	0.0976192674932912	0.10489456241748893	0.12587884797883478	0.09151030925296035	0.08374823167077024	0.10484202531249259	0.11495808329858534	0.0864286374207186	0.06773805742152537	0.09722463841149334	0.10563045175848322	0.09703859046068831	0.09358741836701422	0.09931821621141729	0.12212984346567392	0.091456778307907	0.10679331088679045	0.10679331088679045	0.10679331088679045	0.10679331088679045	0.10679331088679045	0.10679331088679045	0.10679331088679045	0.10679331088679045	0.10679331088679045
0.051973056063137214	0.04029674993229791	0.04788746536775657	0.05671406066207001	0.049994481795832456	0.05078015666912678	0.05874901797161167	0.037275461733495635	0.04621930012463193	0.06093913103401965	0.05276745687952964	0.04600013097732163	0.057988062468166214	0.04269530071430959	0.05608235354049703	0.046153056216814405	0.04907928469521195	0.056950650688547044	0.04949307675034347	0.059443639034290535	0.07024708842039332	0.05260833612935758	0.05324846893879876	0.051085075611317844	0.04426981701339538	0.05070058749123761	0.06130818883118699	0.060567186322209386	0.046978849330781364	0.0570887260508262	0.058327952849178334	0.043071219496600394	0.050435310458047736	0.048241546980083004	0.06771629926337314	0.0612564144413031	0.05310013226367456	0.05371813170010304	0.06228333187486051	0.056905979953762224	0.06510582896469529	0.052357278289613896	0.06165476596090827	0.03996687295727378	0.05513090523509707	0.04754888909618543	0.04754888909618543	0.04754888909618543	0.04754888909618543	0.04754888909618543
0.0	0.11454127850953705	0.0	0.0	0.0	0.11479591834386335	0.0	0.0	0.11043201023086044	0.011805574570711411	0.21586932824409794	0.011805574570711411	0.10089305396974785	0.0	0.15931117339594056	0.0	0.1823379032371231	0.19054848274025	0.11043201023086044	0.0960006440636719	0.11479591834386335	0.17014855956033503	0.02570843773933526	0.08904967598561536	0.11479591834386335	0.04593698545451555	0.0	0.08934212043885437	0.00436390811300288	0.0	0.0	0.0	0.0	0.0002546398343262794	0.11043201023086044	0.1584248702358169	0.0	0.11043201023086044	0.14267843377766692	0.15929778467012728	0.0	0.22358192205486851	0.22833007259059196	0.1882289465881713	0.23133241147863587	0.20978067903340358	0.20978067903340358	0.20978067903340358	0.20978067903340358	0.20978067903340358
0.0938748505959657	0.12521742758368315	0.10905732637531956	0.08623126189782182	0.09529148598896617	0.10310559002661236	0.09104563187377518	0.10979681467764947	0.11311912200387718	0.10029825603702544	0.10987922792640512	0.10627540434962808	0.09630627701602097	0.10155975678017362	0.11507629798448742	0.10184322081475967	0.13226413115810767	0.11687190631515658	0.12545683070037922	0.1334268133401878	0.11651202246147306	0.14296034652266013	0.1139479497911014	0.13422367657470308	0.12520755816250212	0.08139480993557105	0.13594992648894283	0.12128701353448061	0.12024823027906983	0.12137292492027198	0.10599555399776928	0.13801262178409895	0.086665239952951	0.10746547989858662	0.10310320196035597	0.10831072991333028	0.12980115290379748	0.11172517809336835	0.13027854646305864	0.11098149709427821	0.10910236420474868	0.12439326809754174	0.10090803588254184	0.11265065199004179	0.11265065199004179	0.11265065199004179	0.11265065199004179	0.11265065199004179	0.11265065199004179	0.11265065199004179
0.08860966474815947	0.08434847746130773	0.09485740754806472	0.10566536557908104	0.09092734012622326	0.09376533706323249	0.07411579646085574	0.07730892450109442	0.07964679000638812	0.09747236491590097	0.09527304481187004	0.11093341120616686	0.07718168029490749	0.0874062551841201	0.11497121184320945	0.08929308259548652	0.08128933031334289	0.10022743068797295	0.11155606392035065	0.08779566195618702	0.07748963652662877	0.07570866926189099	0.08320283571717264	0.09734952888718097	0.08395728892500993	0.09537137482405589	0.07645051179425119	0.11508263802723358	0.12102263170870473	0.08360125804417563	0.08984932685223178	0.0831686121365663	0.09398527303746741	0.09986383864229516	0.09989347446928723	0.11461724076718083	0.09505653355471372	0.09895407691198825	0.11986862221128505	0.10308897271346835	0.11147879746237671	0.11147879746237671	0.11147879746237671	0.11147879746237671	0.11147879746237671	0.11147879746237671	0.11147879746237671	0.11147879746237671	0.11147879746237671	0.11147879746237671
0.0843247412141023	0.09814022077187308	0.10033936404582129	0.10264943825439214	0.11469664528609523	0.0936697988287788	0.08289517024503999	0.11255160410574214	0.13113505719634683	0.09741082729036178	0.08818898171253513	0.11309528006739705	0.10171392964905487	0.07970031385551306	0.09063223770124726	0.08743779641548026	0.10624568093332958	0.1218069599051776	0.14359817008797693	0.10600896716079253	0.1219141713946233	0.13540526371756836	0.09115602722699202	0.09571151410091006	0.11623516359902052	0.10926250723862342	0.1025106726888357	0.12940695439347452	0.12943201045583502	0.1534184086540545	0.1059624914262689	0.10847273713652313	0.09826987503042905	0.11465534548893279	0.11169859667895729	0.11356691687342807	0.12324430847684154	0.11873234919423456	0.13547886562643718	0.10212486885622951	0.09049842132973976	0.09631164509298465	0.09631164509298465	0.09631164509298465	0.09631164509298465	0.09631164509298465	0.09631164509298465	0.09631164509298465	0.09631164509298465	0.09631164509298465
0.05240812663151749	0.034830931735825243	0.07048891731726421	0.05243181112037616	0.0497929754159406	0.05002811649331543	0.059282939239187635	0.04448211647033053	0.0702313413983398	0.05722502090253345	0.06786524263485719	0.05969178238523865	0.07750973353566733	0.07233502102173626	0.04854818469948509	0.06846551269896466	0.06735742608074434	0.07870601392897125	0.06761118479947043	0.0610534455325205	0.04846363892691368	0.07914530104348945	0.06459589883155167	0.06412868073702245	0.04873936037602141	0.07968933669790348	0.07746486495339712	0.09708329440552341	0.08806035779428589	0.06291170116367734	0.07241176344864432	0.06958024771155091	0.05287101615299311	0.07416548122564962	0.07508780690488737	0.0673409614711604	0.05564853012923544	0.06966998857683107	0.06325896134516375	0.07125639746501118	0.05713821723153757	0.07548977692370595	0.07228519893385892	0.06322628258576975	0.0725712778477684	0.06720070536270988	0.06674199262373755	0.06728086769179238	0.06994187093328175	0.0767794487003203
0.18021616193949247	0.20224674570616263	0.13174325453551597	0.21173924267297486	0.24583327082407974	0.3010607528172093	0.2008675254284071	0.22628132159471598	0.2053458846537705	0.20282957394160875	0.28349231518374807	0.2925940255142735	0.3247961571615923	0.2748359553997407	0.10376250548554809	0.21564959412898907	0.24565725158443824	0.2623359643967395	0.22539242583382266	0.1866317796903747	0.23481515649841306	0.20007926812446636	0.29726764553863855	0.23371900783416621	0.28150252497032136	0.3111706096800281	0.348310030789651	0.30103315039538797	0.31853819086524077	0.30125943601675853	0.24856783142945313	0.21466093533531236	0.23116482384637485	0.21367559307376027	0.331795317385462	0.25663787917788394	0.21328833043627995	0.34632307487118746	0.22059033364918376	0.30802299166521474	0.2258671303110768	0.27007944801399225	0.18789045167410223	0.16962291869223262	0.3199975889082107	0.2303229937831499	0.3157659167279495	0.2317909177704178	0.387414276611577	0.2799312747684664
0.1039170748635693	0.09699047487542352	0.10883642281744485	0.1071695891839753	0.11270607205730845	0.14572355331599404	0.10938431001383464	0.12675636560557907	0.10515857587057842	0.1163524584515115	0.14443212260028315	0.10473342052694344	0.1445565684825134	0.11339614366608607	0.12880212286573314	0.10899430430419954	0.14290780059704017	0.09315835218630773	0.1539061883171152	0.11707919058371417	0.09074516327460053	0.12555915614279353	0.13188028758459425	0.12519134405843205	0.09687411070017507	0.13367644361487302	0.13328052225197537	0.13112917208547956	0.12531488444566155	0.12351141697564096	0.11374578600083828	0.10213880246783946	0.12438951125343324	0.10581336494471089	0.13971701443770074	0.09216566288183456	0.12929663678835812	0.12094841531882788	0.09646431710825665	0.11474443111627419	0.15832306288344222	0.11981864678779328	0.1351863758336782	0.13659905130308378	0.10425728134767866	0.07780869422903183	0.10960451977374303	0.1003778575423424	0.11509067958550205	0.1056695050709484
0.06402085300216705	0.06674036894704703	0.04728192421560895	0.066016382535234	0.05004172905731556	0.051514865338346344	0.056887586767425086	0.06207576714909217	0.05353573486230099	0.05707973309743419	0.0625158560237885	0.05682603646417091	0.05019208936509988	0.06069359279095088	0.06595089204993301	0.0712361692332146	0.06072683908947177	0.0645814988832562	0.05561975633526005	0.04945216703158338	0.07861703648544267	0.05292741926314014	0.05202583865080591	0.06605440187165744	0.057722805752692535	0.0520949725156881	0.05515834742939071	0.06385063335758169	0.07019857061422852	0.0586141687023924	0.056904078481697734	0.06471299844390102	0.08342106117958498	0.07373723525971301	0.054384501632353734	0.08555606736607775	0.06039034777187542	0.05024751201666322	0.0579438955148677	0.042815804444834564	0.07760470523198536	0.07216375324687634	0.06233608621459572	0.050839128473680245	0.062557491628765	0.07402906706017001	0.061257591033872814	0.07125308113001065	0.05829761107797441	0.06964498574043393
0.08015325747353917	0.0899396798767759	0.09554912266614568	0.0798354135932274	0.08640043039232913	0.10895093992990149	0.08730848754740515	0.10344654513290792	0.08618781734988303	0.06574316177044612	0.09176683190718665	0.0805191244769683	0.09151857122287956	0.08234483691261296	0.08416871918230145	0.0785743356301007	0.10271229789474157	0.09483838962501615	0.06599364498118698	0.0957135474697301	0.08490271412662906	0.06645634766181002	0.08392706369106558	0.09354878365839699	0.09488130520790984	0.10223380803181921	0.11276275277018474	0.08474175888405557	0.0907265149583714	0.08435988714482714	0.08083952624021602	0.08542811868790756	0.0895123208989502	0.08581048271110868	0.07574578020168972	0.10019065918088399	0.11339885110751886	0.0789788869504036	0.1033141164102278	0.09902893083811692	0.09000449836946997	0.0993936208173748	0.08561786143522113	0.0794175637131069	0.08313449920529749	0.08768590303148416	0.11006080810887507	0.09327103296573426	0.07671521743015991	0.10241350269521524
0.05489057897828217	0.07102376179679223	0.06091835442994877	0.05719919745108379	0.062142131638898764	0.07010184707705744	0.051834717454636164	0.053263866068528294	0.04920061359815989	0.05413435912532154	0.06434439055108383	0.0572055778850844	0.06635847279929659	0.051572425936649104	0.05528296930072079	0.04862140683380412	0.04888849655993783	0.054967015805407686	0.06275168977435536	0.05237939160751474	0.05886875377218819	0.057999678579603677	0.061162673300791025	0.059298503703607494	0.06998015415353782	0.06617319430375336	0.05957332551601757	0.054585225584313626	0.059105921386538515	0.06477929883801306	0.0471614951980508	0.0612709368554733	0.05661464798172214	0.06558191474626072	0.060570743388629035	0.06897966017628498	0.08377603511339393	0.06737886592941801	0.06180698759015363	0.07606189365207974	0.06732226975284052	0.05371163269929808	0.05426005433982612	0.0539858435195621	0.0539858435195621	0.0539858435195621	0.0539858435195621	0.0539858435195621	0.0539858435195621	0.0539858435195621
0.08521363854244302	0.09363864097153096	0.07962577888367658	0.09745906478318271	0.09053504595208155	0.07699562249860156	0.09630712985246996	0.10886755349028204	0.09156290061175032	0.08283349066115384	0.10143098109571985	0.09213223587843684	0.09213223587843684	0.09213223587843684	0.09213223587843684	0.09213223587843684	0.09213223587843684	0.09213223587843684	0.09213223587843684	0.09213223587843684	0.09213223587843684	0.09213223587843684	0.09213223587843684	0.09213223587843684	0.09213223587843684	0.09213223587843684	0.09213223587843684	0.09213223587843684	0.09213223587843684	0.09213223587843684	0.09213223587843684	0.09213223587843684	0.09213223587843684	0.09213223587843684	0.09213223587843684	0.09213223587843684	0.09213223587843684	0.09213223587843684	0.09213223587843684	0.09213223587843684	0.09213223587843684	0.09213223587843684	0.09213223587843684	0.09213223587843684	0.09213223587843684	0.09213223587843684	0.09213223587843684	0.09213223587843684	0.09213223587843684	0.09213223587843684
0.10183831051437552	0.09591975122362066	0.10987607211831056	0.09222816595406093	0.0976949488851829	0.11229887590497156	0.10499691239507723	0.10499691239507723	0.10499691239507723	0.10499691239507723	0.10499691239507723	0.10499691239507723	0.10499691239507723	0.10499691239507723	0.10499691239507723	0.10499691239507723	0.10499691239507723	0.10499691239507723	0.10499691239507723	0.10499691239507723	0.10499691239507723	0.10499691239507723	0.10499691239507723	0.10499691239507723	0.10499691239507723	0.10499691239507723	0.10499691239507723	0.10499691239507723	0.10499691239507723	0.10499691239507723	0.10499691239507723	0.10499691239507723	0.10499691239507723	0.10499691239507723	0.10499691239507723	0.10499691239507723	0.10499691239507723	0.10499691239507723	0.10499691239507723	0.10499691239507723	0.10499691239507723	0.10499691239507723	0.10499691239507723	0.10499691239507723	0.10499691239507723	0.10499691239507723	0.10499691239507723	0.10499691239507723	0.10499691239507723	0.10499691239507723
0.16263490588095564	0.18983535860525408	0.17997420178126866	0.21493290487828387	0.20930775338417545	0.28551010657017234	0.2131951062085807	0.18803341632020093	0.20521824142843595	0.2063954786338145	0.2920880067976365	0.21807789479126063	0.17569143752638405	0.20218874346550145	0.211743552448967	0.24360819307805404	0.17500997849518923	0.15748971354151137	0.24571203612302997	0.1586545069849684	0.1169825334946723	0.19961528927593974	0.17127062613985838	0.19369341378293642	0.16509944168780233	0.1872484657556393	0.14952929176124963	0.15025637005169964	0.11650753627128208	0.09264571080813366	0.18982331756621396	0.1334331415787085	0.1222221440697967	0.11516473984943386	0.1256874742143467	0.17756609979240312	0.15162678700337492	0.15162678700337492	0.15162678700337492	0.15162678700337492	0.15162678700337492	0.15162678700337492	0.15162678700337492	0.15162678700337492	0.15162678700337492	0.15162678700337492	0.15162678700337492	0.15162678700337492	0.15162678700337492	0.15162678700337492
0.06819997301550955	0.09319433668028644	0.06706257566192851	0.08744524669199778	0.07161571355073845	0.06938911588502729	0.059698516292970516	0.07680298175838893	0.06310219581118759	0.06866161326981615	0.06645380418355092	0.06358933409168023	0.0772522013039581	0.06316178454731604	0.05718520608481836	0.07263158450591811	0.07593950043556486	0.0698551334448918	0.06210904023417609	0.07719684336081083	0.0547139637163603	0.06493244823816151	0.08082467360598529	0.06607539841235584	0.0685823495542582	0.06774290900954572	0.06661205042757715	0.06717747971856142	0.06717747971856142	0.06717747971856142	0.06717747971856142	0.06717747971856142	0.06717747971856142	0.06717747971856142	0.06717747971856142	0.06717747971856142	0.06717747971856142	0.06717747971856142	0.06717747971856142	0.06717747971856142	0.06717747971856142	0.06717747971856142	0.06717747971856142	0.06717747971856142	0.06717747971856142	0.06717747971856142	0.06717747971856142	0.06717747971856142	0.06717747971856142	0.06717747971856142
0.08580916273548365	0.0947153629083933	0.1132550448562932	0.09795152170455891	0.09841878940954221	0.09032845599223391	0.09429206375370452	0.12951638782033137	0.06569128794868223	0.09474756509245487	0.07146271112526308	0.08072861725144269	0.09281286781943544	0.07010790743210897	0.0971396913366141	0.08504884939745715	0.10012676688303997	0.11269148126672407	0.12034783438583724	0.11108009323683392	0.11571396381133559	0.11571396381133559	0.11571396381133559	0.11571396381133559	0.11571396381133559	0.11571396381133559	0.11571396381133559	0.11571396381133559	0.11571396381133559	0.11571396381133559	0.11571396381133559	0.11571396381133559	0.11571396381133559	0.11571396381133559	0.11571396381133559	0.11571396381133559	0.11571396381133559	0.11571396381133559	0.11571396381133559	0.11571396381133559	0.11571396381133559	0.11571396381133559	0.11571396381133559	0.11571396381133559	0.11571396381133559	0.11571396381133559	0.11571396381133559	0.11571396381133559	0.11571396381133559	0.11571396381133559
0.06244690232226326	0.06186282293632496	0.061665060886432095	0.0645819302725291	0.08729783018489518	0.07997965708543185	0.06230429696668567	0.07544330423849781	0.07398061494048412	0.07593478993422091	0.06951233415780746	0.07594919429563081	0.09657997710459625	0.0640519769405075	0.07178872822055016	0.07865809202447327	0.08460618089318203	0.07248995865276724	0.08388018769015254	0.10059854597509846	0.0742115672326699	0.06989733096450614	0.09011898630842738	0.06817020621057365	0.07459729300090269	0.07007535383109822	0.08789985449221126	0.06982318094738292	0.06360798093460472	0.09423790781582829	0.07348867474393406	0.07113674736825644	0.08613905036146136	0.08176999813874622	0.06672686778851249	0.08521289548296918	0.0958403372747902	0.0905266163788797	0.0905266163788797	0.0905266163788797	0.0905266163788797	0.0905266163788797	0.0905266163788797	0.0905266163788797	0.0905266163788797	0.0905266163788797	0.0905266163788797	0.0905266163788797	0.0905266163788797	0.0905266163788797
0.08361940164687313	0.08811046171688897	0.10288631382861661	0.10705656416786936	0.07936966406891287	0.09722328801875414	0.1176718445484919	0.11323796386305975	0.06944589165223307	0.0968317793718282	0.09931869393421294	0.11173931298951373	0.10101819116333291	0.09114247663825992	0.0977748121721565	0.09311705701984195	0.058163225834387315	0.10506801079233598	0.0823274344461303	0.10210438077035679	0.1263870592696125	0.08982915506554906	0.1278881374980286	0.08176223436168684	0.1162128390455358	0.11866634875039915	0.10136379549008519	0.08624600417557537	0.07888831744317312	0.11728208914808011	0.10763523678476496	0.08980673678922425	0.0987209867869946	0.0987209867869946	0.0987209867869946	0.0987209867869946	0.0987209867869946	0.0987209867869946	0.0987209867869946	0.0987209867869946	0.0987209867869946	0.0987209867869946	0.0987209867869946	0.0987209867869946	0.0987209867869946	0.0987209867869946	0.0987209867869946	0.0987209867869946	0.0987209867869946	0.0987209867869946
0.1809971054849302	0.15410836886345006	0.17353761810306317	0.169193324383437	0.16168401827551915	0.21304374603675377	0.20431703908799667	0.1656235188147795	0.208789527491612	0.21088305336832686	0.21026240830401055	0.21468051799021085	0.18201377894454032	0.1551197460407793	0.15559155646525666	0.2727894535382018	0.1901638935994625	0.20578443797095008	0.25034071432598265	0.1766421207244137	0.19920495536248736	0.2721905277642156	0.19247963613484184	0.2540722747571236	0.1404326771289157	0.226294742473043	0.24867440776745323	0.18505802753244216	0.23980897359763367	0.18360678678907144	0.1819775599904027	0.2657128046516023	0.16592213974344427	0.21355485270340413	0.18973849622342417	0.18973849622342417	0.18973849622342417	0.18973849622342417	0.18973849622342417	0.18973849622342417	0.18973849622342417	0.18973849622342417	0.18973849622342417	0.18973849622342417	0.18973849622342417	0.18973849622342417	0.18973849622342417	0.18973849622342417	0.18973849622342417	0.18973849622342417
0.070737029007291	0.09509447293013819	0.07948274672258858	0.09945178188777923	0.0850266381032389	0.090037303796158	0.08527063727677683	0.1151454815961316	0.10397073573826973	0.10220371461786099	0.11219279869898306	0.08689215842029192	0.09653734174365902	0.07989673956849788	0.09760481810853984	0.06458685527597449	0.07688820237672227	0.09350063040903106	0.09466678970948988	0.09424466772712772	0.08665861135027242	0.1323451144321671	0.10950186289121976	0.10950186289121976	0.10950186289121976	0.10950186289121976	0.10950186289121976	0.10950186289121976	0.10950186289121976	0.10950186289121976	0.10950186289121976	0.10950186289121976	0.10950186289121976	0.10950186289121976	0.10950186289121976	0.10950186289121976	0.10950186289121976	0.10950186289121976	0.10950186289121976	0.10950186289121976	0.10950186289121976	0.10950186289121976	0.10950186289121976	0.10950186289121976	0.10950186289121976	0.10950186289121976	0.10950186289121976	0.10950186289121976	0.10950186289121976	0.10950186289121976
0.12104746362814116	0.09364507310300124	0.09161209576535025	0.16177462608998838	0.20190184627056162	0.19104156410755394	0.09960134106497012	0.1306454180012116	0.12857390472730748	0.20006097135521198	0.1385798841370475	0.18193953560585338	0.20967797603167182	0.17733920052762134	0.26925914360695336	0.23540137627685276	0.20670355620125516	0.1740349548386949	0.2346910297431275	0.2223655034266015	0.16967403518760688	0.16908101535930117	0.16730759607115825	0.2284186231793345	0.14040108844654758	0.17078493098345315	0.1741799552012923	0.2134402935084377	0.21029449014289028	0.24347488386492036	0.24282047025422207	0.1631822029277339	0.25672968754024145	0.24830844421590584	0.29554709190651013	0.20624144764507968	0.3381774472827105	0.15582145613568557	0.21993516252279652	0.19195532379322808	0.19168465709986102	0.19181999044654455	0.19181999044654455	0.19181999044654455	0.19181999044654455	0.19181999044654455	0.19181999044654455	0.19181999044654455	0.19181999044654455	0.19181999044654455
0.06898165209999599	0.077554579862477	0.08403153856652529	0.09343298889031501	0.08733424384445793	0.09559951483681797	0.07642218256049382	0.08542785303659285	0.08136137470687008	0.09003038930197663	0.08265711952769224	0.08018114677422282	0.10032410197781137	0.07944379884509778	0.11052641560553622	0.08665787664324279	0.0817264047307006	0.08204728695076116	0.07633044833221195	0.08877339680562535	0.09661017675821124	0.10541629302326509	0.09938204577593732	0.08136568658141252	0.08580576834658726	0.08358572746399989	0.08358572746399989	0.08358572746399989	0.08358572746399989	0.08358572746399989	0.08358572746399989	0.08358572746399989	0.08358572746399989	0.08358572746399989	0.08358572746399989	0.08358572746399989	0.08358572746399989	0.08358572746399989	0.08358572746399989	0.08358572746399989	0.08358572746399989	0.08358572746399989	0.08358572746399989	0.08358572746399989	0.08358572746399989	0.08358572746399989	0.08358572746399989	0.08358572746399989	0.08358572746399989	0.08358572746399989
0.15328146608029988	0.190445595487532	0.1505871652881392	0.10222568905492135	0.20176206180054493	0.1420064078441734	0.15793351426612587	0.14609914779949865	0.17395823682431202	0.13930822285512898	0.1457360676062144	0.20780291325559086	0.176834806182171	0.2049441773271354	0.152915205068324	0.2242769582433584	0.13945750509397445	0.20451440175785215	0.14927576142890409	0.1800104492434886	0.217581952209448	0.1354192211572436	0.1438104638923006	0.1773907590942316	0.15989844033779282	0.16988005302717227	0.18410381610651957	0.2039052582584638	0.17740074288361793	0.16643110314415666	0.1719159230138873	0.1719159230138873	0.1719159230138873	0.1719159230138873	0.1719159230138873	0.1719159230138873	0.1719159230138873	0.1719159230138873	0.1719159230138873	0.1719159230138873	0.1719159230138873	0.1719159230138873	0.1719159230138873	0.1719159230138873	0.1719159230138873	0.1719159230138873	0.1719159230138873	0.1719159230138873	0.1719159230138873	0.1719159230138873
0.06748019046306622	0.07811520920159941	0.08764182479870342	0.07155311844704872	0.12288740102090817	0.08560160166037634	0.10965270476967624	0.08971470306868648	0.0863739461591964	0.06327097597087425	0.05237000350603856	0.05920946853153036	0.0830749437095945	0.10289776220486518	0.08500325198881108	0.1091904683603714	0.10334035096155852	0.08188678931192571	0.09261357013674211	0.09261357013674211	0.09261357013674211	0.09261357013674211	0.09261357013674211	0.09261357013674211	0.09261357013674211	0.09261357013674211	0.09261357013674211	0.09261357013674211	0.09261357013674211	0.09261357013674211	0.09261357013674211	0.09261357013674211	0.09261357013674211	0.09261357013674211	0.09261357013674211	0.09261357013674211	0.09261357013674211	0.09261357013674211	0.09261357013674211	0.09261357013674211	0.09261357013674211	0.09261357013674211	0.09261357013674211	0.09261357013674211	0.09261357013674211	0.09261357013674211	0.09261357013674211	0.09261357013674211	0.09261357013674211	0.09261357013674211
0.09181781276924081	0.11711505009096257	0.06220349050338647	0.11368788778190902	0.0799824242548844	0.09450970569229727	0.11285599462159762	0.07491742397748237	0.09988136873900529	0.09919120879146998	0.08829527051063012	0.07459130093381566	0.10680982694920874	0.10215933625227878	0.11615593553105522	0.08146825824587443	0.07769889730338461	0.1038719663230129	0.10874001561028064	0.0903660732187277	0.09748600120486706	0.07486727088076241	0.10041674703898572	0.08929465635998783	0.12979278131367253	0.10144236729515606	0.0975914667793636	0.11484474249443884	0.09994366271978439	0.1073942026071116	0.1073942026071116	0.1073942026071116	0.1073942026071116	0.1073942026071116	0.1073942026071116	0.1073942026071116	0.1073942026071116	0.1073942026071116	0.1073942026071116	0.1073942026071116	0.1073942026071116	0.1073942026071116	0.1073942026071116	0.1073942026071116	0.1073942026071116	0.1073942026071116	0.1073942026071116	0.1073942026071116	0.1073942026071116	0.1073942026071116
0.10975656522629272	0.132381170699483	0.10034407815440949	0.10876933429878871	0.09646112962518405	0.08351757266597042	0.10461419721221547	0.12685725812622814	0.1273329627108168	0.1671953235964562	0.12185510941164542	0.07867820954457135	0.11683096004952322	0.11820478586504825	0.1199160411929327	0.11982389137030008	0.09540646154961088	0.09983341360330114	0.13226183690716736	0.13584080424496195	0.11147464026359012	0.1575098523800154	0.13449224632180276	0.13449224632180276	0.13449224632180276	0.13449224632180276	0.13449224632180276	0.13449224632180276	0.13449224632180276	0.13449224632180276	0.13449224632180276	0.13449224632180276	0.13449224632180276	0.13449224632180276	0.13449224632180276	0.13449224632180276	0.13449224632180276	0.13449224632180276	0.13449224632180276	0.13449224632180276	0.13449224632180276	0.13449224632180276	0.13449224632180276	0.13449224632180276	0.13449224632180276	0.13449224632180276	0.13449224632180276	0.13449224632180276	0.13449224632180276	0.13449224632180276
0.06549827363143584	0.08208136278125662	0.09102704377303267	0.0745733233355479	0.09317660784994913	0.101541629032511	0.08595625303965906	0.08677731248012698	0.08833794677574118	0.0735410409164398	0.08379485734200368	0.08798719237480591	0.09281098343167181	0.08526072221234939	0.06565193168120453	0.08171438404763418	0.09337766371413525	0.07271222970681084	0.08185965423140358	0.08520474537844727	0.08277400467903816	0.06764519304588519	0.0766656946286528	0.08988904660584801	0.09012029438038965	0.08743460130552003	0.08877744784295485	0.08877744784295485	0.08877744784295485	0.08877744784295485	0.08877744784295485	0.08877744784295485	0.08877744784295485	0.08877744784295485	0.08877744784295485	0.08877744784295485	0.08877744784295485	0.08877744784295485	0.08877744784295485	0.08877744784295485	0.08877744784295485	0.08877744784295485	0.08877744784295485	0.08877744784295485	0.08877744784295485	0.08877744784295485	0.08877744784295485	0.08877744784295485	0.08877744784295485	0.08877744784295485
0.08886768237338492	0.11214604737183763	0.11803747314730907	0.1331751758560162	0.09621690710525997	0.0993836919532268	0.11646141020434657	0.0941580202197328	0.07856130369510916	0.10486525415842829	0.12896128898956186	0.124460349319274	0.09754085810736929	0.13442479142859434	0.11945497250041028	0.09222855301589399	0.08312021086028029	0.122590828932053	0.0924871652216195	0.08196394767113308	0.10836814251638076	0.0981002197130548	0.08111139361248962	0.09786818639885374	0.08948979000567167	0.08948979000567167	0.08948979000567167	0.08948979000567167	0.08948979000567167	0.08948979000567167	0.08948979000567167	0.08948979000567167	0.08948979000567167	0.08948979000567167	0.08948979000567167	0.08948979000567167	0.08948979000567167	0.08948979000567167	0.08948979000567167	0.08948979000567167	0.08948979000567167	0.08948979000567167	0.08948979000567167	0.08948979000567167	0.08948979000567167	0.08948979000567167	0.08948979000567167	0.08948979000567167	0.08948979000567167	0.08948979000567167
0.0708609844968184	0.05873182144776601	0.09301275947675407	0.07051195439614037	0.07692596639768741	0.10196738311798155	0.10072748806411273	0.0928925430357821	0.07981756695692944	0.08823300226190105	0.07905217113162645	0.06934643449678442	0.07435395305062724	0.09511603130012428	0.0702751301007292	0.08517874156832074	0.07869653283589956	0.09440436008205332	0.09814031591182336	0.07435725501881568	0.08831720736620802	0.11313234117767823	0.08260114014961766	0.09164339741587645	0.08712226878274705	0.08712226878274705	0.08712226878274705	0.08712226878274705	0.08712226878274705	0.08712226878274705	0.08712226878274705	0.08712226878274705	0.08712226878274705	0.08712226878274705	0.08712226878274705	0.08712226878274705	0.08712226878274705	0.08712226878274705	0.08712226878274705	0.08712226878274705	0.08712226878274705	0.08712226878274705	0.08712226878274705	0.08712226878274705	0.08712226878274705	0.08712226878274705	0.08712226878274705	0.08712226878274705	0.08712226878274705	0.08712226878274705
0.04481580391314221	0.06286862846823993	0.07359734388972942	0.06809775401530532	0.07661374128681403	0.07787515291796775	0.07818414566759324	0.08139567072943532	0.08704269988644761	0.07998766146760523	0.07002093965923224	0.08206876645612224	0.096110750819663	0.08949421149564098	0.09034106068687532	0.09899486194739757	0.08866076918602141	0.08364531176277666	0.0818530117717286	0.060694504497113465	0.08967748252622665	0.0646194139463176	0.06427860941385324	0.06444901168008542	0.06444901168008542	0.06444901168008542	0.06444901168008542	0.06444901168008542	0.06444901168008542	0.06444901168008542	0.06444901168008542	0.06444901168008542	0.06444901168008542	0.06444901168008542	0.06444901168008542	0.06444901168008542	0.06444901168008542	0.06444901168008542	0.06444901168008542	0.06444901168008542	0.06444901168008542	0.06444901168008542	0.06444901168008542	0.06444901168008542	0.06444901168008542	0.06444901168008542	0.06444901168008542	0.06444901168008542	0.06444901168008542	0.06444901168008542
0.0716570044359378	0.08431092793055116	0.10478331440437261	0.08942543213518496	0.08209258743093896	0.07237318489549951	0.08179405661633654	0.10293930407908934	0.08574450282911315	0.09170422432192543	0.0810787099195341	0.08733433885172696	0.08419090911484349	0.08180074257177178	0.08080393868316539	0.09724745874205566	0.08655032339098828	0.08217929018030266	0.06850069504691376	0.09263768920758378	0.0928181746270302	0.09463622840500878	0.08983337705645597	0.07042601935534432	0.08012969820590013	0.08012969820590013	0.08012969820590013	0.08012969820590013	0.08012969820590013	0.08012969820590013	0.08012969820590013	0.08012969820590013	0.08012969820590013	0.08012969820590013	0.08012969820590013	0.08012969820590013	0.08012969820590013	0.08012969820590013	0.08012969820590013	0.08012969820590013	0.08012969820590013	0.08012969820590013	0.08012969820590013	0.08012969820590013	0.08012969820590013	0.08012969820590013	0.08012969820590013	0.08012969820590013	0.08012969820590013	0.08012969820590013
0.0695926230954065	0.07891410124068893	0.08085414057090715	0.0662203313141071	0.049450254662499055	0.07561742829111612	0.05394893107575445	0.06166352140790227	0.07083962095710694	0.0663732088926269	0.054911708247118954	0.0518534300787185	0.05940527858572683	0.06643147356340398	0.05593385235401882	0.06854824169458938	0.0666303397750024	0.0645870972346597	0.06378383316075012	0.06645929891865995	0.06515604504183346	0.05848478300673502	0.05186465664197847	0.07796382250951435	0.06718899914466751	0.056967597407664085	0.05958984030103838	0.044642071916303705	0.08031010284482165	0.06218786997706864	0.07124898641094515	0.07124898641094515	0.07124898641094515	0.07124898641094515	0.07124898641094515	0.07124898641094515	0.07124898641094515	0.07124898641094515	0.07124898641094515	0.07124898641094515	0.07124898641094515	0.07124898641094515	0.07124898641094515	0.07124898641094515	0.07124898641094515	0.07124898641094515	0.07124898641094515	0.07124898641094515	0.07124898641094515	0.07124898641094515
0.04792256678214026	0.05759010578697523	0.05884518134917596	0.04977600810572553	0.05928840230422452	0.04113581811826724	0.056959109754867926	0.06091834109317565	0.061497935915861654	0.0676211919906451	0.052869259624306594	0.06409332486236159	0.05660734542447166	0.05780630128647749	0.05062011011588238	0.04833585850940004	0.06130754609964102	0.059493256577412196	0.056827115067337265	0.05673817767907287	0.04950510770742181	0.06292722224065751	0.0494066253018691	0.059706133033653436	0.07684136722140208	0.04629363331303814	0.05816966217364785	0.05269381177870304	0.050578633883012376	0.0536566855655015	0.045131036852176724	0.04939386120883911	0.04939386120883911	0.04939386120883911	0.04939386120883911	0.04939386120883911	0.04939386120883911	0.04939386120883911	0.04939386120883911	0.04939386120883911	0.04939386120883911	0.04939386120883911	0.04939386120883911	0.04939386120883911	0.04939386120883911	0.04939386120883911	0.04939386120883911	0.04939386120883911	0.04939386120883911	0.04939386120883911
0.0704012923035075	0.07888133104566497	0.07214405592609607	0.07441354283100143	0.08662116851628371	0.08278045747793696	0.05913275376813134	0.07482157864341969	0.0864558277610051	0.07639928451139852	0.0824808925734028	0.07802186411070057	0.0885100176731998	0.08400574890253995	0.07903170625299608	0.09528780583838654	0.08012552411682441	0.0717231839188443	0.07967504770135828	0.10954886700283774	0.09288013650327853	0.09049715460700518	0.07683760327008292	0.07257607637440444	0.08867819351440645	0.08706302443255894	0.07261686800347114	0.08011856439583397	0.07880757936994294	0.06716629410459501	0.07298693673726898	0.07298693673726898	0.07298693673726898	0.07298693673726898	0.07298693673726898	0.07298693673726898	0.07298693673726898	0.07298693673726898	0.07298693673726898	0.07298693673726898	0.07298693673726898	0.07298693673726898	0.07298693673726898	0.07298693673726898	0.07298693673726898	0.07298693673726898	0.07298693673726898	0.07298693673726898	0.07298693673726898	0.07298693673726898
0.053817820530419454	0.04995465735555975	0.051834728423379495	0.08524040544457609	0.0766177831026993	0.08541685617363734	0.06931645206003836	0.08206132942970579	0.06958662833607916	0.06167627296703908	0.09176646483930137	0.053027954687422565	0.07858080480665496	0.0517026933217314	0.09237580208593066	0.08029677002628446	0.06820075337053104	0.09446512382106102	0.08513711468758224	0.0698063060035931	0.07747171034558767	0.07747171034558767	0.07747171034558767	0.07747171034558767	0.07747171034558767	0.07747171034558767	0.07747171034558767	0.07747171034558767	0.07747171034558767	0.07747171034558767	0.07747171034558767	0.07747171034558767	0.07747171034558767	0.07747171034558767	0.07747171034558767	0.07747171034558767	0.07747171034558767	0.07747171034558767	0.07747171034558767	0.07747171034558767	0.07747171034558767	0.07747171034558767	0.07747171034558767	0.07747171034558767	0.07747171034558767	0.07747171034558767	0.07747171034558767	0.07747171034558767	0.07747171034558767	0.07747171034558767
0.07980743426418968	0.06709374724941378	0.08076254177641762	0.08519890762944131	0.10024162831774133	0.0799577879188372	0.07920918372920265	0.07013282721281675	0.056029876468266994	0.09612756798480762	0.07629996368573293	0.08227953715936354	0.08640243130923783	0.07517350447491043	0.08765806472471309	0.08618359889641361	0.09475001328001628	0.09726648739711004	0.10941277161236992	0.06838216429203713	0.1014866821201585	0.08467334918688642	0.11434097418806807	0.08937402197882806	0.08268535945930702	0.06564170931214929	0.08516318580336435	0.07540244755775682	0.07540244755775682	0.07540244755775682	0.07540244755775682	0.07540244755775682	0.07540244755775682	0.07540244755775682	0.07540244755775682	0.07540244755775682	0.07540244755775682	0.07540244755775682	0.07540244755775682	0.07540244755775682	0.07540244755775682	0.07540244755775682	0.07540244755775682	0.07540244755775682	0.07540244755775682	0.07540244755775682	0.07540244755775682	0.07540244755775682	0.07540244755775682	0.07540244755775682
0.0473825111505898	0.060100494732846815	0.06053237898583183	0.06172616367963841	0.066923890946298	0.04573256351822473	0.058528595481206626	0.050236233124656984	0.06080233309477241	0.049968449094396704	0.055246019737823025	0.044888372669007415	0.05334708473434168	0.052618436791164264	0.04361245772789357	0.05713052568412536	0.06693874132678733	0.059148426911261515	0.04717625990278108	0.054756077195654326	0.03295786553193225	0.04548080089733519	0.06023926402173873	0.038624334519871614	0.05550411211069719	0.04726641241512898	0.048604265385072225	0.04361533873397436	0.0459451339523214	0.062188099474495204	0.062409542538426434	0.06465267955250663	0.06353111104546652	0.06353111104546652	0.06353111104546652	0.06353111104546652	0.06353111104546652	0.06353111104546652	0.06353111104546652	0.06353111104546652	0.06353111104546652	0.06353111104546652	0.06353111104546652	0.06353111104546652	0.06353111104546652	0.06353111104546652	0.06353111104546652	0.06353111104546652	0.06353111104546652	0.06353111104546652
0.17186832390095982	0.08767363639727034	0.0009636499551283	0.2521332578174684	0.25500310324540976	0.21760869433732655	0.17792819232984458	0.27794161211980895	0.16409288378432163	0.2619350786555224	0.15088259329647824	0.2839134558822145	0.11505754225645162	0.16729409928222896	0.17977622907497562	0.17353516417860226	0.17353516417860226	0.17353516417860226	0.17353516417860226	0.17353516417860226	0.17353516417860226	0.17353516417860226	0.17353516417860226	0.17353516417860226	0.17353516417860226	0.17353516417860226	0.17353516417860226	0.17353516417860226	0.17353516417860226	0.17353516417860226	0.17353516417860226	0.17353516417860226	0.17353516417860226	0.17353516417860226	0.17353516417860226	0.17353516417860226	0.17353516417860226	0.17353516417860226	0.17353516417860226	0.17353516417860226	0.17353516417860226	0.17353516417860226	0.17353516417860226	0.17353516417860226	0.17353516417860226	0.17353516417860226	0.17353516417860226	0.17353516417860226	0.17353516417860226	0.17353516417860226
0.04366768252499194	0.07620027938887325	0.08564795738248906	0.05316576248807824	0.061486290692370556	0.052295804742611196	0.06845367987015508	0.05877430156602337	0.0612194880217429	0.05971016351714862	0.0663602054638645	0.05192914673532468	0.05800098753059821	0.05229583695955805	0.05232177376778511	0.05541904328267736	0.05293761330260165	0.08520194822890088	0.06638989000235979	0.06199043107464808	0.061233446312627386	0.06501885026626447	0.05587843539810665	0.045722358010559176	0.050800396704332916	0.050800396704332916	0.050800396704332916	0.050800396704332916	0.050800396704332916	0.050800396704332916	0.050800396704332916	0.050800396704332916	0.050800396704332916	0.050800396704332916	0.050800396704332916	0.050800396704332916	0.050800396704332916	0.050800396704332916	0.050800396704332916	0.050800396704332916	0.050800396704332916	0.050800396704332916	0.050800396704332916	0.050800396704332916	0.050800396704332916	0.050800396704332916	0.050800396704332916	0.050800396704332916	0.050800396704332916	0.050800396704332916
0.08220854148849743	0.15803461457815016	0.13231764113214095	0.12964329735339816	0.08989170950569284	0.11578421974447414	0.09363478263702978	0.09208797305571614	0.10121151206353399	0.14797781902319218	0.11616715462272752	0.1377650289443562	0.09618245115453426	0.15166013496454608	0.10395033760570213	0.1414850776039141	0.12403936291806991	0.10823104995061034	0.14083071808034087	0.11974495196347472	0.13034839960077096	0.11142342991118911	0.09922632476065016	0.10270341775548039	0.10096487125806528	0.10096487125806528	0.10096487125806528	0.10096487125806528	0.10096487125806528	0.10096487125806528	0.10096487125806528	0.10096487125806528	0.10096487125806528	0.10096487125806528	0.10096487125806528	0.10096487125806528	0.10096487125806528	0.10096487125806528	0.10096487125806528	0.10096487125806528	0.10096487125806528	0.10096487125806528	0.10096487125806528	0.10096487125806528	0.10096487125806528	0.10096487125806528	0.10096487125806528	0.10096487125806528	0.10096487125806528	0.10096487125806528
0.084721261318186	0.1018355082156333	0.10495925835667455	0.08057907191735471	0.10343375428674802	0.10673227786481246	0.06968408687735374	0.08270836480824448	0.10291352963085684	0.11429633550669571	0.0898718652493638	0.10548504477222008	0.1314658318437992	0.11141015294796239	0.08024026608456267	0.09562876525869053	0.11844654078210361	0.09179163653895163	0.1023811579979184	0.10287277371776478	0.11762266719798059	0.10411966955753765	0.07397064196210158	0.09896532792832348	0.10338562224996119	0.08331592263202486	0.0645325753653514	0.10972878793626109	0.11361753504188966	0.0691682136321666	0.09139287433702813	0.09139287433702813	0.09139287433702813	0.09139287433702813	0.09139287433702813	0.09139287433702813	0.09139287433702813	0.09139287433702813	0.09139287433702813	0.09139287433702813	0.09139287433702813	0.09139287433702813	0.09139287433702813	0.09139287433702813	0.09139287433702813	0.09139287433702813	0.09139287433702813	0.09139287433702813	0.09139287433702813	0.09139287433702813
0.04746200323437547	0.055821829684509744	0.07191988052095777	0.0646961946460396	0.05627813884381717	0.055606797167045155	0.04333270732195415	0.05757291228505616	0.06296171817726191	0.06349420869339659	0.05821573992686665	0.04598213525782172	0.09030147189455295	0.06814180357618733	0.06814180357618733	0.06814180357618733	0.06814180357618733	0.06814180357618733	0.06814180357618733	0.06814180357618733	0.06814180357618733	0.06814180357618733	0.06814180357618733	0.06814180357618733	0.06814180357618733	0.06814180357618733	0.06814180357618733	0.06814180357618733	0.06814180357618733	0.06814180357618733	0.06814180357618733	0.06814180357618733	0.06814180357618733	0.06814180357618733	0.06814180357618733	0.06814180357618733	0.06814180357618733	0.06814180357618733	0.06814180357618733	0.06814180357618733	0.06814180357618733	0.06814180357618733	0.06814180357618733	0.06814180357618733	0.06814180357618733	0.06814180357618733	0.06814180357618733	0.06814180357618733	0.06814180357618733	0.06814180357618733
0.12246177668802408	0.12214227377695858	0.12030661812442912	0.11084685883784996	0.1060625296973168	0.0885462525852838	0.08709531940785886	0.09135190844616875	0.10350065679470616	0.12238689930330823	0.11118004413578293	0.11562481960210863	0.1068327600272227	0.09091333518429115	0.10449340514116912	0.10470342432154077	0.10732584187228593	0.11223569000203211	0.11230893601162782	0.1000168755978453	0.10461746700322716	0.08976698827123315	0.08827569149830715	0.11202190004912368	0.09410734270970271	0.1030646213794132	0.1030646213794132	0.1030646213794132	0.1030646213794132	0.1030646213794132	0.1030646213794132	0.1030646213794132	0.1030646213794132	0.1030646213794132	0.1030646213794132	0.1030646213794132	0.1030646213794132	0.1030646213794132	0.1030646213794132	0.1030646213794132	0.1030646213794132	0.1030646213794132	0.1030646213794132	0.1030646213794132	0.1030646213794132	0.1030646213794132	0.1030646213794132	0.1030646213794132	0.1030646213794132	0.1030646213794132
0.04177303684167602	0.07266369447709689	0.0464110482917415	0.04623971649943656	0.06570340668817076	0.06815353479371998	0.05671120675824216	0.06541345793891752	0.035974296400433425	0.06853958840888552	0.08168096691149704	0.07298994529158966	0.06840090871605718	0.0677464881635961	0.04792191713403025	0.07397940831668896	0.05716369198924149	0.06603628223570154	0.06023243764149998	0.06349274963350561	0.0843359038766376	0.07244177953100589	0.05544706001462668	0.08107160950366227	0.07507540124006408	0.0829388836303673	0.0790071424352157	0.0790071424352157	0.0790071424352157	0.0790071424352157	0.0790071424352157	0.0790071424352157	0.0790071424352157	0.0790071424352157	0.0790071424352157	0.0790071424352157	0.0790071424352157	0.0790071424352157	0.0790071424352157	0.0790071424352157	0.0790071424352157	0.0790071424352157	0.0790071424352157	0.0790071424352157	0.0790071424352157	0.0790071424352157	0.0790071424352157	0.0790071424352157	0.0790071424352157	0.0790071424352157
0.09586619017919346	0.11942140512157368	0.16518391399081342	0.09948896250695713	0.08993156011239027	0.12967967602948308	0.10994631418583346	0.14992954799108668	0.06065509481584259	0.10366557787220776	0.13206508445899068	0.09234668921798247	0.08572539018810961	0.22413793735960785	0.06194685216934753	0.10162810004391187	0.08116185765412437	0.10124149899954307	0.06721397677724773	0.11906330658618168	0.0633834690017764	0.04366620574502049	0.10855967326057904	0.08125821910563287	0.08196926453974952	0.1247986806477529	0.10338397259375122	0.10338397259375122	0.10338397259375122	0.10338397259375122	0.10338397259375122	0.10338397259375122	0.10338397259375122	0.10338397259375122	0.10338397259375122	0.10338397259375122	0.10338397259375122	0.10338397259375122	0.10338397259375122	0.10338397259375122	0.10338397259375122	0.10338397259375122	0.10338397259375122	0.10338397259375122	0.10338397259375122	0.10338397259375122	0.10338397259375122	0.10338397259375122	0.10338397259375122	0.10338397259375122
0.04354266872124222	0.060652265562502757	0.05560888381793917	0.04042915080883952	0.04777364235864831	0.064158491046539	0.038622159296973664	0.049343379707431426	0.04102562695512913	0.03638948977104937	0.059473254361742584	0.05982571180141595	0.046527529686633304	0.04015818264092024	0.04022877894469656	0.061211239535668094	0.06053128545291593	0.04369283691578635	0.06363676630166476	0.06508590660509836	0.059070979057581935	0.04681806622046101	0.0541454464440436	0.04851371440403563	0.04904979787723824	0.05540965486131927	0.05222972636927875	0.05222972636927875	0.05222972636927875	0.05222972636927875	0.05222972636927875	0.05222972636927875	0.05222972636927875	0.05222972636927875	0.05222972636927875	0.05222972636927875	0.05222972636927875	0.05222972636927875	0.05222972636927875	0.05222972636927875	0.05222972636927875	0.05222972636927875	0.05222972636927875	0.05222972636927875	0.05222972636927875	0.05222972636927875	0.05222972636927875	0.05222972636927875	0.05222972636927875	0.05222972636927875
0.060985934027157296	0.04929521071599875	0.07708281247257649	0.07434440409083191	0.07242320499729372	0.06593428906656923	0.09208893391862993	0.07782989324673385	0.07665083886830984	0.07040341594991165	0.0889106133398209	0.07883006413517693	0.09022393185525991	0.054258522522934186	0.0869614357758877	0.06244245029655474	0.06615695500302214	0.09280231258576761	0.08045331105972658	0.06582808717117192	0.08272087096970941	0.045388341605443125	0.07488753507799896	0.06194826444018064	0.07388763312410714	0.06791794878214388	0.06791794878214388	0.06791794878214388	0.06791794878214388	0.06791794878214388	0.06791794878214388	0.06791794878214388	0.06791794878214388	0.06791794878214388	0.06791794878214388	0.06791794878214388	0.06791794878214388	0.06791794878214388	0.06791794878214388	0.06791794878214388	0.06791794878214388	0.06791794878214388	0.06791794878214388	0.06791794878214388	0.06791794878214388	0.06791794878214388	0.06791794878214388	0.06791794878214388	0.06791794878214388	0.06791794878214388
0.08651144405295191	0.09436198034647729	0.0840218725102992	0.1063258481421105	0.12446512097967916	0.089986934894448	0.13935853690707856	0.11422419099458174	0.12460731228273113	0.10908191170830825	0.09654609564342825	0.11704543137907772	0.09694137794273763	0.1096889441074292	0.09046207739397227	0.1021329784878785	0.11700799746750509	0.12503235699049195	0.1244995529862843	0.11505392073366762	0.07879542509138018	0.0874012198754793	0.0868574699786994	0.11398953521555531	0.08676374948900767	0.1003766423522815	0.1003766423522815	0.1003766423522815	0.1003766423522815	0.1003766423522815	0.1003766423522815	0.1003766423522815	0.1003766423522815	0.1003766423522815	0.1003766423522815	0.1003766423522815	0.1003766423522815	0.1003766423522815	0.1003766423522815	0.1003766423522815	0.1003766423522815	0.1003766423522815	0.1003766423522815	0.1003766423522815	0.1003766423522815	0.1003766423522815	0.1003766423522815	0.1003766423522815	0.1003766423522815	0.1003766423522815
0.04267825625062793	0.06074383524937242	0.05562854827435932	0.04872504128928189	0.04918289217893754	0.06738317028832161	0.05875498703791667	0.05839229836356156	0.05935662373834496	0.06445020930040135	0.07217174320358202	0.06319278409066387	0.061398991201172634	0.05318522546640877	0.05762038641273915	0.04479869741006462	0.05524312140959797	0.04507443169919183	0.04540184304050143	0.05951357036439246	0.0544164986378061	0.03458163302379336	0.042693031832024324	0.04081158045641688	0.04960283646702193	0.045207208461719404	0.045207208461719404	0.045207208461719404	0.045207208461719404	0.045207208461719404	0.045207208461719404	0.045207208461719404	0.045207208461719404	0.045207208461719404	0.045207208461719404	0.045207208461719404	0.045207208461719404	0.045207208461719404	0.045207208461719404	0.045207208461719404	0.045207208461719404	0.045207208461719404	0.045207208461719404	0.045207208461719404	0.045207208461719404	0.045207208461719404	0.045207208461719404	0.045207208461719404	0.045207208461719404	0.045207208461719404
0.10188688924275607	0.1218656682468109	0.13369904044998088	0.11197008087306451	0.10265167186402016	0.11217303561967278	0.10716892081195413	0.1068785159347319	0.10271365403020749	0.12559280740037307	0.09539907655912894	0.11799655082006232	0.09504806932619078	0.1041311638974594	0.12031799509217928	0.11939666523462043	0.0956913051478652	0.09804998325958872	0.09934326808736485	0.07333384478034635	0.0863385564338556	0.0863385564338556	0.0863385564338556	0.0863385564338556	0.0863385564338556	0.0863385564338556	0.0863385564338556	0.0863385564338556	0.0863385564338556	0.0863385564338556	0.0863385564338556	0.0863385564338556	0.0863385564338556	0.0863385564338556	0.0863385564338556	0.0863385564338556	0.0863385564338556	0.0863385564338556	0.0863385564338556	0.0863385564338556	0.0863385564338556	0.0863385564338556	0.0863385564338556	0.0863385564338556	0.0863385564338556	0.0863385564338556	0.0863385564338556	0.0863385564338556	0.0863385564338556	0.0863385564338556
0.05289160050919157	0.06032480204940998	0.05548760628264908	0.05623188521285093	0.04642131407645861	0.039103941637864875	0.04195246026131001	0.04842272716667118	0.05345301513126789	0.04539165821600207	0.05702747652526528	0.05715768953774138	0.05039036136525312	0.05328929245628094	0.043926382302279736	0.0564862357300531	0.05911501980723534	0.047188678835034345	0.05763564948277616	0.06043865270284614	0.05903715109281115	0.05903715109281115	0.05903715109281115	0.05903715109281115	0.05903715109281115	0.05903715109281115	0.05903715109281115	0.05903715109281115	0.05903715109281115	0.05903715109281115	0.05903715109281115	0.05903715109281115	0.05903715109281115	0.05903715109281115	0.05903715109281115	0.05903715109281115	0.05903715109281115	0.05903715109281115	0.05903715109281115	0.05903715109281115	0.05903715109281115	0.05903715109281115	0.05903715109281115	0.05903715109281115	0.05903715109281115	0.05903715109281115	0.05903715109281115	0.05903715109281115	0.05903715109281115	0.05903715109281115
0.15006495680031523	0.10829042079765663	0.16606368716550754	0.1665009369987405	0.1406743264676006	0.16274625470318665	0.2133309352028075	0.12831012056638408	0.18597581148033107	0.1408472784214807	0.1886484752984042	0.17174307890070273	0.14894753321976037	0.19503026192035947	0.1615397631483322	0.19343767627508437	0.17219417795900085	0.15836258814442358	0.20975105497483384	0.16172887317239396	0.1709300691346873	0.19033744730116528	0.16559734854539673	0.1128089155572467	0.2151802152970452	0.16203922112575392	0.17220957031929454	0.16712439572252422	0.16712439572252422	0.16712439572252422	0.16712439572252422	0.16712439572252422	0.16712439572252422	0.16712439572252422	0.16712439572252422	0.16712439572252422	0.16712439572252422	0.16712439572252422	0.16712439572252422	0.16712439572252422	0.16712439572252422	0.16712439572252422	0.16712439572252422	0.16712439572252422	0.16712439572252422	0.16712439572252422	0.16712439572252422	0.16712439572252422	0.16712439572252422	0.16712439572252422
0.12008951959742362	0.09611061991313259	0.1572662898114632	0.1043475790599317	0.11616914343600436	0.09843353646594721	0.11003164073127922	0.10230699782120785	0.14098743151165535	0.1372887772334662	0.11691408690119716	0.14015671326543788	0.08230456791033976	0.12165707416451339	0.09974541657580745	0.11248634278972779	0.13533915345158143	0.13838731383181346	0.12653139618417464	0.15846799436023185	0.12747440884447103	0.11794153896373849	0.10588422212076085	0.11945200517455296	0.1126681136476569	0.1126681136476569	0.1126681136476569	0.1126681136476569	0.1126681136476569	0.1126681136476569	0.1126681136476569	0.1126681136476569	0.1126681136476569	0.1126681136476569	0.1126681136476569	0.1126681136476569	0.1126681136476569	0.1126681136476569	0.1126681136476569	0.1126681136476569	0.1126681136476569	0.1126681136476569	0.1126681136476569	0.1126681136476569	0.1126681136476569	0.1126681136476569	0.1126681136476569	0.1126681136476569	0.1126681136476569	0.1126681136476569
0.08206282543706318	0.08480882199349857	0.09475783517766911	0.11567913407764698	0.08230756101606625	0.11008952562144239	0.07436539243491407	0.09769767793734513	0.09788082062323708	0.13821759721121807	0.11214364531888485	0.11227186504323466	0.08049714503235474	0.08626652210181442	0.11220567790870462	0.08534259853876765	0.11903745332515651	0.09870114791980575	0.1080450170082171	0.11332628922388871	0.12303761226081336	0.11074147831415727	0.09071346519503108	0.07658409033636857	0.11326824122171528	0.15066291027205414	0.13196557574688472	0.13196557574688472	0.13196557574688472	0.13196557574688472	0.13196557574688472	0.13196557574688472	0.13196557574688472	0.13196557574688472	0.13196557574688472	0.13196557574688472	0.13196557574688472	0.13196557574688472	0.13196557574688472	0.13196557574688472	0.13196557574688472	0.13196557574688472	0.13196557574688472	0.13196557574688472	0.13196557574688472	0.13196557574688472	0.13196557574688472	0.13196557574688472	0.13196557574688472	0.13196557574688472
0.1446196255707877	0.1266613256964146	0.12180339910962988	0.17433398960161584	0.15375507043465567	0.14262279295914757	0.16176027406440358	0.15257599327956825	0.14568378435642032	0.15162977556299864	0.16592433633393627	0.17137876396744678	0.15651862440594955	0.16155928950614312	0.15679738793169656	0.13806665438154772	0.14917968490344755	0.15944627410746798	0.11049566560807668	0.16349686070572933	0.11896168270979543	0.15779887572678444	0.11101341429483404	0.13440614501080922	0.13440614501080922	0.13440614501080922	0.13440614501080922	0.13440614501080922	0.13440614501080922	0.13440614501080922	0.13440614501080922	0.13440614501080922	0.13440614501080922	0.13440614501080922	0.13440614501080922	0.13440614501080922	0.13440614501080922	0.13440614501080922	0.13440614501080922	0.13440614501080922	0.13440614501080922	0.13440614501080922	0.13440614501080922	0.13440614501080922	0.13440614501080922	0.13440614501080922	0.13440614501080922	0.13440614501080922	0.13440614501080922	0.13440614501080922
0.08110751489373084	0.06636850557030931	0.07554701824649818	0.07478900789427802	0.08371037305648778	0.07148904240328138	0.08561339834550406	0.1052242156397047	0.08804261364642667	0.07353297827056322	0.0670842004078993	0.06904991236827067	0.06984735319890246	0.07804789832513523	0.08396956338284066	0.05636646489680536	0.06447429493384484	0.08551762809654233	0.10333562104582511	0.09210051616177929	0.08410012764738113	0.08810032190458021	0.08810032190458021	0.08810032190458021	0.08810032190458021	0.08810032190458021	0.08810032190458021	0.08810032190458021	0.08810032190458021	0.08810032190458021	0.08810032190458021	0.08810032190458021	0.08810032190458021	0.08810032190458021	0.08810032190458021	0.08810032190458021	0.08810032190458021	0.08810032190458021	0.08810032190458021	0.08810032190458021	0.08810032190458021	0.08810032190458021	0.08810032190458021	0.08810032190458021	0.08810032190458021	0.08810032190458021	0.08810032190458021	0.08810032190458021	0.08810032190458021	0.08810032190458021
0.057158989763647396	0.0724118207029698	0.08170946046395067	0.07032950727812481	0.062169509149279566	0.06819750834477366	0.06529761890061134	0.06721207103064429	0.07135019455274819	0.06248827442831244	0.07060540076461981	0.06854085701920071	0.07112119520491811	0.06560791614147315	0.07174249741909065	0.0735062050096533	0.07567736186462605	0.07784246663863092	0.07414700994716811	0.07565913730141098	0.08285580513666053	0.08513757650546484	0.0699748096753049	0.07247443781576739	0.051341365934534595	0.08248667581757574	0.06602144701452738	0.07362691187896021	0.07322273627048702	0.059094950079092656	0.08146992776993384	0.06706791493129079	0.09849408562827448	0.08278100027978263	0.08278100027978263	0.08278100027978263	0.08278100027978263	0.08278100027978263	0.08278100027978263	0.08278100027978263	0.08278100027978263	0.08278100027978263	0.08278100027978263	0.08278100027978263	0.08278100027978263	0.08278100027978263	0.08278100027978263	0.08278100027978263	0.08278100027978263	0.08278100027978263
0.0647495770247431	0.07409418182183958	0.059042854553441465	0.060371612524789314	0.05758382665446836	0.07489629362234411	0.0507073252785847	0.07153380420413447	0.07800997671439866	0.07436977266108775	0.06020207655669339	0.07289181598107607	0.0619902451265579	0.052595735892432216	0.0746456810108249	0.07584314984406679	0.06845079066595644	0.053957060549900286	0.08110709771282057	0.07700022655305529	0.07872848701912806	0.06133772235257544	0.06436867183136548	0.07551467160286557	0.0588596626973383	0.052857559064396153	0.0739864524996225	0.05419269585662977	0.07535566087366333	0.07447520546061828	0.07579644177299329	0.07210404818000184	0.06176829975268458	0.0669361739663432	0.0669361739663432	0.0669361739663432	0.0669361739663432	0.0669361739663432	0.0669361739663432	0.0669361739663432	0.0669361739663432	0.0669361739663432	0.0669361739663432	0.0669361739663432	0.0669361739663432	0.0669361739663432	0.0669361739663432	0.0669361739663432	0.0669361739663432	0.0669361739663432
0.08618793610549079	0.0998628892368883	0.06587004126825345	0.09566383174146559	0.101889544482707	0.0934412675305057	0.0935849139860959	0.10253291430054434	0.08113054060607629	0.09175966762870524	0.09376144818166163	0.10264010852928007	0.08372459681575026	0.10391667291020033	0.09386205592024305	0.09144915363996346	0.08444282849327586	0.08763014209664913	0.08823977618004876	0.09319188557202583	0.07678506612000208	0.08498847584601396	0.08498847584601396	0.08498847584601396	0.08498847584601396	0.08498847584601396	0.08498847584601396	0.08498847584601396	0.08498847584601396	0.08498847584601396	0.08498847584601396	0.08498847584601396	0.08498847584601396	0.08498847584601396	0.08498847584601396	0.08498847584601396	0.08498847584601396	0.08498847584601396	0.08498847584601396	0.08498847584601396	0.08498847584601396	0.08498847584601396	0.08498847584601396	0.08498847584601396	0.08498847584601396	0.08498847584601396	0.08498847584601396	0.08498847584601396	0.08498847584601396	0.08498847584601396
0.0604630973086583	0.07846862486660397	0.06738590035484562	0.07464475867172435	0.05851431084881568	0.06158547849624639	0.07943977445748772	0.04531596442566344	0.07032376871062469	0.06222717476120003	0.05871035581285885	0.07289968254485077	0.06454127269785406	0.044652670269349076	0.07229885570061131	0.061231558616082725	0.053505827197738956	0.05914859908767181	0.07296823658605422	0.11340793309818209	0.06491043739784975	0.12440278368022586	0.05894363109411466	0.04796348512820192	0.05345355811115829	0.05345355811115829	0.05345355811115829	0.05345355811115829	0.05345355811115829	0.05345355811115829	0.05345355811115829	0.05345355811115829	0.05345355811115829	0.05345355811115829	0.05345355811115829	0.05345355811115829	0.05345355811115829	0.05345355811115829	0.05345355811115829	0.05345355811115829	0.05345355811115829	0.05345355811115829	0.05345355811115829	0.05345355811115829	0.05345355811115829	0.05345355811115829	0.05345355811115829	0.05345355811115829	0.05345355811115829	0.05345355811115829
0.08808293716385877	0.11632071284738041	0.0798590804164309	0.09340532671997735	0.10290636002523758	0.10212364741742748	0.10008870723043539	0.0935483608934946	0.11403221994893577	0.08722599558338882	0.10357355474457118	0.11797366893499195	0.09673012841605778	0.09916630843831392	0.10198422218233916	0.0985857646550178	0.11752741741776547	0.12589225337868634	0.09534819049515855	0.0895851589832486	0.08839974182157218	0.09288978630736888	0.08402523460480374	0.10986963589512443	0.08039301637219845	0.10952668099650523	0.09495984868435184	0.09495984868435184	0.09495984868435184	0.09495984868435184	0.09495984868435184	0.09495984868435184	0.09495984868435184	0.09495984868435184	0.09495984868435184	0.09495984868435184	0.09495984868435184	0.09495984868435184	0.09495984868435184	0.09495984868435184	0.09495984868435184	0.09495984868435184	0.09495984868435184	0.09495984868435184	0.09495984868435184	0.09495984868435184	0.09495984868435184	0.09495984868435184	0.09495984868435184	0.09495984868435184
0.06835626041798455	0.07045530405179491	0.06751834361724514	0.05482413171960469	0.06301360094710169	0.05644053466694138	0.07706960228228031	0.04851911639056536	0.053655896578250956	0.07148734652003763	0.061917587564342694	0.07250961817855173	0.06654847017099313	0.04965357152798917	0.046751061637208345	0.06040753335765871	0.07450461471777546	0.06775442820230253	0.06144885856274235	0.07195849062343881	0.06670367459309058	0.06670367459309058	0.06670367459309058	0.06670367459309058	0.06670367459309058	0.06670367459309058	0.06670367459309058	0.06670367459309058	0.06670367459309058	0.06670367459309058	0.06670367459309058	0.06670367459309058	0.06670367459309058	0.06670367459309058	0.06670367459309058	0.06670367459309058	0.06670367459309058	0.06670367459309058	0.06670367459309058	0.06670367459309058	0.06670367459309058	0.06670367459309058	0.06670367459309058	0.06670367459309058	0.06670367459309058	0.06670367459309058	0.06670367459309058	0.06670367459309058	0.06670367459309058	0.06670367459309058
0.06091884606977788	0.0600823715556775	0.07845315830194491	0.056848252539031814	0.06830522561702132	0.07134132025671448	0.0568358783947131	0.09220416678213736	0.06615408043437179	0.06415447125639874	0.06172887120568807	0.04753666402043396	0.07758750454597274	0.060968263662627996	0.059270237163473745	0.06075753087813971	0.052999027654928844	0.07441442142435453	0.07043874403402577	0.06628251715126882	0.07402146937084216	0.047478189000167086	0.060749829185504624	0.060749829185504624	0.060749829185504624	0.060749829185504624	0.060749829185504624	0.060749829185504624	0.060749829185504624	0.060749829185504624	0.060749829185504624	0.060749829185504624	0.060749829185504624	0.060749829185504624	0.060749829185504624	0.060749829185504624	0.060749829185504624	0.060749829185504624	0.060749829185504624	0.060749829185504624	0.060749829185504624	0.060749829185504624	0.060749829185504624	0.060749829185504624	0.060749829185504624	0.060749829185504624	0.060749829185504624	0.060749829185504624	0.060749829185504624	0.060749829185504624
0.10653442098475903	0.10192248090888831	0.084525885453359	0.13677519236826444	0.10259642859147602	0.11986928001757784	0.11137679353454942	0.1102001049430474	0.07981028932546302	0.10685598904352406	0.1254718665895746	0.10699874133376008	0.09558404235434192	0.11278930560601735	0.10866232961972039	0.097759685104428	0.11659217553238863	0.14343026989426413	0.13707123201949228	0.1573392514856979	0.14720524175259508	0.14720524175259508	0.14720524175259508	0.14720524175259508	0.14720524175259508	0.14720524175259508	0.14720524175259508	0.14720524175259508	0.14720524175259508	0.14720524175259508	0.14720524175259508	0.14720524175259508	0.14720524175259508	0.14720524175259508	0.14720524175259508	0.14720524175259508	0.14720524175259508	0.14720524175259508	0.14720524175259508	0.14720524175259508	0.14720524175259508	0.14720524175259508	0.14720524175259508	0.14720524175259508	0.14720524175259508	0.14720524175259508	0.14720524175259508	0.14720524175259508	0.14720524175259508	0.14720524175259508
0.09047964496738506	0.10427656638309497	0.11751792663583939	0.08749384970955472	0.11124146562267695	0.10598505020463392	0.11773867644502566	0.15549617396105742	0.1217764405772843	0.12039976479160715	0.10515913355564316	0.09064585811671251	0.11668845123627225	0.1061831639452785	0.12219925398479789	0.11939610080519077	0.11786788672925794	0.11252915758994204	0.11322123624724717	0.10508701883365533	0.1286453705841199	0.11869324063263416	0.1054991568668162	0.11209619874972518	0.11209619874972518	0.11209619874972518	0.11209619874972518	0.11209619874972518	0.11209619874972518	0.11209619874972518	0.11209619874972518	0.11209619874972518	0.11209619874972518	0.11209619874972518	0.11209619874972518	0.11209619874972518	0.11209619874972518	0.11209619874972518	0.11209619874972518	0.11209619874972518	0.11209619874972518	0.11209619874972518	0.11209619874972518	0.11209619874972518	0.11209619874972518	0.11209619874972518	0.11209619874972518	0.11209619874972518	0.11209619874972518	0.11209619874972518
0.11526191973805221	0.1213175467185581	0.09395482322961385	0.11079605168662394	0.13190218035498816	0.10651373260977896	0.08694262499428802	0.06981804868464754	0.08688260621123899	0.11065491322620075	0.11804842963882065	0.10228587643061211	0.0978529184687988	0.11182720648774828	0.07033849582465379	0.09887761352556633	0.1174824269910683	0.08375517547007263	0.10256732578364133	0.09890082745325093	0.09881287000998487	0.10759913249009358	0.10320600125003922	0.10320600125003922	0.10320600125003922	0.10320600125003922	0.10320600125003922	0.10320600125003922	0.10320600125003922	0.10320600125003922	0.10320600125003922	0.10320600125003922	0.10320600125003922	0.10320600125003922	0.10320600125003922	0.10320600125003922	0.10320600125003922	0.10320600125003922	0.10320600125003922	0.10320600125003922	0.10320600125003922	0.10320600125003922	0.10320600125003922	0.10320600125003922	0.10320600125003922	0.10320600125003922	0.10320600125003922	0.10320600125003922	0.10320600125003922	0.10320600125003922
0.0550534022136739	0.10536187929298228	0.08417762921530328	0.08185199610772051	0.08492952083500888	0.10106038450070737	0.1060428180043681	0.10272240988214987	0.13548652662255237	0.08798787559469567	0.09374218162435993	0.09868438860278848	0.10722270868806251	0.10731451154575931	0.10151084363195319	0.10776000394168118	0.10031202935410376	0.08283999356402459	0.09847776410900427	0.1005043020333253	0.11121245513414448	0.10881584751579632	0.08637959904007221	0.08780901305097384	0.09396780918947063	0.10428308571696666	0.11824155251377384	0.0916965655880713	0.10369510382733876	0.10242549566228117	0.1113917701892903	0.10690863292578574	0.10690863292578574	0.10690863292578574	0.10690863292578574	0.10690863292578574	0.10690863292578574	0.10690863292578574	0.10690863292578574	0.10690863292578574	0.10690863292578574	0.10690863292578574	0.10690863292578574	0.10690863292578574	0.10690863292578574	0.10690863292578574	0.10690863292578574	0.10690863292578574	0.10690863292578574	0.10690863292578574
0.05521703023758592	0.0797269434638001	0.058908059375365196	0.078264073006446	0.06762133819916144	0.055695548796235735	0.08187401743491135	0.0678980593904871	0.07943491070026039	0.07210335021405725	0.08859281927438037	0.07418188810598582	0.06618487118571574	0.05360097465012664	0.0721694868093447	0.06634460757748031	0.07431646726509786	0.06088834867760663	0.07228649470728185	0.06293631837329661	0.0663112011076759	0.060992867887288305	0.09507631859143147	0.09891190576586294	0.06798283363977675	0.06160563985420336	0.06953144098172058	0.0689567085763448	0.07368794587481702	0.061485855043870184	0.09274187247372913	0.07711386375879965	0.07711386375879965	0.07711386375879965	0.07711386375879965	0.07711386375879965	0.07711386375879965	0.07711386375879965	0.07711386375879965	0.07711386375879965	0.07711386375879965	0.07711386375879965	0.07711386375879965	0.07711386375879965	0.07711386375879965	0.07711386375879965	0.07711386375879965	0.07711386375879965	0.07711386375879965	0.07711386375879965
0.08326140980370614	0.12081754854498439	0.09233685545841852	0.10575172263176481	0.09437686240258453	0.11637376979666257	0.10507910777290673	0.09911441359299315	0.10339401306924628	0.09630086016711234	0.08675782965021069	0.07174504312302617	0.1113808201273599	0.0904751198817038	0.09020745797600375	0.08453748400816735	0.09937632513342659	0.08699228561185803	0.07792958063856491	0.12842424069879835	0.10068683215540547	0.11455553642710192	0.11455553642710192	0.11455553642710192	0.11455553642710192	0.11455553642710192	0.11455553642710192	0.11455553642710192	0.11455553642710192	0.11455553642710192	0.11455553642710192	0.11455553642710192	0.11455553642710192	0.11455553642710192	0.11455553642710192	0.11455553642710192	0.11455553642710192	0.11455553642710192	0.11455553642710192	0.11455553642710192	0.11455553642710192	0.11455553642710192	0.11455553642710192	0.11455553642710192	0.11455553642710192	0.11455553642710192	0.11455553642710192	0.11455553642710192	0.11455553642710192	0.11455553642710192
0.0	0.08009838970461601	0.5909537404448453	0.49406386476877845	0.5065064566756956	0.03678199049819812	0.49189738763312313	0.6083957079224918	0.4946137544704343	0.3576634370877099	0.44350037657214664	0.5068262712537963	0.4724517219362914	0.3670574656297896	0.504485940308511	0.013596392601314023	0.3574886586445765	0.32145647097302094	0.35766343708771	0.0	0.34450025161557274	0.17225012580778637	0.17225012580778637	0.17225012580778637	0.17225012580778637	0.17225012580778637	0.17225012580778637	0.17225012580778637	0.17225012580778637	0.17225012580778637	0.17225012580778637	0.17225012580778637	0.17225012580778637	0.17225012580778637	0.17225012580778637	0.17225012580778637	0.17225012580778637	0.17225012580778637	0.17225012580778637	0.17225012580778637	0.17225012580778637	0.17225012580778637	0.17225012580778637	0.17225012580778637	0.17225012580778637	0.17225012580778637	0.17225012580778637	0.17225012580778637	0.17225012580778637	0.17225012580778637
0.11368668101146875	0.1323915122709977	0.11973618616041262	0.11635767901492278	0.11976353192464834	0.11834465665717261	0.08644339674616049	0.11045162033051134	0.1321641764781626	0.10169181166034866	0.08747287789083306	0.11104604152498189	0.08201986645632428	0.08305822480533605	0.09025461937874957	0.09411241115398483	0.09558846890427643	0.09211414657660424	0.11849911754282734	0.08549579092513601	0.08866181087450847	0.10645529502226084	0.1286898740118469	0.15028832814701362	0.11751103427021135	0.11587999707067632	0.12470694575430523	0.09865888305510022	0.0874281278709362	0.09304350546301822	0.09304350546301822	0.09304350546301822	0.09304350546301822	0.09304350546301822	0.09304350546301822	0.09304350546301822	0.09304350546301822	0.09304350546301822	0.09304350546301822	0.09304350546301822	0.09304350546301822	0.09304350546301822	0.09304350546301822	0.09304350546301822	0.09304350546301822	0.09304350546301822	0.09304350546301822	0.09304350546301822	0.09304350546301822	0.09304350546301822
0.06167077598602059	0.09583252902119319	0.08576438450835257	0.08398803909295029	0.09447856732504537	0.09828526785332763	0.07915536696036186	0.10474106845892199	0.09020649101735957	0.09621440807648976	0.09080032769179303	0.08806308219416924	0.09233936676543122	0.07633239118163972	0.07931408182420237	0.07410112159704624	0.08764435077830285	0.07051288154072939	0.0782015960592339	0.09245472503379207	0.08605030874050965	0.05926628744032999	0.0805851125887129	0.08550977452989066	0.07130840560756695	0.09572941815876512	0.08055953426751082	0.07047954248764673	0.07000205626825769	0.08785626239834872	0.06854283171668539	0.05983520399591687	0.06568718798727492	0.08475909115644166	0.06496873873908668	0.07486391494776418	0.07486391494776418	0.07486391494776418	0.07486391494776418	0.07486391494776418	0.07486391494776418	0.07486391494776418	0.07486391494776418	0.07486391494776418	0.07486391494776418	0.07486391494776418	0.07486391494776418	0.07486391494776418	0.07486391494776418	0.07486391494776418
0.049239253571603726	0.06770642825607162	0.05912081887302419	0.06876398332022375	0.05948242474697055	0.07420963364040173	0.047193373832732276	0.05834306089446442	0.07959297385254174	0.06907302775386678	0.07402592170514352	0.05944685128174821	0.0706806408279975	0.08170158913090556	0.06127602384151604	0.07430288342665478	0.08927509694261296	0.060740438348847486	0.0827214355581615	0.08015228865983305	0.08205176751394502	0.09268333371272867	0.06731650561876172	0.10178379747106704	0.07279288046909328	0.0728930354666381	0.06081738594652392	0.09767882192947794	0.07604389041035865	0.07954724972052624	0.08492558426124648	0.06505478154321577	0.07535092567855205	0.0715684666958509	0.06883362257719113	0.05468863306216996	0.06100200538143818	0.05988488727119787	0.08512617997389028	0.05288536034527082	0.06900577015958055	0.06900577015958055	0.06900577015958055	0.06900577015958055	0.06900577015958055	0.06900577015958055	0.06900577015958055	0.06900577015958055	0.06900577015958055	0.06900577015958055
0.06437195044063855	0.09647044789645864	0.0793017996063919	0.1022037049998356	0.09421939998925828	0.0915024963809905	0.08094606057398815	0.08208902329555563	0.08185603187562686	0.1029132976185481	0.07469727024447102	0.06929426322306557	0.07513240496045799	0.08643794058481613	0.08951360070679273	0.0704021376162698	0.08652032291274217	0.09142172548097596	0.06711760748274531	0.11076268899681717	0.09198637181853712	0.06980558144969738	0.08766424223323077	0.07316540822772848	0.08833721275869319	0.08075131049321084	0.08075131049321084	0.08075131049321084	0.08075131049321084	0.08075131049321084	0.08075131049321084	0.08075131049321084	0.08075131049321084	0.08075131049321084	0.08075131049321084	0.08075131049321084	0.08075131049321084	0.08075131049321084	0.08075131049321084	0.08075131049321084	0.08075131049321084	0.08075131049321084	0.08075131049321084	0.08075131049321084	0.08075131049321084	0.08075131049321084	0.08075131049321084	0.08075131049321084	0.08075131049321084	0.08075131049321084
0.09433941088399524	0.10920158451913371	0.08440168751027749	0.07978044878518997	0.10113503068984403	0.08577620742860803	0.05616101661537468	0.08176684935357559	0.08806064275249036	0.0796979701923861	0.0912780135006728	0.07509215437850508	0.08337538039906732	0.0760162968797328	0.0644714379300883	0.07082609343582169	0.058834763586090716	0.06834145290101115	0.0813724258592019	0.0998743497045484	0.06952978180396598	0.08072069842721921	0.07927505845572919	0.08214928003224913	0.11427496354624314	0.0912567530013564	0.06815138584390357	0.0746284097007872	0.08613029349778799	0.06816633968425265	0.06363526310393786	0.06590080139409525	0.06590080139409525	0.06590080139409525	0.06590080139409525	0.06590080139409525	0.06590080139409525	0.06590080139409525	0.06590080139409525	0.06590080139409525	0.06590080139409525	0.06590080139409525	0.06590080139409525	0.06590080139409525	0.06590080139409525	0.06590080139409525	0.06590080139409525	0.06590080139409525	0.06590080139409525	0.06590080139409525
0.2741696769206769	0.3139652527230476	0.40897212813092687	0.3474390028443631	0.24110370685765728	0.34586277407719235	0.32256063781982935	0.3952563587664429	0.36328314299474435	0.3796946749109758	0.2727736048567365	0.29752009866949375	0.331435513851282	0.26426292509143323	0.2405463632556443	0.25194599905505094	0.3564950067943066	0.2683935882660882	0.36450913706851784	0.2332728237116374	0.41676649344674915	0.3456877055108341	0.5200315921083942	0.3908160353009371	0.19318672379199545	0.23186436365364377	0.21252554372281965	0.21252554372281965	0.21252554372281965	0.21252554372281965	0.21252554372281965	0.21252554372281965	0.21252554372281965	0.21252554372281965	0.21252554372281965	0.21252554372281965	0.21252554372281965	0.21252554372281965	0.21252554372281965	0.21252554372281965	0.21252554372281965	0.21252554372281965	0.21252554372281965	0.21252554372281965	0.21252554372281965	0.21252554372281965	0.21252554372281965	0.21252554372281965	0.21252554372281965	0.21252554372281965
0.07815041137143229	0.06862807814585417	0.06302429553841092	0.06123983211847464	0.07172164558669686	0.0651989203490828	0.04929627066558237	0.059508783860815546	0.06477719014726965	0.05886824829191132	0.07028966240705536	0.0571952353972071	0.06784634603926927	0.049850840550434226	0.07649494647841219	0.05633156429855402	0.0801028474983673	0.05493191970309791	0.0696472803975139	0.04536836536043736	0.05220775969611767	0.045799897955610486	0.05745304819620757	0.05162647307590903	0.05162647307590903	0.05162647307590903	0.05162647307590903	0.05162647307590903	0.05162647307590903	0.05162647307590903	0.05162647307590903	0.05162647307590903	0.05162647307590903	0.05162647307590903	0.05162647307590903	0.05162647307590903	0.05162647307590903	0.05162647307590903	0.05162647307590903	0.05162647307590903	0.05162647307590903	0.05162647307590903	0.05162647307590903	0.05162647307590903	0.05162647307590903	0.05162647307590903	0.05162647307590903	0.05162647307590903	0.05162647307590903	0.05162647307590903
0.07911535221368116	0.09026364540676991	0.08767501226240802	0.10331705938064985	0.09339177158644893	0.092427382928476	0.09035912989090009	0.11464592937862346	0.08140709590184819	0.10773162348697464	0.08820487690033998	0.09152896866289191	0.08429657212207006	0.10144408439211831	0.10263403070851668	0.07570056074930293	0.08536973023469326	0.09243380250137397	0.06792264170401893	0.07151973766020708	0.12556421846309504	0.09344348839589119	0.11268569059775277	0.0774071787352717	0.09643208625918409	0.10218334675580598	0.08392777618772142	0.08466106187336853	0.09490624102804288	0.09714510025840627	0.1304304006395256	0.11378775044896593	0.11378775044896593	0.11378775044896593	0.11378775044896593	0.11378775044896593	0.11378775044896593	0.11378775044896593	0.11378775044896593	0.11378775044896593	0.11378775044896593	0.11378775044896593	0.11378775044896593	0.11378775044896593	0.11378775044896593	0.11378775044896593	0.11378775044896593	0.11378775044896593	0.11378775044896593	0.11378775044896593
0.1538708628132142	0.17569196826376046	0.13873717297256613	0.19669352495286302	0.18459505557261638	0.18678827044926702	0.22631347233755014	0.10613245470785886	0.15638763551179785	0.2088886501028351	0.1969504901945668	0.19571897382765277	0.28343741639018927	0.14385414630448398	0.21984498505496597	0.21311391408491595	0.20028697502002796	0.17172680062391743	0.1787503580010247	0.22423091220055574	0.20008710495025625	0.1433987842583995	0.20001403388211375	0.17802819946578657	0.12459812385960546	0.20238667679766154	0.16345966753855803	0.20009029172567816	0.16256480073740728	0.24128253495082924	0.1658442733323623	0.17033877728871807	0.20396407849861475	0.1503230751714063	0.2760499140983506	0.21367016904095443	0.1360565177847887	0.2944351506364796	0.21524583421063417	0.21524583421063417	0.21524583421063417	0.21524583421063417	0.21524583421063417	0.21524583421063417	0.21524583421063417	0.21524583421063417	0.21524583421063417	0.21524583421063417	0.21524583421063417	0.21524583421063417
0.0429309092391886	0.0867411865548884	0.17424464848069193	0.07980821318612007	0.14968216487583189	0.0842297836349603	0.09238932229483986	0.077379158615494	0.1324386763948961	0.0837405521557321	0.17197287338813985	0.13351708778042493	0.09588234328578239	0.13090997730735088	0.1587551981029057	0.19415643537020547	0.15353163049090152	0.2086563741704687	0.2014603037302315	0.23802156654162993	0.1511127495148182	0.12303696893645497	0.3075382305589348	0.1927246394502529	0.15363796203754632	0.11860258808099511	0.1655057715082404	0.13050483498695117	0.14795806268852793	0.19819598898035662	0.16472719385538742	0.1929205262597731	0.12002674346063519	0.19609560556816064	0.14920887037114955	0.21380371990013539	0.1466657447577027	0.13939972560181757	0.24007334523436358	0.1768861646183622	0.15214099741787654	0.1507693464858348	0.09939856912765778	0.10784728341252166	0.10362292627008972	0.10362292627008972	0.10362292627008972	0.10362292627008972	0.10362292627008972	0.10362292627008972
0.07248067608176428	0.06432070541703896	0.046337733120371725	0.04941973765944657	0.07062924999540268	0.05581052999759432	0.06970868712563598	0.05211320125353332	0.07401007742993687	0.0640570724217346	0.09198817194389704	0.07724728748361746	0.12070893409999127	0.07833485511539251	0.05742955131944089	0.06788221854580243	0.059706640000206763	0.04785908432430394	0.04908248254962951	0.04094570417256776	0.06830934335467528	0.06012968774471189	0.08056971166507741	0.06070398304544934	0.07678310653579777	0.08325818740594637	0.049190990699749984	0.05858796906657885	0.06149043717994203	0.06385821758527677	0.05978777207744748	0.052474470935870085	0.09002348303721426	0.07158389974341632	0.07639458281250171	0.08793786199100169	0.07178146053026567	0.10149256348817115	0.14349438280082077	0.1317822568875059	0.10549665520223966	0.1170117570730255	0.14588404423658044	0.14641020428564588	0.14309633034729133	0.1447532673164686	0.1447532673164686	0.1447532673164686	0.1447532673164686	0.1447532673164686
0.13563489231410578	0.1508126450083469	0.12180989012185753	0.12864325083274566	0.10910968312880961	0.1628795141094334	0.14425420422147783	0.13930048328486933	0.12137623774202685	0.11744831140975	0.09978331814779658	0.1565125794679142	0.1282478593811821	0.11341842633319026	0.12232434360478141	0.1427045143974799	0.1070737976594288	0.1614501340714022	0.1589766522778701	0.12344020374193519	0.12347298069039475	0.14016262696434215	0.13576861632290135	0.1214486182760292	0.11790530835744446	0.1378251761796741	0.17993697856048407	0.1090683674300451	0.15326154298506717	0.11187440038598181	0.1140165449215608	0.13093259736829765	0.12242408028049205	0.17122263529989806	0.1515476771989798	0.1069199383092707	0.12355722208921997	0.11828121923214638	0.27082272083190506	0.19455197003202573	0.19455197003202573	0.19455197003202573	0.19455197003202573	0.19455197003202573	0.19455197003202573	0.19455197003202573	0.19455197003202573	0.19455197003202573	0.19455197003202573	0.19455197003202573
0.301799615219059	0.2117404782479278	0.20454540875127863	0.2987416721539365	0.18679186314732266	0.1839934116123146	0.281861728279278	0.25198875703548956	0.21876925117236487	0.23537900410392723	0.23537900410392723	0.23537900410392723	0.23537900410392723	0.23537900410392723	0.23537900410392723	0.23537900410392723	0.23537900410392723	0.23537900410392723	0.23537900410392723	0.23537900410392723	0.23537900410392723	0.23537900410392723	0.23537900410392723	0.23537900410392723	0.23537900410392723	0.23537900410392723	0.23537900410392723	0.23537900410392723	0.23537900410392723	0.23537900410392723	0.23537900410392723	0.23537900410392723	0.23537900410392723	0.23537900410392723	0.23537900410392723	0.23537900410392723	0.23537900410392723	0.23537900410392723	0.23537900410392723	0.23537900410392723	0.23537900410392723	0.23537900410392723	0.23537900410392723	0.23537900410392723	0.23537900410392723	0.23537900410392723	0.23537900410392723	0.23537900410392723	0.23537900410392723	0.23537900410392723
0.05381796134860077	0.0901948497022454	0.0	0.0	0.06535038163758666	0.00014495994799665078	0.0	0.08616443070231247	0.014635156387173987	0.06520542168959	0.08616443070231247	0.0	0.0	0.0	0.0025603344887615773	0.0	0.05862976983555369	0.06530557556039368	0.0921273580261927	0.12993415968235483	0.11103075885427377	0.11103075885427377	0.11103075885427377	0.11103075885427377	0.11103075885427377	0.11103075885427377	0.11103075885427377	0.11103075885427377	0.11103075885427377	0.11103075885427377	0.11103075885427377	0.11103075885427377	0.11103075885427377	0.11103075885427377	0.11103075885427377	0.11103075885427377	0.11103075885427377	0.11103075885427377	0.11103075885427377	0.11103075885427377	0.11103075885427377	0.11103075885427377	0.11103075885427377	0.11103075885427377	0.11103075885427377	0.11103075885427377	0.11103075885427377	0.11103075885427377	0.11103075885427377	0.11103075885427377
0.2006691207872846	0.20335775055237157	0.16115024983100215	0.15644976115012765	0.23073903681780789	0.23123286475358945	0.17975223803538218	0.1446359926506731	0.20734944654855345	0.21324237962683495	0.13935260078941128	0.20135999062623916	0.07832857058912074	0.1321513945269323	0.19755278732350337	0.15177431779714795	0.27011282881667137	0.15321519494070407	0.12525214958386982	0.26349201049998233	0.16787669677706998	0.2026358194989758	0.17724186809505088	0.15048018355400564	0.2011299853505925	0.17894225383913537	0.21189479789651333	0.2454317746904522	0.2390030806152341	0.1804851712489725	0.24587199442689417	0.2840109088413732	0.2649414516341337	0.2649414516341337	0.2649414516341337	0.2649414516341337	0.2649414516341337	0.2649414516341337	0.2649414516341337	0.2649414516341337	0.2649414516341337	0.2649414516341337	0.2649414516341337	0.2649414516341337	0.2649414516341337	0.2649414516341337	0.2649414516341337	0.2649414516341337	0.2649414516341337	0.2649414516341337
0.09186223462184036	0.11610788497570183	0.09659234861554547	0.09475343294265376	0.13890716473632495	0.08162182984625968	0.08150243626952319	0.1013725222145094	0.11137800366717654	0.10216645729742242	0.09380880783163938	0.11066356985802916	0.10312439235966243	0.08997348673486345	0.09392787437675446	0.09393739913412992	0.12285071993489181	0.09275572104070173	0.09417832896528734	0.07791655356946327	0.081150863147392	0.09312773324176574	0.07105243383845875	0.08209008354011224	0.08209008354011224	0.08209008354011224	0.08209008354011224	0.08209008354011224	0.08209008354011224	0.08209008354011224	0.08209008354011224	0.08209008354011224	0.08209008354011224	0.08209008354011224	0.08209008354011224	0.08209008354011224	0.08209008354011224	0.08209008354011224	0.08209008354011224	0.08209008354011224	0.08209008354011224	0.08209008354011224	0.08209008354011224	0.08209008354011224	0.08209008354011224	0.08209008354011224	0.08209008354011224	0.08209008354011224	0.08209008354011224	0.08209008354011224
0.18146926542060526	0.1713978699442495	0.19559740848659132	0.1691607241325029	0.14963353455216097	0.15207966139134108	0.13694150215632186	0.13006373989452286	0.16582030511835855	0.14236144985020815	0.17247883116364623	0.15742014050692718	0.15742014050692718	0.15742014050692718	0.15742014050692718	0.15742014050692718	0.15742014050692718	0.15742014050692718	0.15742014050692718	0.15742014050692718	0.15742014050692718	0.15742014050692718	0.15742014050692718	0.15742014050692718	0.15742014050692718	0.15742014050692718	0.15742014050692718	0.15742014050692718	0.15742014050692718	0.15742014050692718	0.15742014050692718	0.15742014050692718	0.15742014050692718	0.15742014050692718	0.15742014050692718	0.15742014050692718	0.15742014050692718	0.15742014050692718	0.15742014050692718	0.15742014050692718	0.15742014050692718	0.15742014050692718	0.15742014050692718	0.15742014050692718	0.15742014050692718	0.15742014050692718	0.15742014050692718	0.15742014050692718	0.15742014050692718	0.15742014050692718
0.10278328827980197	0.09573475511562193	0.09694381041500774	0.09757353252206136	0.06332838726537868	0.09622896819367058	0.08085521679967025	0.12033851804325772	0.08783727379054257	0.08285599368460694	0.08669266382217429	0.11977681997113028	0.09882620550758778	0.10517515650808232	0.09693454533607626	0.11907269344684586	0.07734397233362203	0.09415517301184474	0.08260698745389443	0.08129646350310919	0.10642779772574316	0.08673974702035188	0.11571049826503549	0.08882541217044565	0.10479855900543192	0.09798980733295137	0.07193075628979578	0.08141068400899168	0.07667072014939372	0.07667072014939372	0.07667072014939372	0.07667072014939372	0.07667072014939372	0.07667072014939372	0.07667072014939372	0.07667072014939372	0.07667072014939372	0.07667072014939372	0.07667072014939372	0.07667072014939372	0.07667072014939372	0.07667072014939372	0.07667072014939372	0.07667072014939372	0.07667072014939372	0.07667072014939372	0.07667072014939372	0.07667072014939372	0.07667072014939372	0.07667072014939372
0.10739007195878042	0.07874678814173706	0.14912709558760964	0.1067094083344103	0.11977513658926323	0.09144377980785966	0.09232631552358646	0.07273204962100813	0.11873474498185976	0.11896290224022012	0.06614299018762439	0.09326996843032548	0.11200802206989151	0.10172208798769959	0.10202214670995226	0.08700900685739868	0.0805156638425651	0.06760981732043242	0.12316789328238828	0.06296127174810508	0.07943393315678553	0.07138189116317607	0.08462318891311342	0.047914255681209335	0.057656911287216825	0.08227065315448248	0.033040786936346975	0.06050253595313549	0.08903005483586442	0.08403989024057024	0.07213592278384631	0.08113846171072024	0.07663719224728328	0.07663719224728328	0.07663719224728328	0.07663719224728328	0.07663719224728328	0.07663719224728328	0.07663719224728328	0.07663719224728328	0.07663719224728328	0.07663719224728328	0.07663719224728328	0.07663719224728328	0.07663719224728328	0.07663719224728328	0.07663719224728328	0.07663719224728328	0.07663719224728328	0.07663719224728328
0.09483072840483801	0.07927110192429503	0.11382346764629095	0.11300982186865735	0.15570304185018607	0.13594316139295015	0.1503923134395007	0.13876919869924126	0.13327572280657793	0.14610357731016996	0.12775849887005739	0.09471824980863663	0.1347014837208044	0.12838142968079194	0.12335661760678514	0.14694589238756486	0.1197248590319241	0.10346132418148056	0.16880471307334544	0.12427835539208355	0.10201378340720124	0.0954665563658337	0.14212403956597341	0.14519148838266924	0.11557700916353264	0.1316898015553063	0.14618541741720645	0.1473277811130347	0.12746717249925377	0.1151543044344607	0.16352029164900236	0.11838315815806907	0.16211550655215373	0.09193906344074979	0.1114566747204653	0.098759501484426	0.10510808810244564	0.10510808810244564	0.10510808810244564	0.10510808810244564	0.10510808810244564	0.10510808810244564	0.10510808810244564	0.10510808810244564	0.10510808810244564	0.10510808810244564	0.10510808810244564	0.10510808810244564	0.10510808810244564	0.10510808810244564
0.0969059158448064	0.07427596638524923	0.0854030156311358	0.07130959881210132	0.05918715893122936	0.07726728560374342	0.07614954151281995	0.08804617325918876	0.0834305079373937	0.08367855953691943	0.09882178634359613	0.07205381882072717	0.08236720610553437	0.08418859954425388	0.07411920113792346	0.07347648936370549	0.0843998921209214	0.097711632666545	0.07731053622932303	0.0742337761279701	0.08295017267380876	0.0828340030663007	0.08206071780440155	0.0656285662018537	0.08536357553243865	0.09654237524340252	0.07338078427530506	0.06428871046301576	0.08194373109637655	0.1271530529342215	0.1021036327642	0.11462834284921075	0.11462834284921075	0.11462834284921075	0.11462834284921075	0.11462834284921075	0.11462834284921075	0.11462834284921075	0.11462834284921075	0.11462834284921075	0.11462834284921075	0.11462834284921075	0.11462834284921075	0.11462834284921075	0.11462834284921075	0.11462834284921075	0.11462834284921075	0.11462834284921075	0.11462834284921075	0.11462834284921075
0.11920617289708714	0.14028778622501442	0.0935276309265046	0.11749758805623839	0.09529672899497277	0.1024036749244703	0.12439746530849188	0.15006536009956722	0.09954356411181954	0.1499594093569235	0.10596914699110514	0.14266328832431746	0.14995941412399777	0.09767905288735217	0.12455368901860127	0.11272354504011595	0.12742975680044602	0.11614330661628473	0.09898216582042997	0.09231700487339849	0.11007493487443373	0.09440382515733188	0.13464984289720608	0.11546823782192099	0.13790760044486697	0.12705432783026113	0.11404246658293622	0.09754044187086557	0.1258955529914254	0.09740478925656842	0.10559705682677513	0.10907489188243998	0.1299495388110442	0.09970417609870687	0.09487728078104826	0.13527350359496296	0.1241343777746849	0.12970394068482394	0.12970394068482394	0.12970394068482394	0.12970394068482394	0.12970394068482394	0.12970394068482394	0.12970394068482394	0.12970394068482394	0.12970394068482394	0.12970394068482394	0.12970394068482394	0.12970394068482394	0.12970394068482394
0.03957750776313388	0.0240977306159922	0.02429482623942947	0.04594410346005676	0.05362161999588847	0.00545663979783941	0.0	0.0	0.10256502588108017	0.1625145341003937	0.040465935284718216	0.07017334999149959	0.05958114611600323	0.06095888779177773	0.08539487603839956	0.08017382739702486	0.09096701988588718	0.12257717618939461	0.10856972024694045	0.17058019468428146	0.11653721772661542	0.15650335209643615	0.09700046408874617	0.15201613153680857	0.13760111320964483	0.07991595355320248	0.13102427229490526	0.15490697041159168	0.12694849481125373	0.11304982405805859	0.18160825352817486	0.27668032565645656	0.2291442895923157	0.2291442895923157	0.2291442895923157	0.2291442895923157	0.2291442895923157	0.2291442895923157	0.2291442895923157	0.2291442895923157	0.2291442895923157	0.2291442895923157	0.2291442895923157	0.2291442895923157	0.2291442895923157	0.2291442895923157	0.2291442895923157	0.2291442895923157	0.2291442895923157	0.2291442895923157
0.09861694921401076	0.13835209443942	0.1762886928412992	0.2209384703342276	0.16814830053550953	0.16284195239007868	0.13172170366972344	0.16442426540386282	0.17880178858554158	0.13759617112051986	0.1615485378245115	0.15414206224628624	0.1528236351321023	0.14202822931266326	0.11267451095475405	0.15166070821524977	0.13838869298369158	0.17359548496975788	0.14979355359169544	0.17978690793653945	0.1160980250569211	0.11617281440108974	0.11858452193544773	0.13840252142590556	0.13136856814881823	0.15081820250328706	0.11546354128990273	0.11483734972579081	0.14600222779728617	0.20016952699617196	0.10920895011741419	0.15468923855679306	0.15468923855679306	0.15468923855679306	0.15468923855679306	0.15468923855679306	0.15468923855679306	0.15468923855679306	0.15468923855679306	0.15468923855679306	0.15468923855679306	0.15468923855679306	0.15468923855679306	0.15468923855679306	0.15468923855679306	0.15468923855679306	0.15468923855679306	0.15468923855679306	0.15468923855679306	0.15468923855679306
0.07537830910709108	0.07591217070710911	0.06026785723668403	0.10646838035168632	0.10562077996078989	0.11971536396356694	0.13601748439967173	0.11415411033550515	0.09600605315493188	0.11837168564688975	0.10200192557187367	0.12827981676696257	0.1219740906882194	0.1515280783650127	0.07654787995768046	0.1626155356202161	0.11764499782724014	0.10302956945553186	0.1356689758680955	0.13092889641353297	0.10584690808955852	0.12534692180044704	0.12883311097437034	0.12902014023124797	0.1217741528686214	0.10545153052429715	0.10352676423816964	0.09155638680530552	0.11295179435646306	0.1134120344178928	0.1054688563610448	0.13372224443292716	0.12650480322626637	0.12062792830062141	0.14628455094206944	0.08752254447873277	0.10316262019352522	0.1203091121072247	0.09459106815763255	0.10795034474880909	0.10127070645322082	0.10127070645322082	0.10127070645322082	0.10127070645322082	0.10127070645322082	0.10127070645322082	0.10127070645322082	0.10127070645322082	0.10127070645322082	0.10127070645322082
0.0742017031164666	0.06443419534579937	0.08482610235254494	0.10890104746818602	0.08972514009996721	0.08035771397360585	0.07614073117123968	0.08073562454129463	0.06514800094601968	0.05773775792659313	0.0765741072829275	0.10384980237691983	0.08806731094554678	0.08576063145175687	0.10944557956871406	0.09171951168273429	0.09995984602139917	0.07056395846992361	0.07136244233690277	0.07904536536242034	0.09922526338465196	0.09747071937173112	0.08169705751834404	0.09359086348079998	0.10731998028489627	0.08575797416283597	0.0981495488603487	0.06120222400617115	0.07585854246594416	0.0840611098519037	0.08061885258144216	0.09104390715639576	0.07275657187613849	0.07871078872199014	0.09971998341395803	0.08921538606797409	0.08921538606797409	0.08921538606797409	0.08921538606797409	0.08921538606797409	0.08921538606797409	0.08921538606797409	0.08921538606797409	0.08921538606797409	0.08921538606797409	0.08921538606797409	0.08921538606797409	0.08921538606797409	0.08921538606797409	0.08921538606797409
0.1502136770246986	0.1430186019292621	0.14916264669709828	0.13853805856310697	0.15301558110483104	0.15279289048631853	0.12237780146147335	0.1294954026933209	0.13919192971418545	0.11279224077890769	0.13230511071547235	0.13899905607883775	0.1367628977545648	0.1351652763818398	0.17222730171778627	0.14840739205755457	0.11237371562914404	0.08163938104107937	0.12621537824082274	0.12506640039133046	0.11388211671796322	0.12519081920565622	0.1565458662506729	0.13997703854595747	0.12136748927560806	0.09101052269993255	0.14065100792530544	0.0976208879388584	0.12970643457000886	0.13237031688489878	0.13103837572745383	0.13103837572745383	0.13103837572745383	0.13103837572745383	0.13103837572745383	0.13103837572745383	0.13103837572745383	0.13103837572745383	0.13103837572745383	0.13103837572745383	0.13103837572745383	0.13103837572745383	0.13103837572745383	0.13103837572745383	0.13103837572745383	0.13103837572745383	0.13103837572745383	0.13103837572745383	0.13103837572745383	0.13103837572745383
0.27718105269890214	0.2670778749378798	0.2629226097539661	0.25459105359596823	0.30533822530653576	0.2035808573683531	0.25169754703922587	0.28021958741513314	0.20334564440601416	0.2772113086444838	0.19866653673379667	0.18915818967056394	0.27136914297066633	0.22956005788874817	0.2184564994310396	0.17984009881619087	0.2456267332920586	0.22576880408433073	0.14285337219597352	0.27474138956860084	0.25284667393041144	0.35527568918800645	0.24437527293273945	0.23483961849738308	0.2004821378375186	0.34714703312340933	0.3529179429153716	0.22554402319448832	0.12705005472775	0.2965554207888509	0.2533967297250888	0.23900873800798292	0.29001673246945703	0.24900392321208886	0.19755539252676463	0.22327965786942675	0.22327965786942675	0.22327965786942675	0.22327965786942675	0.22327965786942675	0.22327965786942675	0.22327965786942675	0.22327965786942675	0.22327965786942675	0.22327965786942675	0.22327965786942675	0.22327965786942675	0.22327965786942675	0.22327965786942675	0.22327965786942675
0.07675292202427576	0.08139218035699844	0.09824758423150183	0.08803537277351264	0.08556193001809047	0.09391026726886072	0.08461876261372038	0.08619423882344769	0.11621667727521709	0.07140010062340095	0.07448767561534221	0.0998099602082818	0.07585720779116639	0.06826586813873306	0.10491088832730526	0.08596835951257444	0.1183499306516573	0.1313502305747701	0.09960767764192588	0.09454660588106613	0.09026714801803398	0.10384076731449915	0.09124522205323433	0.12332603134416299	0.09322059975956339	0.09662044655653763	0.08315341712704181	0.1130587166570302	0.0721495423966118	0.10410617097024455	0.09034306313848833	0.10335666815805489	0.08804689598325033	0.10526136576119968	0.06719282082140532	0.0862270932913025	0.0862270932913025	0.0862270932913025	0.0862270932913025	0.0862270932913025	0.0862270932913025	0.0862270932913025	0.0862270932913025	0.0862270932913025	0.0862270932913025	0.0862270932913025	0.0862270932913025	0.0862270932913025	0.0862270932913025	0.0862270932913025
0.1116552617214186	0.11691061008178698	0.11963983311054417	0.10364721594661695	0.09252518583823373	0.13149310135543182	0.06497015302482854	0.09718483981209514	0.11414056111238119	0.06804958495910109	0.07490409594765711	0.11404186874170777	0.1361760851680621	0.14090501023401084	0.08282157581987414	0.07147443011150523	0.09829526973107951	0.08446163397031095	0.09973452071906051	0.1013291983027589	0.09128734456946166	0.0990404860272555	0.07882865969745913	0.10444658652035728	0.09242816833919162	0.09092309249820114	0.08852868787460116	0.08759336021741056	0.0702861786086681	0.07746207826413097	0.08525683204635195	0.08135945515524146	0.08135945515524146	0.08135945515524146	0.08135945515524146	0.08135945515524146	0.08135945515524146	0.08135945515524146	0.08135945515524146	0.08135945515524146	0.08135945515524146	0.08135945515524146	0.08135945515524146	0.08135945515524146	0.08135945515524146	0.08135945515524146	0.08135945515524146	0.08135945515524146	0.08135945515524146	0.08135945515524146
0.10100367991786198	0.07667047953191845	0.07447127037777497	0.06016820459388081	0.08622513256398377	0.07140791355414089	0.07861373447718491	0.07736811320204806	0.06700746055493279	0.07971476841907267	0.07049236447440964	0.08852548319821932	0.06181627090971334	0.07411769968110392	0.08047733394067229	0.06754388991740656	0.0927299362755613	0.09783454455135839	0.08047161075739832	0.0762221302448997	0.08592210326127171	0.07330179525659951	0.07951588427607621	0.08749741024759852	0.07033922094886146	0.08386259492739027	0.060225582052222414	0.0775635012248908	0.06863554903521066	0.0851545992720782	0.05212345916532513	0.07810701341128366	0.0651152362883044	0.0651152362883044	0.0651152362883044	0.0651152362883044	0.0651152362883044	0.0651152362883044	0.0651152362883044	0.0651152362883044	0.0651152362883044	0.0651152362883044	0.0651152362883044	0.0651152362883044	0.0651152362883044	0.0651152362883044	0.0651152362883044	0.0651152362883044	0.0651152362883044	0.0651152362883044
0.0616262247683189	0.06007477255937034	0.06043112443023925	0.06295541260621065	0.058576053627459705	0.062123703709155355	0.06320160972945066	0.07862364205204454	0.07582210438617358	0.06555090250744379	0.06887479563118351	0.07214577570101259	0.06817331282952588	0.06483590376120581	0.06787788013289264	0.07292446961404186	0.06697515282398536	0.07158036544181462	0.08285786643784135	0.06420781629775596	0.06930890428076596	0.05729300617157471	0.04659745656425434	0.05841236853125835	0.0706697974472009	0.06755550135274942	0.08167345109007486	0.07461447622141214	0.07461447622141214	0.07461447622141214	0.07461447622141214	0.07461447622141214	0.07461447622141214	0.07461447622141214	0.07461447622141214	0.07461447622141214	0.07461447622141214	0.07461447622141214	0.07461447622141214	0.07461447622141214	0.07461447622141214	0.07461447622141214	0.07461447622141214	0.07461447622141214	0.07461447622141214	0.07461447622141214	0.07461447622141214	0.07461447622141214	0.07461447622141214	0.07461447622141214
0.072421655893307	0.0712656885626962	0.07057642712868518	0.06994938347382167	0.06198290876097807	0.07916646764515459	0.04946069589188253	0.0762231555425051	0.07426721620913741	0.06874492649988916	0.0701082768769162	0.05597146175390734	0.07078206202465179	0.043701444735275936	0.05432902183542632	0.05953277866403541	0.06266692085647177	0.05901109309851299	0.05381394354572766	0.0664771029174336	0.08051942635612783	0.0722466386700169	0.08255483700321033	0.058371596623542764	0.08546581042800698	0.04572741789242381	0.05441335425130839	0.06519685700686148	0.06258224827316791	0.05804892829184889	0.06039159853910136	0.06551867247278131	0.06593241861540433	0.08259767571855454	0.0605925445399219	0.06903222962158129	0.055084284276844954	0.06288966035256903	0.07258588781953372	0.05442716096131632	0.07134309393442306	0.06059176824796611	0.049569268069809484	0.062043529531282816	0.05292094633891758	0.06120743852546348	0.0646076208725693	0.06290752969901639	0.06290752969901639	0.06290752969901639
0.20597709914000598	0.4312363361530969	0.07303055729008566	0.18250239558232503	0.18250239558232503	0.0408712395161439	0.1824859760827977	0.0	0.0	0.25295412344941215	0.0	0.1416311560661811	0.16373390911116997	0.0	0.28201936730409943	0.25086694497543127	0.0020059442329597534	0.21198040505020033	0.2519508271216589	0.21346216593330802	0.3037857649851467	0.16385231765507374	0.28876139492638847	0.19372635095251028	0.25223011097239256	0.30133717978298175	0.30322442252215165	0.3461679811764288	0.3291672806891037	0.48871796608002616	0.44350485425908953	0.4597035105532075	0.34914093788880834	0.40442222422100793	0.40442222422100793	0.40442222422100793	0.40442222422100793	0.40442222422100793	0.40442222422100793	0.40442222422100793	0.40442222422100793	0.40442222422100793	0.40442222422100793	0.40442222422100793	0.40442222422100793	0.40442222422100793	0.40442222422100793	0.40442222422100793	0.40442222422100793	0.40442222422100793
0.21680840093256357	0.33524871491476155	0.0	0.0	0.0	0.0	0.0	0.0	0.3551778462156689	0.33524871491476155	0.46413082922059606	0.0	0.34048641795696094	0.5376574821369885	0.3007718470891471	0.18539744206889158	0.0	0.6115103630872055	0.5767686890752336	0.42888463153216727	0.6192164138057292	0.6569367686221211	0.3345050675930136	0.4291299085790078	0.33521855303059284	0.33482054230724084	0.6118743039809461	0.5698774677066178	0.6844917960377498	0.7185765316847131	0.6430810543912684	0.454767775139031	0.5489244147651497	0.5489244147651497	0.5489244147651497	0.5489244147651497	0.5489244147651497	0.5489244147651497	0.5489244147651497	0.5489244147651497	0.5489244147651497	0.5489244147651497	0.5489244147651497	0.5489244147651497	0.5489244147651497	0.5489244147651497	0.5489244147651497	0.5489244147651497	0.5489244147651497	0.5489244147651497
0.05268931272134054	0.04598357524675706	0.05026335285872223	0.041182737126166435	0.0480785797277767	0.06771983631462715	0.044680478502897546	0.051942938941680936	0.06188640391889207	0.04151732662009848	0.06731590709166721	0.03657871978463432	0.05217207256252539	0.045700571751662825	0.06151607478190682	0.0443263308242089	0.051290895353270624	0.0463140353602187	0.0596100469730342	0.04119787499800676	0.06062387228642323	0.05091087364221499	0.05091087364221499	0.05091087364221499	0.05091087364221499	0.05091087364221499	0.05091087364221499	0.05091087364221499	0.05091087364221499	0.05091087364221499	0.05091087364221499	0.05091087364221499	0.05091087364221499	0.05091087364221499	0.05091087364221499	0.05091087364221499	0.05091087364221499	0.05091087364221499	0.05091087364221499	0.05091087364221499	0.05091087364221499	0.05091087364221499	0.05091087364221499	0.05091087364221499	0.05091087364221499	0.05091087364221499	0.05091087364221499	0.05091087364221499	0.05091087364221499	0.05091087364221499
0.053109550520450945	0.05079313564615948	0.058324950119986466	0.04462925417336622	0.052864903384235995	0.051106960608980505	0.043008860372776334	0.04714206084054234	0.05163461504219914	0.052805514340623	0.060420751749138114	0.046737532725433864	0.04211792282307373	0.03680470599586641	0.04490771161644797	0.044856449441101565	0.05030675949706723	0.05210683092882715	0.045990005385123704	0.04782027019432145	0.03704993941486824	0.04735430607950368	0.04220212274718596	0.04220212274718596	0.04220212274718596	0.04220212274718596	0.04220212274718596	0.04220212274718596	0.04220212274718596	0.04220212274718596	0.04220212274718596	0.04220212274718596	0.04220212274718596	0.04220212274718596	0.04220212274718596	0.04220212274718596	0.04220212274718596	0.04220212274718596	0.04220212274718596	0.04220212274718596	0.04220212274718596	0.04220212274718596	0.04220212274718596	0.04220212274718596	0.04220212274718596	0.04220212274718596	0.04220212274718596	0.04220212274718596	0.04220212274718596	0.04220212274718596
0.05122166257340644	0.06787603772236413	0.061142522501999266	0.06482411683401908	0.0527248859606031	0.06532799276935677	0.07163156575386535	0.06499509405356947	0.05797065936526438	0.05590969037977344	0.052767025859295554	0.049635315744352725	0.06273477306391982	0.058413659174439	0.06251726829313341	0.06424489578592996	0.04900468290610431	0.06726001296967528	0.06472343280207069	0.05835259466309198	0.053038283425457015	0.04285074399964582	0.047944513712551415	0.047944513712551415	0.047944513712551415	0.047944513712551415	0.047944513712551415	0.047944513712551415	0.047944513712551415	0.047944513712551415	0.047944513712551415	0.047944513712551415	0.047944513712551415	0.047944513712551415	0.047944513712551415	0.047944513712551415	0.047944513712551415	0.047944513712551415	0.047944513712551415	0.047944513712551415	0.047944513712551415	0.047944513712551415	0.047944513712551415	0.047944513712551415	0.047944513712551415	0.047944513712551415	0.047944513712551415	0.047944513712551415	0.047944513712551415	0.047944513712551415
0.04090745924719191	0.056361818878975414	0.053177089457207304	0.05362507797436986	0.05677187371682845	0.0576413085331714	0.045331335561536984	0.06462792566854825	0.05827215167346697	0.0629178716611952	0.0387193279154801	0.048338671232127324	0.058137411780296654	0.0574230525285512	0.05592407881835288	0.04988723857663004	0.05193011953227979	0.04899202810406305	0.04790312710955058	0.048447577606806826	0.048447577606806826	0.048447577606806826	0.048447577606806826	0.048447577606806826	0.048447577606806826	0.048447577606806826	0.048447577606806826	0.048447577606806826	0.048447577606806826	0.048447577606806826	0.048447577606806826	0.048447577606806826	0.048447577606806826	0.048447577606806826	0.048447577606806826	0.048447577606806826	0.048447577606806826	0.048447577606806826	0.048447577606806826	0.048447577606806826	0.048447577606806826	0.048447577606806826	0.048447577606806826	0.048447577606806826	0.048447577606806826	0.048447577606806826	0.048447577606806826	0.048447577606806826	0.048447577606806826	0.048447577606806826
[truncated: 6 more columns]
