# Supplementary material for: Neuronal tuning aligns dynamically with object and texture manifolds across the visual hierarchy
Source: Nat Neurosci. 2026 Mar 10;29(4):864–75. doi: 10.1038/s41593-026-02207-1 (PMC13061647; doi:10.1038/s41593-026-02207-1)
Supplement: Supplementary file 10 — Attribution data for time windows 5, 10, 20, 25 and 50 ms, for panel b. Time window specific evolution trajectory of time windows 10, 20, 25 and 50 ms, for panel c. [file 41593_2026_2207_MOESM10_ESM.zip › ExtendedFig4_Source_data/FigureExtended4C_src_normresp_wdw_100-125_BigGAN_sem.csv]

0	1	2	3	4	5	6	7	8	9	10	11	12	13	14	15	16	17	18	19	20	21	22	23	24	25	26	27	28	29	30	31	32	33	34	35	36	37	38	39	40	41	42	43	44	45	46	47	48	49
0.07604778891897615	0.0734045500600384	0.075015186477144	0.05815346863658189	0.061519092074980165	0.0589590500161431	0.06529770468694067	0.0684715314476748	0.06190506711549814	0.06442278455810353	0.06849285377618969	0.06503377054368363	0.0706181644559369	0.0695479875151257	0.07974741863395231	0.057371094020345986	0.06855955373195421	0.06976123811604269	0.06942529957875489	0.07553030681026023	0.04803488077978157	0.06810107012003891	0.06260713044281901	0.06802182601946484	0.07616049713381724	0.05028087432729592	0.06371485394500527	0.06438922907563635	0.04472990202760281	0.05312649077630605	0.07750248384386989	0.061983557713014566	0.06434829619492198	0.0638435202420503	0.07894094182519648	0.07597925889062293	0.07054960029188166	0.05337227082417703	0.06396022440103673	0.06500278191597927	0.06760737107894099	0.06656610467651258	0.061652888409724556	0.052526524947399955	0.06437484711829429	0.06235832221286347	0.06520398622964439	0.06378115422125392	0.06378115422125392	0.06378115422125392
0.053174098190878205	0.05403881126864757	0.06308813636108342	0.08877680764184857	0.07578388054750156	0.05958222296652878	0.05489092099491958	0.06139578447298517	0.05729294719496204	0.06749116244602629	0.0719612516408872	0.09412387262155965	0.07776576916493595	0.05020319034252451	0.07003405848403994	0.06813159525433451	0.07097469462050353	0.07201604524644706	0.05832578715100379	0.07366774819001319	0.06549148424272175	0.0707323438231752	0.07511309327001477	0.0729291706905918	0.0821969514258804	0.07133942160753907	0.07374016896575698	0.07483494653710461	0.05842910558539755	0.07941532616791036	0.06394414248157267	0.08074889368969647	0.06690614371416868	0.05551464559682738	0.06601065597239249	0.060762650784609934	0.060762650784609934	0.060762650784609934	0.060762650784609934	0.060762650784609934	0.060762650784609934	0.060762650784609934	0.060762650784609934	0.060762650784609934	0.060762650784609934	0.060762650784609934	0.060762650784609934	0.060762650784609934	0.060762650784609934	0.060762650784609934
0.08684833550654343	0.07068717787155832	0.09831972962464983	0.08800930305865506	0.07519245571007607	0.08764117617208848	0.09590066668080341	0.0834327155355764	0.076998235987979	0.10108708009518405	0.08248060391403352	0.07956562577709318	0.0976997556135564	0.11051323131846386	0.08880223615498745	0.08161465394044858	0.11484211147770867	0.10080005204963917	0.11104635055461455	0.09153902989408418	0.0913991480210537	0.0701055074776286	0.10100124687801165	0.10380193367326436	0.10804900575151018	0.11551949542481982	0.10726267295068269	0.1321420942958243	0.10588992087918314	0.09295409095859179	0.09701734553038831	0.11827995136766628	0.0956962546024634	0.10698810298506482	0.10698810298506482	0.10698810298506482	0.10698810298506482	0.10698810298506482	0.10698810298506482	0.10698810298506482	0.10698810298506482	0.10698810298506482	0.10698810298506482	0.10698810298506482	0.10698810298506482	0.10698810298506482	0.10698810298506482	0.10698810298506482	0.10698810298506482	0.10698810298506482
0.041575131083310304	0.06133140623568729	0.06303253145020667	0.07913796333794014	0.07965550114212895	0.10595598241489804	0.08533355640482136	0.06631744834503439	0.10368902421239379	0.08146046666069656	0.10229855641599243	0.07375940459902153	0.0805029234618134	0.062261646592848274	0.07851800763734794	0.08000093189190877	0.07131000006641508	0.06277935908589995	0.0804211904109997	0.062216080591289746	0.06151479572667013	0.07990347601181874	0.07598263301674378	0.07622196957540311	0.060952574270171034	0.058559019392336736	0.06442603770980639	0.0636110016122582	0.0715779628691063	0.06766933137287827	0.07192473074978835	0.06137402138470498	0.06122496946683578	0.05428136901093117	0.0572861490439941	0.08258173954311095	0.06335402013612912	0.059607505152364855	0.06148076264424699	0.06148076264424699	0.06148076264424699	0.06148076264424699	0.06148076264424699	0.06148076264424699	0.06148076264424699	0.06148076264424699	0.06148076264424699	0.06148076264424699	0.06148076264424699	0.06148076264424699
0.06395079691195762	0.07088976262809953	0.08980913797138555	0.057889894853775804	0.03752678091660056	0.060029239805803665	0.0825701144584174	0.07205545287360597	0.06887512508881467	0.051492071559549296	0.05724454755275338	0.06676080834054292	0.05889962838378618	0.05901922275429485	0.06905313831456646	0.05808942024595977	0.08146415988564065	0.06833524635610878	0.06916918820652984	0.07202473969741888	0.07608236062033796	0.06226327514663804	0.07102822211449338	0.06769709759690178	0.06230543014281122	0.07227381641358208	0.09314140076749908	0.06083352281052575	0.05143631202245896	0.09205531827776461	0.07174581515011179	0.07174581515011179	0.07174581515011179	0.07174581515011179	0.07174581515011179	0.07174581515011179	0.07174581515011179	0.07174581515011179	0.07174581515011179	0.07174581515011179	0.07174581515011179	0.07174581515011179	0.07174581515011179	0.07174581515011179	0.07174581515011179	0.07174581515011179	0.07174581515011179	0.07174581515011179	0.07174581515011179	0.07174581515011179
0.09334904575728824	0.10325384291716216	0.11282064263403084	0.11299381197668922	0.0907098905395257	0.09877086741325183	0.0960252693324693	0.09333865215681633	0.08637935607386624	0.09585845086908747	0.09622628782621945	0.10516103619729598	0.07112060747410436	0.119324767047884	0.09642064702504957	0.08842520618940215	0.10975138616371699	0.13432906596510083	0.10758588926800368	0.11531677143801214	0.11823138477409642	0.11352370966559233	0.11784434010764812	0.08271916359147516	0.09151238179653778	0.11662406401042542	0.11460395352573702	0.11580324113990095	0.09996691159426797	0.10335545646143025	0.08821151009562804	0.10667313673083056	0.11423713726144571	0.11491150445680617	0.0964202769654177	0.11184657443914257	0.11128222151190356	0.09128022754750037	0.1203453004643181	0.09313999610743215	0.10674264828587512	0.10674264828587512	0.10674264828587512	0.10674264828587512	0.10674264828587512	0.10674264828587512	0.10674264828587512	0.10674264828587512	0.10674264828587512	0.10674264828587512
0.1340984665226612	0.1737317907121162	0.08603642460913552	0.15035022906397094	0.14262610831816794	0.15938976655177045	0.13410367521703237	0.11809797802430436	0.1584643845327872	0.08206360380293437	0.11830427204837751	0.12822944814956544	0.16245075963388292	0.12622911915034987	0.18895403295839397	0.16122826825203765	0.12911007908908345	0.1462905751529562	0.15725396203113456	0.14983921157925914	0.14470063893726112	0.12957775214696943	0.15786953417662938	0.14603685908454114	0.14145198776029344	0.15270843712209162	0.14708021244119251	0.14708021244119251	0.14708021244119251	0.14708021244119251	0.14708021244119251	0.14708021244119251	0.14708021244119251	0.14708021244119251	0.14708021244119251	0.14708021244119251	0.14708021244119251	0.14708021244119251	0.14708021244119251	0.14708021244119251	0.14708021244119251	0.14708021244119251	0.14708021244119251	0.14708021244119251	0.14708021244119251	0.14708021244119251	0.14708021244119251	0.14708021244119251	0.14708021244119251	0.14708021244119251
0.036324750339980505	0.04453028599310953	0.04355758696746527	0.044429221922903425	0.03931212398962716	0.03448382662698155	0.04230368313455264	0.03284333271139964	0.04150044314232546	0.04689111049878645	0.03632747193361429	0.0402681624042705	0.050009551539955704	0.04115610088794902	0.03978342998648579	0.04586746299343159	0.043349469512485715	0.04569370272364985	0.04732044275272713	0.048239452144629304	0.05265635576404865	0.03792663121765279	0.03399634043710474	0.04640733545279886	0.035530214966614654	0.048615379990879046	0.08596279676430744	0.06728908837759325	0.06728908837759325	0.06728908837759325	0.06728908837759325	0.06728908837759325	0.06728908837759325	0.06728908837759325	0.06728908837759325	0.06728908837759325	0.06728908837759325	0.06728908837759325	0.06728908837759325	0.06728908837759325	0.06728908837759325	0.06728908837759325	0.06728908837759325	0.06728908837759325	0.06728908837759325	0.06728908837759325	0.06728908837759325	0.06728908837759325	0.06728908837759325	0.06728908837759325
0.06217897990252278	0.08981405890980779	0.08986603049452639	0.06745185342630074	0.07068260307976099	0.08314904192802006	0.07110304796993677	0.07238952733719643	0.07912334727883963	0.06279809433342391	0.0564406236509327	0.07421305726630545	0.044534307806974115	0.0748992114947925	0.08335114342234178	0.05907036010875868	0.04604661235313385	0.05927910224424549	0.06551671392690298	0.07468738302334778	0.06005047861345958	0.06306194503098952	0.05693937923424752	0.06290982420116006	0.07145473247684889	0.07102579561341864	0.06545123067592744	0.06297958420924853	0.06509183549017217	0.07726039454715095	0.07780178095094886	0.060541388114317564	0.07216440021703723	0.05844476176417731	0.06530458099060728	0.06530458099060728	0.06530458099060728	0.06530458099060728	0.06530458099060728	0.06530458099060728	0.06530458099060728	0.06530458099060728	0.06530458099060728	0.06530458099060728	0.06530458099060728	0.06530458099060728	0.06530458099060728	0.06530458099060728	0.06530458099060728	0.06530458099060728
0.07201000636752154	0.06524944800754547	0.07561187987349927	0.07731007441495927	0.08029187377165944	0.08700986326138167	0.08527942426217125	0.08584636731730445	0.07196840242803532	0.0991555037145584	0.08149001818273584	0.09365500228253479	0.10358938096372718	0.12514418686835588	0.1201953060878168	0.08746519143904444	0.09049742882917496	0.10397565813819937	0.12397732920646455	0.09269659533783182	0.09438218510255945	0.0914277523999628	0.10675018767120992	0.08321813236976683	0.09022291779187895	0.11999297208665033	0.084823351724648	0.07474110284021351	0.10015225957211654	0.08764217811005232	0.10303555951721566	0.09958549432415878	0.0727649889118357	0.08617524161799724	0.08617524161799724	0.08617524161799724	0.08617524161799724	0.08617524161799724	0.08617524161799724	0.08617524161799724	0.08617524161799724	0.08617524161799724	0.08617524161799724	0.08617524161799724	0.08617524161799724	0.08617524161799724	0.08617524161799724	0.08617524161799724	0.08617524161799724	0.08617524161799724
0.0917011670187289	0.08856628816607853	0.06492440730842393	0.07417670934888307	0.10072057384877015	0.07565816835960044	0.07435676421629622	0.07442607333807237	0.07668112029902445	0.1086222516562077	0.08334228198501581	0.11102795100613043	0.08571053879100657	0.08823693952469841	0.09459445151495026	0.10587224471768335	0.11489843448633025	0.09001650141836169	0.09531381635140275	0.09984685923482454	0.10736668012325389	0.1112858141235381	0.09415557432708985	0.08182394277748799	0.1132253321682212	0.07142978799922275	0.09334576344977197	0.07514899208069548	0.09367201906645511	0.09764242218610565	0.07650547860018395	0.0870739503931448	0.0870739503931448	0.0870739503931448	0.0870739503931448	0.0870739503931448	0.0870739503931448	0.0870739503931448	0.0870739503931448	0.0870739503931448	0.0870739503931448	0.0870739503931448	0.0870739503931448	0.0870739503931448	0.0870739503931448	0.0870739503931448	0.0870739503931448	0.0870739503931448	0.0870739503931448	0.0870739503931448
0.04614641687429562	0.05046246266906415	0.04190451043788763	0.037106787001730535	0.04495508390006639	0.041191082994176696	0.04422430100149508	0.06105590300006734	0.05032570190913912	0.04970645504099741	0.03647568647110037	0.03863185427382271	0.049676726447704316	0.05260187089811011	0.03568381056056124	0.04269158566075011	0.05038458828303626	0.04906346250074521	0.06182504963122136	0.039320110909259166	0.05805266761661021	0.052922052150726755	0.05669769130353996	0.052436403795520836	0.05489187854068415	0.05495940545877738	0.059881156754406875	0.0520116700595341	0.05640423140453124	0.05533136010735556	0.04498722014683783	0.050159290127096696	0.050159290127096696	0.050159290127096696	0.050159290127096696	0.050159290127096696	0.050159290127096696	0.050159290127096696	0.050159290127096696	0.050159290127096696	0.050159290127096696	0.050159290127096696	0.050159290127096696	0.050159290127096696	0.050159290127096696	0.050159290127096696	0.050159290127096696	0.050159290127096696	0.050159290127096696	0.050159290127096696
0.0754967685214658	0.08565021784552279	0.08818218651683102	0.07732563716390792	0.08998529795504442	0.08799067181820375	0.08817634725034695	0.08139826066307342	0.06489212545701585	0.09158707120231882	0.08344010426979385	0.09081144472072193	0.09940258390145262	0.07536079165240692	0.0850109498437854	0.08011899295307384	0.08641524434343366	0.07183046342878258	0.09010735164651001	0.09446335727655161	0.0953933397060899	0.0672649456844389	0.06408156736024989	0.06977363060185834	0.08724635075984322	0.07526609959149931	0.09024408115899926	0.08690233386945145	0.08985884720021008	0.11138965122775844	0.08423159248779002	0.09781062185777424	0.09781062185777424	0.09781062185777424	0.09781062185777424	0.09781062185777424	0.09781062185777424	0.09781062185777424	0.09781062185777424	0.09781062185777424	0.09781062185777424	0.09781062185777424	0.09781062185777424	0.09781062185777424	0.09781062185777424	0.09781062185777424	0.09781062185777424	0.09781062185777424	0.09781062185777424	0.09781062185777424
0.06539813422522735	0.06635855075528402	0.0903433729466915	0.0821064703073782	0.08071309444102524	0.08443513785797056	0.08584800411462026	0.10756686604829385	0.09045850956734833	0.08286689360445955	0.07514692389003509	0.07640901850703319	0.07561021930316919	0.0727661164813413	0.08305124807329833	0.07037074349640768	0.07294956170432128	0.06691933060415575	0.09182380393942223	0.07091892653489466	0.08143108704971627	0.09519040117717915	0.07735498342129313	0.07065436327983911	0.07707398123175703	0.08569375558300761	0.09988010155978107	0.10533543564098223	0.08201194438537913	0.08853782391344205	0.10146256240501385	0.08986491020646212	0.09566373630573798	0.09566373630573798	0.09566373630573798	0.09566373630573798	0.09566373630573798	0.09566373630573798	0.09566373630573798	0.09566373630573798	0.09566373630573798	0.09566373630573798	0.09566373630573798	0.09566373630573798	0.09566373630573798	0.09566373630573798	0.09566373630573798	0.09566373630573798	0.09566373630573798	0.09566373630573798
0.07360571483769415	0.07545563728782628	0.07817265084103972	0.062083632628532504	0.09107228465288827	0.10224467179891304	0.09498011496436298	0.09160179482562804	0.11348345987177774	0.09899880303162242	0.10393681224258329	0.09093564832953496	0.10174162323396813	0.09234223001076565	0.12205650883404118	0.08355756968013689	0.12649498873043158	0.07543197357909658	0.08391251315418076	0.11930538326360421	0.12711907787141918	0.10187920738895638	0.1073233819978605	0.09752192400045163	0.10863458001973031	0.08990083428735107	0.110002207217954	0.09415310304622551	0.10084789365742715	0.07728010987387308	0.08906400176565012	0.08906400176565012	0.08906400176565012	0.08906400176565012	0.08906400176565012	0.08906400176565012	0.08906400176565012	0.08906400176565012	0.08906400176565012	0.08906400176565012	0.08906400176565012	0.08906400176565012	0.08906400176565012	0.08906400176565012	0.08906400176565012	0.08906400176565012	0.08906400176565012	0.08906400176565012	0.08906400176565012	0.08906400176565012
0.07715583049908147	0.0541882983517963	0.06864714509541088	0.07623468984631977	0.054741437813841644	0.06240254458219418	0.0857490591588224	0.0802636212664601	0.08054525152266742	0.08770042094332395	0.07527804583777402	0.07635216287318422	0.07833990093012154	0.07644039714318604	0.07201317258930974	0.08743075417571484	0.0874741797903166	0.07631580615729029	0.06978808611866637	0.06658047737638838	0.05785789290608088	0.061937754970542144	0.0719466696641492	0.06694221231734566	0.06694221231734566	0.06694221231734566	0.06694221231734566	0.06694221231734566	0.06694221231734566	0.06694221231734566	0.06694221231734566	0.06694221231734566	0.06694221231734566	0.06694221231734566	0.06694221231734566	0.06694221231734566	0.06694221231734566	0.06694221231734566	0.06694221231734566	0.06694221231734566	0.06694221231734566	0.06694221231734566	0.06694221231734566	0.06694221231734566	0.06694221231734566	0.06694221231734566	0.06694221231734566	0.06694221231734566	0.06694221231734566	0.06694221231734566
0.07430159285341896	0.07071648132287003	0.059076953360577174	0.06228291183853272	0.06966685700968625	0.07207635857429173	0.07498406162704245	0.08598231450043885	0.08405117076426669	0.07902632532020952	0.06398673097377362	0.07032406811612558	0.07283321987147089	0.05954175990614333	0.06835008595633599	0.07346303702531487	0.053089864642630526	0.09043677577645812	0.04622625800890002	0.07617316778177588	0.0692315754562492	0.0688192974904319	0.06793160087295666	0.06837544918169428	0.06837544918169428	0.06837544918169428	0.06837544918169428	0.06837544918169428	0.06837544918169428	0.06837544918169428	0.06837544918169428	0.06837544918169428	0.06837544918169428	0.06837544918169428	0.06837544918169428	0.06837544918169428	0.06837544918169428	0.06837544918169428	0.06837544918169428	0.06837544918169428	0.06837544918169428	0.06837544918169428	0.06837544918169428	0.06837544918169428	0.06837544918169428	0.06837544918169428	0.06837544918169428	0.06837544918169428	0.06837544918169428	0.06837544918169428
0.13313102920660858	0.12590066934649624	0.1589520793435849	0.12405915440978249	0.11382179206346095	0.08657170065956193	0.17058958965276724	0.08397492450183242	0.087173227054136	0.1150327824109541	0.13319442190033481	0.10672408361759053	0.16627455291312043	0.15876254161849726	0.12327736508896753	0.11106700841740208	0.14829132027548356	0.14273344965360277	0.11947575763263664	0.1104662748497451	0.12847941695109827	0.1281704446576641	0.100650290933821	0.16218689944563763	0.10209609626439574	0.11810677145744444	0.13452912842829615	0.1269575822135791	0.14927432228058865	0.14190385938724298	0.14558909083391583	0.14558909083391583	0.14558909083391583	0.14558909083391583	0.14558909083391583	0.14558909083391583	0.14558909083391583	0.14558909083391583	0.14558909083391583	0.14558909083391583	0.14558909083391583	0.14558909083391583	0.14558909083391583	0.14558909083391583	0.14558909083391583	0.14558909083391583	0.14558909083391583	0.14558909083391583	0.14558909083391583	0.14558909083391583
0.09675104923495509	0.09969958543826672	0.10551975873465154	0.11450730209065803	0.12970422365876974	0.10515735788050022	0.08533115671088316	0.08956425074323615	0.09252726993795309	0.09117354530806841	0.10133997783416827	0.07808097017061794	0.08910462998706253	0.1145775789848901	0.09273220515109783	0.08357140581694933	0.0679519328633081	0.10149231168451371	0.08019730531777969	0.08543085531174137	0.10292579073178773	0.08376982555060905	0.08213233051598783	0.11480990531881294	0.07235117532460647	0.10231869117274577	0.10620586295239057	0.09237689641005059	0.08368709350808601	0.08333428617690608	0.08324873037660716	0.07921344948778032	0.08123108993219375	0.08123108993219375	0.08123108993219375	0.08123108993219375	0.08123108993219375	0.08123108993219375	0.08123108993219375	0.08123108993219375	0.08123108993219375	0.08123108993219375	0.08123108993219375	0.08123108993219375	0.08123108993219375	0.08123108993219375	0.08123108993219375	0.08123108993219375	0.08123108993219375	0.08123108993219375
0.09487996583041601	0.08042434992334647	0.09975032354551097	0.08594106865701144	0.08686901445227424	0.06896101731379119	0.09105887230944984	0.097650395052794	0.09747368991694652	0.0716499099006849	0.09350258797853354	0.11392823008056163	0.0715243163595018	0.06000818385726898	0.11428942124543108	0.08426440542409695	0.10234211343050617	0.09553807094471647	0.08894939744125913	0.08704494740472149	0.07561956231845152	0.09216446203947795	0.08305759808480419	0.06712560439660568	0.08698235789523726	0.0961370278942219	0.0717194604397033	0.08544339228005478	0.08588941037775054	0.06071070098197888	0.08232735205984368	0.08257958286642667	0.08875989591432948	0.07952074241496909	0.11006726203037887	0.09479400222267396	0.09479400222267396	0.09479400222267396	0.09479400222267396	0.09479400222267396	0.09479400222267396	0.09479400222267396	0.09479400222267396	0.09479400222267396	0.09479400222267396	0.09479400222267396	0.09479400222267396	0.09479400222267396	0.09479400222267396	0.09479400222267396
0.06229982815989874	0.06229471777914128	0.052449928982992035	0.06566790004134244	0.07758486372263733	0.06416707446998333	0.04563574465543954	0.053594061164112104	0.07118551651160637	0.07203848870372173	0.06347195813136003	0.06295162536153791	0.06959485417399738	0.07356807760391013	0.06531338500007439	0.07458024492591653	0.0662881254420165	0.06526162365464894	0.06083465894559652	0.06418293661854024	0.06987750335917361	0.06552999684197859	0.0651260477904232	0.054655677939269696	0.07803207462617072	0.06353905155664422	0.07574501037390226	0.06468227472390871	0.07021364254890548	0.07021364254890548	0.07021364254890548	0.07021364254890548	0.07021364254890548	0.07021364254890548	0.07021364254890548	0.07021364254890548	0.07021364254890548	0.07021364254890548	0.07021364254890548	0.07021364254890548	0.07021364254890548	0.07021364254890548	0.07021364254890548	0.07021364254890548	0.07021364254890548	0.07021364254890548	0.07021364254890548	0.07021364254890548	0.07021364254890548	0.07021364254890548
0.10770206977148195	0.11675281983694734	0.1053788278977076	0.0984311610729583	0.09597026845242394	0.08454276940527104	0.10805025591878292	0.09600163721302805	0.10219431201644576	0.14464425763251568	0.14966314198756747	0.12350461162879721	0.15423512303533254	0.10912623028362035	0.10746262195204152	0.14631003920881322	0.12450963447484062	0.09801662364253101	0.11811266629038801	0.11669807097034637	0.11876578614427773	0.12496080528487517	0.12355891273274458	0.10293398082706416	0.11510761435286002	0.1280138515063149	0.11873231939542664	0.11255130481127408	0.09559963971463484	0.10407547226295445	0.10407547226295445	0.10407547226295445	0.10407547226295445	0.10407547226295445	0.10407547226295445	0.10407547226295445	0.10407547226295445	0.10407547226295445	0.10407547226295445	0.10407547226295445	0.10407547226295445	0.10407547226295445	0.10407547226295445	0.10407547226295445	0.10407547226295445	0.10407547226295445	0.10407547226295445	0.10407547226295445	0.10407547226295445	0.10407547226295445
0.06361751288495764	0.06369740900995628	0.08513235008631202	0.06611652568375681	0.06478199160561626	0.05668670842257153	0.05428560804961297	0.06574062826550871	0.08139963158115104	0.07680422957814972	0.048064650886072584	0.06533735627025547	0.05570037371381432	0.05292529351216285	0.05292886143509987	0.08119535557300236	0.05272444500872749	0.05801964615289527	0.06726836855884612	0.07601992633439685	0.062080590523046555	0.04638879477796249	0.04201094178267508	0.05588460980689978	0.07783677743465109	0.04121385788813261	0.059525317661391845	0.059525317661391845	0.059525317661391845	0.059525317661391845	0.059525317661391845	0.059525317661391845	0.059525317661391845	0.059525317661391845	0.059525317661391845	0.059525317661391845	0.059525317661391845	0.059525317661391845	0.059525317661391845	0.059525317661391845	0.059525317661391845	0.059525317661391845	0.059525317661391845	0.059525317661391845	0.059525317661391845	0.059525317661391845	0.059525317661391845	0.059525317661391845	0.059525317661391845	0.059525317661391845
0.06776069729864	0.07088614666024835	0.06720889369752557	0.051638256801014026	0.06664414100938394	0.06011625025508916	0.08373024102309101	0.05734806288807679	0.07369283463870699	0.06378050954886676	0.037124686458501824	0.05798120687856917	0.06032528543285503	0.052390543826392494	0.07241724041394167	0.059662655934694955	0.05167311916383115	0.07179744064342472	0.05691648697538758	0.0485944670928385	0.07227048235216298	0.06658756164512253	0.06942902199864276	0.06942902199864276	0.06942902199864276	0.06942902199864276	0.06942902199864276	0.06942902199864276	0.06942902199864276	0.06942902199864276	0.06942902199864276	0.06942902199864276	0.06942902199864276	0.06942902199864276	0.06942902199864276	0.06942902199864276	0.06942902199864276	0.06942902199864276	0.06942902199864276	0.06942902199864276	0.06942902199864276	0.06942902199864276	0.06942902199864276	0.06942902199864276	0.06942902199864276	0.06942902199864276	0.06942902199864276	0.06942902199864276	0.06942902199864276	0.06942902199864276
0.04861581156755438	0.06711455725519622	0.06502254043984933	0.04910026800894486	0.04875915122275404	0.059561997419478555	0.07202354419118692	0.06936574794519332	0.07230530556800885	0.07546463221710949	0.056341167552812495	0.07010541171325627	0.0565161723303466	0.053566957448557655	0.06235026582422026	0.06626374613848056	0.06516313098712853	0.07416410613102992	0.05725612614198013	0.04095779012658681	0.05120428039613461	0.06038578879735722	0.04532639844239406	0.0525186880574599	0.06294807356678796	0.06580499227646068	0.05337955041343778	0.059592271344949224	0.059592271344949224	0.059592271344949224	0.059592271344949224	0.059592271344949224	0.059592271344949224	0.059592271344949224	0.059592271344949224	0.059592271344949224	0.059592271344949224	0.059592271344949224	0.059592271344949224	0.059592271344949224	0.059592271344949224	0.059592271344949224	0.059592271344949224	0.059592271344949224	0.059592271344949224	0.059592271344949224	0.059592271344949224	0.059592271344949224	0.059592271344949224	0.059592271344949224
0.11170790144526636	0.09445778968498858	0.08968954913161688	0.07759701399394382	0.0581017259935795	0.08866881042272179	0.10886529006052269	0.08749163205346372	0.09288986720812031	0.09557780265866953	0.1070916948227396	0.07839294232345777	0.09535905392462139	0.10958715022905419	0.08960111787980184	0.09883861588601679	0.08717466421227207	0.10086538819494535	0.09927395338082085	0.1268792425762181	0.0878960488031045	0.1095028408611057	0.08332824072217368	0.06104783067294447	0.12532953744993763	0.11727059635643575	0.07438861824613789	0.08288264348405988	0.09800810994822662	0.09044537671614325	0.09044537671614325	0.09044537671614325	0.09044537671614325	0.09044537671614325	0.09044537671614325	0.09044537671614325	0.09044537671614325	0.09044537671614325	0.09044537671614325	0.09044537671614325	0.09044537671614325	0.09044537671614325	0.09044537671614325	0.09044537671614325	0.09044537671614325	0.09044537671614325	0.09044537671614325	0.09044537671614325	0.09044537671614325	0.09044537671614325
0.07879279543694742	0.08043064753119869	0.08274091482770128	0.09283199104564617	0.08416266598280035	0.07255338402770921	0.07254239374385182	0.0952631867227735	0.08006134381909212	0.08905498458960098	0.09700268028771106	0.09264362242693691	0.07931680306456938	0.09596355811352152	0.12252294595866796	0.10783362514637514	0.08689232235689674	0.10277129113600138	0.09270805084789713	0.08687680836473595	0.08059841512542351	0.11951019743129056	0.06946090126068916	0.09125891412116638	0.10962503646751097	0.08338227634461075	0.09850328544590102	0.10102086593522296	0.09232456330214604	0.07815382443249444	0.10475476029182663	0.07790085637459523	0.11106776476187291	0.10054830857404842	0.11162079493508352	0.07479624974552394	0.08594501963814968	0.1074011370709758	0.09667307835456274	0.09667307835456274	0.09667307835456274	0.09667307835456274	0.09667307835456274	0.09667307835456274	0.09667307835456274	0.09667307835456274	0.09667307835456274	0.09667307835456274	0.09667307835456274	0.09667307835456274
0.056435577568796046	0.05238593983868983	0.0400703435623268	0.045044849624072555	0.03851213283705097	0.03188169025610043	0.04991016960228973	0.061792990165799734	0.044342162427843536	0.044315274158157725	0.04617222445779223	0.04564067751360477	0.06256619603124965	0.04260395258242804	0.04556934802112904	0.04186283188514772	0.05662193504839376	0.07574529159204098	0.03612883652813387	0.05317511412827656	0.052778654700828556	0.06876727048981231	0.05471631216080809	0.03398604753526507	0.029319940348916662	0.03171093330519356	0.06539659274488693	0.0647549087697264	0.01699621574121566	0.03359151427935787	0.061784119125457726	0.031413779481051424	0.03251533463222337	0.06128130896704342	0.05862569593941292	0.04984113455163554	0.04372364910117462	0.02470494968963236	0.03204619946782398	0.049074453709624585	0.04606174580341142	0.061503515277086356	0.05378263054024889	0.05378263054024889	0.05378263054024889	0.05378263054024889	0.05378263054024889	0.05378263054024889	0.05378263054024889	0.05378263054024889
0.054076533701803285	0.07018230622460503	0.06566726313606079	0.05865717627375246	0.05487399023669608	0.07115077044471732	0.05586364438416794	0.07388600365066775	0.06879470178266156	0.06646196225517488	0.0670269200683064	0.06785370022667672	0.05021688148406374	0.0557801691995973	0.07173711726011474	0.06266616219149224	0.07549705985352577	0.057010911253775824	0.05180945394843721	0.05838854227951308	0.06791933407864485	0.07258688075352716	0.06521116027067492	0.06634462211094179	0.06911890657471163	0.06749529497385892	0.047369403632459395	0.060980223136417516	0.054174813384438456	0.054174813384438456	0.054174813384438456	0.054174813384438456	0.054174813384438456	0.054174813384438456	0.054174813384438456	0.054174813384438456	0.054174813384438456	0.054174813384438456	0.054174813384438456	0.054174813384438456	0.054174813384438456	0.054174813384438456	0.054174813384438456	0.054174813384438456	0.054174813384438456	0.054174813384438456	0.054174813384438456	0.054174813384438456	0.054174813384438456	0.054174813384438456
0.08395497012105484	0.08087533604341854	0.07252315283356492	0.07990667137242768	0.06568354238350463	0.08773838972015147	0.07179072580778806	0.08479664576370254	0.08774258835582613	0.09147978880217619	0.08008893329267903	0.06903568947264581	0.07412867476431835	0.07109498596491876	0.06742704075124081	0.06652883077533474	0.0681579668511773	0.07645740954718372	0.08163867837677691	0.07265802746114801	0.08527701681741963	0.06574112851765689	0.07926210347458039	0.07911966614443496	0.08486119979195247	0.08199043296819372	0.08199043296819372	0.08199043296819372	0.08199043296819372	0.08199043296819372	0.08199043296819372	0.08199043296819372	0.08199043296819372	0.08199043296819372	0.08199043296819372	0.08199043296819372	0.08199043296819372	0.08199043296819372	0.08199043296819372	0.08199043296819372	0.08199043296819372	0.08199043296819372	0.08199043296819372	0.08199043296819372	0.08199043296819372	0.08199043296819372	0.08199043296819372	0.08199043296819372	0.08199043296819372	0.08199043296819372
0.032290493080722106	0.045609898457114585	0.03928252659559276	0.054829840061873976	0.04965026047067319	0.02472714750733152	0.044976105030031154	0.04122247971453463	0.043977006906060115	0.033554101552319415	0.03565971908341991	0.03556814109667102	0.04400013570991757	0.03712834786431183	0.05632215430522505	0.043104201722733215	0.048472390366208255	0.03851199647045065	0.04266225274436467	0.03944423841930299	0.05592270816840664	0.04768347329385481	0.04768347329385481	0.04768347329385481	0.04768347329385481	0.04768347329385481	0.04768347329385481	0.04768347329385481	0.04768347329385481	0.04768347329385481	0.04768347329385481	0.04768347329385481	0.04768347329385481	0.04768347329385481	0.04768347329385481	0.04768347329385481	0.04768347329385481	0.04768347329385481	0.04768347329385481	0.04768347329385481	0.04768347329385481	0.04768347329385481	0.04768347329385481	0.04768347329385481	0.04768347329385481	0.04768347329385481	0.04768347329385481	0.04768347329385481	0.04768347329385481	0.04768347329385481
0.07820917356775631	0.09203995064483132	0.08063677674844873	0.09586058726556132	0.0738124139131719	0.07965013899652962	0.1076364137185377	0.0794058606259705	0.0754548512463005	0.07606003365569597	0.08488291042684404	0.07173103380677406	0.09879181959775757	0.06927549614435745	0.07660647026154875	0.09456689804147009	0.09508891244265165	0.09500838674730717	0.09510985556317648	0.09045711584598637	0.09430849684394396	0.07988223178674894	0.06729416833760958	0.07358820006217927	0.07358820006217927	0.07358820006217927	0.07358820006217927	0.07358820006217927	0.07358820006217927	0.07358820006217927	0.07358820006217927	0.07358820006217927	0.07358820006217927	0.07358820006217927	0.07358820006217927	0.07358820006217927	0.07358820006217927	0.07358820006217927	0.07358820006217927	0.07358820006217927	0.07358820006217927	0.07358820006217927	0.07358820006217927	0.07358820006217927	0.07358820006217927	0.07358820006217927	0.07358820006217927	0.07358820006217927	0.07358820006217927	0.07358820006217927
0.0562496223594291	0.057761445087649604	0.041739913576618194	0.05960597698427944	0.06924793427444974	0.06686756892727042	0.050213198928941966	0.059268428637893555	0.051339041588322365	0.05770995942178066	0.06812281304082624	0.06045861298793113	0.05984060284349135	0.05355426838210003	0.0619554565859495	0.062228603659996724	0.04716135501408097	0.045511771549431264	0.03787331602693562	0.06146661999108583	0.05188958000188998	0.0566780999964879	0.0566780999964879	0.0566780999964879	0.0566780999964879	0.0566780999964879	0.0566780999964879	0.0566780999964879	0.0566780999964879	0.0566780999964879	0.0566780999964879	0.0566780999964879	0.0566780999964879	0.0566780999964879	0.0566780999964879	0.0566780999964879	0.0566780999964879	0.0566780999964879	0.0566780999964879	0.0566780999964879	0.0566780999964879	0.0566780999964879	0.0566780999964879	0.0566780999964879	0.0566780999964879	0.0566780999964879	0.0566780999964879	0.0566780999964879	0.0566780999964879	0.0566780999964879
0.07177207145002158	0.09279579193750541	0.07438129502112023	0.059427547791644025	0.09155814093082885	0.1019403512356494	0.09034324237192021	0.08861274658656319	0.09594959722674422	0.08219977007829288	0.09615369141126359	0.09357681793405881	0.0762944084187919	0.08363371372981897	0.08308362177820217	0.0729385200916914	0.07635244646715195	0.08125925834258649	0.10546097199352501	0.07900271512179728	0.07177166674562885	0.07283817410542925	0.07887809606500693	0.08315092388374525	0.0877195684058363	0.08543524614479077	0.08543524614479077	0.08543524614479077	0.08543524614479077	0.08543524614479077	0.08543524614479077	0.08543524614479077	0.08543524614479077	0.08543524614479077	0.08543524614479077	0.08543524614479077	0.08543524614479077	0.08543524614479077	0.08543524614479077	0.08543524614479077	0.08543524614479077	0.08543524614479077	0.08543524614479077	0.08543524614479077	0.08543524614479077	0.08543524614479077	0.08543524614479077	0.08543524614479077	0.08543524614479077	0.08543524614479077
0.06560033693381796	0.09299456020286076	0.0673823506466752	0.06864232507542259	0.09247717024637175	0.09900996523355046	0.07378892614882716	0.0718746857281017	0.09482624892015797	0.08670263306520881	0.07002863291306119	0.08202183426511256	0.07638584634340183	0.0897427305470321	0.07377424571723834	0.07702851140567002	0.0699915502478175	0.08373978575087201	0.08895489531591647	0.06589032814386266	0.07742261172988955	0.07742261172988955	0.07742261172988955	0.07742261172988955	0.07742261172988955	0.07742261172988955	0.07742261172988955	0.07742261172988955	0.07742261172988955	0.07742261172988955	0.07742261172988955	0.07742261172988955	0.07742261172988955	0.07742261172988955	0.07742261172988955	0.07742261172988955	0.07742261172988955	0.07742261172988955	0.07742261172988955	0.07742261172988955	0.07742261172988955	0.07742261172988955	0.07742261172988955	0.07742261172988955	0.07742261172988955	0.07742261172988955	0.07742261172988955	0.07742261172988955	0.07742261172988955	0.07742261172988955
0.0388398408472142	0.05673683491970327	0.059982703252087946	0.05066394599883687	0.040953926382163955	0.044566716189469606	0.05649897563046931	0.06214822531715268	0.05147899959420333	0.048883771952718764	0.04364004988604573	0.05682419257871055	0.0488988177072071	0.04943727671785135	0.055686159358569666	0.03380864301236	0.04231675771127928	0.04130940253173321	0.05296963556087825	0.03769202425527828	0.039487732519214544	0.05044563618594515	0.04496668435257985	0.04496668435257985	0.04496668435257985	0.04496668435257985	0.04496668435257985	0.04496668435257985	0.04496668435257985	0.04496668435257985	0.04496668435257985	0.04496668435257985	0.04496668435257985	0.04496668435257985	0.04496668435257985	0.04496668435257985	0.04496668435257985	0.04496668435257985	0.04496668435257985	0.04496668435257985	0.04496668435257985	0.04496668435257985	0.04496668435257985	0.04496668435257985	0.04496668435257985	0.04496668435257985	0.04496668435257985	0.04496668435257985	0.04496668435257985	0.04496668435257985
0.04566691896050579	0.05203839424119708	0.05239177089969924	0.06376609078828681	0.0491441708151831	0.04772458247343003	0.04824877879701067	0.06850025935248778	0.05748222137681737	0.04909072114765465	0.07136000813136124	0.04039863554225114	0.06353766408608552	0.07051615626525613	0.04241929142179479	0.07009814009322689	0.03776167458854754	0.06986215662057282	0.049910551801435034	0.053808166773411624	0.05185935928742333	0.05185935928742333	0.05185935928742333	0.05185935928742333	0.05185935928742333	0.05185935928742333	0.05185935928742333	0.05185935928742333	0.05185935928742333	0.05185935928742333	0.05185935928742333	0.05185935928742333	0.05185935928742333	0.05185935928742333	0.05185935928742333	0.05185935928742333	0.05185935928742333	0.05185935928742333	0.05185935928742333	0.05185935928742333	0.05185935928742333	0.05185935928742333	0.05185935928742333	0.05185935928742333	0.05185935928742333	0.05185935928742333	0.05185935928742333	0.05185935928742333	0.05185935928742333	0.05185935928742333
0.0944185442431936	0.0804233218909944	0.1333505241271562	0.10079735678886756	0.08961594181993213	0.1109449795261233	0.08447649819060932	0.08854806032904246	0.10344479652477977	0.10228762374919695	0.118095455820657	0.08592416014771878	0.12384356459244203	0.11271840645146237	0.09487941228949273	0.09878660623888172	0.10971407813721937	0.09196404870500742	0.11205473220176074	0.11228143609191017	0.09508718631234828	0.09673434327237966	0.09978233721951393	0.10309807834884499	0.10172154532090934	0.06726375870396767	0.10134831605152758	0.09211503926486632	0.10480488510012316	0.10331541503012161	0.10700745171724062	0.09741981151759704	0.11053171040855707	0.10386986236558264	0.11089938689179148	0.10738462462868706	0.10738462462868706	0.10738462462868706	0.10738462462868706	0.10738462462868706	0.10738462462868706	0.10738462462868706	0.10738462462868706	0.10738462462868706	0.10738462462868706	0.10738462462868706	0.10738462462868706	0.10738462462868706	0.10738462462868706	0.10738462462868706
0.05205383120405713	0.0678111680956909	0.05185446990209383	0.04888342327208163	0.046433498189997875	0.05250622280369579	0.06988243204879963	0.049884036251365366	0.04841741140325323	0.05702456816809569	0.05914480156654904	0.05501796967562723	0.06158573517531875	0.057953956210779735	0.0496696974520137	0.06935708615918372	0.05951339180559871	0.05951339180559871	0.05951339180559871	0.05951339180559871	0.05951339180559871	0.05951339180559871	0.05951339180559871	0.05951339180559871	0.05951339180559871	0.05951339180559871	0.05951339180559871	0.05951339180559871	0.05951339180559871	0.05951339180559871	0.05951339180559871	0.05951339180559871	0.05951339180559871	0.05951339180559871	0.05951339180559871	0.05951339180559871	0.05951339180559871	0.05951339180559871	0.05951339180559871	0.05951339180559871	0.05951339180559871	0.05951339180559871	0.05951339180559871	0.05951339180559871	0.05951339180559871	0.05951339180559871	0.05951339180559871	0.05951339180559871	0.05951339180559871	0.05951339180559871
0.06255541991364892	0.05910651737716065	0.05979137531592542	0.060757584832133324	0.07474791834226022	0.06501799502108996	0.06871304891273715	0.055175040845463194	0.04820614490966614	0.05643862605792328	0.0462400261713917	0.06251085076908469	0.05270310767442634	0.049077852329058536	0.05622249930233376	0.06090593021234467	0.04573345246764175	0.05764722361853286	0.06382840824176188	0.042711693090163184	0.04611305419872635	0.06862187165422057	0.07782534281943017	0.048865542342008295	0.06334544258071924	0.06334544258071924	0.06334544258071924	0.06334544258071924	0.06334544258071924	0.06334544258071924	0.06334544258071924	0.06334544258071924	0.06334544258071924	0.06334544258071924	0.06334544258071924	0.06334544258071924	0.06334544258071924	0.06334544258071924	0.06334544258071924	0.06334544258071924	0.06334544258071924	0.06334544258071924	0.06334544258071924	0.06334544258071924	0.06334544258071924	0.06334544258071924	0.06334544258071924	0.06334544258071924	0.06334544258071924	0.06334544258071924
0.09085326601970987	0.11504548174439916	0.11010258119309779	0.1012635082910958	0.12174920898630336	0.12151791517781597	0.0837135755715424	0.12049146723079361	0.10660195065007576	0.08932099127893792	0.096083503959028	0.11938365524487159	0.13543573180446056	0.11474721274871545	0.11500550320146144	0.09292853155186898	0.10266917975565103	0.10081996527568605	0.10174457251566853	0.10174457251566853	0.10174457251566853	0.10174457251566853	0.10174457251566853	0.10174457251566853	0.10174457251566853	0.10174457251566853	0.10174457251566853	0.10174457251566853	0.10174457251566853	0.10174457251566853	0.10174457251566853	0.10174457251566853	0.10174457251566853	0.10174457251566853	0.10174457251566853	0.10174457251566853	0.10174457251566853	0.10174457251566853	0.10174457251566853	0.10174457251566853	0.10174457251566853	0.10174457251566853	0.10174457251566853	0.10174457251566853	0.10174457251566853	0.10174457251566853	0.10174457251566853	0.10174457251566853	0.10174457251566853	0.10174457251566853
0.049245266418127896	0.07129440597485563	0.0644136623093033	0.07690164575534729	0.07768558418725621	0.07321178782140111	0.06051172525714048	0.058940732344488	0.0634320174231317	0.048140414607268055	0.07100745010031882	0.05649468704710209	0.05632535915630019	0.06524564692704382	0.07062866314225635	0.0558393982007754	0.05916546909983622	0.06866977687313437	0.05864373059633368	0.06264939260496494	0.058974154828844126	0.06081177371690453	0.06081177371690453	0.06081177371690453	0.06081177371690453	0.06081177371690453	0.06081177371690453	0.06081177371690453	0.06081177371690453	0.06081177371690453	0.06081177371690453	0.06081177371690453	0.06081177371690453	0.06081177371690453	0.06081177371690453	0.06081177371690453	0.06081177371690453	0.06081177371690453	0.06081177371690453	0.06081177371690453	0.06081177371690453	0.06081177371690453	0.06081177371690453	0.06081177371690453	0.06081177371690453	0.06081177371690453	0.06081177371690453	0.06081177371690453	0.06081177371690453	0.06081177371690453
0.06426840472534748	0.06807052851138982	0.06463395828770523	0.0801002339536746	0.09254212087993516	0.05795144178164776	0.08108704489406657	0.07120726957299159	0.07223486013158051	0.0674641773751924	0.06984951875338645	0.06984951875338645	0.06984951875338645	0.06984951875338645	0.06984951875338645	0.06984951875338645	0.06984951875338645	0.06984951875338645	0.06984951875338645	0.06984951875338645	0.06984951875338645	0.06984951875338645	0.06984951875338645	0.06984951875338645	0.06984951875338645	0.06984951875338645	0.06984951875338645	0.06984951875338645	0.06984951875338645	0.06984951875338645	0.06984951875338645	0.06984951875338645	0.06984951875338645	0.06984951875338645	0.06984951875338645	0.06984951875338645	0.06984951875338645	0.06984951875338645	0.06984951875338645	0.06984951875338645	0.06984951875338645	0.06984951875338645	0.06984951875338645	0.06984951875338645	0.06984951875338645	0.06984951875338645	0.06984951875338645	0.06984951875338645	0.06984951875338645	0.06984951875338645
0.0708528021394786	0.05608874323644204	0.07932674013484818	0.06347014120563439	0.0643040752015074	0.07696633100072371	0.0710979895753012	0.08391168738252813	0.07939683059452894	0.05637697662538127	0.06584125551293199	0.07520319244905437	0.06113023404262571	0.05149561740157222	0.07012446496714458	0.06096482881982266	0.06251872502350744	0.10821198428115	0.08536535465232872	0.08536535465232872	0.08536535465232872	0.08536535465232872	0.08536535465232872	0.08536535465232872	0.08536535465232872	0.08536535465232872	0.08536535465232872	0.08536535465232872	0.08536535465232872	0.08536535465232872	0.08536535465232872	0.08536535465232872	0.08536535465232872	0.08536535465232872	0.08536535465232872	0.08536535465232872	0.08536535465232872	0.08536535465232872	0.08536535465232872	0.08536535465232872	0.08536535465232872	0.08536535465232872	0.08536535465232872	0.08536535465232872	0.08536535465232872	0.08536535465232872	0.08536535465232872	0.08536535465232872	0.08536535465232872	0.08536535465232872
0.1397533892442533	0.12271340009545724	0.12438279192551828	0.12655560745285332	0.16032463116297424	0.16421790417400667	0.1425190417066611	0.1552754318192426	0.14179041902730832	0.12846381276393395	0.15264274053275795	0.14749011721985164	0.15932225426552965	0.13223488562715127	0.11551429870978525	0.11985152055437255	0.14711090393448106	0.12811629518952578	0.14746003052619222	0.15554546506740957	0.13270490577117794	0.17015745507195	0.19129541081855916	0.12578953872596657	0.09724921231536698	0.15609643495703476	0.15998669916282146	0.12622333485301462	0.1389337490790152	0.11590623702910559	0.12743014108778572	0.12166818905844566	0.12166818905844566	0.12166818905844566	0.12166818905844566	0.12166818905844566	0.12166818905844566	0.12166818905844566	0.12166818905844566	0.12166818905844566	0.12166818905844566	0.12166818905844566	0.12166818905844566	0.12166818905844566	0.12166818905844566	0.12166818905844566	0.12166818905844566	0.12166818905844566	0.12166818905844566	0.12166818905844566
0.066827954442419	0.07962904839813283	0.08311165323230219	0.09183570004230593	0.08558543045942194	0.06343530364173999	0.10945881571377043	0.07740460339972856	0.07847519581045209	0.0818393501623154	0.08262400831964868	0.08511947493420877	0.07095702079575153	0.10158575185469292	0.09727611185292326	0.11281588508482586	0.08847494864108464	0.09521847945407554	0.08548272410264435	0.08655512554895975	0.10056888236330656	0.0923161550952779	0.0986950775598202	0.10182263927326471	0.10025885841654246	0.10025885841654246	0.10025885841654246	0.10025885841654246	0.10025885841654246	0.10025885841654246	0.10025885841654246	0.10025885841654246	0.10025885841654246	0.10025885841654246	0.10025885841654246	0.10025885841654246	0.10025885841654246	0.10025885841654246	0.10025885841654246	0.10025885841654246	0.10025885841654246	0.10025885841654246	0.10025885841654246	0.10025885841654246	0.10025885841654246	0.10025885841654246	0.10025885841654246	0.10025885841654246	0.10025885841654246	0.10025885841654246
0.06572732036564188	0.04549895101104567	0.06688933349155406	0.06247169516477462	0.06891414787874565	0.07232601340808617	0.07508122144253646	0.06803705708191704	0.05713062766708809	0.06526601103943859	0.07329758085536758	0.0692817959474031	0.0692817959474031	0.0692817959474031	0.0692817959474031	0.0692817959474031	0.0692817959474031	0.0692817959474031	0.0692817959474031	0.0692817959474031	0.0692817959474031	0.0692817959474031	0.0692817959474031	0.0692817959474031	0.0692817959474031	0.0692817959474031	0.0692817959474031	0.0692817959474031	0.0692817959474031	0.0692817959474031	0.0692817959474031	0.0692817959474031	0.0692817959474031	0.0692817959474031	0.0692817959474031	0.0692817959474031	0.0692817959474031	0.0692817959474031	0.0692817959474031	0.0692817959474031	0.0692817959474031	0.0692817959474031	0.0692817959474031	0.0692817959474031	0.0692817959474031	0.0692817959474031	0.0692817959474031	0.0692817959474031	0.0692817959474031	0.0692817959474031
0.07952676446233328	0.15793884151635826	0.08894163491055021	0.10122755140607945	0.08581802408269916	0.11332711632184231	0.11633130616404255	0.08005585546821421	0.1275845108683185	0.10085067281658773	0.1023711668644863	0.10110365339450761	0.1313461602140535	0.10637042768125972	0.10790123342207404	0.10791784976971354	0.09444088328619775	0.12418057196520906	0.1093107276257034	0.1093107276257034	0.1093107276257034	0.1093107276257034	0.1093107276257034	0.1093107276257034	0.1093107276257034	0.1093107276257034	0.1093107276257034	0.1093107276257034	0.1093107276257034	0.1093107276257034	0.1093107276257034	0.1093107276257034	0.1093107276257034	0.1093107276257034	0.1093107276257034	0.1093107276257034	0.1093107276257034	0.1093107276257034	0.1093107276257034	0.1093107276257034	0.1093107276257034	0.1093107276257034	0.1093107276257034	0.1093107276257034	0.1093107276257034	0.1093107276257034	0.1093107276257034	0.1093107276257034	0.1093107276257034	0.1093107276257034
0.11438433999214154	0.15364739926684767	0.0844154055887847	0.12965051590986476	0.10639152135078801	0.10013560328716051	0.09658268385704162	0.0903190947540752	0.10934776429242671	0.11280890480551675	0.09866060647270605	0.09268766852879631	0.11816620471156865	0.07992482377587874	0.14177419670314073	0.11084951023950973	0.11084951023950973	0.11084951023950973	0.11084951023950973	0.11084951023950973	0.11084951023950973	0.11084951023950973	0.11084951023950973	0.11084951023950973	0.11084951023950973	0.11084951023950973	0.11084951023950973	0.11084951023950973	0.11084951023950973	0.11084951023950973	0.11084951023950973	0.11084951023950973	0.11084951023950973	0.11084951023950973	0.11084951023950973	0.11084951023950973	0.11084951023950973	0.11084951023950973	0.11084951023950973	0.11084951023950973	0.11084951023950973	0.11084951023950973	0.11084951023950973	0.11084951023950973	0.11084951023950973	0.11084951023950973	0.11084951023950973	0.11084951023950973	0.11084951023950973	0.11084951023950973
0.08025506968132831	0.08952474709455203	0.11379923775873647	0.09958783894575238	0.11099954347738322	0.0671921563118919	0.10911220100049711	0.08664822964106068	0.08506162454792753	0.0853197126566915	0.09316259839939091	0.0965893859289799	0.06437205723937817	0.08332013172033596	0.07871474007655924	0.08017193918233533	0.10763949663478183	0.12607129647899165	0.07243682779526293	0.09036895033509351	0.09756447204734124	0.08574609971720427	0.051459247298593705	0.11258548112797655	0.09586373736262717	0.09199395910654068	0.09527035740239612	0.1180286112522957	0.1066494843273459	0.1066494843273459	0.1066494843273459	0.1066494843273459	0.1066494843273459	0.1066494843273459	0.1066494843273459	0.1066494843273459	0.1066494843273459	0.1066494843273459	0.1066494843273459	0.1066494843273459	0.1066494843273459	0.1066494843273459	0.1066494843273459	0.1066494843273459	0.1066494843273459	0.1066494843273459	0.1066494843273459	0.1066494843273459	0.1066494843273459	0.1066494843273459
0.07993712831299461	0.08515529677394584	0.09184391469438619	0.10928719210905849	0.07375277855213687	0.07854928118784615	0.07802656968740837	0.09100223555897162	0.10518394431850421	0.10339738266263837	0.08074912153884946	0.07565288987797236	0.08922702211889999	0.11473623956604423	0.10681467033462892	0.09108283514452357	0.08324639162465124	0.09072435061416428	0.08167785132445256	0.08942504514202097	0.10572080154568053	0.07139264505800838	0.07009044487265327	0.07074154496533083	0.07074154496533083	0.07074154496533083	0.07074154496533083	0.07074154496533083	0.07074154496533083	0.07074154496533083	0.07074154496533083	0.07074154496533083	0.07074154496533083	0.07074154496533083	0.07074154496533083	0.07074154496533083	0.07074154496533083	0.07074154496533083	0.07074154496533083	0.07074154496533083	0.07074154496533083	0.07074154496533083	0.07074154496533083	0.07074154496533083	0.07074154496533083	0.07074154496533083	0.07074154496533083	0.07074154496533083	0.07074154496533083	0.07074154496533083
0.07962198399573558	0.09231606097689848	0.10085227697197936	0.09279135764028622	0.08893940905342006	0.09188983816215233	0.06476709711182632	0.08844786528171228	0.08155282458202438	0.05043009753582685	0.07202090962907375	0.08267301403113138	0.0621168564975226	0.07940542409899165	0.09294248052749732	0.09025896026397753	0.08347323683726914	0.07772167728985445	0.07393616972579602	0.0772491243117547	0.07922989714667399	0.07823951072921435	0.07823951072921435	0.07823951072921435	0.07823951072921435	0.07823951072921435	0.07823951072921435	0.07823951072921435	0.07823951072921435	0.07823951072921435	0.07823951072921435	0.07823951072921435	0.07823951072921435	0.07823951072921435	0.07823951072921435	0.07823951072921435	0.07823951072921435	0.07823951072921435	0.07823951072921435	0.07823951072921435	0.07823951072921435	0.07823951072921435	0.07823951072921435	0.07823951072921435	0.07823951072921435	0.07823951072921435	0.07823951072921435	0.07823951072921435	0.07823951072921435	0.07823951072921435
0.08862172451576175	0.10436478257785295	0.08734546818119784	0.12241193833874958	0.11559612536462847	0.0935012705377372	0.08949216897871216	0.08763839454695709	0.11844565533086161	0.1034496587961206	0.12290299064035469	0.09786085897545681	0.0859819016147859	0.11293286760575505	0.0939364115419283	0.10301394451453047	0.1225917417360358	0.08939178079074676	0.10599176126339128	0.10599176126339128	0.10599176126339128	0.10599176126339128	0.10599176126339128	0.10599176126339128	0.10599176126339128	0.10599176126339128	0.10599176126339128	0.10599176126339128	0.10599176126339128	0.10599176126339128	0.10599176126339128	0.10599176126339128	0.10599176126339128	0.10599176126339128	0.10599176126339128	0.10599176126339128	0.10599176126339128	0.10599176126339128	0.10599176126339128	0.10599176126339128	0.10599176126339128	0.10599176126339128	0.10599176126339128	0.10599176126339128	0.10599176126339128	0.10599176126339128	0.10599176126339128	0.10599176126339128	0.10599176126339128	0.10599176126339128
0.06498920930525386	0.06893201413549313	0.06661019623519118	0.09383007725598136	0.06761492585403987	0.06795112504629969	0.06134196445304138	0.05539351977735908	0.05126643700908619	0.06494828083180314	0.06275960216122181	0.044776369607674796	0.06451829778710146	0.0643827843571708	0.06022945787622002	0.055263552195954975	0.04589256561933135	0.063923263003962	0.06916943637078725	0.04998293527069137	0.059576185820739314	0.059576185820739314	0.059576185820739314	0.059576185820739314	0.059576185820739314	0.059576185820739314	0.059576185820739314	0.059576185820739314	0.059576185820739314	0.059576185820739314	0.059576185820739314	0.059576185820739314	0.059576185820739314	0.059576185820739314	0.059576185820739314	0.059576185820739314	0.059576185820739314	0.059576185820739314	0.059576185820739314	0.059576185820739314	0.059576185820739314	0.059576185820739314	0.059576185820739314	0.059576185820739314	0.059576185820739314	0.059576185820739314	0.059576185820739314	0.059576185820739314	0.059576185820739314	0.059576185820739314
0.11176453764622812	0.0673392269897366	0.06330827023485536	0.0837715844990376	0.05767196417654111	0.06887832764501793	0.08270022690789143	0.060566803455053476	0.0733583400096185	0.06680997620491774	0.08517541730539183	0.11245711478289029	0.10246420390247228	0.09056582023277582	0.11658350142231963	0.10140351662749164	0.14667575878719416	0.11031324899511331	0.13305937571507456	0.13340766093879433	0.11594578368745875	0.12910197976050689	0.09280734416289246	0.12645196731462136	0.1226981658598773	0.1503343755988139	0.13582895603505699	0.13135078674432452	0.12150473235280135	0.13010603011808008	0.12358211270346145	0.13422766201456737	0.12099255593069892	0.1309439859788661	0.14426623865236687	0.12482833474232341	0.1476293741692116	0.1373449890405596	0.1375345119043608	0.11776330267538647	0.12396133315932448	0.12086231791735548	0.12086231791735548	0.12086231791735548	0.12086231791735548	0.12086231791735548	0.12086231791735548	0.12086231791735548	0.12086231791735548	0.12086231791735548
0.059119226365075134	0.11653136070087838	0.09180896647815508	0.09475613877342214	0.09317376211669803	0.10603685230999775	0.08940798788840501	0.06440222909504886	0.07858741391310413	0.1263857337769342	0.066409303216608	0.07499089734854476	0.11544054442861221	0.1340037614040198	0.1541782010553655	0.10481655650303628	0.17705345357065877	0.1724500498163294	0.16197081250506282	0.13919231172575153	0.2041118689870723	0.15381396206180753	0.22948704475711101	0.1495139888604364	0.1689642224819295	0.13373178498228588	0.2615197029043542	0.11989854348543867	0.1815751743546472	0.20722908928089842	0.18521920571693645	0.1858773911812287	0.19270045019279947	0.17032630292483847	0.19363234771674165	0.2553695316456145	0.17617173046338758	0.20228117428330344	0.21322854682321246	0.1962078252014781	0.19634573655006846	0.1820323369917536	0.1901365891681394	0.19939431001037228	0.1705179797824102	0.1921333570063535	0.18132566839438186	0.18132566839438186	0.18132566839438186	0.18132566839438186
0.06252236118193102	0.05906414548532882	0.051607301285866325	0.059839192274016045	0.05615392909884465	0.06092434691416097	0.07285423929653319	0.08208458774628555	0.06000066973357202	0.07698642009244058	0.06634863865725353	0.08571953014469187	0.07556189066423973	0.05377537425620013	0.07589971697150694	0.06980234670302186	0.0759495294110061	0.07226221018210581	0.07412374589181828	0.05563133246377936	0.07860223816509296	0.0761897386558777	0.06841204457455279	0.06254674943925119	0.07768024662246749	0.08182764171162969	0.08194020607475622	0.06548052346154253	0.07599665171010993	0.07368642284045844	0.0813247313512328	0.08081657306998236	0.06556740282473736	0.0801547062311383	0.07664707896724546	0.07883438964019708	0.06921885411757349	0.08138985864161011	0.07416868552477195	0.0768062363020025	0.05811025853065309	0.0674582474163278	0.0674582474163278	0.0674582474163278	0.0674582474163278	0.0674582474163278	0.0674582474163278	0.0674582474163278	0.0674582474163278	0.0674582474163278
0.07474716418879909	0.05198127179401231	0.06763270145828389	0.07289130986763526	0.08010560101505661	0.10361595228341546	0.07391207498789591	0.08138642430900758	0.09394116332874769	0.09903415760876118	0.1070160728390684	0.09803604017468741	0.10885521297726174	0.08068076685143478	0.06824529823827347	0.07081131024756793	0.09235190320628713	0.121532476182582	0.08213470184672315	0.11227311965801336	0.12414930088645619	0.09925246945809808	0.09536756189181908	0.0998685261851276	0.08936684593013937	0.0934941507559497	0.10150723586919065	0.10931562230172559	0.10310953698766659	0.09637920092565853	0.10075987329311113	0.08839143804298849	0.08338231918774866	0.096820218933911	0.08476681233730013	0.10079349252737616	0.08701389978101105	0.09246282669631592	0.09083351077329088	0.08566725636335193	0.08763741613608919	0.06732296966549295	0.08800934121260434	0.09337854153931657	0.06996363626438977	0.09165579666925344	0.0808097164668216	0.0808097164668216	0.0808097164668216	0.0808097164668216
0.09503467005812712	0.07665457010807017	0.11622167521543979	0.10712653168446723	0.11061892824866125	0.12529704082054594	0.1119953694877107	0.14664068306784275	0.11181622641861447	0.1248787079464573	0.1300404139764126	0.12260286968021726	0.10947714771503368	0.13938055326164098	0.1165334184237964	0.10795416099460206	0.12417127314835831	0.11916781597803006	0.07526027716517539	0.11432841880927784	0.1042335271679604	0.1392437525496371	0.14220591765877003	0.13035044330490878	0.16613557477383079	0.13576524036473722	0.13464459072042695	0.11570173473937696	0.11650273008199201	0.09697562462921365	0.14782899568184382	0.1250715990118337	0.11479022636529672	0.11479235745744641	0.14751672923394432	0.13644405787803415	0.1394691789619432	0.10141269743830891	0.14801934804782876	0.11992944886966192	0.12013402052724795	0.13990138930491458	0.12121802924336207	0.13055970927413832	0.13055970927413832	0.13055970927413832	0.13055970927413832	0.13055970927413832	0.13055970927413832	0.13055970927413832
0.1178385017589427	0.1262832637262226	0.11380766315018664	0.11248471566602147	0.11758306529332294	0.15175689772217155	0.09840979474980885	0.12283257669989758	0.10205412512132847	0.08862298548182711	0.11678968387338644	0.12244223499972899	0.11961595943655771	0.11961595943655771	0.11961595943655771	0.11961595943655771	0.11961595943655771	0.11961595943655771	0.11961595943655771	0.11961595943655771	0.11961595943655771	0.11961595943655771	0.11961595943655771	0.11961595943655771	0.11961595943655771	0.11961595943655771	0.11961595943655771	0.11961595943655771	0.11961595943655771	0.11961595943655771	0.11961595943655771	0.11961595943655771	0.11961595943655771	0.11961595943655771	0.11961595943655771	0.11961595943655771	0.11961595943655771	0.11961595943655771	0.11961595943655771	0.11961595943655771	0.11961595943655771	0.11961595943655771	0.11961595943655771	0.11961595943655771	0.11961595943655771	0.11961595943655771	0.11961595943655771	0.11961595943655771	0.11961595943655771	0.11961595943655771
0.11924483421373915	0.1236113173349499	0.11736905998791865	0.0732524196472474	0.09638619472846749	0.11535005235726754	0.0995121052788248	0.11647210112523669	0.09423164932933484	0.10582749735227542	0.11505029687226055	0.0952879418098597	0.11222707453639774	0.10344709120672595	0.1133023873216007	0.09380196619384852	0.10689533075240568	0.1170462901215935	0.14175135568759575	0.10673499774159144	0.11041986158560953	0.08871395874251035	0.1352657984388453	0.13303367437800223	0.1410618503704788	0.0924910434706805	0.12913302456719206	0.09156239770370064	0.09401583686339973	0.1114335779285096	0.12922927729634284	0.1386324623854174	0.11447357053355242	0.11788209257231382	0.11766926617893053	0.11868745590154961	0.11189154977213243	0.10546948310438886	0.11591851905074194	0.14376424884215214	0.11748310234728114	0.13062367559471663	0.13062367559471663	0.13062367559471663	0.13062367559471663	0.13062367559471663	0.13062367559471663	0.13062367559471663	0.13062367559471663	0.13062367559471663
0.058782764707264235	0.0570231586735283	0.06035011313155208	0.05391795418073712	0.05274848761767515	0.04908271677624365	0.05146254091063863	0.05775812017103402	0.05417834581794334	0.04871551619572685	0.053692850697739415	0.04926269554800558	0.06909971120026727	0.05565922546283849	0.06908339526536766	0.04818317069666486	0.04996580479714608	0.05723388813429648	0.04927989417429971	0.055814843902906974	0.06626652847208613	0.0564567330288628	0.05659279459607474	0.07072734529464923	0.0640157413408013	0.06478283308752499	0.06297544878829814	0.06094440145057031	0.0664619711354227	0.06946942595166897	0.05090229769390251	0.060677562385537794	0.05006087853806973	0.06447438214999071	0.06096474956386459	0.05776969748460723	0.0627633571332897	0.0506283109437071	0.05325309111367107	0.05709360953064362	0.06193433572987078	0.05686128534048703	0.055363759626749165	0.04578134489419303	0.06819118992897605	0.05698626741158454	0.05698626741158454	0.05698626741158454	0.05698626741158454	0.05698626741158454
0.37270233596699315	0.2729763287449176	0.19673431187222545	0.26541232012527444	0.15837592286159308	0.19273209559225793	0.14267843377766692	0.045982617187846166	0.21688247505270442	0.16955136437514937	0.11823320077690051	0.27618342496034826	0.3494975906439594	0.3519674231541035	0.25768165742247684	0.34268906112926034	0.32067381990462474	0.3905900719723067	0.18643554561336462	0.3052846257590944	0.34349119489119223	0.29637598465897996	0.1940366296903947	0.15913791986341458	0.3463088978846804	0.36391651900519306	0.23335002617401374	0.2754482107291804	0.3243196328122863	0.24098451411300173	0.2434713024878857	0.391545416848357	0.3198777979237358	0.408827865918548	0.3288564042305986	0.39792106665792293	0.20776825117829942	0.3018376586060631	0.35694085689327804	0.2603496555605928	0.2792954960856459	0.25470705938546945	0.3112660270091138	0.17563551034522248	0.22780603386719692	0.2017207721062097	0.2017207721062097	0.2017207721062097	0.2017207721062097	0.2017207721062097
0.11255659100341477	0.11064151022921345	0.11076124976115218	0.10119361358467324	0.12306260703215326	0.14077626144442393	0.12912715576134715	0.1485954490091109	0.10981619507835583	0.1180560879377043	0.12860261179183846	0.09692911076573883	0.10958629592122043	0.1017860658036504	0.13832801808912362	0.13028185283815263	0.12876392012947868	0.14162808220034195	0.10713238344705557	0.12221756587658182	0.10842797009092686	0.12661053002596134	0.13491301240289189	0.11331321278797436	0.18145637982812873	0.14700183926054644	0.14000257268104913	0.13064167716306635	0.14674936587232804	0.15416292477259544	0.11931681696408662	0.13133936421634246	0.11989981397430381	0.12663651694573558	0.12895631021403056	0.11214766454821254	0.12926255036444903	0.14745140162845213	0.14037992901635907	0.11193946584127712	0.12737117452604546	0.14194126128539472	0.12126850345005948	0.1316048823677271	0.1316048823677271	0.1316048823677271	0.1316048823677271	0.1316048823677271	0.1316048823677271	0.1316048823677271
0.06510307267086902	0.07527159220966109	0.060174497259828846	0.08412534325317943	0.10852028069553335	0.0859542587313486	0.07553375408438902	0.07228539068522566	0.11594418145966394	0.08452337287200229	0.08864081365775762	0.09969341080464475	0.09061456041168843	0.0862704087429506	0.11919224050762028	0.1023963985984153	0.0936164095814449	0.09851969204322017	0.0748522465305993	0.080636066809828	0.0935582191088702	0.09616999144248443	0.08560223197841307	0.09154053587093364	0.10580289569734729	0.08843248799526869	0.07383629312411533	0.11974291723714643	0.08101657159833876	0.09859781877626556	0.0953672925178005	0.11220051175685691	0.1097753607627448	0.07193168743517771	0.11070829270396998	0.09480815356055539	0.09596145709091353	0.09756807607490126	0.1083316518458827	0.09575248596451996	0.10204206890520133	0.10204206890520133	0.10204206890520133	0.10204206890520133	0.10204206890520133	0.10204206890520133	0.10204206890520133	0.10204206890520133	0.10204206890520133	0.10204206890520133
0.1101773049804813	0.0850105797507118	0.08943764460586784	0.09077616695244707	0.12104585446117763	0.09035697961554584	0.1480038010795325	0.1257153375501293	0.12117549946192865	0.1135299735816296	0.12137270941206982	0.10495568194746216	0.10288102610422398	0.12847553754384994	0.11525950203023713	0.11207554052207018	0.1464370457938945	0.11197110802162898	0.096454463974192	0.121024085491934	0.180769712525643	0.14728648792232257	0.1325826692907811	0.1912404826671732	0.12284223363208988	0.17025345022037214	0.1722631453661883	0.13958586569369186	0.13126835019393449	0.14700159093968146	0.15695529522967427	0.15715957131154906	0.12001876301186076	0.15589602751716714	0.13823873862652286	0.15285496036509036	0.17042782325912004	0.17695673006180682	0.1199658191566262	0.09662847334345369	0.13409205210102362	0.11536026272223865	0.11536026272223865	0.11536026272223865	0.11536026272223865	0.11536026272223865	0.11536026272223865	0.11536026272223865	0.11536026272223865	0.11536026272223865
0.06819698469168034	0.058234582232854396	0.057143078829012275	0.047805022579253245	0.043197964887979445	0.04420573721932987	0.06945788582244648	0.06745410526592197	0.07313632565903874	0.060641763560826935	0.07156128916710662	0.09081944491473427	0.06559315464266421	0.03813429813160031	0.05119583249025333	0.04143073869333396	0.06183697649057716	0.08023822700929621	0.08263935304158189	0.10620291622293819	0.08317366890563835	0.09819100430031977	0.08724926018410287	0.09928334944319024	0.10809614847761981	0.10418937253587954	0.08571484242571162	0.07762181771900742	0.0955849217554543	0.09392914814167994	0.08183805427332552	0.08406572871063875	0.08987032305242706	0.10159363993242596	0.10273609457957027	0.08208716011801621	0.09523722135485307	0.10361400429952068	0.07545377873816846	0.08195055621958412	0.07667142633560287	0.08183214802144405	0.07807670424382829	0.08949736638510997	0.09133174141394822	0.08723209926807098	0.10621661225161007	0.0779333192873442	0.08686713491151625	0.10568405539547275
0.15778653654815303	0.1790247675929905	0.23069393385371043	0.23595445060245476	0.19666708712301761	0.24606039658362683	0.2059434131569004	0.13466501809039969	0.21547084705161787	0.21810875770594712	0.2542497213020013	0.2688518637986339	0.3064176550750082	0.2859336468771797	0.24256078546092028	0.2523612686846851	0.21528399012902336	0.22551042889887574	0.25839299147697875	0.34839814932676083	0.26071940070792415	0.269574060291622	0.3846762319007746	0.22024304443991838	0.23166392269094765	0.23887302558896517	0.19887305486920487	0.30161510442454814	0.17348506169649552	0.21073107628290544	0.1857183051970642	0.3210012605450264	0.2792303899189452	0.3442296212922431	0.30330177307683903	0.26963709657248275	0.34395798613114864	0.24983256208215504	0.26705443069310797	0.21118541544100303	0.26667750053576267	0.2655336892414459	0.38319255770308225	0.34943900386940924	0.3588797024437876	0.2778465965778994	0.24634880230018727	0.2907958902329624	0.4076926629027621	0.2867752391735657
0.09398144540700225	0.10618516967179785	0.09141256497830398	0.08956454162926009	0.09668794351497885	0.09057689679907661	0.0841743409635429	0.10307159333233644	0.08290489775422413	0.09893657681171977	0.08494742459475492	0.10672413415877725	0.10159278315259838	0.10315803359487287	0.07214510450166284	0.09945659659346733	0.10430361014152793	0.10058798811494553	0.11477644890141454	0.07576590372019502	0.11699258035277768	0.11914011694023857	0.08777648585532882	0.07425415275479401	0.09709828635579798	0.11541874726334735	0.07849809281571478	0.10842767139531843	0.09044051794659652	0.11200881132897375	0.10800471113221018	0.1015852664219525	0.08782978706766423	0.09096996749418779	0.10684707671796241	0.09872777916391211	0.09993268763538374	0.1053815818595626	0.09529127664113013	0.11211740353029984	0.1374227907787286	0.09317039107434454	0.1272169216661814	0.08314552754781995	0.11504928375610161	0.12494483819969827	0.11519897699169877	0.10453153329359274	0.13911003193967156	0.10759762800820262
0.06403982578304726	0.05482922680255899	0.05858993106000222	0.042066467269875084	0.0747382964194087	0.06183065859857387	0.07838551515529299	0.050163453690321956	0.06554187500955791	0.04709033477408327	0.061871104217699854	0.06108142584392906	0.06037637395379058	0.04797868641677744	0.07163813491124335	0.06839803559186082	0.06579420510843664	0.05512959209691167	0.07471496612333467	0.08698051180039307	0.0758315579100577	0.06123516851716431	0.07947180221691684	0.07750926848012422	0.06320909790859133	0.06777041588361764	0.0794676205961611	0.05946698396703584	0.07959759240598373	0.07900145526227542	0.06610646325352118	0.054610823199999145	0.07047033642309802	0.062070705860483716	0.06483503193192604	0.06378109044311113	0.06135829701456573	0.06847054684212754	0.0661707998286976	0.06104521108124613	0.07085763838661141	0.05723608768060564	0.06702271636650535	0.07631003931284776	0.057065889418096954	0.05068554393777367	0.07290933744583311	0.06036480770631287	0.043802863047275674	0.06305155725404125
0.05221563836518976	0.05057263159993322	0.06772349029383637	0.054578998353568976	0.08221891423714268	0.11502196198655364	0.0650069669421428	0.05376312635918396	0.10076641158041606	0.057018709836737826	0.07934940033023515	0.09005451357925033	0.08511440911646724	0.05498525277403388	0.06025653628097878	0.07940383976902643	0.07563344470334575	0.09112974734996471	0.07116102522525321	0.0581320285143151	0.051965095041519596	0.04646044401744286	0.05280221196747334	0.0654835791478252	0.0642571233556408	0.07998336386432224	0.07938724329585348	0.0996671159188698	0.0903491019136012	0.07467332596689175	0.08809795026702609	0.07783994582901134	0.05258420759335583	0.11668574447094691	0.08764941603147272	0.08181333576829401	0.07246790859675888	0.08529447250216471	0.09343321586249313	0.07830867605395453	0.08907633365878861	0.07285721227073923	0.07559728403385987	0.08217051374066356	0.09668114195670299	0.08355215977810677	0.09942022292293623	0.09726997908040623	0.09221349551696273	0.07522402580834467
0.062365980376826766	0.06530360234150812	0.06292379226536761	0.057167732656117326	0.05033793139975028	0.060172541611189206	0.04442553432925124	0.06661970330790817	0.0534202684100416	0.0485229629198073	0.06480894682044162	0.05818744395519038	0.05838485917793143	0.06282933016192156	0.04549853568291596	0.04573779028182202	0.06702406767383313	0.06538665721785931	0.06383793916662844	0.05323557799392485	0.07223574303018052	0.060907164809965934	0.04136641692959643	0.055460775675281355	0.06641592772910261	0.05741517153279953	0.050711453765427614	0.06131570256444364	0.051361194056602985	0.0454313992020215	0.05445949712088275	0.05036408094703525	0.06385023847518645	0.057549262430777064	0.052155397707140276	0.06154953783940267	0.04904466067743964	0.04439895892838973	0.06588259209087763	0.05175837661498879	0.05591270655271933	0.0637675351648824	0.05384708288361102	0.05880730902424671	0.05880730902424671	0.05880730902424671	0.05880730902424671	0.05880730902424671	0.05880730902424671	0.05880730902424671
0.09144958749066442	0.097117195206249	0.0709489806137312	0.09325931943502337	0.11235890341474239	0.08304638987286919	0.09786056829811654	0.11534304814892449	0.11042775723644396	0.10928933495060658	0.10895134580994964	0.1091203403802781	0.1091203403802781	0.1091203403802781	0.1091203403802781	0.1091203403802781	0.1091203403802781	0.1091203403802781	0.1091203403802781	0.1091203403802781	0.1091203403802781	0.1091203403802781	0.1091203403802781	0.1091203403802781	0.1091203403802781	0.1091203403802781	0.1091203403802781	0.1091203403802781	0.1091203403802781	0.1091203403802781	0.1091203403802781	0.1091203403802781	0.1091203403802781	0.1091203403802781	0.1091203403802781	0.1091203403802781	0.1091203403802781	0.1091203403802781	0.1091203403802781	0.1091203403802781	0.1091203403802781	0.1091203403802781	0.1091203403802781	0.1091203403802781	0.1091203403802781	0.1091203403802781	0.1091203403802781	0.1091203403802781	0.1091203403802781	0.1091203403802781
0.10590202351761917	0.1339461270074402	0.13512906054847088	0.12428651936877518	0.1313950672958207	0.10305085064614841	0.11722295897098456	0.11722295897098456	0.11722295897098456	0.11722295897098456	0.11722295897098456	0.11722295897098456	0.11722295897098456	0.11722295897098456	0.11722295897098456	0.11722295897098456	0.11722295897098456	0.11722295897098456	0.11722295897098456	0.11722295897098456	0.11722295897098456	0.11722295897098456	0.11722295897098456	0.11722295897098456	0.11722295897098456	0.11722295897098456	0.11722295897098456	0.11722295897098456	0.11722295897098456	0.11722295897098456	0.11722295897098456	0.11722295897098456	0.11722295897098456	0.11722295897098456	0.11722295897098456	0.11722295897098456	0.11722295897098456	0.11722295897098456	0.11722295897098456	0.11722295897098456	0.11722295897098456	0.11722295897098456	0.11722295897098456	0.11722295897098456	0.11722295897098456	0.11722295897098456	0.11722295897098456	0.11722295897098456	0.11722295897098456	0.11722295897098456
0.10922809276241054	0.22673955553605046	0.2510292134441358	0.2343937615779659	0.26821104049875	0.2623557123839564	0.2367804549503322	0.22625422512260418	0.18927069628734985	0.23689620542261625	0.15298868027479626	0.20510511541240203	0.13764216961417722	0.1542274296840152	0.1714978400111734	0.14287147330582473	0.15522803252956072	0.19258867308056615	0.12166826746649526	0.16083659063875128	0.18798817388823444	0.19137661216350266	0.2609700571624079	0.17659252668217273	0.19401091199882425	0.17737236201430423	0.1867568809996876	0.19179306662018963	0.09173670758827779	0.1514429328800225	0.13342554917919505	0.15545460180360804	0.2115735535054886	0.14316388527382998	0.1799593145971279	0.19715605669262093	0.18855768564487443	0.18855768564487443	0.18855768564487443	0.18855768564487443	0.18855768564487443	0.18855768564487443	0.18855768564487443	0.18855768564487443	0.18855768564487443	0.18855768564487443	0.18855768564487443	0.18855768564487443	0.18855768564487443	0.18855768564487443
0.053248443905583406	0.08285422855759018	0.056946869963041276	0.07162561202637227	0.06766584224999828	0.06544341448466683	0.0820533217878005	0.04918407964854422	0.08058770632888188	0.0680411884876783	0.08469253493321233	0.07533191574664837	0.09584572747966064	0.07105057852545603	0.06477875359574149	0.06880070475922442	0.09691096451077257	0.07464087842028698	0.07750874387784122	0.06298197746882352	0.07560828764692838	0.08818751823738225	0.09536084303901647	0.08538073852171038	0.06629207039347315	0.09726254824337636	0.0759518276445592	0.08660718794396778	0.08660718794396778	0.08660718794396778	0.08660718794396778	0.08660718794396778	0.08660718794396778	0.08660718794396778	0.08660718794396778	0.08660718794396778	0.08660718794396778	0.08660718794396778	0.08660718794396778	0.08660718794396778	0.08660718794396778	0.08660718794396778	0.08660718794396778	0.08660718794396778	0.08660718794396778	0.08660718794396778	0.08660718794396778	0.08660718794396778	0.08660718794396778	0.08660718794396778
0.08896238772969331	0.08958321200096733	0.12110989673026368	0.07352983358537026	0.09980070042484368	0.09751729675008837	0.08564709986177287	0.09843553620700962	0.12080106828951426	0.13018283334621752	0.10546263481880475	0.09578004929976694	0.13194760239233	0.13215279543777786	0.11597425661899069	0.1156209254022655	0.12427500383865017	0.08413053103433604	0.13337135028678299	0.09780415660957777	0.1155877534481804	0.1155877534481804	0.1155877534481804	0.1155877534481804	0.1155877534481804	0.1155877534481804	0.1155877534481804	0.1155877534481804	0.1155877534481804	0.1155877534481804	0.1155877534481804	0.1155877534481804	0.1155877534481804	0.1155877534481804	0.1155877534481804	0.1155877534481804	0.1155877534481804	0.1155877534481804	0.1155877534481804	0.1155877534481804	0.1155877534481804	0.1155877534481804	0.1155877534481804	0.1155877534481804	0.1155877534481804	0.1155877534481804	0.1155877534481804	0.1155877534481804	0.1155877534481804	0.1155877534481804
0.0643525027107455	0.05387914477032071	0.07600375093802844	0.08000579988269683	0.05264793937015811	0.0739979118803979	0.08203977036824815	0.07194457451110876	0.06108780590609384	0.07681761296767535	0.07357137940655807	0.055511485917746725	0.07875559201716337	0.07342121731866343	0.08893610123729181	0.07297138093825595	0.09732515267767952	0.07982004851621108	0.07657442077440346	0.09649455475732678	0.07775846297001984	0.0686153210070484	0.07613419029690535	0.07854907178781764	0.07725727689841005	0.07413899591101708	0.06172218131506667	0.07716207735163712	0.07010280164582867	0.06922002775570042	0.08261458080826305	0.09104812315595642	0.09314344488037986	0.08184572594720511	0.09484490851945737	0.08240210453222026	0.08021321061044506	0.08130765757133267	0.08130765757133267	0.08130765757133267	0.08130765757133267	0.08130765757133267	0.08130765757133267	0.08130765757133267	0.08130765757133267	0.08130765757133267	0.08130765757133267	0.08130765757133267	0.08130765757133267	0.08130765757133267
0.10177473832297029	0.07881356766661995	0.08294326872306343	0.10235242801274147	0.11148018910805765	0.08716945859908522	0.10179789632426288	0.11837192508345969	0.12610107537602094	0.09284230307936636	0.12214346379827924	0.1005609975656212	0.0938869055232174	0.10261820103451608	0.09427173976482736	0.12876089814543532	0.1027037577259439	0.12458817138369989	0.09540626970761276	0.0976217110170221	0.09618698240477509	0.06906912938855318	0.08794173140374588	0.10149895748460945	0.09380280028414796	0.08585915808956987	0.09041847517267816	0.12176601971712116	0.10652348616209288	0.12133924547677444	0.12245870486754211	0.10967632599228029	0.1160675154299112	0.1160675154299112	0.1160675154299112	0.1160675154299112	0.1160675154299112	0.1160675154299112	0.1160675154299112	0.1160675154299112	0.1160675154299112	0.1160675154299112	0.1160675154299112	0.1160675154299112	0.1160675154299112	0.1160675154299112	0.1160675154299112	0.1160675154299112	0.1160675154299112	0.1160675154299112
0.08267313303655885	0.1340420953888868	0.09622289010705529	0.1298842786473694	0.12258671033295163	0.13945498681571786	0.14940584024340836	0.13829594446853943	0.18163388470643288	0.15142109986445934	0.15781055031469918	0.10170274025580135	0.18531038134464756	0.15122503431669065	0.10539258127782407	0.09901806738890405	0.12700794488862657	0.0884155611755981	0.1472386047449947	0.14591514938398345	0.1698799678997438	0.1969744176834581	0.15272161487438501	0.1886016386638638	0.13631748254425152	0.1517885033421168	0.11442817317008748	0.1217090551173302	0.15133895973062403	0.16559871704789997	0.16614312479107451	0.1577265591861389	0.13732393435426057	0.15251569146462457	0.14491981290944259	0.14491981290944259	0.14491981290944259	0.14491981290944259	0.14491981290944259	0.14491981290944259	0.14491981290944259	0.14491981290944259	0.14491981290944259	0.14491981290944259	0.14491981290944259	0.14491981290944259	0.14491981290944259	0.14491981290944259	0.14491981290944259	0.14491981290944259
0.10153876599761856	0.09242849842928358	0.07508988140967782	0.09348642914807184	0.09562516262218752	0.08713002202913707	0.10977409416742583	0.09903143608550344	0.07487551010967781	0.08721837306572713	0.11213147676029724	0.10978753370058177	0.11066674427547364	0.12979709464589578	0.09356679842905641	0.12321097692571024	0.07271867255529105	0.09469359681938155	0.10539815440892372	0.09985166441606536	0.11089568515601193	0.11979250402550513	0.11534409459075853	0.11534409459075853	0.11534409459075853	0.11534409459075853	0.11534409459075853	0.11534409459075853	0.11534409459075853	0.11534409459075853	0.11534409459075853	0.11534409459075853	0.11534409459075853	0.11534409459075853	0.11534409459075853	0.11534409459075853	0.11534409459075853	0.11534409459075853	0.11534409459075853	0.11534409459075853	0.11534409459075853	0.11534409459075853	0.11534409459075853	0.11534409459075853	0.11534409459075853	0.11534409459075853	0.11534409459075853	0.11534409459075853	0.11534409459075853	0.11534409459075853
0.10133920794726446	0.08781165384189954	0.09579705607275371	0.0841411857809372	0.09406818814807509	0.13751935155227057	0.08776230805778254	0.09015200300195943	0.1557771229512345	0.14271069657048055	0.13906776856924974	0.12378524716395375	0.11570648509216586	0.1285850606778252	0.1715815803007394	0.1117178444983714	0.09903220424068893	0.08325537496061818	0.1317305784048595	0.18758452709270662	0.1244551547002286	0.14479194257206152	0.11115134134503558	0.1294445758336442	0.19511333583544363	0.18421008353622925	0.11406523536321088	0.10278869412102953	0.11774510960753631	0.13172031055508465	0.09719615804986616	0.12670592871761924	0.20642931919685306	0.1349509075726226	0.2276428728551293	0.11270444958592746	0.13321105340399156	0.11902821901340878	0.07333638418933341	0.1273276810872949	0.09010945244499291	0.1087185667661439	0.1087185667661439	0.1087185667661439	0.1087185667661439	0.1087185667661439	0.1087185667661439	0.1087185667661439	0.1087185667661439	0.1087185667661439
0.07477407330942581	0.09195139659936007	0.10060164655466283	0.07697500554231415	0.09835579557459527	0.06973780374353199	0.11592197181307776	0.11362962299895173	0.09788356067865192	0.10170153373769249	0.09616186634228724	0.10959723275804084	0.10825423961546404	0.0683964660170779	0.1140611573800977	0.116392002304146	0.11168901935373317	0.10842261850640396	0.0934128150020618	0.08434861459316442	0.1122785382890025	0.13890469223729704	0.11724689271649733	0.09674472234133764	0.1154819508823292	0.10611333661183342	0.10611333661183342	0.10611333661183342	0.10611333661183342	0.10611333661183342	0.10611333661183342	0.10611333661183342	0.10611333661183342	0.10611333661183342	0.10611333661183342	0.10611333661183342	0.10611333661183342	0.10611333661183342	0.10611333661183342	0.10611333661183342	0.10611333661183342	0.10611333661183342	0.10611333661183342	0.10611333661183342	0.10611333661183342	0.10611333661183342	0.10611333661183342	0.10611333661183342	0.10611333661183342	0.10611333661183342
0.12715329402947506	0.09357908293328919	0.10417097294228765	0.07619893261314309	0.0967969836739922	0.1499397724499688	0.0982882262788282	0.14714730848389668	0.17509223582521366	0.13617088875883315	0.1552065334138602	0.12252408779928538	0.14900192192635503	0.15296337524109355	0.14148088615244234	0.17834876094072677	0.16713218230343485	0.13162698321230792	0.11343591664450703	0.1268802615683243	0.15004372889333473	0.20826320018083624	0.13488766708942473	0.14891736036383485	0.13728385946871605	0.1756054459264933	0.10794445875383406	0.12842226085061226	0.1993887948841114	0.17611330092205063	0.187751047903081	0.187751047903081	0.187751047903081	0.187751047903081	0.187751047903081	0.187751047903081	0.187751047903081	0.187751047903081	0.187751047903081	0.187751047903081	0.187751047903081	0.187751047903081	0.187751047903081	0.187751047903081	0.187751047903081	0.187751047903081	0.187751047903081	0.187751047903081	0.187751047903081	0.187751047903081
0.08596511172477199	0.08596466054988361	0.08136801634353671	0.09146940954593362	0.09294748917821519	0.11497249914606703	0.09138741472656459	0.10792815725085823	0.10128956319825555	0.09529468390632605	0.08806834684787809	0.10478138092612836	0.12592598300878735	0.10573432219081498	0.09008752670306658	0.07692703269047428	0.09175115137767208	0.1191744675154124	0.10546280944654222	0.10546280944654222	0.10546280944654222	0.10546280944654222	0.10546280944654222	0.10546280944654222	0.10546280944654222	0.10546280944654222	0.10546280944654222	0.10546280944654222	0.10546280944654222	0.10546280944654222	0.10546280944654222	0.10546280944654222	0.10546280944654222	0.10546280944654222	0.10546280944654222	0.10546280944654222	0.10546280944654222	0.10546280944654222	0.10546280944654222	0.10546280944654222	0.10546280944654222	0.10546280944654222	0.10546280944654222	0.10546280944654222	0.10546280944654222	0.10546280944654222	0.10546280944654222	0.10546280944654222	0.10546280944654222	0.10546280944654222
0.096051683185707	0.10645138951756791	0.09158391435956592	0.08434587889596414	0.08200923340573661	0.10081245008791925	0.10838455538426806	0.08890205885583762	0.1096930323949684	0.10879188501920137	0.08889748019882747	0.11852245511041072	0.11497010595823678	0.08532825706403442	0.10831662534055443	0.11774101365277832	0.13701370428054935	0.10420207768863186	0.09837690047673463	0.09692361891208438	0.12767473027009646	0.10335217564126889	0.08108780120075915	0.1219281657803592	0.12048532324426743	0.10156547138817584	0.08644797776873209	0.1071686169008568	0.10585638918037352	0.10651250304061514	0.10651250304061514	0.10651250304061514	0.10651250304061514	0.10651250304061514	0.10651250304061514	0.10651250304061514	0.10651250304061514	0.10651250304061514	0.10651250304061514	0.10651250304061514	0.10651250304061514	0.10651250304061514	0.10651250304061514	0.10651250304061514	0.10651250304061514	0.10651250304061514	0.10651250304061514	0.10651250304061514	0.10651250304061514	0.10651250304061514
0.09294595483741326	0.08488190453741035	0.09801761976864268	0.11149870751646315	0.10588687975789436	0.10839690871442532	0.08642658734323243	0.1396254685601844	0.12075861227963693	0.10976103630232545	0.10288788627037504	0.09785836935267986	0.09503414555198506	0.09081888268357279	0.10933234968782268	0.12552995457771665	0.10325495487673213	0.13525924874842635	0.10963399045919414	0.09717204225798076	0.101834730718427	0.10663189607699886	0.10423331339771291	0.10423331339771291	0.10423331339771291	0.10423331339771291	0.10423331339771291	0.10423331339771291	0.10423331339771291	0.10423331339771291	0.10423331339771291	0.10423331339771291	0.10423331339771291	0.10423331339771291	0.10423331339771291	0.10423331339771291	0.10423331339771291	0.10423331339771291	0.10423331339771291	0.10423331339771291	0.10423331339771291	0.10423331339771291	0.10423331339771291	0.10423331339771291	0.10423331339771291	0.10423331339771291	0.10423331339771291	0.10423331339771291	0.10423331339771291	0.10423331339771291
0.06827510894583284	0.0766256550685825	0.09644839951423542	0.10445949704519486	0.10185713037649467	0.11063815325528258	0.09895899518705224	0.1101299436012725	0.08235401422662221	0.07254378699617683	0.07881796296462666	0.06704413356265113	0.09341401761622635	0.11383191387592004	0.09114627161699417	0.08701478835752549	0.1043355347926656	0.1009138707784957	0.08583596694774352	0.09275921696207566	0.08329546020501685	0.07594576068586228	0.08133475848371845	0.08971802348059309	0.1037119858833465	0.06852521540321727	0.08611860064328189	0.08611860064328189	0.08611860064328189	0.08611860064328189	0.08611860064328189	0.08611860064328189	0.08611860064328189	0.08611860064328189	0.08611860064328189	0.08611860064328189	0.08611860064328189	0.08611860064328189	0.08611860064328189	0.08611860064328189	0.08611860064328189	0.08611860064328189	0.08611860064328189	0.08611860064328189	0.08611860064328189	0.08611860064328189	0.08611860064328189	0.08611860064328189	0.08611860064328189	0.08611860064328189
0.07116993908934477	0.09882133117538881	0.07815174898348953	0.14244648523211015	0.10922256975338682	0.13251644441463103	0.10833695478949379	0.11285842355366524	0.11897375235879654	0.08995182271913937	0.1379450865273584	0.10813159662879497	0.10825782216736105	0.13612173261658206	0.1198738183302665	0.14822694115526958	0.17010299322599143	0.12220990346880452	0.11027202670559667	0.13056320776473657	0.11257371094895104	0.10569376627217665	0.12506111042241183	0.13853466650396087	0.13179788846318635	0.13179788846318635	0.13179788846318635	0.13179788846318635	0.13179788846318635	0.13179788846318635	0.13179788846318635	0.13179788846318635	0.13179788846318635	0.13179788846318635	0.13179788846318635	0.13179788846318635	0.13179788846318635	0.13179788846318635	0.13179788846318635	0.13179788846318635	0.13179788846318635	0.13179788846318635	0.13179788846318635	0.13179788846318635	0.13179788846318635	0.13179788846318635	0.13179788846318635	0.13179788846318635	0.13179788846318635	0.13179788846318635
0.07565424540280656	0.09112616046291278	0.10973981282296462	0.09455282807261797	0.11197278097615398	0.11152002174852747	0.1027691253013686	0.08654158880745709	0.08660469690880099	0.08262974600674498	0.10668942385821423	0.08764522929672677	0.0633614122773324	0.07406382898350806	0.10972273851135295	0.10083911052359411	0.1039088986905152	0.09822352497146342	0.08716053965224095	0.08781786318369007	0.09379095581389991	0.07059296566380419	0.10407595860169548	0.10961550657139855	0.10684573258654702	0.10684573258654702	0.10684573258654702	0.10684573258654702	0.10684573258654702	0.10684573258654702	0.10684573258654702	0.10684573258654702	0.10684573258654702	0.10684573258654702	0.10684573258654702	0.10684573258654702	0.10684573258654702	0.10684573258654702	0.10684573258654702	0.10684573258654702	0.10684573258654702	0.10684573258654702	0.10684573258654702	0.10684573258654702	0.10684573258654702	0.10684573258654702	0.10684573258654702	0.10684573258654702	0.10684573258654702	0.10684573258654702
0.048087243105512545	0.057043134204478284	0.06476445374637728	0.07810765422917187	0.06515710928971907	0.09111584730202477	0.1133491024399956	0.10880649458168061	0.11748256079656415	0.09595036661887896	0.10049016622063718	0.09334188001495282	0.08993691101682331	0.08452998141827398	0.09189646474253392	0.09959625426959108	0.09857874692563633	0.07328951616304366	0.0751178402809374	0.08770228240382293	0.09901609801159018	0.09896258854603579	0.09933177303625941	0.09914718079114761	0.09914718079114761	0.09914718079114761	0.09914718079114761	0.09914718079114761	0.09914718079114761	0.09914718079114761	0.09914718079114761	0.09914718079114761	0.09914718079114761	0.09914718079114761	0.09914718079114761	0.09914718079114761	0.09914718079114761	0.09914718079114761	0.09914718079114761	0.09914718079114761	0.09914718079114761	0.09914718079114761	0.09914718079114761	0.09914718079114761	0.09914718079114761	0.09914718079114761	0.09914718079114761	0.09914718079114761	0.09914718079114761	0.09914718079114761
0.08333057278785028	0.08228378026407979	0.07388541728375402	0.10489322053450924	0.09915206605382168	0.09653047437329376	0.13142445283394552	0.06632437510320577	0.05335771136019623	0.095090304598763	0.10193210637738015	0.09094536067276315	0.09625592324997059	0.10321963314377618	0.08925720015311712	0.07397560651825731	0.08002685683496927	0.09953082810673221	0.09010799136144115	0.07539454411978405	0.07358385650675409	0.10814542174910993	0.06973098052877058	0.1019509028319991	0.08584094168038484	0.08584094168038484	0.08584094168038484	0.08584094168038484	0.08584094168038484	0.08584094168038484	0.08584094168038484	0.08584094168038484	0.08584094168038484	0.08584094168038484	0.08584094168038484	0.08584094168038484	0.08584094168038484	0.08584094168038484	0.08584094168038484	0.08584094168038484	0.08584094168038484	0.08584094168038484	0.08584094168038484	0.08584094168038484	0.08584094168038484	0.08584094168038484	0.08584094168038484	0.08584094168038484	0.08584094168038484	0.08584094168038484
0.07367876485881279	0.05828628394884961	0.07453081810918498	0.1000949109835988	0.07075978325330999	0.08983390805123634	0.07081095660358268	0.07734399017930862	0.07594654093625511	0.05363490807973004	0.06555738610005604	0.08073521576799604	0.08745927848496972	0.07969542868597422	0.05840998138885008	0.06976936096213483	0.08010099354275724	0.07677859545858545	0.10007188413322002	0.08671143043624474	0.08295148954582758	0.08926574594861543	0.0734296161877999	0.06896967744655973	0.09208086537641144	0.062046401633934614	0.0966427016084806	0.0698976277189919	0.05582762229657588	0.08102619525794677	0.06842690877726133	0.06842690877726133	0.06842690877726133	0.06842690877726133	0.06842690877726133	0.06842690877726133	0.06842690877726133	0.06842690877726133	0.06842690877726133	0.06842690877726133	0.06842690877726133	0.06842690877726133	0.06842690877726133	0.06842690877726133	0.06842690877726133	0.06842690877726133	0.06842690877726133	0.06842690877726133	0.06842690877726133	0.06842690877726133
0.05963594614022152	0.06581886340298979	0.05230844987689055	0.05291899984226225	0.0716605454459937	0.07567780204076377	0.06220813165221882	0.06087615523905297	0.05678352243928905	0.05920378214816879	0.07233139822868394	0.061844750216887234	0.0633799894167778	0.06767535270032375	0.05523332061390959	0.06612519169701317	0.06922962823821686	0.07111888836857472	0.06858433682103537	0.07514704308358798	0.06157206350959696	0.06788864891107066	0.07484179219091817	0.07299702220602106	0.061427204205939334	0.06084873956404593	0.05152886443753757	0.08380672776133581	0.06798592690242895	0.07451536706960536	0.05217736353720511	0.06334636530340523	0.06334636530340523	0.06334636530340523	0.06334636530340523	0.06334636530340523	0.06334636530340523	0.06334636530340523	0.06334636530340523	0.06334636530340523	0.06334636530340523	0.06334636530340523	0.06334636530340523	0.06334636530340523	0.06334636530340523	0.06334636530340523	0.06334636530340523	0.06334636530340523	0.06334636530340523	0.06334636530340523
0.07465857733158891	0.07714193575162828	0.09328157081719411	0.06850803528542322	0.0688458541932599	0.10001522572548985	0.08368985232650508	0.0970247574361779	0.07924515436247778	0.08360369647904671	0.07253292558615622	0.07457258337992483	0.0840543449435605	0.0885540130280676	0.09432157007879889	0.10059005673975584	0.0801630106756526	0.10916822642354364	0.10022994442399989	0.08906510304695806	0.10329471048419377	0.0888052829777383	0.07721337374985916	0.07772640203728871	0.06420786398533346	0.08808319638437037	0.09106263890727226	0.11560309491234305	0.08276482885002198	0.0948459256598141	0.08880537725491804	0.08880537725491804	0.08880537725491804	0.08880537725491804	0.08880537725491804	0.08880537725491804	0.08880537725491804	0.08880537725491804	0.08880537725491804	0.08880537725491804	0.08880537725491804	0.08880537725491804	0.08880537725491804	0.08880537725491804	0.08880537725491804	0.08880537725491804	0.08880537725491804	0.08880537725491804	0.08880537725491804	0.08880537725491804
0.07304008600722103	0.0967794629086219	0.0711880388293133	0.07863290734063806	0.07942935158611499	0.07355729409635064	0.07545286098965767	0.09755330313656103	0.0816050613120898	0.07500443507844518	0.08060521160325163	0.06537405491946462	0.07895504289488663	0.10836957686738498	0.0981255378315553	0.06087536559035877	0.08629792775220536	0.0821213185684875	0.07906144770100657	0.08171308751635863	0.08038726760868259	0.08038726760868259	0.08038726760868259	0.08038726760868259	0.08038726760868259	0.08038726760868259	0.08038726760868259	0.08038726760868259	0.08038726760868259	0.08038726760868259	0.08038726760868259	0.08038726760868259	0.08038726760868259	0.08038726760868259	0.08038726760868259	0.08038726760868259	0.08038726760868259	0.08038726760868259	0.08038726760868259	0.08038726760868259	0.08038726760868259	0.08038726760868259	0.08038726760868259	0.08038726760868259	0.08038726760868259	0.08038726760868259	0.08038726760868259	0.08038726760868259	0.08038726760868259	0.08038726760868259
0.08640340339587378	0.09614854598680521	0.08464173237314711	0.08752449971201509	0.10031992655058257	0.07380958533116445	0.10363589528475559	0.09708964308618019	0.08686324617236296	0.07568690103580418	0.09446941937361135	0.0819519644770274	0.08644340096820664	0.1275066204724145	0.10700953627629661	0.1047221733661292	0.09152908558350084	0.08216031166785805	0.11599741806726772	0.09132218418953722	0.0967073170037161	0.12812317579993943	0.08596339794489508	0.07729924414944524	0.09976262992825631	0.1110814002701788	0.10602664214740308	0.10855402120879096	0.10855402120879096	0.10855402120879096	0.10855402120879096	0.10855402120879096	0.10855402120879096	0.10855402120879096	0.10855402120879096	0.10855402120879096	0.10855402120879096	0.10855402120879096	0.10855402120879096	0.10855402120879096	0.10855402120879096	0.10855402120879096	0.10855402120879096	0.10855402120879096	0.10855402120879096	0.10855402120879096	0.10855402120879096	0.10855402120879096	0.10855402120879096	0.10855402120879096
0.05085483731706386	0.06512567468212113	0.08579936113933483	0.07004647958004269	0.0737705259980265	0.04904728148925266	0.05734511376022281	0.05868488784689974	0.05812836276390292	0.06471202608328036	0.05631177794869206	0.05789723608593573	0.05864445332963595	0.0648937866166356	0.06940295280078003	0.06764399131827849	0.03828344514962069	0.055527578560428385	0.04026963514952209	0.06527380079660973	0.06290249605173087	0.06942024376392308	0.06072625430122877	0.056340940365773196	0.060403711361772465	0.07679922257599409	0.05151646563539508	0.055394002846041755	0.05292735434461495	0.07762445696616663	0.060696320715697104	0.05118602444955368	0.0559411725826254	0.0559411725826254	0.0559411725826254	0.0559411725826254	0.0559411725826254	0.0559411725826254	0.0559411725826254	0.0559411725826254	0.0559411725826254	0.0559411725826254	0.0559411725826254	0.0559411725826254	0.0559411725826254	0.0559411725826254	0.0559411725826254	0.0559411725826254	0.0559411725826254	0.0559411725826254
0.19125782681950562	0.16444458882726568	0.3060280610829821	0.17888375396035378	0.1654582963603217	0.260534999202037	0.3071864470273864	0.28118498594258456	0.39333310519205933	0.30572878989657204	0.3124757172465965	0.3646489717012985	0.25320734024093844	0.2808759628383942	0.3582993003446398	0.31958763159151704	0.31958763159151704	0.31958763159151704	0.31958763159151704	0.31958763159151704	0.31958763159151704	0.31958763159151704	0.31958763159151704	0.31958763159151704	0.31958763159151704	0.31958763159151704	0.31958763159151704	0.31958763159151704	0.31958763159151704	0.31958763159151704	0.31958763159151704	0.31958763159151704	0.31958763159151704	0.31958763159151704	0.31958763159151704	0.31958763159151704	0.31958763159151704	0.31958763159151704	0.31958763159151704	0.31958763159151704	0.31958763159151704	0.31958763159151704	0.31958763159151704	0.31958763159151704	0.31958763159151704	0.31958763159151704	0.31958763159151704	0.31958763159151704	0.31958763159151704	0.31958763159151704
0.06600358414700125	0.07380963265974536	0.07502029745571313	0.058410606146635534	0.06331472361277761	0.06896360227649771	0.07102306815328613	0.06817993303960654	0.06352351078861859	0.08776708913233854	0.06534317735262844	0.06347015658502508	0.06921205379228855	0.06309164988091032	0.07513781348795244	0.06663888046438024	0.060485309650966906	0.06542962997271233	0.06789719211055824	0.06692538369749054	0.07442599403554286	0.06928523219380953	0.09218465642807276	0.09315827406416888	0.09267146524612081	0.09267146524612081	0.09267146524612081	0.09267146524612081	0.09267146524612081	0.09267146524612081	0.09267146524612081	0.09267146524612081	0.09267146524612081	0.09267146524612081	0.09267146524612081	0.09267146524612081	0.09267146524612081	0.09267146524612081	0.09267146524612081	0.09267146524612081	0.09267146524612081	0.09267146524612081	0.09267146524612081	0.09267146524612081	0.09267146524612081	0.09267146524612081	0.09267146524612081	0.09267146524612081	0.09267146524612081	0.09267146524612081
0.08557442334417191	0.1324355058297562	0.12412756304601963	0.1198980011574113	0.13498661848530774	0.1912073759621081	0.10035972533312851	0.14201129200521254	0.14844610331283656	0.19119139005956706	0.10439951557361733	0.13525826028060073	0.18223330290778278	0.12100838602692174	0.1879638525322598	0.13511555425593552	0.1202851924170042	0.14591157088076545	0.20943859725041378	0.12074021327325836	0.160590883798088	0.12240307045845787	0.1129020247027319	0.11804025135879873	0.11547113803076534	0.11547113803076534	0.11547113803076534	0.11547113803076534	0.11547113803076534	0.11547113803076534	0.11547113803076534	0.11547113803076534	0.11547113803076534	0.11547113803076534	0.11547113803076534	0.11547113803076534	0.11547113803076534	0.11547113803076534	0.11547113803076534	0.11547113803076534	0.11547113803076534	0.11547113803076534	0.11547113803076534	0.11547113803076534	0.11547113803076534	0.11547113803076534	0.11547113803076534	0.11547113803076534	0.11547113803076534	0.11547113803076534
0.11005134825880038	0.09868618933951656	0.10503248988848805	0.09845666317781547	0.09859610982354627	0.10026975114480897	0.13032240536006284	0.09101056396498128	0.10053073430146993	0.11243962821119696	0.0928230439608945	0.12449464259354297	0.1009499595647074	0.11231695517485624	0.09050652963057178	0.1419674558069728	0.09277415587185836	0.1108277239496403	0.09377136392804661	0.11921579704351318	0.13060923042676845	0.11590671945269626	0.10311249202208995	0.1387518189276158	0.1283165029666828	0.11038208146827502	0.09476961816139436	0.09264282908037848	0.10424519455739438	0.12371855264876089	0.11398187360307764	0.11398187360307764	0.11398187360307764	0.11398187360307764	0.11398187360307764	0.11398187360307764	0.11398187360307764	0.11398187360307764	0.11398187360307764	0.11398187360307764	0.11398187360307764	0.11398187360307764	0.11398187360307764	0.11398187360307764	0.11398187360307764	0.11398187360307764	0.11398187360307764	0.11398187360307764	0.11398187360307764	0.11398187360307764
0.05376220738790173	0.06110823038189365	0.06796551480818673	0.07912400490843549	0.06614477221269274	0.05641264198338057	0.09747727048525595	0.05597292736816515	0.0694940159671324	0.07181540644821592	0.06904645189794337	0.0623035997326875	0.0783321091992089	0.0703178544659482	0.0703178544659482	0.0703178544659482	0.0703178544659482	0.0703178544659482	0.0703178544659482	0.0703178544659482	0.0703178544659482	0.0703178544659482	0.0703178544659482	0.0703178544659482	0.0703178544659482	0.0703178544659482	0.0703178544659482	0.0703178544659482	0.0703178544659482	0.0703178544659482	0.0703178544659482	0.0703178544659482	0.0703178544659482	0.0703178544659482	0.0703178544659482	0.0703178544659482	0.0703178544659482	0.0703178544659482	0.0703178544659482	0.0703178544659482	0.0703178544659482	0.0703178544659482	0.0703178544659482	0.0703178544659482	0.0703178544659482	0.0703178544659482	0.0703178544659482	0.0703178544659482	0.0703178544659482	0.0703178544659482
0.1026126555514497	0.12289769791538514	0.11359565107819242	0.12523646068836375	0.09037954353490847	0.14654335280609973	0.13193354140570038	0.12235495636968587	0.1514632809575256	0.09459558748250724	0.10705054168437117	0.13138702473293967	0.12184967947190987	0.12204947927326247	0.12043208011805939	0.1145642796288812	0.11018828980459153	0.12653573069661345	0.09622854762609379	0.10789698897611766	0.10682985297586983	0.1599724605005873	0.15572551751000155	0.11113532463611993	0.10484213216231965	0.10798872839921979	0.10798872839921979	0.10798872839921979	0.10798872839921979	0.10798872839921979	0.10798872839921979	0.10798872839921979	0.10798872839921979	0.10798872839921979	0.10798872839921979	0.10798872839921979	0.10798872839921979	0.10798872839921979	0.10798872839921979	0.10798872839921979	0.10798872839921979	0.10798872839921979	0.10798872839921979	0.10798872839921979	0.10798872839921979	0.10798872839921979	0.10798872839921979	0.10798872839921979	0.10798872839921979	0.10798872839921979
0.06986315952063395	0.07184200028619027	0.059095443850784656	0.06292625096907557	0.05466665279910965	0.08072475121152228	0.07450711721698362	0.0520740705648346	0.08860336125865055	0.06893405269761654	0.07503502083657618	0.08488624843072425	0.07218969234124668	0.0805158597495065	0.059899702877990076	0.08758753027622862	0.10208713709989942	0.09857596669172064	0.0880032208447833	0.08498470156622778	0.09215406830465514	0.08427756619161039	0.07339885871024776	0.0846974822060631	0.07909766228825962	0.11874296439112927	0.09892031333969445	0.09892031333969445	0.09892031333969445	0.09892031333969445	0.09892031333969445	0.09892031333969445	0.09892031333969445	0.09892031333969445	0.09892031333969445	0.09892031333969445	0.09892031333969445	0.09892031333969445	0.09892031333969445	0.09892031333969445	0.09892031333969445	0.09892031333969445	0.09892031333969445	0.09892031333969445	0.09892031333969445	0.09892031333969445	0.09892031333969445	0.09892031333969445	0.09892031333969445	0.09892031333969445
0.16916834987827564	0.14054505481739113	0.13670532323858695	0.15179620541429772	0.12143300596824111	0.17976307411790024	0.1763474549841092	0.1586175399284449	0.12379702078186086	0.0948125028769146	0.11124075794107396	0.16548155558056157	0.12311319836916149	0.09208782476638548	0.14576872550370948	0.16739742623804782	0.17645365553378634	0.1251583361217416	0.15526445384991513	0.1300216138884914	0.10794933207461907	0.1505242172014408	0.17650861121680925	0.15216505158914204	0.11293130406461929	0.20207630398834148	0.1575038040264804	0.1575038040264804	0.1575038040264804	0.1575038040264804	0.1575038040264804	0.1575038040264804	0.1575038040264804	0.1575038040264804	0.1575038040264804	0.1575038040264804	0.1575038040264804	0.1575038040264804	0.1575038040264804	0.1575038040264804	0.1575038040264804	0.1575038040264804	0.1575038040264804	0.1575038040264804	0.1575038040264804	0.1575038040264804	0.1575038040264804	0.1575038040264804	0.1575038040264804	0.1575038040264804
0.05017813655813074	0.048845607328718725	0.05389778905195722	0.05741111880460255	0.05632074790691296	0.045744789693287526	0.051923514529855656	0.0509880374778558	0.0513403885091918	0.05669098207777149	0.04513840355501366	0.054442152726096406	0.05257234958605498	0.05078827234946164	0.058635791782239044	0.06290528260369471	0.038342902357199726	0.05753455653038239	0.05781973438845396	0.045314260228126346	0.04504245156757148	0.06535065595798471	0.07036298268916209	0.054459412294563234	0.047807815339836156	0.04642609752061749	0.04711695643022682	0.04711695643022682	0.04711695643022682	0.04711695643022682	0.04711695643022682	0.04711695643022682	0.04711695643022682	0.04711695643022682	0.04711695643022682	0.04711695643022682	0.04711695643022682	0.04711695643022682	0.04711695643022682	0.04711695643022682	0.04711695643022682	0.04711695643022682	0.04711695643022682	0.04711695643022682	0.04711695643022682	0.04711695643022682	0.04711695643022682	0.04711695643022682	0.04711695643022682	0.04711695643022682
0.0749104151341048	0.098620955858123	0.11283416009182427	0.05199707519173065	0.06413956506351892	0.08513508667942267	0.08709029052883258	0.09440977629830678	0.10463488727741699	0.14139217860373596	0.06446641577735594	0.09680515888709725	0.1041112886573158	0.08045697077570804	0.09982980991515301	0.09423938418406093	0.09385922130473424	0.11592955211393698	0.10286461214677282	0.0975245770841227	0.07316905558376025	0.06771731648469818	0.09575497289112767	0.09919685946857154	0.08957046555384593	0.09438366251120874	0.09438366251120874	0.09438366251120874	0.09438366251120874	0.09438366251120874	0.09438366251120874	0.09438366251120874	0.09438366251120874	0.09438366251120874	0.09438366251120874	0.09438366251120874	0.09438366251120874	0.09438366251120874	0.09438366251120874	0.09438366251120874	0.09438366251120874	0.09438366251120874	0.09438366251120874	0.09438366251120874	0.09438366251120874	0.09438366251120874	0.09438366251120874	0.09438366251120874	0.09438366251120874	0.09438366251120874
0.07973190843394773	0.097771514370177	0.07717818602853634	0.10289810463889146	0.08899796646986827	0.08824172635882392	0.09843192130711614	0.09470920452759704	0.08766185316262967	0.09503949722978876	0.09745527667865651	0.08540159525209734	0.08454338856088507	0.06934632815509387	0.07554186347826465	0.0847527039911121	0.10179621268124661	0.07061191271298849	0.07681151252620008	0.08386877980203625	0.0928670103571906	0.07859277314168721	0.09663564828964587	0.08294639205852364	0.08102782949214862	0.08198711077533613	0.08198711077533613	0.08198711077533613	0.08198711077533613	0.08198711077533613	0.08198711077533613	0.08198711077533613	0.08198711077533613	0.08198711077533613	0.08198711077533613	0.08198711077533613	0.08198711077533613	0.08198711077533613	0.08198711077533613	0.08198711077533613	0.08198711077533613	0.08198711077533613	0.08198711077533613	0.08198711077533613	0.08198711077533613	0.08198711077533613	0.08198711077533613	0.08198711077533613	0.08198711077533613	0.08198711077533613
0.062043557048408866	0.07014165480549385	0.05830167228202276	0.06391579257858376	0.05981960903565833	0.06972086630120224	0.06226568083584104	0.05433851231845049	0.05451574621510426	0.05733693872841596	0.06294491385896837	0.06450564910791114	0.05633915982312331	0.05807589925968046	0.0635229728688447	0.0750137237355504	0.06939263130106403	0.062495485550267245	0.06982173385224905	0.05472871333610341	0.07415322576538429	0.06543555653217836	0.0493944296492911	0.06357540583628025	0.04852448961001317	0.056049947723146705	0.056049947723146705	0.056049947723146705	0.056049947723146705	0.056049947723146705	0.056049947723146705	0.056049947723146705	0.056049947723146705	0.056049947723146705	0.056049947723146705	0.056049947723146705	0.056049947723146705	0.056049947723146705	0.056049947723146705	0.056049947723146705	0.056049947723146705	0.056049947723146705	0.056049947723146705	0.056049947723146705	0.056049947723146705	0.056049947723146705	0.056049947723146705	0.056049947723146705	0.056049947723146705	0.056049947723146705
0.07084236109408402	0.08622736792794228	0.13488025719163194	0.10399655888923	0.11736329319391384	0.11203797360372733	0.09549899518577964	0.09096267502908852	0.13088433752948356	0.0990980181128094	0.09265291371520762	0.12371926418696536	0.10398222832602631	0.11265734456713986	0.10491787453103375	0.0970795108615538	0.10747752617087186	0.11097400063418238	0.1255234784129101	0.19272689836988896	0.15912518839139952	0.15912518839139952	0.15912518839139952	0.15912518839139952	0.15912518839139952	0.15912518839139952	0.15912518839139952	0.15912518839139952	0.15912518839139952	0.15912518839139952	0.15912518839139952	0.15912518839139952	0.15912518839139952	0.15912518839139952	0.15912518839139952	0.15912518839139952	0.15912518839139952	0.15912518839139952	0.15912518839139952	0.15912518839139952	0.15912518839139952	0.15912518839139952	0.15912518839139952	0.15912518839139952	0.15912518839139952	0.15912518839139952	0.15912518839139952	0.15912518839139952	0.15912518839139952	0.15912518839139952
0.0557131250473539	0.05925213125051562	0.056586388409907214	0.057557785284352556	0.06992152276741898	0.061056844189144935	0.05362101943545664	0.04839560677094867	0.05179022733505478	0.0683089399484702	0.050142998639064254	0.06446607890644197	0.055066231189256604	0.07449480886337863	0.05190566959648394	0.050784776206632014	0.06421532813976712	0.05945644497334342	0.044092253359812816	0.046339230546595084	0.04521574195320395	0.04521574195320395	0.04521574195320395	0.04521574195320395	0.04521574195320395	0.04521574195320395	0.04521574195320395	0.04521574195320395	0.04521574195320395	0.04521574195320395	0.04521574195320395	0.04521574195320395	0.04521574195320395	0.04521574195320395	0.04521574195320395	0.04521574195320395	0.04521574195320395	0.04521574195320395	0.04521574195320395	0.04521574195320395	0.04521574195320395	0.04521574195320395	0.04521574195320395	0.04521574195320395	0.04521574195320395	0.04521574195320395	0.04521574195320395	0.04521574195320395	0.04521574195320395	0.04521574195320395
0.09654743823273695	0.12199196686895139	0.14430394218257	0.10445119117303044	0.15566598675822574	0.15749290657518233	0.13048173212868092	0.11115477700357568	0.09415594263587293	0.12351881830950344	0.12006492911725967	0.10343652215934489	0.08371716266226101	0.1672277873761558	0.09825895058951283	0.16279450529283696	0.1307719357052357	0.1161629989888697	0.12013862759693754	0.1455183338148623	0.10854340451115199	0.09614205383720162	0.12893966248658797	0.07621143621533912	0.12023133820852427	0.12206298529382167	0.06846194966546433	0.095262467479643	0.095262467479643	0.095262467479643	0.095262467479643	0.095262467479643	0.095262467479643	0.095262467479643	0.095262467479643	0.095262467479643	0.095262467479643	0.095262467479643	0.095262467479643	0.095262467479643	0.095262467479643	0.095262467479643	0.095262467479643	0.095262467479643	0.095262467479643	0.095262467479643	0.095262467479643	0.095262467479643	0.095262467479643	0.095262467479643
0.11064060941639763	0.08921344462304051	0.14242657676285728	0.16222396545335802	0.12109148386553803	0.13688302203066868	0.1063353922130843	0.14288161482705614	0.14637417213727244	0.12312944660912045	0.12915091615051763	0.13063733382652465	0.11360556401160696	0.12164516761573396	0.11716746239621864	0.11082420494575684	0.16706351276126732	0.12325878747960307	0.12920254598942002	0.15088594997245508	0.11571700652248654	0.12771487948480031	0.126119155460859	0.13804730144914829	0.13208322845500364	0.13208322845500364	0.13208322845500364	0.13208322845500364	0.13208322845500364	0.13208322845500364	0.13208322845500364	0.13208322845500364	0.13208322845500364	0.13208322845500364	0.13208322845500364	0.13208322845500364	0.13208322845500364	0.13208322845500364	0.13208322845500364	0.13208322845500364	0.13208322845500364	0.13208322845500364	0.13208322845500364	0.13208322845500364	0.13208322845500364	0.13208322845500364	0.13208322845500364	0.13208322845500364	0.13208322845500364	0.13208322845500364
0.10059425127509704	0.102542233353922	0.12650390649432414	0.08220593461139994	0.08160400105468314	0.12466364287787624	0.14194621485062062	0.11371056753840916	0.10601436213348531	0.1069377126737391	0.10140982993914523	0.0716500325945311	0.101570050330717	0.11262247927688283	0.09444034604052007	0.11405605279622166	0.1088270524360384	0.11212505827406237	0.09669409547991364	0.09211915984868249	0.11880498075712452	0.10343997594529361	0.11856865006304364	0.08527377363104982	0.1005000019147758	0.17098551817802649	0.13574276004640112	0.13574276004640112	0.13574276004640112	0.13574276004640112	0.13574276004640112	0.13574276004640112	0.13574276004640112	0.13574276004640112	0.13574276004640112	0.13574276004640112	0.13574276004640112	0.13574276004640112	0.13574276004640112	0.13574276004640112	0.13574276004640112	0.13574276004640112	0.13574276004640112	0.13574276004640112	0.13574276004640112	0.13574276004640112	0.13574276004640112	0.13574276004640112	0.13574276004640112	0.13574276004640112
0.15300061800073406	0.18122940322240366	0.1813135827742925	0.22685826669426035	0.17094436893164106	0.12825131996109387	0.20460858455274594	0.14440344858053789	0.1868475587075679	0.18583751724728237	0.18259285496105493	0.16727085618577306	0.19698207466480133	0.20995938014134247	0.18083290944654767	0.19558906173610624	0.18688993296898834	0.14135737066821855	0.15444902930186413	0.1013718833153207	0.14997865298680488	0.14819736386198137	0.15763080096527282	0.1529140824136271	0.1529140824136271	0.1529140824136271	0.1529140824136271	0.1529140824136271	0.1529140824136271	0.1529140824136271	0.1529140824136271	0.1529140824136271	0.1529140824136271	0.1529140824136271	0.1529140824136271	0.1529140824136271	0.1529140824136271	0.1529140824136271	0.1529140824136271	0.1529140824136271	0.1529140824136271	0.1529140824136271	0.1529140824136271	0.1529140824136271	0.1529140824136271	0.1529140824136271	0.1529140824136271	0.1529140824136271	0.1529140824136271	0.1529140824136271
0.06340196914364955	0.08855524382287154	0.06823746510541456	0.06881767831015508	0.07046674922599308	0.08521297754678198	0.08628624352064033	0.07386834009697146	0.06308010057040163	0.07062706072140569	0.0696890280623215	0.0890554620714598	0.06682344254657434	0.0825049068951936	0.09605842299729572	0.05463451417239566	0.07185213992700608	0.0664107032301147	0.06612179608882747	0.08874458266675803	0.0846613434331903	0.08670296304997416	0.08670296304997416	0.08670296304997416	0.08670296304997416	0.08670296304997416	0.08670296304997416	0.08670296304997416	0.08670296304997416	0.08670296304997416	0.08670296304997416	0.08670296304997416	0.08670296304997416	0.08670296304997416	0.08670296304997416	0.08670296304997416	0.08670296304997416	0.08670296304997416	0.08670296304997416	0.08670296304997416	0.08670296304997416	0.08670296304997416	0.08670296304997416	0.08670296304997416	0.08670296304997416	0.08670296304997416	0.08670296304997416	0.08670296304997416	0.08670296304997416	0.08670296304997416
0.06305390974211356	0.08217615866963378	0.05964462843861303	0.09014259065847154	0.09792882112961337	0.07167469951206376	0.07883903090780918	0.07009592522714124	0.08615612007343265	0.10204535759090728	0.07331883530078608	0.1008241551830575	0.07920179621355404	0.09240033929997506	0.09713944678990048	0.06817294180430629	0.07681576487238533	0.0704618006237916	0.09093155286635136	0.07149484838117678	0.09404446596140076	0.06456055967442227	0.06983327826906525	0.07231644084198	0.0642948229787607	0.07926834859156169	0.06805939425561454	0.07812766822808813	0.08215461106772698	0.0813837873485949	0.07581195599152254	0.07443659705458801	0.08469419180800197	0.07956539443129498	0.07956539443129498	0.07956539443129498	0.07956539443129498	0.07956539443129498	0.07956539443129498	0.07956539443129498	0.07956539443129498	0.07956539443129498	0.07956539443129498	0.07956539443129498	0.07956539443129498	0.07956539443129498	0.07956539443129498	0.07956539443129498	0.07956539443129498	0.07956539443129498
0.0707884978889132	0.07864672335776265	0.06810170704502792	0.06365037977741245	0.06995089706857247	0.047699608954183605	0.0831829894620294	0.061935789987831766	0.06448718863743985	0.06973797450211401	0.07354032060689832	0.06919924141768757	0.06437395594635867	0.09151409622291551	0.07648094427506107	0.08492645049716604	0.06593337892261514	0.052212487380541864	0.06863001618725122	0.05527383573834638	0.09513775134441321	0.06727831658966447	0.053263328900111935	0.06684855115856435	0.06997721020581596	0.09308757213821453	0.05615692161150091	0.060759486619198215	0.07465554270628931	0.05144208702681149	0.06701844754369407	0.0770999899740314	0.06118611664767305	0.06914305331085223	0.06914305331085223	0.06914305331085223	0.06914305331085223	0.06914305331085223	0.06914305331085223	0.06914305331085223	0.06914305331085223	0.06914305331085223	0.06914305331085223	0.06914305331085223	0.06914305331085223	0.06914305331085223	0.06914305331085223	0.06914305331085223	0.06914305331085223	0.06914305331085223
0.0864783213523051	0.10880732220947908	0.13572926781240904	0.09867422666772854	0.09771524692920333	0.07574726887246398	0.1005106666507274	0.0942424219167659	0.07820558350038292	0.0870097569938772	0.09033683584742529	0.09893369223238996	0.11523708751113106	0.08832337779202168	0.07713027763160309	0.11115527697706348	0.0799506275141082	0.12643089997731133	0.11804818151775046	0.08129517761996993	0.07820361860770308	0.07974939811383651	0.07974939811383651	0.07974939811383651	0.07974939811383651	0.07974939811383651	0.07974939811383651	0.07974939811383651	0.07974939811383651	0.07974939811383651	0.07974939811383651	0.07974939811383651	0.07974939811383651	0.07974939811383651	0.07974939811383651	0.07974939811383651	0.07974939811383651	0.07974939811383651	0.07974939811383651	0.07974939811383651	0.07974939811383651	0.07974939811383651	0.07974939811383651	0.07974939811383651	0.07974939811383651	0.07974939811383651	0.07974939811383651	0.07974939811383651	0.07974939811383651	0.07974939811383651
0.05293686193085453	0.06594395695260173	0.04768849177806806	0.07660831457640238	0.0660351595772838	0.07504308859305081	0.06399800404396742	0.06276692457933594	0.05645595928670571	0.06973329580228697	0.08363508215631645	0.05597848478664743	0.08530448259513375	0.06874393335522934	0.06465174086086943	0.05504222605572901	0.06480931453761403	0.06662205891272942	0.05098428223299489	0.12147630471401723	0.06956758527571542	0.13674067891135683	0.06164199060589289	0.06517527013485003	0.06340863037037146	0.06340863037037146	0.06340863037037146	0.06340863037037146	0.06340863037037146	0.06340863037037146	0.06340863037037146	0.06340863037037146	0.06340863037037146	0.06340863037037146	0.06340863037037146	0.06340863037037146	0.06340863037037146	0.06340863037037146	0.06340863037037146	0.06340863037037146	0.06340863037037146	0.06340863037037146	0.06340863037037146	0.06340863037037146	0.06340863037037146	0.06340863037037146	0.06340863037037146	0.06340863037037146	0.06340863037037146	0.06340863037037146
0.10056614981393878	0.08988440650525971	0.11342740812108311	0.13020237741498997	0.08518508947554164	0.10017682541025015	0.09456768264812544	0.1049962900108003	0.08401283016281509	0.10729554385376416	0.10882104128293794	0.11475732788262774	0.10072189356316252	0.12302247269583493	0.11918783048341437	0.09816140721951938	0.08926213317462117	0.10058679080677628	0.09719279289205925	0.12490587767114493	0.10057362817184722	0.09903580805647805	0.11763290796776486	0.10565887160315045	0.08547249361392059	0.131106761127038	0.10828962737047929	0.10828962737047929	0.10828962737047929	0.10828962737047929	0.10828962737047929	0.10828962737047929	0.10828962737047929	0.10828962737047929	0.10828962737047929	0.10828962737047929	0.10828962737047929	0.10828962737047929	0.10828962737047929	0.10828962737047929	0.10828962737047929	0.10828962737047929	0.10828962737047929	0.10828962737047929	0.10828962737047929	0.10828962737047929	0.10828962737047929	0.10828962737047929	0.10828962737047929	0.10828962737047929
0.07361159835042916	0.07742343811815755	0.07821498154189276	0.060160474553672606	0.06795921219253	0.09783649255625781	0.0885728358020626	0.07103269899622923	0.06999374226919704	0.07055001972138929	0.058125985198960665	0.06542259965308923	0.08055594639101432	0.07279569155162761	0.0852419766539466	0.08124236134695019	0.05708815795108583	0.08765664028147573	0.07252672749116636	0.06774280742356976	0.07013476745736806	0.07013476745736806	0.07013476745736806	0.07013476745736806	0.07013476745736806	0.07013476745736806	0.07013476745736806	0.07013476745736806	0.07013476745736806	0.07013476745736806	0.07013476745736806	0.07013476745736806	0.07013476745736806	0.07013476745736806	0.07013476745736806	0.07013476745736806	0.07013476745736806	0.07013476745736806	0.07013476745736806	0.07013476745736806	0.07013476745736806	0.07013476745736806	0.07013476745736806	0.07013476745736806	0.07013476745736806	0.07013476745736806	0.07013476745736806	0.07013476745736806	0.07013476745736806	0.07013476745736806
0.07380093052851955	0.07642272789291962	0.09643408413825699	0.07433713355208234	0.053698636832018906	0.059167132129075546	0.0772911864476011	0.10027417360702835	0.06974381030942686	0.06243226682105525	0.07105899571824781	0.09118527389664495	0.0563912104870783	0.06513268976182435	0.06783792866114252	0.06834763981445018	0.07101523126088335	0.067805411576916	0.056821930198470615	0.07716531666213541	0.07514812137850216	0.07039592784260472	0.07277202461055343	0.07277202461055343	0.07277202461055343	0.07277202461055343	0.07277202461055343	0.07277202461055343	0.07277202461055343	0.07277202461055343	0.07277202461055343	0.07277202461055343	0.07277202461055343	0.07277202461055343	0.07277202461055343	0.07277202461055343	0.07277202461055343	0.07277202461055343	0.07277202461055343	0.07277202461055343	0.07277202461055343	0.07277202461055343	0.07277202461055343	0.07277202461055343	0.07277202461055343	0.07277202461055343	0.07277202461055343	0.07277202461055343	0.07277202461055343	0.07277202461055343
0.1293694154934163	0.1379579599314694	0.10384391002031407	0.1225529646463077	0.13852280861578825	0.12359608464087156	0.13438322021620458	0.1327279336602564	0.10724709120336792	0.13941419936523702	0.1290990727190548	0.10804069162614181	0.12118757304474691	0.1063299690401606	0.10124674985362571	0.11777787657476388	0.10468825944734002	0.12725691552506585	0.1132936246628093	0.19228730098271404	0.15279046282276168	0.15279046282276168	0.15279046282276168	0.15279046282276168	0.15279046282276168	0.15279046282276168	0.15279046282276168	0.15279046282276168	0.15279046282276168	0.15279046282276168	0.15279046282276168	0.15279046282276168	0.15279046282276168	0.15279046282276168	0.15279046282276168	0.15279046282276168	0.15279046282276168	0.15279046282276168	0.15279046282276168	0.15279046282276168	0.15279046282276168	0.15279046282276168	0.15279046282276168	0.15279046282276168	0.15279046282276168	0.15279046282276168	0.15279046282276168	0.15279046282276168	0.15279046282276168	0.15279046282276168
0.10249976029877544	0.14478275002007435	0.1279948333238106	0.10106063998938103	0.17875835945005605	0.10541884425503226	0.1535510755036998	0.12312691383085324	0.1291439983422002	0.14874938892273942	0.13984019435013118	0.12735428975391255	0.1409573397423582	0.13586136202043486	0.13319077522470932	0.14909276079687445	0.1048366190909101	0.12899096244443525	0.16205760459511026	0.12518855617105576	0.11771628258627576	0.13157300738414052	0.1225598367816815	0.127066422082911	0.127066422082911	0.127066422082911	0.127066422082911	0.127066422082911	0.127066422082911	0.127066422082911	0.127066422082911	0.127066422082911	0.127066422082911	0.127066422082911	0.127066422082911	0.127066422082911	0.127066422082911	0.127066422082911	0.127066422082911	0.127066422082911	0.127066422082911	0.127066422082911	0.127066422082911	0.127066422082911	0.127066422082911	0.127066422082911	0.127066422082911	0.127066422082911	0.127066422082911	0.127066422082911
0.08516804717451143	0.13398065450640229	0.09363168281705686	0.11538631357263891	0.12829047755367692	0.12534827298505974	0.10273475316418608	0.11159854471074081	0.09965944269417974	0.11062892689443263	0.10644059605972198	0.09713292010349744	0.11636589965725562	0.12040550265722227	0.1129892609617859	0.11236741102115651	0.09188435863978674	0.1061835963861944	0.1266730724789696	0.11871964234273485	0.10844278631336773	0.09859215846803311	0.10351747239070043	0.10351747239070043	0.10351747239070043	0.10351747239070043	0.10351747239070043	0.10351747239070043	0.10351747239070043	0.10351747239070043	0.10351747239070043	0.10351747239070043	0.10351747239070043	0.10351747239070043	0.10351747239070043	0.10351747239070043	0.10351747239070043	0.10351747239070043	0.10351747239070043	0.10351747239070043	0.10351747239070043	0.10351747239070043	0.10351747239070043	0.10351747239070043	0.10351747239070043	0.10351747239070043	0.10351747239070043	0.10351747239070043	0.10351747239070043	0.10351747239070043
0.08030292318487105	0.09364135474651954	0.12506864194661263	0.08330231260091053	0.09141306519384115	0.09738612949224522	0.10119710887835137	0.10081900154323101	0.13458678763998194	0.08270692804552471	0.11117831246584892	0.0871447952761791	0.09910753898255072	0.08656117235409677	0.10141403419760879	0.11208451113085521	0.11589046734573909	0.09350649761958485	0.10067409096242436	0.10019608428550184	0.09739510070341735	0.1023107938423372	0.1045169865304121	0.10389791258968212	0.11703098225242962	0.1263461537268459	0.10919741634875733	0.1033339250822815	0.10894467116059763	0.10373837357392929	0.17749194421441425	0.14061515889417175	0.14061515889417175	0.14061515889417175	0.14061515889417175	0.14061515889417175	0.14061515889417175	0.14061515889417175	0.14061515889417175	0.14061515889417175	0.14061515889417175	0.14061515889417175	0.14061515889417175	0.14061515889417175	0.14061515889417175	0.14061515889417175	0.14061515889417175	0.14061515889417175	0.14061515889417175	0.14061515889417175
0.05679047473854892	0.06927446805243996	0.05393775188895328	0.07221846063724922	0.07108132378868075	0.07613463202990746	0.06033755124143698	0.06695632543051727	0.07159764076187353	0.07807459905098764	0.06721575090138997	0.06902887677445307	0.09236737139447604	0.07365001454253968	0.07040368513078538	0.05742311598569776	0.06899895078399436	0.10606703861598119	0.07589285796084676	0.09093010404618346	0.0564012504255982	0.07529317358892486	0.08816057342474211	0.10458955080783253	0.08598236855686314	0.07286358531120408	0.07171823983980387	0.10703486584932802	0.10692171572234928	0.0802637445353338	0.063062162416756	0.0716629534760449	0.0716629534760449	0.0716629534760449	0.0716629534760449	0.0716629534760449	0.0716629534760449	0.0716629534760449	0.0716629534760449	0.0716629534760449	0.0716629534760449	0.0716629534760449	0.0716629534760449	0.0716629534760449	0.0716629534760449	0.0716629534760449	0.0716629534760449	0.0716629534760449	0.0716629534760449	0.0716629534760449
0.10832929443268897	0.11006080443001741	0.0998293944695684	0.1025681064544777	0.11259299897295691	0.10177016673896677	0.10776071384129168	0.10342158049105962	0.09241551618747747	0.117856106742592	0.09368458650048726	0.0953530576935718	0.10873729678034605	0.09816615420194298	0.08456206053324525	0.11431915950815535	0.09149335303316145	0.12351094169767604	0.1202181360211764	0.14575440813165946	0.1377846293698973	0.1417695187507784	0.1417695187507784	0.1417695187507784	0.1417695187507784	0.1417695187507784	0.1417695187507784	0.1417695187507784	0.1417695187507784	0.1417695187507784	0.1417695187507784	0.1417695187507784	0.1417695187507784	0.1417695187507784	0.1417695187507784	0.1417695187507784	0.1417695187507784	0.1417695187507784	0.1417695187507784	0.1417695187507784	0.1417695187507784	0.1417695187507784	0.1417695187507784	0.1417695187507784	0.1417695187507784	0.1417695187507784	0.1417695187507784	0.1417695187507784	0.1417695187507784	0.1417695187507784
0.5486703168134677	0.3570739270436992	0.35766343708771	0.7711883560628104	0.3781101295365038	0.8192505393836659	0.21438001674878748	0.507088397645001	0.36307516364266534	0.585711622519712	0.5524107720605705	0.34406704448639586	0.5918099798013343	0.003931197213479971	0.49393372838989075	0.689905376245967	0.35766343708771	0.507088397645001	0.5273854538567803	0.5909537404448453	0.35766343708771	0.47430858876627763	0.47430858876627763	0.47430858876627763	0.47430858876627763	0.47430858876627763	0.47430858876627763	0.47430858876627763	0.47430858876627763	0.47430858876627763	0.47430858876627763	0.47430858876627763	0.47430858876627763	0.47430858876627763	0.47430858876627763	0.47430858876627763	0.47430858876627763	0.47430858876627763	0.47430858876627763	0.47430858876627763	0.47430858876627763	0.47430858876627763	0.47430858876627763	0.47430858876627763	0.47430858876627763	0.47430858876627763	0.47430858876627763	0.47430858876627763	0.47430858876627763	0.47430858876627763
0.09046032055189088	0.1109132552304964	0.10402733869496895	0.10563637271969124	0.11236079859281883	0.12817773092787188	0.10049676813719138	0.10022614074800469	0.14388847875459138	0.15069369538139502	0.08833758717353711	0.11264312457824141	0.0962654993574322	0.11988558278185656	0.0968497755463324	0.11513078549199021	0.0990069151176705	0.1332694015948958	0.11659241058350085	0.10901740560594071	0.1214866688754201	0.12109813953312079	0.10439705684496962	0.15628944007548992	0.11719992573348699	0.12741563679800397	0.12257606038942344	0.10818477759622107	0.13796553618636648	0.12307515689129377	0.12307515689129377	0.12307515689129377	0.12307515689129377	0.12307515689129377	0.12307515689129377	0.12307515689129377	0.12307515689129377	0.12307515689129377	0.12307515689129377	0.12307515689129377	0.12307515689129377	0.12307515689129377	0.12307515689129377	0.12307515689129377	0.12307515689129377	0.12307515689129377	0.12307515689129377	0.12307515689129377	0.12307515689129377	0.12307515689129377
0.06568954177094609	0.07808279023423187	0.07884006460346359	0.07530514041629992	0.054007234107101246	0.10003460970740478	0.07303990878167982	0.10531939539409058	0.09050584524398794	0.09870736925543613	0.0838563527889033	0.0773758642750497	0.0651968452816228	0.09746644034148907	0.09053773982494101	0.07636947392298424	0.0665546932235432	0.06677621866541916	0.08335808393616008	0.09183735689082348	0.090671440043964	0.08231438034432634	0.07072823084997423	0.08978778915189253	0.06812595496170017	0.0802122083114429	0.10457145678909655	0.1073467470521734	0.0787086958290246	0.09344151572741806	0.07289951732847856	0.07194882476894945	0.07200115685072371	0.07808675137227965	0.08578190280066816	0.0819343270864739	0.0819343270864739	0.0819343270864739	0.0819343270864739	0.0819343270864739	0.0819343270864739	0.0819343270864739	0.0819343270864739	0.0819343270864739	0.0819343270864739	0.0819343270864739	0.0819343270864739	0.0819343270864739	0.0819343270864739	0.0819343270864739
0.06477355707364707	0.061808704734094555	0.06281254810559644	0.06880578385721392	0.0792198621072896	0.0723449408062895	0.0762365669431555	0.07452925869020864	0.06325339136718013	0.07222120990677133	0.058065437000768445	0.0631392391220884	0.06902876664985948	0.06614234362645507	0.09276325408414944	0.07675373191203175	0.06471272772732005	0.07547567972641946	0.07422041646115882	0.08491178520007281	0.06352038675825052	0.08641737172129837	0.08573293976468627	0.07925965304522402	0.0840020430149216	0.08107003149071978	0.07053286851122328	0.07428288525631967	0.07059210039301647	0.06962509884470756	0.07036788819386844	0.08475995329840802	0.08194165850808408	0.07603602867276268	0.08225625163831433	0.06643840767235248	0.07852219625851554	0.07871278394038553	0.06631124002814734	0.063323115782211	0.06481717790517917	0.06481717790517917	0.06481717790517917	0.06481717790517917	0.06481717790517917	0.06481717790517917	0.06481717790517917	0.06481717790517917	0.06481717790517917	0.06481717790517917
0.08998718113649161	0.09851300639932008	0.09339527119435011	0.13602435945635413	0.09369870867422808	0.0982462940669171	0.09439599265266944	0.07820804434419948	0.1008405577235168	0.11446163961302004	0.09014458758922225	0.10562696713210201	0.08711811230932177	0.08915116515354529	0.10207002292766915	0.10400722531557548	0.09425610238671492	0.12497681895752029	0.10099881102909956	0.11351904877708875	0.073745127314164	0.09702519962287058	0.1070351774831849	0.11717845139403671	0.11252649569473032	0.11485247354438353	0.11485247354438353	0.11485247354438353	0.11485247354438353	0.11485247354438353	0.11485247354438353	0.11485247354438353	0.11485247354438353	0.11485247354438353	0.11485247354438353	0.11485247354438353	0.11485247354438353	0.11485247354438353	0.11485247354438353	0.11485247354438353	0.11485247354438353	0.11485247354438353	0.11485247354438353	0.11485247354438353	0.11485247354438353	0.11485247354438353	0.11485247354438353	0.11485247354438353	0.11485247354438353	0.11485247354438353
0.0634749743911582	0.0723512020044757	0.09844101833670454	0.09356443212780824	0.09983277377231418	0.07707679387844739	0.0871353794345732	0.10231557488882759	0.07276317772827684	0.07668582284195284	0.07070920704587319	0.08612387431088579	0.09988184276730569	0.07196427965503366	0.10295669865348762	0.07834505807535519	0.08618306015986435	0.08724428396917232	0.12544927344405163	0.089242636970439	0.07700623401593888	0.10876938633494439	0.07267562058531149	0.07563625367986437	0.1044722509273128	0.08489715078703418	0.07992026006640203	0.0937776416881767	0.08063528682900718	0.11723429601775039	0.07547336737063803	0.09635383169419422	0.09635383169419422	0.09635383169419422	0.09635383169419422	0.09635383169419422	0.09635383169419422	0.09635383169419422	0.09635383169419422	0.09635383169419422	0.09635383169419422	0.09635383169419422	0.09635383169419422	0.09635383169419422	0.09635383169419422	0.09635383169419422	0.09635383169419422	0.09635383169419422	0.09635383169419422	0.09635383169419422
0.49490032917823135	0.49964551879274294	0.2836740458490288	0.21619382553964336	0.19051116361654347	0.39550196836676305	0.26171577949550623	0.38447107730841357	0.2744803996589406	0.40710411542395114	0.38258847651796424	0.3299110885548774	0.4061637524661124	0.44980814710034056	0.47021799178688456	0.29315985178517007	0.3473795189994888	0.29015920055693434	0.5205382830437498	0.3037916193810668	0.3842050587130405	0.31553207058023247	0.4100117177283544	0.26143226517533447	0.34402117571434837	0.2458649381205031	0.2949430569174257	0.2949430569174257	0.2949430569174257	0.2949430569174257	0.2949430569174257	0.2949430569174257	0.2949430569174257	0.2949430569174257	0.2949430569174257	0.2949430569174257	0.2949430569174257	0.2949430569174257	0.2949430569174257	0.2949430569174257	0.2949430569174257	0.2949430569174257	0.2949430569174257	0.2949430569174257	0.2949430569174257	0.2949430569174257	0.2949430569174257	0.2949430569174257	0.2949430569174257	0.2949430569174257
0.07594863225276065	0.1006520407694834	0.10515478412906078	0.10490873003541497	0.07379238055842971	0.09011583072092069	0.0910519818410053	0.08046088260059463	0.07661739308650449	0.0872665528574851	0.06610194294112498	0.08148174191762554	0.07997600803749196	0.09462972754778258	0.06358597601993606	0.06731273513294907	0.050988569948439075	0.07174307454268102	0.060382387788030976	0.07571633531191327	0.07736949291452966	0.07290850758457215	0.08430541731628542	0.0786069624504288	0.0786069624504288	0.0786069624504288	0.0786069624504288	0.0786069624504288	0.0786069624504288	0.0786069624504288	0.0786069624504288	0.0786069624504288	0.0786069624504288	0.0786069624504288	0.0786069624504288	0.0786069624504288	0.0786069624504288	0.0786069624504288	0.0786069624504288	0.0786069624504288	0.0786069624504288	0.0786069624504288	0.0786069624504288	0.0786069624504288	0.0786069624504288	0.0786069624504288	0.0786069624504288	0.0786069624504288	0.0786069624504288	0.0786069624504288
0.08981665560615124	0.10196382472393907	0.12366652339093137	0.09406776795879782	0.11970453497585257	0.1043553623743972	0.08892358824974632	0.08626462405360351	0.07622890985586321	0.12827601817356257	0.10186170313035631	0.1104551412282771	0.10332519761206348	0.09228739009148114	0.0866469695879454	0.1065899914999171	0.08407191210976078	0.07787168845977852	0.10393242487350376	0.07939905161384271	0.11038142754475708	0.0976311176483565	0.10105997345315358	0.06853238235707133	0.08171365913108776	0.08923240902593338	0.0822949519338016	0.10828144726408516	0.08858186601781601	0.11766732503492634	0.13721446256383682	0.1274408937993816	0.1274408937993816	0.1274408937993816	0.1274408937993816	0.1274408937993816	0.1274408937993816	0.1274408937993816	0.1274408937993816	0.1274408937993816	0.1274408937993816	0.1274408937993816	0.1274408937993816	0.1274408937993816	0.1274408937993816	0.1274408937993816	0.1274408937993816	0.1274408937993816	0.1274408937993816	0.1274408937993816
0.1960916540488083	0.19951915248490937	0.25604986999037027	0.24378463885347512	0.16635751870814677	0.21095726616484067	0.19820976317344216	0.2320066969347363	0.27515494465565365	0.18193933344515445	0.18470989545419902	0.14251673804805964	0.19421841434371628	0.17599843200584853	0.18983668410251472	0.18891768415297197	0.2380846556249832	0.20176715685275018	0.206937982985681	0.24535838283444983	0.0971842539929457	0.1902990331906728	0.1744604598380033	0.23556228514728172	0.2170254012692942	0.14826958423000053	0.2069439908871435	0.17592108674648385	0.18114910267316542	0.2200258557531815	0.2266618324202592	0.15502097401018172	0.26142199878395966	0.2017400554197958	0.16348782340114706	0.2798298422771394	0.2283602579528665	0.288630395647888	0.25849532680037723	0.25849532680037723	0.25849532680037723	0.25849532680037723	0.25849532680037723	0.25849532680037723	0.25849532680037723	0.25849532680037723	0.25849532680037723	0.25849532680037723	0.25849532680037723	0.25849532680037723
0.04821805764011658	0.011674882265148503	0.10758262295875458	0.11495505734011642	0.07234742195456162	0.08088050099670158	0.11004248677188898	0.052977074898083586	0.07559585042432009	0.10176442447851101	0.1141218841504843	0.21818184642138497	0.2231724091340213	0.1717936777911465	0.2133685351938973	0.21413623540519824	0.2991576449768882	0.1454692327041427	0.2396421895141383	0.22323896318411227	0.25435533143350086	0.20457993133857108	0.23168776063782348	0.24991359690249867	0.18645349213415982	0.1479185448725664	0.28346453765223256	0.22520642518075432	0.2290199336773955	0.21991574940341038	0.165934459583741	0.24746966416436753	0.28539139291636045	0.21150922532196018	0.1801291043172993	0.22655750004291056	0.08739381626871578	0.24775606566677752	0.23610417551158114	0.1577451505841098	0.25007512680223937	0.18387615607611466	0.22433634635304028	0.2063020258388528	0.21531918609594652	0.21531918609594652	0.21531918609594652	0.21531918609594652	0.21531918609594652	0.21531918609594652
0.11475150352077065	0.0870264781964892	0.08003532308866951	0.09519608536766666	0.08570229261879825	0.07662051478741556	0.10548248035276163	0.11057783828926332	0.08780127525310898	0.10906182783340912	0.09759756193947501	0.08434266132872068	0.11816334941134561	0.08437940204782539	0.10273865572881863	0.1004654440060013	0.080694552885449	0.0970644495884823	0.07323469390529526	0.07347093637710592	0.07056023266823315	0.07831364375032421	0.09804339583273311	0.06173029738665649	0.08705540720835997	0.08430082426979876	0.08590430088281634	0.09452729753144326	0.09496736165599895	0.10002225208537854	0.10089319343860331	0.09211819675037465	0.07848384950694817	0.07706567684683951	0.11864253409141151	0.10425066475596705	0.08754368949906563	0.0909273175433622	0.11369326670905322	0.09477887746599957	0.13238338532884988	0.12417132577857641	0.13266822571205494	0.14516282746863443	0.13065608123195033	0.1379094543502924	0.1379094543502924	0.1379094543502924	0.1379094543502924	0.1379094543502924
0.10530047330106776	0.12973326118432055	0.13359111444987445	0.1284268365332911	0.13739784952262363	0.10339779727056808	0.12019423694194938	0.11489941050766783	0.13263496354477808	0.1374181924169178	0.12278310203787876	0.15742910443293032	0.1632295229226646	0.11616166340170377	0.12322072068323928	0.13008015138352108	0.14733575745746033	0.1181171874213794	0.14402827080729103	0.12504329485623572	0.10277816456158095	0.12710662985649984	0.10568482639985788	0.1407804178517799	0.10972220700254344	0.1493408960820388	0.11547476703650657	0.14063787305570463	0.13536224966183769	0.1210881844151778	0.14791895435833538	0.12914288635396276	0.13719355789636384	0.1108972868140248	0.1422862955339522	0.08810269305332238	0.1296878766137327	0.12786243859634228	0.14296120397467973	0.135411821285511	0.135411821285511	0.135411821285511	0.135411821285511	0.135411821285511	0.135411821285511	0.135411821285511	0.135411821285511	0.135411821285511	0.135411821285511	0.135411821285511
0.29007485201246974	0.32322057422334827	0.2411023772081791	0.29755246128633306	0.2485379097237657	0.25683734145764237	0.26605031009452046	0.2755561088338363	0.15663206115515857	0.21609408499449742	0.21609408499449742	0.21609408499449742	0.21609408499449742	0.21609408499449742	0.21609408499449742	0.21609408499449742	0.21609408499449742	0.21609408499449742	0.21609408499449742	0.21609408499449742	0.21609408499449742	0.21609408499449742	0.21609408499449742	0.21609408499449742	0.21609408499449742	0.21609408499449742	0.21609408499449742	0.21609408499449742	0.21609408499449742	0.21609408499449742	0.21609408499449742	0.21609408499449742	0.21609408499449742	0.21609408499449742	0.21609408499449742	0.21609408499449742	0.21609408499449742	0.21609408499449742	0.21609408499449742	0.21609408499449742	0.21609408499449742	0.21609408499449742	0.21609408499449742	0.21609408499449742	0.21609408499449742	0.21609408499449742	0.21609408499449742	0.21609408499449742	0.21609408499449742	0.21609408499449742
0.053803285021512715	0.08114550045950109	0.08371582309370788	0.0929938244402728	0.12998247422896145	0.09530379258918639	0.09069177833806669	0.002484261328541773	0.06541579919751672	0.0007182876737007153	0.06629034817381521	0.050715225250412665	0.06535038163758666	0.0749501636442641	0.0007182876737007153	0.06940661359026029	0.03919963016451969	0.09140019501266508	0.14911301437264946	0.10846009132692316	0.1287865528497863	0.1287865528497863	0.1287865528497863	0.1287865528497863	0.1287865528497863	0.1287865528497863	0.1287865528497863	0.1287865528497863	0.1287865528497863	0.1287865528497863	0.1287865528497863	0.1287865528497863	0.1287865528497863	0.1287865528497863	0.1287865528497863	0.1287865528497863	0.1287865528497863	0.1287865528497863	0.1287865528497863	0.1287865528497863	0.1287865528497863	0.1287865528497863	0.1287865528497863	0.1287865528497863	0.1287865528497863	0.1287865528497863	0.1287865528497863	0.1287865528497863	0.1287865528497863	0.1287865528497863
0.22701623321462572	0.18980113208453114	0.23009538133905028	0.26017696056040396	0.2334781531560075	0.19755337903048828	0.22032940816977906	0.15900418582646222	0.19663171093952606	0.2384945640833388	0.1953316439018916	0.17790609517438	0.20776726577807222	0.18255881514422104	0.23642936916994717	0.1901939928301382	0.27323083403139187	0.2064938113707319	0.19159379335868268	0.287514676283096	0.26032456167663354	0.15171687927184632	0.31961409892926573	0.2822720033809987	0.16020602335852963	0.2727137399915734	0.23491888769725044	0.21785287993589753	0.22957367447220964	0.24920587450705692	0.31629828762954526	0.28517393106948624	0.3007361093495157	0.3007361093495157	0.3007361093495157	0.3007361093495157	0.3007361093495157	0.3007361093495157	0.3007361093495157	0.3007361093495157	0.3007361093495157	0.3007361093495157	0.3007361093495157	0.3007361093495157	0.3007361093495157	0.3007361093495157	0.3007361093495157	0.3007361093495157	0.3007361093495157	0.3007361093495157
0.08722906563416391	0.14874114455427942	0.13251612063444465	0.11825455999163913	0.1208171732034846	0.15097429253849026	0.06901880319600416	0.11395200331710731	0.108940980058712	0.1012998644336797	0.08790465513135108	0.1540192763704043	0.13345359632449816	0.11715472993921423	0.13972558952799694	0.14635012492314142	0.0925786529018498	0.1099825481745103	0.1424046491458465	0.10150180022770122	0.13122339232656519	0.1055816897813151	0.097942564867691	0.10176212732450306	0.10176212732450306	0.10176212732450306	0.10176212732450306	0.10176212732450306	0.10176212732450306	0.10176212732450306	0.10176212732450306	0.10176212732450306	0.10176212732450306	0.10176212732450306	0.10176212732450306	0.10176212732450306	0.10176212732450306	0.10176212732450306	0.10176212732450306	0.10176212732450306	0.10176212732450306	0.10176212732450306	0.10176212732450306	0.10176212732450306	0.10176212732450306	0.10176212732450306	0.10176212732450306	0.10176212732450306	0.10176212732450306	0.10176212732450306
0.17615196319067872	0.16213514996423226	0.17305112814191892	0.2277991909863131	0.13428038122944744	0.16447191086550347	0.20854778976647514	0.20276676233461993	0.1477057703659488	0.16593102382538774	0.16928974581047293	0.16761038481793034	0.16761038481793034	0.16761038481793034	0.16761038481793034	0.16761038481793034	0.16761038481793034	0.16761038481793034	0.16761038481793034	0.16761038481793034	0.16761038481793034	0.16761038481793034	0.16761038481793034	0.16761038481793034	0.16761038481793034	0.16761038481793034	0.16761038481793034	0.16761038481793034	0.16761038481793034	0.16761038481793034	0.16761038481793034	0.16761038481793034	0.16761038481793034	0.16761038481793034	0.16761038481793034	0.16761038481793034	0.16761038481793034	0.16761038481793034	0.16761038481793034	0.16761038481793034	0.16761038481793034	0.16761038481793034	0.16761038481793034	0.16761038481793034	0.16761038481793034	0.16761038481793034	0.16761038481793034	0.16761038481793034	0.16761038481793034	0.16761038481793034
0.0754190084389598	0.11905162958073877	0.08953861888595721	0.12155657202915088	0.07875904793963115	0.1275101056623757	0.09486587576633841	0.09703701623208474	0.11281280697116741	0.11998041649990514	0.10760591571924062	0.11874367063402377	0.08862660989905537	0.13652639193991542	0.10496012395097773	0.09764353021638959	0.10516460968758878	0.09019577139093565	0.11277009415140053	0.08234705610084388	0.08578999338616235	0.10532230358730046	0.09433184974578603	0.12816479798853045	0.10462286747032386	0.11035997327730436	0.09522672657403604	0.08794196568286343	0.09158434612844975	0.09158434612844975	0.09158434612844975	0.09158434612844975	0.09158434612844975	0.09158434612844975	0.09158434612844975	0.09158434612844975	0.09158434612844975	0.09158434612844975	0.09158434612844975	0.09158434612844975	0.09158434612844975	0.09158434612844975	0.09158434612844975	0.09158434612844975	0.09158434612844975	0.09158434612844975	0.09158434612844975	0.09158434612844975	0.09158434612844975	0.09158434612844975
0.011550679682949688	0.0875403161856983	0.026634008840299615	0.10073894861656613	0.03594124994594212	0.026024764706094643	0.056995586074090374	0.04895180809401169	0.09965193973214857	0.054962706890459	0.09961055026613079	0.09891606068693466	0.07046006582724267	0.06659975349358262	0.10100546517581033	0.12234287087097011	0.05878409554377478	0.09946544646165674	0.06759237599591834	0.12611063799189898	0.08650152217602448	0.05127618645450264	0.07996632765684299	0.08200761683805138	0.0867241542709229	0.05323043658434302	0.11255093446595586	0.08696679642000602	0.06614442702877563	0.09700630996538658	0.11323076218716097	0.06852410379598933	0.09087743299157515	0.09087743299157515	0.09087743299157515	0.09087743299157515	0.09087743299157515	0.09087743299157515	0.09087743299157515	0.09087743299157515	0.09087743299157515	0.09087743299157515	0.09087743299157515	0.09087743299157515	0.09087743299157515	0.09087743299157515	0.09087743299157515	0.09087743299157515	0.09087743299157515	0.09087743299157515
0.08432714009608742	0.10501075858046625	0.08704231170766005	0.13860856199585445	0.07004157930289212	0.1366809491157233	0.14812129744768077	0.15960526214729737	0.11259022495894563	0.12505757840839524	0.17049330521461198	0.15522279248138793	0.13685321245652332	0.17668493913090655	0.13684103035201492	0.14265766651839662	0.12378665431549224	0.173894837229582	0.14496703434848307	0.1492115070230892	0.12405956311709825	0.1331332726255157	0.15727358176653813	0.16226039667309097	0.15913877391940548	0.18975802043037976	0.21146418409725945	0.1645416255362387	0.1545499317922017	0.16565836948989335	0.17446788716824746	0.1905510808184695	0.2556403750211683	0.17219823525504385	0.20262081470021825	0.2368956180887403	0.2197582163944793	0.2197582163944793	0.2197582163944793	0.2197582163944793	0.2197582163944793	0.2197582163944793	0.2197582163944793	0.2197582163944793	0.2197582163944793	0.2197582163944793	0.2197582163944793	0.2197582163944793	0.2197582163944793	0.2197582163944793
0.09546370623545349	0.10628180896169405	0.08693801304701126	0.11564562719357252	0.08886215889615497	0.09752747962134017	0.09232541632525879	0.09739529493289789	0.0918856722092697	0.07951601188434936	0.09655951402709381	0.07508761436017848	0.06984127130825134	0.0787301315176128	0.0991011968517882	0.11091748876216052	0.08615433342704383	0.08927431542029549	0.10754128163299745	0.08295957129751201	0.11535363564565025	0.1324668212872299	0.09688708488669762	0.11946197555730702	0.09633898683352801	0.09769665002717642	0.08903528067297553	0.09696823773678134	0.11394273796884646	0.08330273255329644	0.07914865239255875	0.0812256924729276	0.0812256924729276	0.0812256924729276	0.0812256924729276	0.0812256924729276	0.0812256924729276	0.0812256924729276	0.0812256924729276	0.0812256924729276	0.0812256924729276	0.0812256924729276	0.0812256924729276	0.0812256924729276	0.0812256924729276	0.0812256924729276	0.0812256924729276	0.0812256924729276	0.0812256924729276	0.0812256924729276
0.16155602016048776	0.12508154412651873	0.1341378577364972	0.12572066406598592	0.13684985193326682	0.12088933044677695	0.1798167972740985	0.09749154589365432	0.1033443590251136	0.11340464480803138	0.1497369690723844	0.11137155679380688	0.16007193364571595	0.19194160789964396	0.17723618097161922	0.1866178432049034	0.12859966097949588	0.1590656479165386	0.16849658025600642	0.17387491740575256	0.18035099663853224	0.16624338087983323	0.1785959827749264	0.1442735086390059	0.1572503846057844	0.13408072236723415	0.14217399610564016	0.15181698029103147	0.15876487162206826	0.17013746245373096	0.17818569869702783	0.1370959463002296	0.1968282951976694	0.12970270743476733	0.1737926068846558	0.1577569007100084	0.15520849728046715	0.15648269899523778	0.15648269899523778	0.15648269899523778	0.15648269899523778	0.15648269899523778	0.15648269899523778	0.15648269899523778	0.15648269899523778	0.15648269899523778	0.15648269899523778	0.15648269899523778	0.15648269899523778	0.15648269899523778
0.03244878608255013	0.0	0.014615372487837666	0.0240977306159922	0.03028363014269815	0.024365540334106844	0.0	0.0	0.12820260245594606	0.2310661886806625	0.05148012428932795	0.0507919699831286	0.04703144394720764	0.07535120244024568	0.07906311563251234	0.06189377515956532	0.032397939566131746	0.035987434631698206	0.04488478448445709	0.04550499843641949	0.07307416426378438	0.04101152829174502	0.07654718366145752	0.05058035544176116	0.06347782623922427	0.07779069034387316	0.07701719367216785	0.045468810474345596	0.06281270801604989	0.06210544271793087	0.10011337499430994	0.17624293347807218	0.13817815423619106	0.13817815423619106	0.13817815423619106	0.13817815423619106	0.13817815423619106	0.13817815423619106	0.13817815423619106	0.13817815423619106	0.13817815423619106	0.13817815423619106	0.13817815423619106	0.13817815423619106	0.13817815423619106	0.13817815423619106	0.13817815423619106	0.13817815423619106	0.13817815423619106	0.13817815423619106
0.0926377378117825	0.15794200964363317	0.1286816851121005	0.1365933767159431	0.16413768289082392	0.15065545712591483	0.24750515557325295	0.17754709524402057	0.16655761095148985	0.20084860309629934	0.21530217065844437	0.26811179565670645	0.19484119259269825	0.15666817927410173	0.15128138081938838	0.19347699547628883	0.20567073512421924	0.23764525086077934	0.1884911566223461	0.23729555594967525	0.17941232942310878	0.20005689311568914	0.20285073551555502	0.20710784086262551	0.18346808868120784	0.22002877424549952	0.23735816844390328	0.24099110430630644	0.21837337734718684	0.20245621290367494	0.2223899593263182	0.21242308611499658	0.21242308611499658	0.21242308611499658	0.21242308611499658	0.21242308611499658	0.21242308611499658	0.21242308611499658	0.21242308611499658	0.21242308611499658	0.21242308611499658	0.21242308611499658	0.21242308611499658	0.21242308611499658	0.21242308611499658	0.21242308611499658	0.21242308611499658	0.21242308611499658	0.21242308611499658	0.21242308611499658
0.0854709208272002	0.06330331020076005	0.0996260635135261	0.06709726234881332	0.10803768673165386	0.12214225664361741	0.10952942062344441	0.0766050073152193	0.13538694622024358	0.12030234490245893	0.14302476963858607	0.13026280190012998	0.1353995495338379	0.172579502260008	0.14976866611651976	0.15492859501062606	0.1395791919671141	0.1775411218062867	0.11709050295454013	0.13748329206904827	0.0956602547548685	0.13229113281989419	0.11144115129094756	0.11222552487939258	0.11425296583605363	0.11407262605305576	0.10422958613286054	0.1484272424104195	0.11161482323525423	0.11703485197442791	0.12538449035701246	0.10614858474503189	0.10190057870037116	0.13031384035727628	0.1303999341868861	0.1159607871358472	0.12907138360522166	0.13643575604589822	0.1287057540072056	0.12622859703394446	0.12746717552057504	0.12746717552057504	0.12746717552057504	0.12746717552057504	0.12746717552057504	0.12746717552057504	0.12746717552057504	0.12746717552057504	0.12746717552057504	0.12746717552057504
0.07931151225227381	0.06537771450302893	0.11505943332561358	0.09192969267729889	0.09891711264471514	0.05170219097284776	0.11500766706921985	0.09211288931785191	0.0971493842199245	0.09457842761953551	0.1049137174330758	0.07772347051447599	0.08470699097074515	0.11646597754313281	0.0880921222898663	0.07671045769510013	0.08586993032819816	0.1020407263908311	0.09516624280474717	0.08103486656431773	0.08150726522675938	0.08173757339342615	0.12111070937591438	0.07953380403096919	0.07697117158091545	0.08652361287866313	0.10575732263586826	0.08444083356152461	0.105212878494508	0.08288973003617268	0.07157568678483579	0.0760640579042531	0.10521346749541886	0.09531723114356272	0.10071989194057175	0.09801856154206723	0.09801856154206723	0.09801856154206723	0.09801856154206723	0.09801856154206723	0.09801856154206723	0.09801856154206723	0.09801856154206723	0.09801856154206723	0.09801856154206723	0.09801856154206723	0.09801856154206723	0.09801856154206723	0.09801856154206723	0.09801856154206723
0.1622851023359981	0.15866312985582054	0.1804862298681606	0.20963036752176778	0.1291587270854327	0.2216159590563987	0.18832377879590947	0.16045720623268414	0.17949275477312476	0.20514915874837122	0.18594697716502565	0.17714445314374164	0.20021823281333453	0.21688267480322815	0.16399127154103474	0.16505495447903196	0.1833676332677047	0.16526925045181887	0.15192353998595184	0.18900502188315524	0.12796153288260811	0.19008675357421648	0.15095943029700395	0.18805938283943074	0.16957225058123307	0.20082525741908736	0.17507627966019898	0.16824234050696837	0.20261071263647581	0.17169222414463073	0.18715146839055327	0.18715146839055327	0.18715146839055327	0.18715146839055327	0.18715146839055327	0.18715146839055327	0.18715146839055327	0.18715146839055327	0.18715146839055327	0.18715146839055327	0.18715146839055327	0.18715146839055327	0.18715146839055327	0.18715146839055327	0.18715146839055327	0.18715146839055327	0.18715146839055327	0.18715146839055327	0.18715146839055327	0.18715146839055327
0.2632716771011219	0.2994544265463786	0.27009803397212695	0.2871106047950618	0.32611581060802936	0.22821364200451288	0.2907847737129078	0.24026381147793907	0.2021554232749407	0.42935067921226344	0.2719816772253278	0.3318887591313819	0.4080872652764178	0.4681815453775049	0.28996866722541936	0.3450436885315835	0.3977526343966726	0.20730690608820587	0.3173709402400094	0.24302102758436286	0.49772510192845626	0.27189599808860415	0.3654304658280653	0.3265670523930867	0.34838552905497305	0.3298056427669761	0.36629263535323314	0.28273368596531073	0.30040725578041044	0.31109943851019745	0.2830721854730976	0.29841844930483463	0.2644914503496355	0.22376055542988596	0.3859103316197189	0.3048354435248024	0.3048354435248024	0.3048354435248024	0.3048354435248024	0.3048354435248024	0.3048354435248024	0.3048354435248024	0.3048354435248024	0.3048354435248024	0.3048354435248024	0.3048354435248024	0.3048354435248024	0.3048354435248024	0.3048354435248024	0.3048354435248024
0.07870144733485043	0.09003342483106706	0.10715554870360888	0.07613575009855675	0.09245272423854987	0.10645930706971578	0.10904937211131126	0.10662453969185796	0.07857764401897059	0.07236061551796974	0.09782437748802615	0.12485658774415266	0.09876558269915148	0.1196607730987264	0.1062019716711673	0.12271612957987817	0.10511842773315716	0.09323482810340956	0.10966087981900935	0.09334776816297223	0.10023100701757097	0.10783916510775754	0.12290652786622641	0.1112280411608783	0.13305132358584976	0.10620598618604957	0.1329179018378076	0.09690862396556033	0.10050434724081593	0.1009670608595882	0.11126664208627315	0.09633037792832912	0.12099038581229905	0.09009768500774173	0.09887688239582791	0.09448728370178483	0.09448728370178483	0.09448728370178483	0.09448728370178483	0.09448728370178483	0.09448728370178483	0.09448728370178483	0.09448728370178483	0.09448728370178483	0.09448728370178483	0.09448728370178483	0.09448728370178483	0.09448728370178483	0.09448728370178483	0.09448728370178483
0.07840005845469265	0.06442608114059059	0.08503652641866322	0.06440039201694495	0.07351309898632702	0.07442127114506314	0.091525793098962	0.07661478847821311	0.0967642806956514	0.08043322440088377	0.06153013000529201	0.08090232596279648	0.11146419026896437	0.08822638137458559	0.0852356753766674	0.08647640331269811	0.07398815198419643	0.09820057724714666	0.08117247844336271	0.0780660010785516	0.08757403987864958	0.07987192999152763	0.07356398405262056	0.07707257347260864	0.06406318765073757	0.06777366008201528	0.07089167530198774	0.08729166661405283	0.07021699933215061	0.0762557739424629	0.06454519863660471	0.07040048628953381	0.07040048628953381	0.07040048628953381	0.07040048628953381	0.07040048628953381	0.07040048628953381	0.07040048628953381	0.07040048628953381	0.07040048628953381	0.07040048628953381	0.07040048628953381	0.07040048628953381	0.07040048628953381	0.07040048628953381	0.07040048628953381	0.07040048628953381	0.07040048628953381	0.07040048628953381	0.07040048628953381
0.07969841455395038	0.10168680017314338	0.0806054827824319	0.09503043208828867	0.0801917216797947	0.10092656973243938	0.0844798084830306	0.10807005403381095	0.09526888605658308	0.07959614531979387	0.07828245414759452	0.10700657004476749	0.11070491021587511	0.10211400020927787	0.07734785841048405	0.10104014100753231	0.06694904753927412	0.11512964649270296	0.07309034496004169	0.06582124733188331	0.08392022699096174	0.07467349259335007	0.07486505551950538	0.10647318654937314	0.07692082934002108	0.08373275167271517	0.07695551398077584	0.06822265167160499	0.1017645362296301	0.07076690505985182	0.09369954956590852	0.0870155312238738	0.09035754039489116	0.09035754039489116	0.09035754039489116	0.09035754039489116	0.09035754039489116	0.09035754039489116	0.09035754039489116	0.09035754039489116	0.09035754039489116	0.09035754039489116	0.09035754039489116	0.09035754039489116	0.09035754039489116	0.09035754039489116	0.09035754039489116	0.09035754039489116	0.09035754039489116	0.09035754039489116
0.07063809397043794	0.07808116235995134	0.08453133001420551	0.09290714119240308	0.06354330269442905	0.07095924034043011	0.08590760536720295	0.09255452407444587	0.10248081620153568	0.09842821496577664	0.07365919151578165	0.08262465582312321	0.08216098849359003	0.06782402874757192	0.07122222026091538	0.06693764679463815	0.08173456159128824	0.07195370173221206	0.06537111407063972	0.06058325798024663	0.06942526175391388	0.07527731670147497	0.0497339819783579	0.0704902659240201	0.07817342229374602	0.07200918188577331	0.0687550311114577	0.0703821064986155	0.0703821064986155	0.0703821064986155	0.0703821064986155	0.0703821064986155	0.0703821064986155	0.0703821064986155	0.0703821064986155	0.0703821064986155	0.0703821064986155	0.0703821064986155	0.0703821064986155	0.0703821064986155	0.0703821064986155	0.0703821064986155	0.0703821064986155	0.0703821064986155	0.0703821064986155	0.0703821064986155	0.0703821064986155	0.0703821064986155	0.0703821064986155	0.0703821064986155
0.06934642535266436	0.07453248094821764	0.08097863391768614	0.08721028231480639	0.06717295743221399	0.07881457368942917	0.06753684547390143	0.07270211640472285	0.09469719260509633	0.07418433473956512	0.05609081559037236	0.0714439711971524	0.06467350050322813	0.07080560715142052	0.0497248596347942	0.05344891975738047	0.05938271865806639	0.0627902336938156	0.06903070205399069	0.06121289201867751	0.061924995612163365	0.08908770547923363	0.06176315287077423	0.06753878761735604	0.06166843818344354	0.07165063415935458	0.08685575432352552	0.0527007972338113	0.06651049622972242	0.06196254877719113	0.0625628929130816	0.06978446220864272	0.06344242890769011	0.06889319200453593	0.04184884323976814	0.053066128138420356	0.06675955538135198	0.0701108885895196	0.0978007722320538	0.06696127618191533	0.06659752669745313	0.07435698163194054	0.06649989259868425	0.06339281844666328	0.0620430196448451	0.054210033678447185	0.06586725158097813	0.06003864262971266	0.06003864262971266	0.06003864262971266
0.0	0.01876848647115498	0.0	0.0	0.0	0.19299121944201222	0.0	0.11524620364712805	0.1804964513493653	0.18250239558232503	0.22654179679802106	0.16373390911116997	0.0	0.28173173708345983	0.16373390911116997	0.22093034088227242	0.18248597608279774	0.18250239558232503	0.0	0.07300704347224453	0.0	0.0	0.12903996757082015	0.0	0.18250239558232503	0.0	0.31398082310284336	0.20884591376601572	0.25345386042628043	0.07303055729008566	0.22630180435869124	0.4029748098593687	0.14567419877804014	0.2743245043187044	0.2743245043187044	0.2743245043187044	0.2743245043187044	0.2743245043187044	0.2743245043187044	0.2743245043187044	0.2743245043187044	0.2743245043187044	0.2743245043187044	0.2743245043187044	0.2743245043187044	0.2743245043187044	0.2743245043187044	0.2743245043187044	0.2743245043187044	0.2743245043187044
0.38822266835282454	0.0	0.0007436473217477986	0.0	0.44042388899041124	0.45469235942282593	0.35964010999186863	0.08650805083449768	0.33524871491476155	0.5304417306807189	0.32237189554888795	0.0	0.0	0.0	0.4641308292205961	0.3006408558737063	0.6114692691237514	0.4409678260203931	0.0	0.5503579643756423	0.5091690334227761	0.45535771916176293	0.45113508868663105	0.0007436473217477986	0.07507863379568523	0.3225044065107987	0.3352487149147615	0.003684829583440074	0.0007436473217477986	0.46361637330212957	0.4402177938608975	0.2126334171732136	0.3264256055170555	0.3264256055170555	0.3264256055170555	0.3264256055170555	0.3264256055170555	0.3264256055170555	0.3264256055170555	0.3264256055170555	0.3264256055170555	0.3264256055170555	0.3264256055170555	0.3264256055170555	0.3264256055170555	0.3264256055170555	0.3264256055170555	0.3264256055170555	0.3264256055170555	0.3264256055170555
0.05310321001662666	0.07175360581318485	0.06561215200204461	0.056154785463917944	0.0627868891065036	0.06292891147167894	0.06282424669888294	0.05348256951134645	0.04979273033210558	0.06671246829249632	0.06313345702954083	0.052059147263693706	0.07201988488962069	0.07398936141824039	0.06154681861392294	0.06182733119495709	0.054042006118409786	0.06573935887354793	0.05679202060764162	0.05007794035538523	0.0736095696772287	0.06184375501630697	0.06184375501630697	0.06184375501630697	0.06184375501630697	0.06184375501630697	0.06184375501630697	0.06184375501630697	0.06184375501630697	0.06184375501630697	0.06184375501630697	0.06184375501630697	0.06184375501630697	0.06184375501630697	0.06184375501630697	0.06184375501630697	0.06184375501630697	0.06184375501630697	0.06184375501630697	0.06184375501630697	0.06184375501630697	0.06184375501630697	0.06184375501630697	0.06184375501630697	0.06184375501630697	0.06184375501630697	0.06184375501630697	0.06184375501630697	0.06184375501630697	0.06184375501630697
0.05673536378361836	0.05066897249591095	0.054935004242381215	0.050747026859285324	0.0654333337819239	0.06331220799163521	0.04579085456833143	0.05596043688040713	0.06078830550142586	0.06393458673023131	0.05776171027933124	0.07446550722661387	0.06518937962843045	0.06802038176127974	0.06142381727298317	0.07083426323230926	0.06571140037391149	0.06521762575250845	0.060343688407329725	0.05213587462959592	0.06342440824366428	0.04386620434471241	0.053645306294188344	0.053645306294188344	0.053645306294188344	0.053645306294188344	0.053645306294188344	0.053645306294188344	0.053645306294188344	0.053645306294188344	0.053645306294188344	0.053645306294188344	0.053645306294188344	0.053645306294188344	0.053645306294188344	0.053645306294188344	0.053645306294188344	0.053645306294188344	0.053645306294188344	0.053645306294188344	0.053645306294188344	0.053645306294188344	0.053645306294188344	0.053645306294188344	0.053645306294188344	0.053645306294188344	0.053645306294188344	0.053645306294188344	0.053645306294188344	0.053645306294188344
0.07234917993602868	0.06035830616042289	0.058628795920169605	0.05697989943109587	0.06850562863600765	0.07006484727151979	0.055300190880184286	0.07242811272029363	0.0587708432597796	0.06276230315850338	0.061692405045370845	0.05792125308433911	0.06530643178809274	0.06495313155685718	0.060117751167660154	0.06775856463225871	0.05977275320506108	0.061774578468759805	0.06543787873267265	0.05755472732908512	0.059563769091061744	0.045230285350994784	0.052397027221028264	0.052397027221028264	0.052397027221028264	0.052397027221028264	0.052397027221028264	0.052397027221028264	0.052397027221028264	0.052397027221028264	0.052397027221028264	0.052397027221028264	0.052397027221028264	0.052397027221028264	0.052397027221028264	0.052397027221028264	0.052397027221028264	0.052397027221028264	0.052397027221028264	0.052397027221028264	0.052397027221028264	0.052397027221028264	0.052397027221028264	0.052397027221028264	0.052397027221028264	0.052397027221028264	0.052397027221028264	0.052397027221028264	0.052397027221028264	0.052397027221028264
0.0573435769330369	0.04999896702455191	0.06517413286742227	0.06247179269399891	0.053276102482018944	0.04564823522195085	0.06336828557670847	0.04463853661428116	0.0572171442079651	0.054303399604837765	0.06395433116204947	0.06559643769695643	0.062013917903354435	0.05821778971878813	0.05863983936552662	0.049236711935894864	0.06183002510679286	0.05649094584712583	0.052900220516374954	0.0546955831817504	0.0546955831817504	0.0546955831817504	0.0546955831817504	0.0546955831817504	0.0546955831817504	0.0546955831817504	0.0546955831817504	0.0546955831817504	0.0546955831817504	0.0546955831817504	0.0546955831817504	0.0546955831817504	0.0546955831817504	0.0546955831817504	0.0546955831817504	0.0546955831817504	0.0546955831817504	0.0546955831817504	0.0546955831817504	0.0546955831817504	0.0546955831817504	0.0546955831817504	0.0546955831817504	0.0546955831817504	0.0546955831817504	0.0546955831817504	0.0546955831817504	0.0546955831817504	0.0546955831817504	0.0546955831817504
[truncated: 6 more columns]
