# Supplementary material for: Neuronal tuning aligns dynamically with object and texture manifolds across the visual hierarchy
Source: Nat Neurosci. 2026 Mar 10;29(4):864–75. doi: 10.1038/s41593-026-02207-1 (PMC13061647; doi:10.1038/s41593-026-02207-1)
Supplement: Supplementary file 10 — Attribution data for time windows 5, 10, 20, 25 and 50 ms, for panel b. Time window specific evolution trajectory of time windows 10, 20, 25 and 50 ms, for panel c. [file 41593_2026_2207_MOESM10_ESM.zip › ExtendedFig4_Source_data/FigureExtended4C_src_normresp_wdw_80-100_DeePSim_mean.csv]

0	1	2	3	4	5	6	7	8	9	10	11	12	13	14	15	16	17	18	19	20	21	22	23	24	25	26	27	28	29	30	31	32	33	34	35	36	37	38	39	40	41	42	43	44	45	46	47	48	49
0.33372843212209274	0.20296057525374198	0.35628210060557514	0.3565899035609934	0.3423703461586116	0.40642051262181506	0.3013343779126684	0.5378733541280317	0.5311215616151576	0.6156017903022425	0.6022798998007499	0.6921740122377711	0.7797998554391992	0.7709123708437935	0.790702179632485	0.7133558438939048	0.769794408341513	0.7501870039188027	0.872940623805144	0.7755895032620521	0.7904664825560273	0.9967962656627306	0.8992093474271995	0.8492673880228159	0.9313653041953777	0.9865873124237492	0.9824574079837772	0.9706970049228634	0.9840788716482695	1.0260588033221305	1.1386370681482108	1.109886268227153	0.9720833038761967	1.0186776455578803	1.0125920058042766	1.0829074300702313	0.9749045984507436	1.1293929509798557	1.0688995509418728	1.0938409499888995	1.1464871934543321	1.1582309772193684	1.2073451487420188	1.1766932580074063	1.2853240068143121	1.1651945855488972	1.1766564382709561	1.1709255119099267	1.1709255119099267	1.1709255119099267
0.45980054288574324	0.7876512525084322	0.8809389475229619	0.9297988156383235	0.7736729212061642	1.0296228310199307	0.8490921095206803	0.8870502794582701	0.9083546059227008	0.9471493263865529	0.9096683059733881	1.047733473223704	1.036662201915572	1.3338907720386013	1.0431721868333887	1.1876808929257086	1.1023320137650723	1.165649891279466	1.3415075419104165	1.1940186282363419	1.1624101881560243	1.1473120062656446	1.419913653236862	1.249129104510076	1.2965153533404683	1.1679422727177653	1.2278844455587081	1.025581976391067	1.05212672219388	1.0809736693437164	1.221143057302053	1.1071497401946757	1.1459693826078237	1.252822128371891	1.3714024126873583	1.3121122705296246	1.3121122705296246	1.3121122705296246	1.3121122705296246	1.3121122705296246	1.3121122705296246	1.3121122705296246	1.3121122705296246	1.3121122705296246	1.3121122705296246	1.3121122705296246	1.3121122705296246	1.3121122705296246	1.3121122705296246	1.3121122705296246
0.16452094985027	0.4049549923136286	0.3652589456111791	0.4024171998775696	0.6551101017551985	0.5624558778971394	0.4803130852432424	0.5358574915623804	0.7445233917592171	0.6301832815163311	0.9529880821633625	0.7913417405463342	0.6605854712013663	0.8371023888329417	0.8018083463819964	0.8603406569747974	0.7582211019775875	0.8181475800085658	0.9895718637522529	0.821861600576691	0.6967992526486623	0.6813424031629532	0.8383594272309141	0.9610230778836393	0.7678911995876322	1.1779161199839827	1.022481994148917	0.8795550040602339	0.9174645280493744	1.1026815816875644	0.9092570464131231	1.1591682669446095	1.1227045283330033	1.1409363976388065	1.1409363976388065	1.1409363976388065	1.1409363976388065	1.1409363976388065	1.1409363976388065	1.1409363976388065	1.1409363976388065	1.1409363976388065	1.1409363976388065	1.1409363976388065	1.1409363976388065	1.1409363976388065	1.1409363976388065	1.1409363976388065	1.1409363976388065	1.1409363976388065
0.55275844842423	0.5034359270315137	0.571747289870378	0.5136011463682738	0.46567969710001667	0.5609666230197	0.5765352222635248	0.5099983513628809	0.4846532660631087	0.4821972349522741	0.5271423851205672	0.47798263386165496	0.5468275559340616	0.5945024923317151	0.47777827143607465	0.5858507717274781	0.581545350790021	0.522798212606355	0.5018926071547147	0.5041950706958102	0.5883670412174397	0.5421406750438248	0.5903510752603065	0.6353857496244225	0.5200529364466143	0.5183845593670746	0.5689442032183166	0.7140413738258137	0.5447570930650133	0.6628614734480227	0.5188227686376966	0.571912456961967	0.7094172359230038	0.5128346304225438	0.6130339612749734	0.506549525167401	0.5069644001534664	0.5361798937354163	0.5215721469444414	0.5215721469444414	0.5215721469444414	0.5215721469444414	0.5215721469444414	0.5215721469444414	0.5215721469444414	0.5215721469444414	0.5215721469444414	0.5215721469444414	0.5215721469444414	0.5215721469444414
0.380233109201504	0.3732691279649715	0.4103280213468982	0.3792701438021229	0.47526160912677795	0.6546475012186367	0.4769255622178816	0.5883976232504954	0.6328094971965394	0.6049879698130399	0.7064393884177208	0.7213036159575855	0.49930746724126546	0.5698627512340921	0.7679434267618955	0.8103560536793835	0.8292528659462798	0.7253185689870079	0.8584253275659219	0.8442956459869373	1.0483976712466823	0.8934070700558343	1.0327627915540576	1.155492840250968	1.1307788376316328	0.9672889320759599	1.0944591221613638	1.0730834221493322	0.8944049741776263	1.178858082327903	1.0366315282527647	1.0366315282527647	1.0366315282527647	1.0366315282527647	1.0366315282527647	1.0366315282527647	1.0366315282527647	1.0366315282527647	1.0366315282527647	1.0366315282527647	1.0366315282527647	1.0366315282527647	1.0366315282527647	1.0366315282527647	1.0366315282527647	1.0366315282527647	1.0366315282527647	1.0366315282527647	1.0366315282527647	1.0366315282527647
0.7074907284051959	0.5226183945584183	0.7122453838487833	0.626627414313057	0.5355962649082697	0.5555519908355466	0.5830699597228358	0.6557618179475678	0.7257906176816296	0.6092517109149701	0.6380821105405369	0.6640965061965485	0.7011752723961774	0.6025806601158407	0.7141993138188824	0.6384303598815646	0.637597657146781	0.6699813982022659	0.6349754570244993	0.6559698431631684	0.5879346278735178	0.604275897440949	0.5943309824845856	0.8080198359417774	0.6177525238696362	0.699157573458295	0.753022816878693	0.773631931350352	0.5965259854048082	0.792072722381864	0.672560794013119	0.6894070084227049	0.7184259529144872	0.7464272822273017	0.7164831464968191	0.8916190376110479	0.6293101218039979	0.7897348301744179	0.6750825430401098	0.7551996322754058	0.7151410876577577	0.7151410876577577	0.7151410876577577	0.7151410876577577	0.7151410876577577	0.7151410876577577	0.7151410876577577	0.7151410876577577	0.7151410876577577	0.7151410876577577
0.7581769166352588	0.4661613279225844	0.5810104353655948	0.5477900183839574	0.8112694906564564	0.8827648154763371	0.8976937842920798	0.9165474685255125	0.8401258590474372	1.0216709939603126	0.9226564081647696	0.7870331338419007	0.8570603712813295	0.8975273102907735	0.9921708287208868	0.9281405458657616	0.998374363637218	0.7419744851559963	1.0589453112469451	1.1937241776882699	1.2802407481902356	1.1118246437616017	0.9567560069149074	1.343442952436861	1.2340079181339516	1.1454256524737825	1.1897167853038668	1.1897167853038668	1.1897167853038668	1.1897167853038668	1.1897167853038668	1.1897167853038668	1.1897167853038668	1.1897167853038668	1.1897167853038668	1.1897167853038668	1.1897167853038668	1.1897167853038668	1.1897167853038668	1.1897167853038668	1.1897167853038668	1.1897167853038668	1.1897167853038668	1.1897167853038668	1.1897167853038668	1.1897167853038668	1.1897167853038668	1.1897167853038668	1.1897167853038668	1.1897167853038668
0.7307218970293368	0.6904138113056545	0.7316326404520022	0.6798800312307439	0.7409330436046133	0.7448161327964954	0.6637542999508833	0.8322945354035526	0.8236670642331395	0.8387899623380403	0.7920641047905654	0.7824219624726724	0.7747595382370899	0.7638690489320867	0.7923898858037729	0.8050537935200616	0.7807362375958615	0.7599476925734227	0.8591559983059938	0.8651854505064994	1.0039812853263894	1.09684338271178	1.0306747056725125	0.9848184510851237	0.898156396779137	0.8658145544011733	0.9637261055602521	0.9147703299807126	0.9147703299807126	0.9147703299807126	0.9147703299807126	0.9147703299807126	0.9147703299807126	0.9147703299807126	0.9147703299807126	0.9147703299807126	0.9147703299807126	0.9147703299807126	0.9147703299807126	0.9147703299807126	0.9147703299807126	0.9147703299807126	0.9147703299807126	0.9147703299807126	0.9147703299807126	0.9147703299807126	0.9147703299807126	0.9147703299807126	0.9147703299807126	0.9147703299807126
0.4764190228308229	0.5349096636560635	0.631131307863555	0.5723590215044855	0.6182376951571165	0.6699855871694206	0.8962800238668048	0.9069143413684457	0.9768603117506985	0.8815268392664004	1.0052651096759853	1.0274485255574832	0.9609489282976338	0.909198415392929	1.0320585616710352	0.9806647442151861	0.9685111703524333	0.9773611268008395	1.0064321986626192	1.1593989569288872	1.1077293658549117	0.9882641389489463	1.1378817888235233	1.0542898194685393	1.1165257093399477	1.258324291916886	1.0967262511906168	1.205130462567805	1.1434217965308178	1.0328677152190266	1.1614264281625655	1.1624054799714658	1.192100930366578	1.1165858403071471	1.1543433853368623	1.1543433853368623	1.1543433853368623	1.1543433853368623	1.1543433853368623	1.1543433853368623	1.1543433853368623	1.1543433853368623	1.1543433853368623	1.1543433853368623	1.1543433853368623	1.1543433853368623	1.1543433853368623	1.1543433853368623	1.1543433853368623	1.1543433853368623
0.7033920822190554	0.547088105517177	0.4533747450972164	0.5012928929168732	0.591073836602814	0.7315744711113501	0.744411314853699	0.6767454416158903	0.62173988316858	0.6977779340906947	0.9006895991654643	0.6812385587105717	0.809919011257674	0.7319128596090195	0.5142364138820145	0.8544887584910517	0.7710272772744217	0.9645760353899593	0.9959322621080321	0.7775931057466573	0.9336854536885133	0.8785149531974229	0.8302932841106715	0.9064343458528539	0.9137300900244404	0.8060284882022504	1.0286283969272032	1.0753296224692168	1.027444442216272	0.8635848332167272	0.9358545428843368	1.1680189318610257	1.079382136565788	1.123700534213407	1.123700534213407	1.123700534213407	1.123700534213407	1.123700534213407	1.123700534213407	1.123700534213407	1.123700534213407	1.123700534213407	1.123700534213407	1.123700534213407	1.123700534213407	1.123700534213407	1.123700534213407	1.123700534213407	1.123700534213407	1.123700534213407
0.720503022448843	0.6461485994367696	0.7125090058955607	0.7351764746702524	0.6921654541010994	0.7214707357846231	0.7834475531261115	0.7494558721756432	0.6665565038024236	0.6525489127064119	0.6381456089064749	0.6371536016869774	0.6297350922239414	0.5140333549140838	0.5965470739362536	0.6151801189211806	0.7263354208634034	0.6498531621421436	0.746704797447118	0.7865304383060672	0.8111674271932999	0.8021358949253967	0.6857079417531097	0.7002048974462148	0.7758904053114407	0.7645002975629495	0.9053301536218962	0.888668278387441	0.7876815097239765	0.8311390061166111	0.9010114274998131	0.8660752168082122	0.8660752168082122	0.8660752168082122	0.8660752168082122	0.8660752168082122	0.8660752168082122	0.8660752168082122	0.8660752168082122	0.8660752168082122	0.8660752168082122	0.8660752168082122	0.8660752168082122	0.8660752168082122	0.8660752168082122	0.8660752168082122	0.8660752168082122	0.8660752168082122	0.8660752168082122	0.8660752168082122
0.40241930137123844	0.5058934364220351	0.46151639374036696	0.5162490689308569	0.5362711759516734	0.5330732435570332	0.45964295466790583	0.5028089386861943	0.5065213878975654	0.5934650265304932	0.5613934892473581	0.6139363602737866	0.6138087549184323	0.7084251756359645	0.6491121445322648	0.7207245067736892	0.7338726728787837	0.7297124618786947	0.7932852704620653	0.7866611362496617	0.7591559553996516	0.8650227736944869	0.7854005499919892	0.8304702690248397	0.8781187269722915	0.9496766806648044	1.0024223247551278	0.9754795951409604	1.015550985770577	1.0443525766942072	1.033155681321137	1.0387541290076723	1.0387541290076723	1.0387541290076723	1.0387541290076723	1.0387541290076723	1.0387541290076723	1.0387541290076723	1.0387541290076723	1.0387541290076723	1.0387541290076723	1.0387541290076723	1.0387541290076723	1.0387541290076723	1.0387541290076723	1.0387541290076723	1.0387541290076723	1.0387541290076723	1.0387541290076723	1.0387541290076723
0.5111307776296089	0.615173541645744	0.6457208460234636	0.5830395997732901	0.6974851923891119	0.6333351822112689	0.704527888104554	0.6714255229020246	0.6510973534080411	0.658630547368364	0.8518887513200094	0.900198761509901	0.849354776384047	0.8645612653664503	0.9088253367733408	0.9413183226124899	1.0847012151119477	1.087053325155229	0.9357281762634656	1.157907590400085	1.208884332119255	1.1544319718497755	1.157476292581655	1.0756756015606803	1.151382909839101	1.0866606039109619	1.0792406980430787	1.0010973660944213	1.0895198252131486	1.1674282286759545	1.1222231840321821	1.1448257063540683	1.1448257063540683	1.1448257063540683	1.1448257063540683	1.1448257063540683	1.1448257063540683	1.1448257063540683	1.1448257063540683	1.1448257063540683	1.1448257063540683	1.1448257063540683	1.1448257063540683	1.1448257063540683	1.1448257063540683	1.1448257063540683	1.1448257063540683	1.1448257063540683	1.1448257063540683	1.1448257063540683
0.5377259334050923	0.5516044262542124	0.44455559207903644	0.48340293660194394	0.5620258639845881	0.4871869212527659	0.7470424649405935	0.6474488026246346	0.6064033331358438	0.6151150737210315	0.7230511343560041	0.5947416474521159	0.7010507039517537	0.8104875306391899	0.7405482432952915	0.7142964576349662	0.865568371601351	0.7713522244979736	0.9047424853537164	0.8828613752477187	0.8669912004929519	0.8420351639896864	0.8537949037278796	0.8481544629703921	1.0010669169711388	0.9583927983863602	0.9249647501550463	0.9719830980569965	0.9558952529478646	0.8342001611499825	0.8668390144063272	0.9642662267415997	0.9155526205739635	0.9155526205739635	0.9155526205739635	0.9155526205739635	0.9155526205739635	0.9155526205739635	0.9155526205739635	0.9155526205739635	0.9155526205739635	0.9155526205739635	0.9155526205739635	0.9155526205739635	0.9155526205739635	0.9155526205739635	0.9155526205739635	0.9155526205739635	0.9155526205739635	0.9155526205739635
0.5627722637043961	0.6266002093338849	0.7153005744499075	0.7066199679875613	0.8428571645916327	0.7845963557235073	1.007650323017176	0.9289354601864086	1.0111833709935272	1.1204537356699527	1.1373694731417228	1.0650893581747582	1.198166961675841	0.9948054824933553	1.3410328619849747	1.2072418564997522	1.1153163005078246	0.8981641922145068	1.109023546840014	1.1500775017878822	1.096031107668893	1.1364474667198838	1.109392677551038	1.0753960367077855	1.0379291595542235	0.8518702504020967	1.0684566231463526	1.108753969951664	1.1029272510413228	1.0356181426828568	1.0692726968620898	1.0692726968620898	1.0692726968620898	1.0692726968620898	1.0692726968620898	1.0692726968620898	1.0692726968620898	1.0692726968620898	1.0692726968620898	1.0692726968620898	1.0692726968620898	1.0692726968620898	1.0692726968620898	1.0692726968620898	1.0692726968620898	1.0692726968620898	1.0692726968620898	1.0692726968620898	1.0692726968620898	1.0692726968620898
0.632104689952986	0.671819518668978	0.690449950397208	0.5706294740302364	0.6982612477789765	0.6351179531375419	0.5948526541422784	0.6753221553886918	0.5686167736945452	0.6531699431060384	0.703698351687097	0.6284076277752711	0.5485072891275333	0.5752486453598876	0.5996911950625955	0.48712690859561175	0.6338943943092474	0.617805999384182	0.6803298291010258	0.6417865669738916	0.647012965331836	0.6207398449581075	0.6758769161161572	0.6483083805371325	0.6483083805371325	0.6483083805371325	0.6483083805371325	0.6483083805371325	0.6483083805371325	0.6483083805371325	0.6483083805371325	0.6483083805371325	0.6483083805371325	0.6483083805371325	0.6483083805371325	0.6483083805371325	0.6483083805371325	0.6483083805371325	0.6483083805371325	0.6483083805371325	0.6483083805371325	0.6483083805371325	0.6483083805371325	0.6483083805371325	0.6483083805371325	0.6483083805371325	0.6483083805371325	0.6483083805371325	0.6483083805371325	0.6483083805371325
0.49239512379837586	0.5146179059083617	0.46254849750052257	0.5507431169077306	0.5992606495462854	0.5393845951636744	0.6590607894333586	0.6296140617425696	0.5569191464496721	0.592592186255653	0.6004478547327999	0.6715531636404642	0.6329781798155962	0.6990140588512103	0.6440179299068012	0.634045843649041	0.6133607713257642	0.7615810025730757	0.6672285802449052	0.6347556945458803	0.6835827432145035	0.7002981065812394	0.6995586395950246	0.699928373088132	0.699928373088132	0.699928373088132	0.699928373088132	0.699928373088132	0.699928373088132	0.699928373088132	0.699928373088132	0.699928373088132	0.699928373088132	0.699928373088132	0.699928373088132	0.699928373088132	0.699928373088132	0.699928373088132	0.699928373088132	0.699928373088132	0.699928373088132	0.699928373088132	0.699928373088132	0.699928373088132	0.699928373088132	0.699928373088132	0.699928373088132	0.699928373088132	0.699928373088132	0.699928373088132
0.6447639432474009	0.6181490374708052	0.7087926151502588	0.5712134420928887	0.6130119586866535	0.6969289919046067	0.6098686724069222	0.565921574152454	0.5856561932934425	0.7303615313441575	0.7387355884547074	0.5778460138430304	0.8021427572033637	0.7434529641291713	0.9104966303320746	0.819387406711859	0.8950430038893147	0.8319944343189619	1.041690904610988	0.8629182099231885	0.9897664256244764	1.0731342164791433	1.1028153306148134	1.0453584174500274	1.21337699580053	1.405346732570545	1.0006847456199246	1.0770280666487266	1.0464592479916366	0.8970866911049458	0.9717729695482913	0.9717729695482913	0.9717729695482913	0.9717729695482913	0.9717729695482913	0.9717729695482913	0.9717729695482913	0.9717729695482913	0.9717729695482913	0.9717729695482913	0.9717729695482913	0.9717729695482913	0.9717729695482913	0.9717729695482913	0.9717729695482913	0.9717729695482913	0.9717729695482913	0.9717729695482913	0.9717729695482913	0.9717729695482913
0.4387437479402201	0.5337569110798068	0.45274048059263294	0.5932487476643628	0.5340670862277569	0.4818573917346826	0.43919572809681234	0.4380645314506599	0.42570619891247785	0.5175870742165333	0.44527399530873957	0.4490724271797635	0.44750313993952134	0.5427109247281086	0.4038739530735877	0.5449265821301112	0.5237347698873043	0.5467700591729309	0.5991125850293093	0.6789620659276675	0.45195462565953826	0.7260054738519338	0.6378948342310556	0.5974800239696278	0.5191985517068223	0.5562395036317618	0.5332660807311229	0.6121044581366019	0.6018337175104522	0.4413281668191004	0.6459693915356252	0.6536403939979454	0.6498048927667853	0.6498048927667853	0.6498048927667853	0.6498048927667853	0.6498048927667853	0.6498048927667853	0.6498048927667853	0.6498048927667853	0.6498048927667853	0.6498048927667853	0.6498048927667853	0.6498048927667853	0.6498048927667853	0.6498048927667853	0.6498048927667853	0.6498048927667853	0.6498048927667853	0.6498048927667853
0.5656671234652332	0.6369910001432347	0.5391508210263349	0.5562559374298428	0.5038573669915525	0.5133531260440503	0.6130493124947433	0.69535245693161	0.5030764779985101	0.6050133195218869	0.5425450068516617	0.5069969300967276	0.6301623676265814	0.5591111638661995	0.8265838990520963	0.6157626165219818	0.7000219666879093	0.6679701350952252	0.6798851555355213	0.6709413825448102	0.7848944224865294	0.8158587768045956	0.8338449545295513	0.8226356680534379	0.771255611248413	0.8236409167405072	0.8527667825164822	0.8221650000504561	0.802117120422098	0.7652518785067524	0.8605699471436713	0.7932663331526387	0.9537322760993201	0.8808878787677676	0.8670675015087372	0.8739776901382524	0.8739776901382524	0.8739776901382524	0.8739776901382524	0.8739776901382524	0.8739776901382524	0.8739776901382524	0.8739776901382524	0.8739776901382524	0.8739776901382524	0.8739776901382524	0.8739776901382524	0.8739776901382524	0.8739776901382524	0.8739776901382524
0.2908399997778826	0.35038846419115804	0.25919894912931546	0.3849547885689836	0.5055718513632271	0.4801946916387173	0.5757608268801481	0.6547650198028435	0.7580441529283319	0.7072679206192882	0.8913393427280831	0.9318528776117557	0.9722377372978795	1.1190695309693945	1.0714453721589179	1.0643788981961861	1.1241905441016056	1.0782271958593463	1.2443723962120454	1.1156016394390071	1.2205654023639834	1.3032661823912228	1.35990877384131	1.3460444217745082	1.2673966379820096	1.4086006461873375	1.4078871474662202	1.5214278837527078	1.464657515609464	1.464657515609464	1.464657515609464	1.464657515609464	1.464657515609464	1.464657515609464	1.464657515609464	1.464657515609464	1.464657515609464	1.464657515609464	1.464657515609464	1.464657515609464	1.464657515609464	1.464657515609464	1.464657515609464	1.464657515609464	1.464657515609464	1.464657515609464	1.464657515609464	1.464657515609464	1.464657515609464	1.464657515609464
0.5333878639064937	0.7407012371951959	1.2696942841756482	1.4039575382723577	1.5241771823112797	1.5283810908232502	1.4765266909243209	1.4543404674913023	1.0623642178227668	1.249712802668004	1.3192517741655851	1.4538765375973364	1.1304558896659156	1.1326853095452198	1.3204071247119031	1.3984256131358663	1.3501450402609225	1.4684811600016054	1.157981909534499	1.5036844450071674	1.3348022862083673	1.3684498986182383	1.557508680263261	1.4478486957046106	1.6780220236721588	1.3327568285717848	1.4716535082406283	1.5071965538817957	1.3607232901862367	1.4339599220340162	1.4339599220340162	1.4339599220340162	1.4339599220340162	1.4339599220340162	1.4339599220340162	1.4339599220340162	1.4339599220340162	1.4339599220340162	1.4339599220340162	1.4339599220340162	1.4339599220340162	1.4339599220340162	1.4339599220340162	1.4339599220340162	1.4339599220340162	1.4339599220340162	1.4339599220340162	1.4339599220340162	1.4339599220340162	1.4339599220340162
0.658927971138864	0.965944574063216	1.0950568430799825	1.0791912217284692	1.0177565434587073	1.0840474745205655	1.2815952453233608	1.2155592600121674	1.3264884377424484	1.2085310081859288	1.2259530327165098	1.195111853354798	1.1946983795481434	1.2981910246429942	1.305134763294457	1.3490844419607988	1.2598800715412193	1.3003316166424252	1.269807200767379	1.2669410170034316	1.1751096915657016	1.2407101549117259	1.1656348428227128	1.300118672274829	1.1967806295031356	1.1736461349722274	1.1852133822376814	1.1852133822376814	1.1852133822376814	1.1852133822376814	1.1852133822376814	1.1852133822376814	1.1852133822376814	1.1852133822376814	1.1852133822376814	1.1852133822376814	1.1852133822376814	1.1852133822376814	1.1852133822376814	1.1852133822376814	1.1852133822376814	1.1852133822376814	1.1852133822376814	1.1852133822376814	1.1852133822376814	1.1852133822376814	1.1852133822376814	1.1852133822376814	1.1852133822376814	1.1852133822376814
0.600572064153246	0.7553071009147718	0.9986734873432808	1.0553485021176976	1.1348679967881283	1.159689643617526	1.142851842573327	1.15682117701223	1.2005731395539525	1.1969272766726369	1.3250432382054786	1.231983580593174	1.2192047835978361	1.2624287008423445	1.2901923306584544	1.2342053027927662	1.4016700859906763	1.2476180420031862	1.212124425577443	1.2876554988828337	1.3105703241147535	1.2413423265884849	1.275956325351619	1.275956325351619	1.275956325351619	1.275956325351619	1.275956325351619	1.275956325351619	1.275956325351619	1.275956325351619	1.275956325351619	1.275956325351619	1.275956325351619	1.275956325351619	1.275956325351619	1.275956325351619	1.275956325351619	1.275956325351619	1.275956325351619	1.275956325351619	1.275956325351619	1.275956325351619	1.275956325351619	1.275956325351619	1.275956325351619	1.275956325351619	1.275956325351619	1.275956325351619	1.275956325351619	1.275956325351619
0.6834030019568896	0.619492912464286	0.5802155961547053	0.7048066405345942	0.7654984300069019	0.7040111721691591	0.7909187527389506	0.8512418363326878	0.7474736579579413	0.8299442380342542	0.8693028106571058	0.879721195671449	0.8657318183095369	0.8516494263016106	0.8981519317732101	0.9196230012537919	0.9132142686397355	0.9288291200099527	0.9249617810272224	0.968766439613829	0.9635023379009744	0.9708951499206722	0.9028956723330248	0.9770521170678957	0.9601556031272135	1.1671403278842614	1.073101807576816	1.1201210677305387	1.1201210677305387	1.1201210677305387	1.1201210677305387	1.1201210677305387	1.1201210677305387	1.1201210677305387	1.1201210677305387	1.1201210677305387	1.1201210677305387	1.1201210677305387	1.1201210677305387	1.1201210677305387	1.1201210677305387	1.1201210677305387	1.1201210677305387	1.1201210677305387	1.1201210677305387	1.1201210677305387	1.1201210677305387	1.1201210677305387	1.1201210677305387	1.1201210677305387
0.9840265252447926	0.9709545600968964	0.9492915126626223	0.9552259213205258	0.8191736668849593	0.9264973767016771	0.8614679731435637	0.83567262218416	0.8628165901699854	0.8609823824914371	0.8977886407924281	0.6745394162302252	1.0121685443735529	0.7624895058507019	1.0235291632998107	1.022271819413426	0.8659572300849896	0.9107123334352458	0.7422315745652998	0.874712301079172	0.8196208969140214	0.9740390042656153	0.8867936368816097	1.1096982196959657	0.7349999037390667	0.9456389162550846	0.8801990873113165	0.9107710948839077	0.6535196882703491	0.7821453915771285	0.7821453915771285	0.7821453915771285	0.7821453915771285	0.7821453915771285	0.7821453915771285	0.7821453915771285	0.7821453915771285	0.7821453915771285	0.7821453915771285	0.7821453915771285	0.7821453915771285	0.7821453915771285	0.7821453915771285	0.7821453915771285	0.7821453915771285	0.7821453915771285	0.7821453915771285	0.7821453915771285	0.7821453915771285	0.7821453915771285
0.9299170566251604	0.8837288823241959	0.7836251855634797	0.8816933132144386	0.9611260421304517	0.7716993502865728	0.9016237091953665	0.8138601654330292	0.7827821860524572	0.8168723211383105	1.0627589037645946	0.762067658415176	0.8905630834567679	0.8948160117465717	0.8029108825065265	0.8230623246288566	0.7601134408503876	0.7827603856817203	0.8251113949469857	0.886626157905052	0.9005560812128983	1.010079250145851	0.905810162586405	0.7313906487103532	0.7070841330487921	0.8677166372267741	0.7639937523567647	0.6631467455472295	0.9172289012386997	0.8664910790935658	0.8521366165663199	0.8643600276714604	0.6737875321858647	0.8088685056334249	1.0790707804681885	0.878983312025382	0.9319855495903713	0.9048544988456172	0.9184200242179943	0.9184200242179943	0.9184200242179943	0.9184200242179943	0.9184200242179943	0.9184200242179943	0.9184200242179943	0.9184200242179943	0.9184200242179943	0.9184200242179943	0.9184200242179943	0.9184200242179943
0.9000649927619113	0.45909919303656893	0.6385797907420842	0.6325321276738067	0.5185993981157674	0.6937901841723791	0.7490696856796255	0.6348218240443126	0.6977596547928109	0.4550806135602232	0.6709999386734055	0.6858027356671598	0.841695349134881	0.861796752045385	0.8049649155586703	0.9608044709686356	1.0193385529519667	1.2659775567086313	1.1403732624512006	1.2091401822638996	1.175695225752907	1.276387255525249	1.2604255898918117	1.1903804107986624	1.3312295746476817	1.2618684381574783	1.267839898582334	1.7259264657617504	1.733604644363979	1.79867934697831	1.6505241509610513	1.4993582631118645	1.603319975969814	1.5432516442575803	1.6408282792959046	1.7038403024737918	1.5636776615703059	1.713282438577627	1.7689066648334597	1.8753024109691223	1.720183809824033	2.2146629888086524	1.9674233993163428	1.9674233993163428	1.9674233993163428	1.9674233993163428	1.9674233993163428	1.9674233993163428	1.9674233993163428	1.9674233993163428
0.2788468909788369	0.4654698388127761	0.6061812262559101	0.6655883661797387	0.703866544267978	0.6094632861413649	0.7506081970012805	0.8479253245577985	0.8864132147011266	0.9984059564368237	0.9275264347363049	1.0400146910200596	1.030825675284807	1.1528166546818581	1.055456717544193	1.0329076382618203	1.0847547970668256	0.9352508469487654	1.1033458778200336	1.0953441623232272	1.116926298499762	1.0861899593523865	1.1157152701445565	1.1212131528409264	1.0258192957691155	1.0764614715579879	1.0054323552464879	1.0507645123033313	1.0280984337749097	1.0280984337749097	1.0280984337749097	1.0280984337749097	1.0280984337749097	1.0280984337749097	1.0280984337749097	1.0280984337749097	1.0280984337749097	1.0280984337749097	1.0280984337749097	1.0280984337749097	1.0280984337749097	1.0280984337749097	1.0280984337749097	1.0280984337749097	1.0280984337749097	1.0280984337749097	1.0280984337749097	1.0280984337749097	1.0280984337749097	1.0280984337749097
0.6286989629091523	0.7377283280727049	0.7303054242084894	0.710955407438842	0.6445527299093315	0.6505331421198688	0.8688321976640191	0.7504851811439612	0.704873150369124	0.6726380305640625	0.756212786704942	0.8188383066141772	0.7783582341714296	0.7158207363418619	0.7550320030783452	0.770870172307746	0.8539143761811028	0.8540590675722339	0.7552418794256606	0.8026118344357617	0.7739882346359421	0.7685177373654517	0.7489689629411045	0.8124865901052973	0.7650557028322243	0.7887711464687608	0.7887711464687608	0.7887711464687608	0.7887711464687608	0.7887711464687608	0.7887711464687608	0.7887711464687608	0.7887711464687608	0.7887711464687608	0.7887711464687608	0.7887711464687608	0.7887711464687608	0.7887711464687608	0.7887711464687608	0.7887711464687608	0.7887711464687608	0.7887711464687608	0.7887711464687608	0.7887711464687608	0.7887711464687608	0.7887711464687608	0.7887711464687608	0.7887711464687608	0.7887711464687608	0.7887711464687608
0.851514263702812	0.9385266609996191	1.0827740026332409	1.1521170987342542	1.1042196245490703	1.1674509833739126	1.1026051289802135	1.164438520663669	1.1589515007370321	1.1249174008528346	1.169524661672191	1.2012036312297556	1.2123810656532166	1.1168479003049252	1.1454662299503213	1.2010445301081905	1.1278243231069733	1.13358047787462	1.0778379015049326	1.0810156470055778	1.1001940936165011	1.0906048703110396	1.0906048703110396	1.0906048703110396	1.0906048703110396	1.0906048703110396	1.0906048703110396	1.0906048703110396	1.0906048703110396	1.0906048703110396	1.0906048703110396	1.0906048703110396	1.0906048703110396	1.0906048703110396	1.0906048703110396	1.0906048703110396	1.0906048703110396	1.0906048703110396	1.0906048703110396	1.0906048703110396	1.0906048703110396	1.0906048703110396	1.0906048703110396	1.0906048703110396	1.0906048703110396	1.0906048703110396	1.0906048703110396	1.0906048703110396	1.0906048703110396	1.0906048703110396
0.45159818405697016	0.4305172233513522	0.5112736540372207	0.4804254562700837	0.5949576799549666	0.6923907316527982	0.8484244638564516	0.8813223603041476	1.0378621031124093	1.138916868256063	1.1864017113337502	1.2211415663406875	1.2804143619170811	1.2508539373923995	1.3398429795269686	1.5074100208557542	1.4155106464440377	1.5188793430267413	1.4803422147862015	1.624101791547451	1.471576326259986	1.4708043664747388	1.539350207311998	1.5050772868933684	1.5050772868933684	1.5050772868933684	1.5050772868933684	1.5050772868933684	1.5050772868933684	1.5050772868933684	1.5050772868933684	1.5050772868933684	1.5050772868933684	1.5050772868933684	1.5050772868933684	1.5050772868933684	1.5050772868933684	1.5050772868933684	1.5050772868933684	1.5050772868933684	1.5050772868933684	1.5050772868933684	1.5050772868933684	1.5050772868933684	1.5050772868933684	1.5050772868933684	1.5050772868933684	1.5050772868933684	1.5050772868933684	1.5050772868933684
0.5822820945854533	0.8552117438631358	0.7125204449463403	0.8194659123918605	0.7636161888279649	0.9080040582597075	0.8160159501817494	0.8534598201700005	0.811685604227998	0.8686278859207132	0.9412822246857073	0.8998354822690171	0.8356880867955919	1.1043338734199943	1.0890478475437169	1.094376317046845	0.804157697923072	0.7548875378764732	0.8181578684360167	0.7885996872090698	0.7072702789690123	0.747934983089041	0.747934983089041	0.747934983089041	0.747934983089041	0.747934983089041	0.747934983089041	0.747934983089041	0.747934983089041	0.747934983089041	0.747934983089041	0.747934983089041	0.747934983089041	0.747934983089041	0.747934983089041	0.747934983089041	0.747934983089041	0.747934983089041	0.747934983089041	0.747934983089041	0.747934983089041	0.747934983089041	0.747934983089041	0.747934983089041	0.747934983089041	0.747934983089041	0.747934983089041	0.747934983089041	0.747934983089041	0.747934983089041
0.5986909079976562	0.7478261201213022	0.7648162451775099	0.7762156328130855	0.8396299735308231	0.821539369874255	0.8911066769582666	0.7995478203547743	0.7957649983091081	0.8030647926434532	0.9944009056176095	0.8373584225143518	0.8412071154173527	0.9588287893853212	0.8251616239551186	0.9547055746991578	0.9929867243821178	0.9459469422457902	1.0029125479209149	1.0047535875155167	1.0313456785831348	0.9986940358441518	1.2205193121076818	0.8819285086700683	1.122340389067494	1.0021344488687811	1.0021344488687811	1.0021344488687811	1.0021344488687811	1.0021344488687811	1.0021344488687811	1.0021344488687811	1.0021344488687811	1.0021344488687811	1.0021344488687811	1.0021344488687811	1.0021344488687811	1.0021344488687811	1.0021344488687811	1.0021344488687811	1.0021344488687811	1.0021344488687811	1.0021344488687811	1.0021344488687811	1.0021344488687811	1.0021344488687811	1.0021344488687811	1.0021344488687811	1.0021344488687811	1.0021344488687811
0.7872847658341401	0.8761503766558234	0.8417126264741208	0.7779033814828807	0.7689070177316706	0.8277064206589867	0.7852070294869139	0.8931958830493065	0.7480727543992608	0.8218346638309398	0.8170073755886951	0.9676930698768249	0.8554941612350536	0.817139249671567	0.8891073653772181	0.8697700727736288	0.7872028601298349	0.8596376306543309	0.8763668326690163	0.865500220547304	0.87093352660816	0.87093352660816	0.87093352660816	0.87093352660816	0.87093352660816	0.87093352660816	0.87093352660816	0.87093352660816	0.87093352660816	0.87093352660816	0.87093352660816	0.87093352660816	0.87093352660816	0.87093352660816	0.87093352660816	0.87093352660816	0.87093352660816	0.87093352660816	0.87093352660816	0.87093352660816	0.87093352660816	0.87093352660816	0.87093352660816	0.87093352660816	0.87093352660816	0.87093352660816	0.87093352660816	0.87093352660816	0.87093352660816	0.87093352660816
0.5345648616033475	0.6878910206734968	0.7698518689169412	0.8301201627394971	0.7772089509095096	0.8347897589228431	0.7975992734579461	0.8084654029482913	0.7158830364046527	0.8254762376979646	0.7086868386900707	0.889517077081592	0.8641838845714097	0.9060536652879231	1.1221623596055559	1.036772043296752	0.9823468051318235	0.9177019682156687	0.9869430345673524	0.8638467605619001	0.8805288497716461	0.9008357563097485	0.8906823030406973	0.8906823030406973	0.8906823030406973	0.8906823030406973	0.8906823030406973	0.8906823030406973	0.8906823030406973	0.8906823030406973	0.8906823030406973	0.8906823030406973	0.8906823030406973	0.8906823030406973	0.8906823030406973	0.8906823030406973	0.8906823030406973	0.8906823030406973	0.8906823030406973	0.8906823030406973	0.8906823030406973	0.8906823030406973	0.8906823030406973	0.8906823030406973	0.8906823030406973	0.8906823030406973	0.8906823030406973	0.8906823030406973	0.8906823030406973	0.8906823030406973
0.6507047394900956	0.8822923396811552	1.0238428269790902	1.1509052567711224	1.1373709937855385	1.2333319627128543	1.2556503402471952	1.2524867833129187	1.2020748059705135	1.2276973182537194	1.2980336970622148	1.3068173696681804	1.274788299578508	1.3363217294246896	1.2632344769804986	1.2484908630048457	1.3091467243147976	1.303656612245299	1.3057441730140376	1.4058435666444005	1.355793869829219	1.355793869829219	1.355793869829219	1.355793869829219	1.355793869829219	1.355793869829219	1.355793869829219	1.355793869829219	1.355793869829219	1.355793869829219	1.355793869829219	1.355793869829219	1.355793869829219	1.355793869829219	1.355793869829219	1.355793869829219	1.355793869829219	1.355793869829219	1.355793869829219	1.355793869829219	1.355793869829219	1.355793869829219	1.355793869829219	1.355793869829219	1.355793869829219	1.355793869829219	1.355793869829219	1.355793869829219	1.355793869829219	1.355793869829219
0.46195440080629296	0.5964759601898264	0.6505233014660741	0.8726173911571082	0.6878961085379901	0.7487881999068741	0.9631720785760203	0.8967181028835481	1.0342671748840562	0.9150979226527616	0.9698297806895846	0.9419832107367568	1.046955556621452	1.276776305919706	1.1293480480910891	1.1651714806123412	1.082179195781642	1.208351122275676	1.3234909092684137	1.458774900462934	1.3828272049119539	1.29716803485444	1.5175559071339544	1.3389341426205696	1.3655151423921157	1.6146606596247897	1.4411306910825512	1.2602645682297433	1.279061744607223	1.2666393099133924	1.3496500565465677	1.2791174428967942	1.3587333243792485	1.3314472322294402	1.3675572510502016	1.3495022416398208	1.3495022416398208	1.3495022416398208	1.3495022416398208	1.3495022416398208	1.3495022416398208	1.3495022416398208	1.3495022416398208	1.3495022416398208	1.3495022416398208	1.3495022416398208	1.3495022416398208	1.3495022416398208	1.3495022416398208	1.3495022416398208
0.8023958183490039	1.0319852264640876	1.0830621660672892	1.130248479751809	1.1883487624819011	1.280615263728209	1.2471495323469632	1.327761835137722	1.2332501587764186	1.1516260171833734	1.2481022628366645	1.2683208909921178	1.3848423048384462	1.2775503322172488	1.2658316672599408	1.2366407205745813	1.2512361939172612	1.2512361939172612	1.2512361939172612	1.2512361939172612	1.2512361939172612	1.2512361939172612	1.2512361939172612	1.2512361939172612	1.2512361939172612	1.2512361939172612	1.2512361939172612	1.2512361939172612	1.2512361939172612	1.2512361939172612	1.2512361939172612	1.2512361939172612	1.2512361939172612	1.2512361939172612	1.2512361939172612	1.2512361939172612	1.2512361939172612	1.2512361939172612	1.2512361939172612	1.2512361939172612	1.2512361939172612	1.2512361939172612	1.2512361939172612	1.2512361939172612	1.2512361939172612	1.2512361939172612	1.2512361939172612	1.2512361939172612	1.2512361939172612	1.2512361939172612
0.6631563743424911	0.9704319242123393	1.0641492301413444	1.2289858842403651	1.1642586048778776	1.2172726577144286	1.2127489438870545	1.2203724670909866	1.1792823094903984	1.208243060988813	1.070356196036027	1.2478444001080238	1.2120831085838881	1.1905365554465932	1.1940612932176515	1.3003686153001506	1.2108475387523723	1.188077801014419	1.2185604930571254	1.2932427897933485	1.2070397229126555	1.4469420145913083	1.234896494610419	1.308005808467172	1.2714511515387954	1.2714511515387954	1.2714511515387954	1.2714511515387954	1.2714511515387954	1.2714511515387954	1.2714511515387954	1.2714511515387954	1.2714511515387954	1.2714511515387954	1.2714511515387954	1.2714511515387954	1.2714511515387954	1.2714511515387954	1.2714511515387954	1.2714511515387954	1.2714511515387954	1.2714511515387954	1.2714511515387954	1.2714511515387954	1.2714511515387954	1.2714511515387954	1.2714511515387954	1.2714511515387954	1.2714511515387954	1.2714511515387954
0.7038616991372977	0.8033996433141114	0.7583249068667268	0.8235419982460433	0.7320314050574126	0.8225302980351308	0.7772155318610641	0.8293373514407196	0.7840309562410392	0.8511242748897663	0.7705648559187543	0.6966175729435148	0.8428124108677156	0.8331118052022947	0.8849947532548816	0.8517567721699647	0.8821937094883918	0.7358823457844681	0.80903802763643	0.80903802763643	0.80903802763643	0.80903802763643	0.80903802763643	0.80903802763643	0.80903802763643	0.80903802763643	0.80903802763643	0.80903802763643	0.80903802763643	0.80903802763643	0.80903802763643	0.80903802763643	0.80903802763643	0.80903802763643	0.80903802763643	0.80903802763643	0.80903802763643	0.80903802763643	0.80903802763643	0.80903802763643	0.80903802763643	0.80903802763643	0.80903802763643	0.80903802763643	0.80903802763643	0.80903802763643	0.80903802763643	0.80903802763643	0.80903802763643	0.80903802763643
0.664962223339022	0.977713236727498	1.094637180723929	1.1043847990813012	1.1383783272495656	1.1810310201990752	1.2569504596131764	1.3272066561063924	1.3340373787897781	1.2842708128405975	1.259510755446339	1.255006306902264	1.224243131436351	1.1214989297629554	1.3071497553599056	1.271923119613914	1.3811814153387905	1.3302216726903313	1.3471595889568317	1.3331982790005057	1.3475080697695556	1.3403531743850308	1.3403531743850308	1.3403531743850308	1.3403531743850308	1.3403531743850308	1.3403531743850308	1.3403531743850308	1.3403531743850308	1.3403531743850308	1.3403531743850308	1.3403531743850308	1.3403531743850308	1.3403531743850308	1.3403531743850308	1.3403531743850308	1.3403531743850308	1.3403531743850308	1.3403531743850308	1.3403531743850308	1.3403531743850308	1.3403531743850308	1.3403531743850308	1.3403531743850308	1.3403531743850308	1.3403531743850308	1.3403531743850308	1.3403531743850308	1.3403531743850308	1.3403531743850308
0.8875412436876319	1.1473044764257567	1.1868133409951245	1.3689649432215056	1.248799274331458	1.353514799732779	1.342904925192537	1.318747863942527	1.3426113518224871	1.3415177150342925	1.3420645334283898	1.3420645334283898	1.3420645334283898	1.3420645334283898	1.3420645334283898	1.3420645334283898	1.3420645334283898	1.3420645334283898	1.3420645334283898	1.3420645334283898	1.3420645334283898	1.3420645334283898	1.3420645334283898	1.3420645334283898	1.3420645334283898	1.3420645334283898	1.3420645334283898	1.3420645334283898	1.3420645334283898	1.3420645334283898	1.3420645334283898	1.3420645334283898	1.3420645334283898	1.3420645334283898	1.3420645334283898	1.3420645334283898	1.3420645334283898	1.3420645334283898	1.3420645334283898	1.3420645334283898	1.3420645334283898	1.3420645334283898	1.3420645334283898	1.3420645334283898	1.3420645334283898	1.3420645334283898	1.3420645334283898	1.3420645334283898	1.3420645334283898	1.3420645334283898
0.6822167254356756	0.9873636933250626	1.126532205183509	1.1525517086526715	1.057395926149745	1.184266138766695	1.1016403619867312	1.1594674606230762	1.3487826194265493	1.1572223637952206	1.2940741992313343	1.2351226209410406	1.0955110605832166	1.2543563977812429	1.3062535188662634	1.392019440766066	1.3833798678733793	1.3648914517894453	1.3741356598314123	1.3741356598314123	1.3741356598314123	1.3741356598314123	1.3741356598314123	1.3741356598314123	1.3741356598314123	1.3741356598314123	1.3741356598314123	1.3741356598314123	1.3741356598314123	1.3741356598314123	1.3741356598314123	1.3741356598314123	1.3741356598314123	1.3741356598314123	1.3741356598314123	1.3741356598314123	1.3741356598314123	1.3741356598314123	1.3741356598314123	1.3741356598314123	1.3741356598314123	1.3741356598314123	1.3741356598314123	1.3741356598314123	1.3741356598314123	1.3741356598314123	1.3741356598314123	1.3741356598314123	1.3741356598314123	1.3741356598314123
0.20517744252139858	0.13688821552515207	0.3284925948889317	0.4170325105244655	0.4632955556445818	0.4461065892768988	0.3218517533025566	0.5362982844817346	0.5583598992581243	0.603997770747166	0.5079566609773988	0.5487337719938096	0.6112463685925624	0.559885900277847	0.7620718034676834	0.6976633517293576	0.591496231287728	0.5270212677587893	0.5339810845452466	0.3571084401545932	0.5601955881462961	0.7167751289212022	0.6273489392765788	0.7410870123710425	0.8565811445367796	1.0280940283602116	0.8598567137328288	1.0577219083611602	0.9847623101871147	1.549569560381833	1.3447568164719348	1.4471631884268836	1.4471631884268836	1.4471631884268836	1.4471631884268836	1.4471631884268836	1.4471631884268836	1.4471631884268836	1.4471631884268836	1.4471631884268836	1.4471631884268836	1.4471631884268836	1.4471631884268836	1.4471631884268836	1.4471631884268836	1.4471631884268836	1.4471631884268836	1.4471631884268836	1.4471631884268836	1.4471631884268836
0.3410351267611373	0.354725720231901	0.5210548582759884	0.5853464576890867	0.7113971405536734	0.7307300748722282	0.8038982431226404	0.9185081752453181	0.8619598552078299	0.8954250866314467	1.0579904381651961	1.115935272518869	1.1259205739359996	1.4187326716979731	1.0704548847567785	1.3464515872156027	1.2040562413424132	1.4293275699433616	1.279343383643021	1.3945460542140757	1.3403141615733922	1.5409721238082992	1.620254825223237	1.6782078002678131	1.6492313127455251	1.6492313127455251	1.6492313127455251	1.6492313127455251	1.6492313127455251	1.6492313127455251	1.6492313127455251	1.6492313127455251	1.6492313127455251	1.6492313127455251	1.6492313127455251	1.6492313127455251	1.6492313127455251	1.6492313127455251	1.6492313127455251	1.6492313127455251	1.6492313127455251	1.6492313127455251	1.6492313127455251	1.6492313127455251	1.6492313127455251	1.6492313127455251	1.6492313127455251	1.6492313127455251	1.6492313127455251	1.6492313127455251
0.8727851136478062	0.9430430569453567	0.8277918495555948	1.0068962430219175	0.9754657933466184	0.975339566804466	0.9991209099933925	1.0644307381290403	0.9722212662128237	0.6699121496567305	0.8635440498135899	0.7667280997351602	0.7667280997351602	0.7667280997351602	0.7667280997351602	0.7667280997351602	0.7667280997351602	0.7667280997351602	0.7667280997351602	0.7667280997351602	0.7667280997351602	0.7667280997351602	0.7667280997351602	0.7667280997351602	0.7667280997351602	0.7667280997351602	0.7667280997351602	0.7667280997351602	0.7667280997351602	0.7667280997351602	0.7667280997351602	0.7667280997351602	0.7667280997351602	0.7667280997351602	0.7667280997351602	0.7667280997351602	0.7667280997351602	0.7667280997351602	0.7667280997351602	0.7667280997351602	0.7667280997351602	0.7667280997351602	0.7667280997351602	0.7667280997351602	0.7667280997351602	0.7667280997351602	0.7667280997351602	0.7667280997351602	0.7667280997351602	0.7667280997351602
0.729353279745673	0.8840973602474197	0.7478848260505491	0.8833623846267132	0.8138421895934845	1.0730666927268946	1.0760588422201005	0.8664068950041988	0.9899258790360423	0.948103925473369	1.127357485656023	1.0335441540916912	0.9214012425394587	1.0623717966454806	1.2321349903064427	1.1453823218645993	1.2344883905846555	0.9175148628624493	1.0760016267235524	1.0760016267235524	1.0760016267235524	1.0760016267235524	1.0760016267235524	1.0760016267235524	1.0760016267235524	1.0760016267235524	1.0760016267235524	1.0760016267235524	1.0760016267235524	1.0760016267235524	1.0760016267235524	1.0760016267235524	1.0760016267235524	1.0760016267235524	1.0760016267235524	1.0760016267235524	1.0760016267235524	1.0760016267235524	1.0760016267235524	1.0760016267235524	1.0760016267235524	1.0760016267235524	1.0760016267235524	1.0760016267235524	1.0760016267235524	1.0760016267235524	1.0760016267235524	1.0760016267235524	1.0760016267235524	1.0760016267235524
0.459520103387461	0.5451822853335613	0.8974691110603275	0.8175425658676642	0.8523413186807448	0.7008278673760442	0.8166302075000639	1.1281013373618751	0.9738799374926969	1.1383666350477504	1.2347537393014287	1.254008099038025	0.9768159759649552	1.400681504235414	1.3282534940332051	1.3644674991343095	1.3644674991343095	1.3644674991343095	1.3644674991343095	1.3644674991343095	1.3644674991343095	1.3644674991343095	1.3644674991343095	1.3644674991343095	1.3644674991343095	1.3644674991343095	1.3644674991343095	1.3644674991343095	1.3644674991343095	1.3644674991343095	1.3644674991343095	1.3644674991343095	1.3644674991343095	1.3644674991343095	1.3644674991343095	1.3644674991343095	1.3644674991343095	1.3644674991343095	1.3644674991343095	1.3644674991343095	1.3644674991343095	1.3644674991343095	1.3644674991343095	1.3644674991343095	1.3644674991343095	1.3644674991343095	1.3644674991343095	1.3644674991343095	1.3644674991343095	1.3644674991343095
0.3711721798286737	0.7124990673585315	0.7923050672197174	0.8116430836959188	1.151371041729544	1.2883657248577072	0.90047324108261	1.0450334340216318	1.2333750644917199	1.2690833720946184	1.1694909111267282	1.415543520773586	1.3862906472681622	1.2432767317812734	1.3185581327771463	1.511080839078153	1.4823685466073808	1.5134831767028862	1.7465106351952644	1.418320097596601	1.43031993189968	1.5615520658343822	1.668154731786131	1.5661527230464989	1.5322201300761917	1.3397426389939917	1.6040824729099417	1.7601067000803	1.682094586495121	1.682094586495121	1.682094586495121	1.682094586495121	1.682094586495121	1.682094586495121	1.682094586495121	1.682094586495121	1.682094586495121	1.682094586495121	1.682094586495121	1.682094586495121	1.682094586495121	1.682094586495121	1.682094586495121	1.682094586495121	1.682094586495121	1.682094586495121	1.682094586495121	1.682094586495121	1.682094586495121	1.682094586495121
0.5105791727594141	0.989819146474426	1.1289268728567827	1.283228852423318	1.1556218135976308	1.3621535691300464	1.2629166068927482	1.3180574566505407	1.528285125756927	1.3396082065868264	1.5679361359022972	1.405506981318402	1.3876635252908118	1.3380833355858381	1.2064594282627192	1.4422882794135683	1.6245701559920807	1.4598994684150362	1.3736476123405785	1.3731037596924143	1.4884496010440524	1.4511122408969417	1.431904808564339	1.4415085247306405	1.4415085247306405	1.4415085247306405	1.4415085247306405	1.4415085247306405	1.4415085247306405	1.4415085247306405	1.4415085247306405	1.4415085247306405	1.4415085247306405	1.4415085247306405	1.4415085247306405	1.4415085247306405	1.4415085247306405	1.4415085247306405	1.4415085247306405	1.4415085247306405	1.4415085247306405	1.4415085247306405	1.4415085247306405	1.4415085247306405	1.4415085247306405	1.4415085247306405	1.4415085247306405	1.4415085247306405	1.4415085247306405	1.4415085247306405
0.7011172648979982	1.0936579829080202	1.2598234544725313	1.3698167512373047	1.3539196030095406	1.3630870186130095	1.3590750844841377	1.439816154846523	1.41650771093226	1.355372417228364	1.3579067492894	1.6090035475686992	1.4010338400909648	1.4279982067618047	1.3466916854192794	1.1770120732351301	1.237455319552235	1.282248021366943	1.4534869185637014	1.4437702748677388	1.4010452113300895	1.4224077430989142	1.4224077430989142	1.4224077430989142	1.4224077430989142	1.4224077430989142	1.4224077430989142	1.4224077430989142	1.4224077430989142	1.4224077430989142	1.4224077430989142	1.4224077430989142	1.4224077430989142	1.4224077430989142	1.4224077430989142	1.4224077430989142	1.4224077430989142	1.4224077430989142	1.4224077430989142	1.4224077430989142	1.4224077430989142	1.4224077430989142	1.4224077430989142	1.4224077430989142	1.4224077430989142	1.4224077430989142	1.4224077430989142	1.4224077430989142	1.4224077430989142	1.4224077430989142
0.768009669741777	1.0557656668306217	1.4158891296444227	1.1730042189226182	1.2805785330008854	1.2960853845991167	1.4701296506840222	1.5026655566109985	1.3351996730979812	1.3138860224808147	1.2663673933068722	1.1506537522763667	1.206187028584448	1.5263428649895903	1.3287983869172728	1.2884132398906698	1.4264206899011769	1.4736083987110908	1.450014544306134	1.450014544306134	1.450014544306134	1.450014544306134	1.450014544306134	1.450014544306134	1.450014544306134	1.450014544306134	1.450014544306134	1.450014544306134	1.450014544306134	1.450014544306134	1.450014544306134	1.450014544306134	1.450014544306134	1.450014544306134	1.450014544306134	1.450014544306134	1.450014544306134	1.450014544306134	1.450014544306134	1.450014544306134	1.450014544306134	1.450014544306134	1.450014544306134	1.450014544306134	1.450014544306134	1.450014544306134	1.450014544306134	1.450014544306134	1.450014544306134	1.450014544306134
0.8114461275399855	0.9979292765374651	1.075884958152144	1.1851323191129002	1.1236975841245151	1.2428666462952227	1.3890117499983594	1.2880432125583763	1.341693013292259	1.3232277567272939	1.2927674828135995	1.2876574546036814	1.3298089701890903	1.2697511240234158	1.2373187587212437	1.348298381793716	1.4031204543997562	1.3819275760151184	1.4068332465132953	1.2763419946673182	1.3415876205903068	1.3415876205903068	1.3415876205903068	1.3415876205903068	1.3415876205903068	1.3415876205903068	1.3415876205903068	1.3415876205903068	1.3415876205903068	1.3415876205903068	1.3415876205903068	1.3415876205903068	1.3415876205903068	1.3415876205903068	1.3415876205903068	1.3415876205903068	1.3415876205903068	1.3415876205903068	1.3415876205903068	1.3415876205903068	1.3415876205903068	1.3415876205903068	1.3415876205903068	1.3415876205903068	1.3415876205903068	1.3415876205903068	1.3415876205903068	1.3415876205903068	1.3415876205903068	1.3415876205903068
0.05558868849565814	0.1315817369953934	0.19984430190757924	0.14987133352359316	0.2866326379462146	0.41721169898288657	0.21061972719630812	0.4459503447472536	0.2644776144860427	0.3547944579788567	0.48788547160650664	0.4182855587141205	0.6285643941560326	0.4653685955828665	0.6123567033227443	0.5870846593952809	0.5516050137565366	0.5369635984035388	0.79821807753779	1.0278899042880738	1.0422859117196448	1.030568267545667	0.9137232707862101	1.028622872525059	1.210342149676153	1.0746939151737966	1.262473039417726	1.2559499294249579	1.0334271053391217	1.2546000493664666	1.189054065655555	1.442884485427243	0.7281356843572223	0.9925609126245358	1.2958165904517678	1.1200097595609146	0.9547833785494936	1.117683544937056	1.1909597641850187	1.5157214160445316	1.3232979615902585	1.419509688817395	1.419509688817395	1.419509688817395	1.419509688817395	1.419509688817395	1.419509688817395	1.419509688817395	1.419509688817395	1.419509688817395
0.5251555690936286	0.282729954257329	0.40603862512910416	0.3905566818233032	0.36698495587474994	0.49747423268439483	0.6184296495751134	0.5675019101754374	0.24785953409994468	0.5381066300781161	0.41811533618154373	0.48434696580775194	0.634051373394123	0.39690224903707116	0.9256860114629404	0.9051397488002172	0.8777452626176486	0.634861318621122	0.8375301513492084	0.9934876275598131	0.5288577655377606	0.8433572919949079	0.6714947462808849	1.0111620517770394	0.7461986163433717	0.9390687258953748	1.0652596228786435	0.9871076498940524	1.2378847785809115	0.9752266698560995	0.9892833921421025	0.7826996521492983	0.6973780214806282	0.8124952840417379	1.0308384288995633	0.9661945102241483	0.8072336283831292	0.8787120275365543	1.0454719107307688	0.7344337356143723	1.0888701414936601	0.8188272169817772	0.808307950573185	0.7121215780613505	0.8606956898398247	0.8391981482176373	0.849946919028731	0.849946919028731	0.849946919028731	0.849946919028731
0.3821711700999601	0.39941745379617105	0.4164734733126222	0.4639733898573141	0.4248874623950156	0.36045649839940674	0.4222327243122481	0.3858362605476312	0.4128881088214025	0.4439359531248642	0.441925606512768	0.43761855912994735	0.35916760340997256	0.3792757978685316	0.5020493706095116	0.46260364837381385	0.46786025923376795	0.37048501883880625	0.452216312897142	0.4461366581434891	0.609786254099322	0.5294175975076596	0.5875631502726301	0.6421882532375455	0.589122641215502	0.5296294988650472	0.5963967305108587	0.6562346032079879	0.6069030662543883	0.6429356376512725	0.6145985512519699	0.6798737243855678	0.6715938552581658	0.6947816043564251	0.6621983480413587	0.6268107775782877	0.7265974236185315	0.803534425701609	0.7047371577984304	0.7860671498570949	0.7759968831997226	0.7810320165284087	0.7810320165284087	0.7810320165284087	0.7810320165284087	0.7810320165284087	0.7810320165284087	0.7810320165284087	0.7810320165284087	0.7810320165284087
0.38097773957121894	0.3887091143781141	0.5710251441951425	0.4877945623904855	0.5210208499486577	0.5626077165982563	0.45565782976866986	0.5970723841731782	0.5138139890690576	0.5303304466947717	0.5586759861627101	0.5927972901398639	0.7394032042782521	0.6596453077719459	0.6236744206063287	0.6202979080436296	0.6010751580956017	0.7328865405620352	0.8374235992375778	0.7867240456752571	0.6762498518858218	0.8326719194421114	0.8504612964888678	0.875262142310763	1.0536218957050598	0.8491963449294025	0.8293205254460198	0.8737530653376776	0.9871790433955604	0.928265722178195	0.8127410070653036	1.0970138151943172	0.9436615182171607	0.9966051778588572	0.7497402527043149	0.6693650069603471	0.8491401742622978	0.6428078108394221	0.8001973431940369	0.852531431861606	0.8106769522903052	1.0647046461945209	0.9137096878209303	1.0189645958655762	0.9834004836472784	1.2152712151938525	1.0993358494205654	1.0993358494205654	1.0993358494205654	1.0993358494205654
0.5039922427807682	0.4703800909669515	0.411505654933779	0.516654497350279	0.47032514056781166	0.49958718612808295	0.5157157107673739	0.35359165210014687	0.4351276938832972	0.4130081723899552	0.43050950324517767	0.3832565309334701	0.28954237148642664	0.3831957930023433	0.5894943044724541	0.43216452209997913	0.43188011877404064	0.4660340332700113	0.3674234482117396	0.4582096662628266	0.5367981079092249	0.45252155354137896	0.4871867350667372	0.43324043450616	0.3661048133636251	0.47014449534416525	0.4985834081168739	0.4330749301384821	0.6580823558246423	0.5030605094790321	0.5543413799024992	0.7076887029804544	0.5036506367427486	0.6673792617340549	0.6871987017169555	0.6160220556280759	0.5696430190338119	0.6647498599731849	0.5605522002836005	0.829170854316567	0.667106329826593	0.3418878380604051	0.49087729661063867	0.4163825673355219	0.4163825673355219	0.4163825673355219	0.4163825673355219	0.4163825673355219	0.4163825673355219	0.4163825673355219
0.974214738960903	1.185943970489957	1.0623804916754012	0.9716648442696634	1.101304671992162	1.0904547558012363	1.0742541654983626	1.0415724244298497	1.1404986579283818	1.2001568942501502	1.1595717618492574	1.0700536826723457	1.1148127222608015	1.1148127222608015	1.1148127222608015	1.1148127222608015	1.1148127222608015	1.1148127222608015	1.1148127222608015	1.1148127222608015	1.1148127222608015	1.1148127222608015	1.1148127222608015	1.1148127222608015	1.1148127222608015	1.1148127222608015	1.1148127222608015	1.1148127222608015	1.1148127222608015	1.1148127222608015	1.1148127222608015	1.1148127222608015	1.1148127222608015	1.1148127222608015	1.1148127222608015	1.1148127222608015	1.1148127222608015	1.1148127222608015	1.1148127222608015	1.1148127222608015	1.1148127222608015	1.1148127222608015	1.1148127222608015	1.1148127222608015	1.1148127222608015	1.1148127222608015	1.1148127222608015	1.1148127222608015	1.1148127222608015	1.1148127222608015
0.9560080892177802	1.116781951377842	1.0648930014156395	1.0391946655090158	1.2714729854264835	1.2433645829755071	1.2019454024699328	1.1246168796833405	1.217706386124129	1.137105705427674	1.2554791344686484	1.0403938904520924	1.0045957850044145	1.100145189569491	1.1834474102701524	1.0856659884705746	1.0521579658578732	1.028644719658546	1.2504691594937578	1.0884880111741095	1.0344470984809264	0.9865214487690137	1.236104531380022	1.2230098223751795	1.0698781910739497	1.0705851633627825	0.9943339599744527	1.1972054875413596	1.236513681655763	1.0322009539529737	1.1255948942820542	1.1336529239978743	0.9236013036220164	1.089434956973898	1.0522496758400335	1.1670755689871912	0.9084852953809711	1.1633760271630766	1.1962849690686992	1.1463387236234635	1.1999300761679752	1.1731343998957193	1.1731343998957193	1.1731343998957193	1.1731343998957193	1.1731343998957193	1.1731343998957193	1.1731343998957193	1.1731343998957193	1.1731343998957193
0.8846241049463193	1.0366561708913342	0.8940540076282694	0.9426999548589026	1.1067096430702026	0.9622723077068256	0.9634348012601094	0.9106881836716212	0.9783787462035598	0.8710782774756549	0.8257152515462831	0.9390170104865384	0.9587773697404863	0.946678260808435	0.867727648099443	0.8980713193129286	1.0765115028291559	0.7935405620016767	0.8636272489733815	0.8991537895662237	0.7661392827643186	0.9545471891492593	0.9039188345823335	0.8236716152769725	0.92609565489163	0.8194896032035884	0.7585697081707037	0.8136719350039543	0.9330904162015474	0.8920593682918874	0.7884338211483252	0.8807405822344647	0.9104993088260783	1.0120278331075683	0.9563861136483741	0.7902519473274231	1.0503698476242815	0.8817617048962456	1.0239527565129836	0.9088968893498965	0.9625007202815544	0.9816531331882702	1.042813938345464	0.8139812066507226	0.9286120729387675	0.871296639794745	0.871296639794745	0.871296639794745	0.871296639794745	0.871296639794745
0.1405043560831986	0.7162243110937823	0.8637404732163428	0.8012241241494025	0.32145029249928264	0.1339285714011739	0.5285043946588629	0.8688003429946811	0.23816104524650394	1.1307498361063566	0.5037294488763725	1.3115666615917394	0.14976795460192574	0.632439788697479	1.3570052471770793	0.5478074888180897	0.3352234628317793	1.4983698591160781	0.6974889147462451	0.968102442361557	0.7984802089236759	0.9171509332126593	1.6561643800973644	0.8356405383160174	1.2192271986530345	2.646187733016681	2.3078926638110593	2.7235661781816236	3.082078181158541	2.4076244395396262	1.9828640124911758	1.8102068957538677	1.5002633583114993	1.0392979932635364	1.2338782720882129	0.8113070415439038	1.6803108615726223	2.580397240916664	2.064968817469531	2.5069522386914054	2.0458936053399	1.7111955363670623	2.4323653359550943	1.6423285700631742	1.6012475620245605	1.6217880660438675	1.6217880660438675	1.6217880660438675	1.6217880660438675	1.6217880660438675
0.2998604991450923	0.31412317667715195	0.3065771021722898	0.2602447850852286	0.183228452829048	0.35276823950854586	0.3018872748649049	0.23916013300200836	0.2916404876672281	0.42009282622726113	0.4748108019087091	0.4374173789952953	0.3548631478799186	0.290337935645065	0.463011261160694	0.1697152223879514	0.5690758113049164	0.4291366473501929	0.44790857839042314	0.6616457869738707	0.3814456508224893	0.3643030121676971	0.5838478851598451	0.578871540798956	0.77108108122449	0.4359395717096055	0.8579222267376814	0.9954080493258736	0.9228811678443877	1.0968730568460217	0.7004258271216405	0.9827974274202014	1.0370033254025062	1.000595326367648	0.7258785743835171	0.7410840804559595	0.5559289600344753	0.6097140275498568	0.6396686392855695	0.5528799717881939	0.7047750513122626	0.6401710119750812	0.8291021263662975	0.7346365691706894	0.7346365691706894	0.7346365691706894	0.7346365691706894	0.7346365691706894	0.7346365691706894	0.7346365691706894
0.41753779669055147	0.4079849772461654	0.5227833492493171	0.422330139243495	0.46479922482427644	0.41399199525953	0.4861722818742114	0.3987215830494566	0.45462047583220205	0.32504938727619725	0.4897186411093709	0.6203672760234119	0.36852291240091667	0.3612265686689979	0.4932789258023304	0.4373639438313948	0.4273620311855031	0.572587685496559	0.3575244301088657	0.4659335565190496	0.4280724719178199	0.4987181939224836	0.458432027657732	0.5411482607722478	0.36042313695724804	0.4247798541128293	0.4762058487306523	0.5083615931694179	0.5652159894805129	0.6115050746550263	0.5577954109046963	0.4493456041101251	0.3624558556515493	0.6398199470533963	0.542283667638177	0.4852648590321719	0.6125928574886936	0.41263738212386375	0.4959663246349436	0.5849153982273635	0.5404408614311536	0.5404408614311536	0.5404408614311536	0.5404408614311536	0.5404408614311536	0.5404408614311536	0.5404408614311536	0.5404408614311536	0.5404408614311536	0.5404408614311536
0.1893038500147517	0.28330617356141796	0.09744376660985281	0.20194862939093447	0.29643739664309904	0.14355260264669598	0.29865638045619247	0.129780110646869	0.27941495370080915	0.4195634814193439	0.3039153502396421	0.11898508207242106	0.32349543447077844	0.24967571267148114	0.2810299353099377	0.34586420555165953	0.2861635916767939	0.10098514776404009	0.25320445954993526	0.1775157080310462	0.38530128742322817	0.4552185210741609	0.5455149544582275	0.5853452361970313	0.2573871141540073	0.3923594209503475	0.5129248989314856	0.5847010444928761	0.4612309713789809	0.2524253494485748	0.2786579933340765	0.48693572464703755	0.45645137949871384	0.27695264413624193	0.2860559442765692	0.4423845022489538	0.47634499374757144	0.426372779210154	0.5782871450456448	0.4232492511122432	0.12129549943988886	0.272272375276066	0.272272375276066	0.272272375276066	0.272272375276066	0.272272375276066	0.272272375276066	0.272272375276066	0.272272375276066	0.272272375276066
0.19303471855363827	0.2046797197077875	0.2529926054918415	0.17028270306941284	0.1839993709875206	0.2748258804450221	0.21570707114704527	0.2721974953180623	0.28066784802404504	0.3087321484251125	0.2929096423310105	0.3019020533115033	0.3653347541122169	0.1744776169480081	0.28352037018864545	0.1839813021742757	0.17060066388875714	0.4089530163130553	0.471161576728396	0.3380465604624122	0.4492861997102933	0.49606694913091565	0.4987992011754915	0.6065303699659869	0.628731793538905	0.8290728086694501	0.7218767731359478	0.8086837405951992	0.8431702365530003	0.8270736932787195	0.9943723380340188	0.9088992799111233	0.8154842106758573	0.7450209011442563	0.6587899715180983	0.609524409746897	0.758937129827485	0.543733079347832	0.22184312421581165	0.16928603437392276	0.2707652585002108	0.32619521152725495	0.7006416560878279	0.6949593842819553	0.8499530198594827	0.8446104523646288	0.8127087054191953	0.9563527518615312	0.9269228858059924	0.6810476558795387
0.020328199520568514	0.0002520952047967014	0.05741763072895778	0.002750397400775853	0.3983639004430716	0.0020054367123796797	0.1265855084998452	0.0	0.004320299345042076	0.0012491510979895756	0.0	0.11639915462311717	0.06867501228728796	0.22604836204475295	0.10196115574088692	0.05090306388274395	0.1164074013287254	0.005569450443031651	0.31268393208706435	0.0002520952047967014	0.2346889607348371	0.12228935526145543	0.29515583185622385	0.31117443842769976	0.28446304866690364	0.3232584536555401	0.11921820701440293	0.4049411135007307	0.20235017161096397	0.20159388599657385	0.084178722053221	0.0	0.18613987779410793	0.2953001527847032	0.32868582283255604	0.22729751314274252	0.49299401687676564	0.332329817130682	0.14796883630097182	0.20976941258641696	0.532952206705193	0.43050041939293504	0.5431521200711135	0.11921820701440294	0.10753060618391858	0.11364875657137126	0.21337855405645595	0.008640598690084152	0.12840750564890813	0.3154947377727419
0.469196578518862	0.5887486101445573	0.3937065283595259	0.4139790083892187	0.5458422835135324	0.47263309453432384	0.5190137026346132	0.6624512635971248	0.5875961412430754	0.5023642427478665	0.576353310450146	0.6683999682646188	0.6690283639874123	0.7708346590576115	0.49401181207436673	0.5461930859266587	0.6595774064271167	0.5921732669222867	0.6635318066315576	0.44472907806598366	0.47425321950273197	0.735464970167582	0.6823150796748039	0.6861716190966243	0.8198482498619415	0.5875378683145426	0.6517257822571187	0.5779612661792137	0.5792476921194002	0.5667996492470446	0.7072178735485103	0.6567762419321914	0.6201566979480558	0.519836303728696	0.567868615882033	0.7682600584414172	0.6398216660762998	0.7208010274552744	0.6795408482525531	0.6782963273620529	0.687557327492984	0.5766931895040007	0.6309288472622306	0.6519171387691187	0.5370562668949739	0.7279494674950804	0.6422927225048994	0.450352501532967	0.7209371716020379	0.5630090735515224
0.642007251590945	0.7473216294462893	0.7904524877766635	0.6364693004349509	0.7975973547394031	0.6163711413033045	0.6216127294139495	0.6615548382741322	1.0020729136889546	0.9786404202937555	0.935290246023956	0.9633430666456195	0.8810500541201592	1.0822170535343076	0.9664062676337208	0.8904682295053479	0.9816170337512743	0.9586062469004808	1.006535472115195	1.2117254598715408	1.0781489361684298	1.0519884191454214	1.1394136663687122	1.1392505541884812	1.117509295220728	1.10613107186211	0.9524393389420065	1.0488199814521215	0.8690849133473871	0.8640116122223016	0.816230618490942	1.0058705435965758	0.8944187872920759	0.983032507934504	1.0432174216949368	1.0328399954100977	0.9773201457543635	1.126389192707243	1.0736498691716576	1.2297829187362195	1.0644217260008308	1.015611853588855	1.1404311818662862	1.2700757936069025	1.1697116643960541	0.9837304242577883	0.9158997287504753	0.81159541405567	0.9897216371108379	0.9225257486836662
0.3804628523275232	0.365105537923239	0.32664029514425935	0.4415735934877953	0.3616563354514106	0.35825789772436517	0.3875983892507135	0.301265325138927	0.33776654744730045	0.288018652703557	0.3996233425034455	0.44955907857726213	0.3421732055054185	0.343066851409127	0.27621543248551617	0.23586894238620396	0.44108498206381314	0.33899456017242613	0.31336068813559737	0.3640458304467385	0.3482320257703741	0.28550307514453754	0.291659504440353	0.34670444506403236	0.2905368308982202	0.40125488616312255	0.41605484063381665	0.3416400295990156	0.39964018653895633	0.2492918070878714	0.5287641728419389	0.5459887033369574	0.4002216853343893	0.38143788713828314	0.36721151478402847	0.437128753918906	0.5635111377518537	0.470711636112184	0.48795342999703345	0.4643857827070891	0.23548292465324955	0.305246941616315	0.42321481529144306	0.47444830470162763	0.7125749829547229	0.4354428570176791	0.5579482219341603	0.45988256127707294	0.36521161366417554	0.7223254528907735
0.7832324311162622	0.8066996215043594	0.7622317658184745	0.8569252150797668	0.9009432337730953	0.750159606772803	0.8001965802774189	1.0230456917609385	0.9788821926991809	0.9175725973380646	1.0077860081614798	0.991612337163915	0.9714558161065123	1.0128362066408871	1.0755408672137974	1.1264846227648737	1.0555528032112602	1.0311945271176501	1.0445491303699777	1.0880834870701828	1.0773576125167295	1.063189129416673	0.9112260339161012	1.0103660605871398	0.9248764166550156	0.8423250295332566	0.9959045515425311	1.1044996396337878	1.0434776082185448	1.0905895855438903	0.9528577534105704	0.967564921759188	0.993818085158982	1.007029240225963	1.0666716586944198	1.057182194986191	1.0374338559668805	1.1145547149999753	1.0970958915510884	1.0874326867772013	0.9407287671528988	1.0407370643866651	0.9607912519107712	1.000764158148718	1.000764158148718	1.000764158148718	1.000764158148718	1.000764158148718	1.000764158148718	1.000764158148718
1.0877974270423703	1.1591872359328372	1.0955355115348167	1.0671429991105048	0.999852957394158	1.188617415236109	0.8932037065952442	0.8332136636393798	0.9437600740429201	1.0219985678810801	0.7106700771622059	0.866334322521643	0.866334322521643	0.866334322521643	0.866334322521643	0.866334322521643	0.866334322521643	0.866334322521643	0.866334322521643	0.866334322521643	0.866334322521643	0.866334322521643	0.866334322521643	0.866334322521643	0.866334322521643	0.866334322521643	0.866334322521643	0.866334322521643	0.866334322521643	0.866334322521643	0.866334322521643	0.866334322521643	0.866334322521643	0.866334322521643	0.866334322521643	0.866334322521643	0.866334322521643	0.866334322521643	0.866334322521643	0.866334322521643	0.866334322521643	0.866334322521643	0.866334322521643	0.866334322521643	0.866334322521643	0.866334322521643	0.866334322521643	0.866334322521643	0.866334322521643	0.866334322521643
0.8517037390042599	0.8941960660977473	1.0488754461510845	0.8719320897854794	0.890776446678791	0.891361813459326	0.8910691300690584	0.8910691300690584	0.8910691300690584	0.8910691300690584	0.8910691300690584	0.8910691300690584	0.8910691300690584	0.8910691300690584	0.8910691300690584	0.8910691300690584	0.8910691300690584	0.8910691300690584	0.8910691300690584	0.8910691300690584	0.8910691300690584	0.8910691300690584	0.8910691300690584	0.8910691300690584	0.8910691300690584	0.8910691300690584	0.8910691300690584	0.8910691300690584	0.8910691300690584	0.8910691300690584	0.8910691300690584	0.8910691300690584	0.8910691300690584	0.8910691300690584	0.8910691300690584	0.8910691300690584	0.8910691300690584	0.8910691300690584	0.8910691300690584	0.8910691300690584	0.8910691300690584	0.8910691300690584	0.8910691300690584	0.8910691300690584	0.8910691300690584	0.8910691300690584	0.8910691300690584	0.8910691300690584	0.8910691300690584	0.8910691300690584
0.4014095199054907	0.3255177062917264	0.43939983848866654	0.15287072845383104	0.2232458131368643	0.2915394012513814	0.23988488168471195	0.32562352707358905	0.3109789016754843	0.3788311762160361	0.44180151419045827	0.4922439289719549	0.22204812653409275	0.39470000400028854	0.33486364401755186	0.3291573054143653	0.46113324051713805	0.24181668570093756	0.33898339730317145	0.4327327059538616	0.9712202853390283	0.37940343012618005	0.4745931946269241	0.36821093518743125	0.8944663394693338	0.4533507148445047	0.7907563552621276	0.6343710929281771	0.5535877898395482	0.6505551268673601	0.7985840822230925	1.0174451101860829	0.8265139078274442	0.7588896393229598	0.7693193271835418	0.5481057692089726	0.6587125481962572	0.6587125481962572	0.6587125481962572	0.6587125481962572	0.6587125481962572	0.6587125481962572	0.6587125481962572	0.6587125481962572	0.6587125481962572	0.6587125481962572	0.6587125481962572	0.6587125481962572	0.6587125481962572	0.6587125481962572
0.8158970218255054	0.8592800068382345	0.7452345355745934	0.7675876783987577	0.7388345240788772	0.8358340574159917	0.8431311337706506	0.8153468188682969	0.8731271638321819	0.8010898490380028	0.8203145805656165	0.7863230553032595	0.814843904941453	0.7786386245243778	0.781726929019253	0.8573393402100794	0.734713100279925	0.7137467732882226	0.7644392750300775	0.8355257065516409	0.9017709757252542	0.8631277028692163	0.8409273952474323	0.666834495766584	0.7116080897563389	0.7779543084792292	0.8003535696126287	0.7891539390459291	0.7891539390459291	0.7891539390459291	0.7891539390459291	0.7891539390459291	0.7891539390459291	0.7891539390459291	0.7891539390459291	0.7891539390459291	0.7891539390459291	0.7891539390459291	0.7891539390459291	0.7891539390459291	0.7891539390459291	0.7891539390459291	0.7891539390459291	0.7891539390459291	0.7891539390459291	0.7891539390459291	0.7891539390459291	0.7891539390459291	0.7891539390459291	0.7891539390459291
0.874283264456296	0.9036079654098708	0.7046892910910848	1.0148322087886732	0.7789015032842709	0.8429602877135636	0.883343199951894	0.7578992506943323	0.746022880544546	0.8068469830020275	0.6032728815759969	0.8287651606327555	0.6349910906805839	0.6057351538991392	0.5835913708614883	0.4604243615492007	0.5288135889297666	0.6941659817666166	0.5558554122042217	0.6352529842243752	0.5955541982142984	0.5955541982142984	0.5955541982142984	0.5955541982142984	0.5955541982142984	0.5955541982142984	0.5955541982142984	0.5955541982142984	0.5955541982142984	0.5955541982142984	0.5955541982142984	0.5955541982142984	0.5955541982142984	0.5955541982142984	0.5955541982142984	0.5955541982142984	0.5955541982142984	0.5955541982142984	0.5955541982142984	0.5955541982142984	0.5955541982142984	0.5955541982142984	0.5955541982142984	0.5955541982142984	0.5955541982142984	0.5955541982142984	0.5955541982142984	0.5955541982142984	0.5955541982142984	0.5955541982142984
0.7672261620926514	0.8626468148642844	0.8341967846692683	0.765871341685873	0.8588886117123185	0.7865705049997205	0.9875398194494363	0.859019347903854	0.867572997946369	0.8044381786653917	0.9358908209843798	0.965335406534298	0.828335175287189	0.9031770897427605	0.853343726176666	0.9344168087014826	0.9179591279154475	0.8595358238197554	0.7753644438468906	0.7891535877475381	0.8316227805964322	0.7641345572617803	0.7803745816466675	0.8031520986549023	0.775054695797015	0.8002642731062164	0.7702337495420447	0.8862852324085749	0.9057181515965228	0.8666117460437672	0.8995093418378258	0.8215626221377846	0.7361283480888106	0.7833954303109185	0.8694663955509543	0.8254755588527445	0.849018174660322	0.8372468667565331	0.8372468667565331	0.8372468667565331	0.8372468667565331	0.8372468667565331	0.8372468667565331	0.8372468667565331	0.8372468667565331	0.8372468667565331	0.8372468667565331	0.8372468667565331	0.8372468667565331	0.8372468667565331
0.6814045262610077	0.6558334000613671	0.548087039060754	0.657876396056471	0.5466708954449956	0.5532573188357911	0.4757697942279516	0.6529395325917096	0.5429439855823216	0.758752713431958	0.5815762218102721	0.6154902475853449	0.6539930567450811	0.757749809422219	0.6270257479179849	0.65477304550402	0.6797834815282139	0.6661640275492021	0.6064215463662991	0.6476091741151687	0.6968344541049116	0.4693273683687311	0.5394809296762028	0.6325883129300035	0.5906839709347812	0.45833676180600597	0.6925650455602431	0.5689210451597785	0.5353820865605191	0.5701781226610456	0.5656598255904886	0.5804112823956332	0.5730355539930609	0.5730355539930609	0.5730355539930609	0.5730355539930609	0.5730355539930609	0.5730355539930609	0.5730355539930609	0.5730355539930609	0.5730355539930609	0.5730355539930609	0.5730355539930609	0.5730355539930609	0.5730355539930609	0.5730355539930609	0.5730355539930609	0.5730355539930609	0.5730355539930609	0.5730355539930609
0.4204397417851923	0.36879497721951104	0.4501747930316977	0.25311395792702535	0.27425147563772223	0.3410016964763595	0.4382702045425864	0.40176671390100915	0.3901236457943143	0.35324311382536944	0.600866525923932	0.41252803696983337	0.566833833109723	0.612031193003473	0.7381753871158692	0.7689267432946193	0.5732246759113503	0.45539597317712505	0.3520155856177106	0.4829609473560842	0.5141193649152378	0.4545081612479511	0.5008609989686166	0.28578279987031435	0.32507018144967015	0.4761775233296107	0.3759476570973716	0.7184976847380774	0.42812796458373936	0.35860810576507945	0.5487974435845118	0.396135954863013	0.27423968101574747	0.6903576050410523	0.4822986430283999	0.4822986430283999	0.4822986430283999	0.4822986430283999	0.4822986430283999	0.4822986430283999	0.4822986430283999	0.4822986430283999	0.4822986430283999	0.4822986430283999	0.4822986430283999	0.4822986430283999	0.4822986430283999	0.4822986430283999	0.4822986430283999	0.4822986430283999
0.7521142619611764	0.8856678259567385	0.697707301007603	0.8059758417921756	1.0908005577566358	0.9666606183125185	0.8567596273738295	0.9109365379396462	0.8015530154902515	0.8861459331492997	0.8970177702244222	0.9488063480834126	0.8181492185436419	0.9238236609576577	0.9817382852896673	0.8974726508950381	0.9288227190408546	1.0559314612213018	1.0892014147741813	1.019136456325099	1.0794984905581093	1.135355013555206	1.1074267520566576	1.1074267520566576	1.1074267520566576	1.1074267520566576	1.1074267520566576	1.1074267520566576	1.1074267520566576	1.1074267520566576	1.1074267520566576	1.1074267520566576	1.1074267520566576	1.1074267520566576	1.1074267520566576	1.1074267520566576	1.1074267520566576	1.1074267520566576	1.1074267520566576	1.1074267520566576	1.1074267520566576	1.1074267520566576	1.1074267520566576	1.1074267520566576	1.1074267520566576	1.1074267520566576	1.1074267520566576	1.1074267520566576	1.1074267520566576	1.1074267520566576
0.3630402251982803	0.31417780234088777	0.4748066205192622	0.22257306263361945	0.21856679618843497	0.38611688850951903	0.27674369800558307	0.4492995275353451	0.3702418540107818	0.352391207933838	0.5327506358827344	0.32340901562696756	0.5529351417566603	0.4289167036417763	0.41473875153915357	0.3084814867225124	0.5955053010035671	0.4509520939734416	0.40695440135923083	0.7776684292388315	0.7023399496189839	0.43564577901509205	0.5735265497946475	0.7857867037555678	0.7253308442270537	0.8890717867538361	0.997318941175842	0.6411615218427594	0.6988403665178797	0.8048658076282228	0.5836114891504173	0.9201455218801888	0.661779532748869	0.3870173051849801	0.9689246478840244	0.5099451314850867	0.8371460393635287	0.5358783123387416	0.453036212878147	0.6748591971755896	0.7252381279463342	0.700048662560962	0.700048662560962	0.700048662560962	0.700048662560962	0.700048662560962	0.700048662560962	0.700048662560962	0.700048662560962	0.700048662560962
0.3873707700596058	0.33219541803766917	0.43181051389018227	0.411369894378499	0.5714849799314515	0.5396893058519269	0.4733717032240979	0.5064763285040328	0.6205329466003201	0.5135652605053668	0.5245591538464816	0.5873459273674552	0.7352872118509269	0.5309906148322892	0.7487483566988509	0.7444594250794334	0.8068407427780185	0.6342961092842918	0.7049893827624857	0.8114094877723264	0.7828827102477274	0.8666731242044764	0.8379129124993807	1.099059894846411	0.8607368161688036	0.9798983555076072	0.9798983555076072	0.9798983555076072	0.9798983555076072	0.9798983555076072	0.9798983555076072	0.9798983555076072	0.9798983555076072	0.9798983555076072	0.9798983555076072	0.9798983555076072	0.9798983555076072	0.9798983555076072	0.9798983555076072	0.9798983555076072	0.9798983555076072	0.9798983555076072	0.9798983555076072	0.9798983555076072	0.9798983555076072	0.9798983555076072	0.9798983555076072	0.9798983555076072	0.9798983555076072	0.9798983555076072
0.1523681102529614	0.41140561933400815	0.22627832640779225	0.43521775417824865	0.16076859571897345	0.34888992088455895	0.2915572470459975	0.34034552903998677	0.2940010706627776	0.3369882301960823	0.38497137987987856	0.39174925188900195	0.35243683637685475	0.42178484170533415	0.521120740801064	0.6325178872256586	0.4804874572406518	0.4163896708109086	0.5677039614712905	0.5786895945998445	0.5456889541450402	0.47826785475389877	0.25552570178922274	0.5103718864807065	0.48566968618709766	0.6124111868256468	0.5997407016025216	0.5333889539353641	0.4100926681092922	0.663013994177495	0.5365533311433937	0.5365533311433937	0.5365533311433937	0.5365533311433937	0.5365533311433937	0.5365533311433937	0.5365533311433937	0.5365533311433937	0.5365533311433937	0.5365533311433937	0.5365533311433937	0.5365533311433937	0.5365533311433937	0.5365533311433937	0.5365533311433937	0.5365533311433937	0.5365533311433937	0.5365533311433937	0.5365533311433937	0.5365533311433937
0.6279733883562342	0.5612097977609677	0.543974290771221	0.5657492565444304	0.5412850139616531	0.6708960157044321	0.5609792673322329	0.5746829671198667	0.5901535191983984	0.5400425759908418	0.5561475841205027	0.5279480724664047	0.6342001585798153	0.683452431268101	0.569211633650334	0.627234968419043	0.5674480576793586	0.6059792423664266	0.5867136500228927	0.5867136500228927	0.5867136500228927	0.5867136500228927	0.5867136500228927	0.5867136500228927	0.5867136500228927	0.5867136500228927	0.5867136500228927	0.5867136500228927	0.5867136500228927	0.5867136500228927	0.5867136500228927	0.5867136500228927	0.5867136500228927	0.5867136500228927	0.5867136500228927	0.5867136500228927	0.5867136500228927	0.5867136500228927	0.5867136500228927	0.5867136500228927	0.5867136500228927	0.5867136500228927	0.5867136500228927	0.5867136500228927	0.5867136500228927	0.5867136500228927	0.5867136500228927	0.5867136500228927	0.5867136500228927	0.5867136500228927
0.8627267431666743	0.7082744592857148	0.7155649259349557	0.6750954116322369	0.8261134646246339	0.730496090142153	0.6323981486611379	0.5282148481045499	0.6911677901357612	0.6462919276443945	0.704043009226794	0.8127913754138605	0.6105016334834175	0.7933802329710815	0.7722766052408561	0.8268438064494782	0.7779142626580896	0.7909208028213411	0.7002262702322826	0.6095432761572506	0.6168401537224574	0.6431555071201225	0.797497501928206	0.7023230970555606	0.6867922088342452	0.7458633577777514	0.6390866794697571	0.7423746892922054	0.7981244892909157	0.7702495892915607	0.7702495892915607	0.7702495892915607	0.7702495892915607	0.7702495892915607	0.7702495892915607	0.7702495892915607	0.7702495892915607	0.7702495892915607	0.7702495892915607	0.7702495892915607	0.7702495892915607	0.7702495892915607	0.7702495892915607	0.7702495892915607	0.7702495892915607	0.7702495892915607	0.7702495892915607	0.7702495892915607	0.7702495892915607	0.7702495892915607
0.7588389563355146	0.6301203176353484	0.7486835932220438	0.5125836204528521	0.6489001902772253	0.6169887501633923	0.5526924621790277	0.6423484858566053	0.6246541979382798	0.5136373463536846	0.5463600297820635	0.4533034437094463	0.5461557210989806	0.5304691853972758	0.36698977877417643	0.47317756667812544	0.5353708473143308	0.5864291118807761	0.5224950573425569	0.5548769975397267	0.5656180491304416	0.6738455557483738	0.6197318024394077	0.6197318024394077	0.6197318024394077	0.6197318024394077	0.6197318024394077	0.6197318024394077	0.6197318024394077	0.6197318024394077	0.6197318024394077	0.6197318024394077	0.6197318024394077	0.6197318024394077	0.6197318024394077	0.6197318024394077	0.6197318024394077	0.6197318024394077	0.6197318024394077	0.6197318024394077	0.6197318024394077	0.6197318024394077	0.6197318024394077	0.6197318024394077	0.6197318024394077	0.6197318024394077	0.6197318024394077	0.6197318024394077	0.6197318024394077	0.6197318024394077
1.0462469078131384	0.8357263997821964	0.9361808953799103	0.8639864949139044	0.8250976078496034	0.8787853003177549	0.9372924472423154	0.7542563397310689	0.6211439897638754	0.8027027910460927	0.8358191896366708	0.8757466656482452	0.9008695664981673	0.8944203817464408	0.7417127269020135	0.8041413901918706	0.8096693711528833	0.7684344304757457	0.6442501780105198	0.6411222574547338	0.7231088851008026	0.6758210385618705	0.7083985412779205	0.7876243642028985	0.7805584542633144	0.747935654831196	0.7642470545472552	0.7642470545472552	0.7642470545472552	0.7642470545472552	0.7642470545472552	0.7642470545472552	0.7642470545472552	0.7642470545472552	0.7642470545472552	0.7642470545472552	0.7642470545472552	0.7642470545472552	0.7642470545472552	0.7642470545472552	0.7642470545472552	0.7642470545472552	0.7642470545472552	0.7642470545472552	0.7642470545472552	0.7642470545472552	0.7642470545472552	0.7642470545472552	0.7642470545472552	0.7642470545472552
0.4025130965870245	0.45296898775991284	0.48045938104627767	0.46041505290196644	0.4639659164906461	0.2843965126920256	0.2746565281951077	0.4011581293583611	0.4097983729360078	0.47556026772622345	0.3941840490461397	0.3762126964021814	0.5472521101983648	0.44438501291246024	0.5910682546211826	0.5382801146547777	0.4036986224239991	0.44329220245430884	0.43015913665691946	0.46850096246619694	0.418635796185682	0.41521814592256123	0.4252276176864954	0.41164480399554354	0.4184362108410195	0.4184362108410195	0.4184362108410195	0.4184362108410195	0.4184362108410195	0.4184362108410195	0.4184362108410195	0.4184362108410195	0.4184362108410195	0.4184362108410195	0.4184362108410195	0.4184362108410195	0.4184362108410195	0.4184362108410195	0.4184362108410195	0.4184362108410195	0.4184362108410195	0.4184362108410195	0.4184362108410195	0.4184362108410195	0.4184362108410195	0.4184362108410195	0.4184362108410195	0.4184362108410195	0.4184362108410195	0.4184362108410195
0.8889929858733271	0.7868611675052374	0.7755024505313884	0.7111430117170765	0.8668459541908585	0.720406581086938	0.8958985678932142	0.9588000262306007	0.8130614056579855	0.9069984855294065	0.9054249436247791	0.931626298538233	0.8137089908679128	0.726630758959517	0.8879543253985106	0.8244829177000653	0.7781786391190512	0.7886618906259686	0.7461184057165812	0.7757977655986201	0.737692157084627	0.7769240945652935	0.7368588584319147	0.8123147726564314	0.774586815544173	0.774586815544173	0.774586815544173	0.774586815544173	0.774586815544173	0.774586815544173	0.774586815544173	0.774586815544173	0.774586815544173	0.774586815544173	0.774586815544173	0.774586815544173	0.774586815544173	0.774586815544173	0.774586815544173	0.774586815544173	0.774586815544173	0.774586815544173	0.774586815544173	0.774586815544173	0.774586815544173	0.774586815544173	0.774586815544173	0.774586815544173	0.774586815544173	0.774586815544173
0.37425141181169785	0.4842228807876797	0.378653786820735	0.3136736940922206	0.3536557247883072	0.3922835452508355	0.36444617382494604	0.3392994132811211	0.24490394000616256	0.42582557237754115	0.330567789997476	0.3088075290790121	0.2715728284810814	0.2511287472941064	0.36851711442357954	0.35534187337166906	0.2500139866536086	0.3126058385097957	0.3611576757561088	0.2503661421334369	0.4120233995129485	0.3319755875724525	0.26806909504080273	0.30002234130662764	0.30002234130662764	0.30002234130662764	0.30002234130662764	0.30002234130662764	0.30002234130662764	0.30002234130662764	0.30002234130662764	0.30002234130662764	0.30002234130662764	0.30002234130662764	0.30002234130662764	0.30002234130662764	0.30002234130662764	0.30002234130662764	0.30002234130662764	0.30002234130662764	0.30002234130662764	0.30002234130662764	0.30002234130662764	0.30002234130662764	0.30002234130662764	0.30002234130662764	0.30002234130662764	0.30002234130662764	0.30002234130662764	0.30002234130662764
0.676291402256188	0.6355288175154998	0.6125915677931079	0.710756730795078	0.6552256060671041	0.5930709518992971	0.6048841049300223	0.7324294622503592	0.7111048912047849	0.7132977932111353	0.6499818520585396	0.6622002013263162	0.5898935477174037	0.749327141911905	0.5946611214019804	0.7531118371074635	0.7586814072775069	0.6146909514625634	0.7130434599790956	0.6348126900235836	0.73064056006042	0.6603781412721587	0.6201084108631907	0.6085935811135731	0.6143509959883818	0.6143509959883818	0.6143509959883818	0.6143509959883818	0.6143509959883818	0.6143509959883818	0.6143509959883818	0.6143509959883818	0.6143509959883818	0.6143509959883818	0.6143509959883818	0.6143509959883818	0.6143509959883818	0.6143509959883818	0.6143509959883818	0.6143509959883818	0.6143509959883818	0.6143509959883818	0.6143509959883818	0.6143509959883818	0.6143509959883818	0.6143509959883818	0.6143509959883818	0.6143509959883818	0.6143509959883818	0.6143509959883818
0.7139594192963611	1.0471737804073722	0.9891606937140297	0.927206279329613	1.0378662212897913	1.1268956549595917	1.1978822097851813	1.1996689379088272	1.011189623603366	1.1754128272840727	1.1583255646497086	1.1152455501124052	1.3857029005252297	1.2533593116002573	1.2538697041005837	1.299645275397207	1.2972979443722192	1.1148242661891377	1.3243363909502	1.4127547855782663	1.2452368768788467	1.2869870051611771	1.3856502265335182	1.3244493757930231	1.3692907706628654	1.4715976826778683	1.405807417147412	1.160552250651014	1.428024844354708	1.416818280292988	1.422421562323848	1.422421562323848	1.422421562323848	1.422421562323848	1.422421562323848	1.422421562323848	1.422421562323848	1.422421562323848	1.422421562323848	1.422421562323848	1.422421562323848	1.422421562323848	1.422421562323848	1.422421562323848	1.422421562323848	1.422421562323848	1.422421562323848	1.422421562323848	1.422421562323848	1.422421562323848
0.8184811808313317	0.9820854765165701	0.9044412517150507	0.9949871212654158	1.2019380683557237	1.1158337172778408	1.0821524727337948	1.1317957187732366	1.1840898360377454	1.0569135541520296	1.06676552776041	1.1307755915122175	1.194745815079452	1.1567989004957913	1.2055713719861503	1.0929966111666263	1.1654125124515136	1.1832359076850458	1.219078478231388	1.1211577741670387	1.1812133639390525	1.186961206201155	1.0647346307680294	1.0986152099840862	1.2080850883741796	1.2086483719580303	1.279592302515382	1.1529644071213263	1.282423477401572	1.2113169906011942	1.1672362842890054	1.1892766374451	1.1892766374451	1.1892766374451	1.1892766374451	1.1892766374451	1.1892766374451	1.1892766374451	1.1892766374451	1.1892766374451	1.1892766374451	1.1892766374451	1.1892766374451	1.1892766374451	1.1892766374451	1.1892766374451	1.1892766374451	1.1892766374451	1.1892766374451	1.1892766374451
0.44892852961817137	0.5371360060010659	0.7243571955868224	0.5752851227358395	0.7261574366894007	0.669358931858409	0.6871601339516195	0.6322233743665358	0.7041483984733863	0.727157508706006	0.734282724721672	0.8364038675629034	0.8211274657093762	0.9071922321121815	0.7971997609026408	1.1531682948921451	0.8166998211105677	0.830157803775056	1.0755723474718577	0.9606386660730641	0.8617090597998504	0.9203118193281203	1.0719646818279507	0.9537410330860115	1.0141613826658513	1.052070850564542	1.2192357652686494	1.2951776823834908	1.1169792449492597	1.0679474428125324	1.092463343880896	1.092463343880896	1.092463343880896	1.092463343880896	1.092463343880896	1.092463343880896	1.092463343880896	1.092463343880896	1.092463343880896	1.092463343880896	1.092463343880896	1.092463343880896	1.092463343880896	1.092463343880896	1.092463343880896	1.092463343880896	1.092463343880896	1.092463343880896	1.092463343880896	1.092463343880896
0.5282247052720571	0.5045323180261602	0.665825493049147	0.479595181881492	0.8106599656844813	0.9649692241434679	0.9226268304007085	0.830097268227929	0.9607040622527534	1.1164974635370777	0.9887904123002158	0.9901568733690065	1.0149511986972348	0.7993550447634511	0.8903062936588392	1.0589857752916334	1.1022359466560552	1.0866181998641276	1.2409590930357457	1.2611927090767645	1.251075901056255	1.251075901056255	1.251075901056255	1.251075901056255	1.251075901056255	1.251075901056255	1.251075901056255	1.251075901056255	1.251075901056255	1.251075901056255	1.251075901056255	1.251075901056255	1.251075901056255	1.251075901056255	1.251075901056255	1.251075901056255	1.251075901056255	1.251075901056255	1.251075901056255	1.251075901056255	1.251075901056255	1.251075901056255	1.251075901056255	1.251075901056255	1.251075901056255	1.251075901056255	1.251075901056255	1.251075901056255	1.251075901056255	1.251075901056255
0.5744111221781038	0.7480393265569804	0.6383034164584959	0.729416929754873	0.6374757456904208	0.8653516976368472	0.7603512162254698	0.7683675045670043	0.820904775860761	0.9644420275811979	0.8744209435909434	0.8541007693384647	0.9495226485186262	0.8840579450009878	0.8945725703577014	0.7437433005736828	0.8543386027080303	1.1174316139536797	1.080613307267347	1.0634153163969158	1.0539878816223438	1.0234009981565115	0.9252682202839922	0.7558083096634909	0.9108870395413506	0.8609713565737873	0.9733107111766804	0.9171410338752338	0.9171410338752338	0.9171410338752338	0.9171410338752338	0.9171410338752338	0.9171410338752338	0.9171410338752338	0.9171410338752338	0.9171410338752338	0.9171410338752338	0.9171410338752338	0.9171410338752338	0.9171410338752338	0.9171410338752338	0.9171410338752338	0.9171410338752338	0.9171410338752338	0.9171410338752338	0.9171410338752338	0.9171410338752338	0.9171410338752338	0.9171410338752338	0.9171410338752338
0.7676244120984396	0.8373484040129819	0.9158636856968796	0.9886126898701066	0.9948878861485854	1.1092982789905397	1.1584906456260333	1.143851079341889	1.2984443108990618	1.220230137904535	1.2661383597039815	1.2697141107159329	1.2932476758329656	1.249433353475489	1.264443124874886	1.2738471759359142	1.3842894801052803	1.3899026658519935	1.3696528831863686	1.3759396924622835	1.4006437771708224	1.2890772341096244	1.3444699068885764	1.2797477327516094	1.3297902426691248	1.3493688724764132	1.4363269095818616	1.3289712697843692	1.3850745150528518	1.3017215879047215	1.2916129710162443	1.425225878886544	1.3584194249513943	1.3584194249513943	1.3584194249513943	1.3584194249513943	1.3584194249513943	1.3584194249513943	1.3584194249513943	1.3584194249513943	1.3584194249513943	1.3584194249513943	1.3584194249513943	1.3584194249513943	1.3584194249513943	1.3584194249513943	1.3584194249513943	1.3584194249513943	1.3584194249513943	1.3584194249513943
0.39858315449230697	0.6308095097042475	0.8080196639952666	1.1410958513608551	1.2125581684638391	0.9351722223599255	1.1659690156999638	1.4597793054612365	1.2133588955958523	1.363274237741422	1.1283421418214323	0.9040107968263081	1.4687055626404024	1.1917976069433895	0.978511916841007	1.0851547618921984	1.0851547618921984	1.0851547618921984	1.0851547618921984	1.0851547618921984	1.0851547618921984	1.0851547618921984	1.0851547618921984	1.0851547618921984	1.0851547618921984	1.0851547618921984	1.0851547618921984	1.0851547618921984	1.0851547618921984	1.0851547618921984	1.0851547618921984	1.0851547618921984	1.0851547618921984	1.0851547618921984	1.0851547618921984	1.0851547618921984	1.0851547618921984	1.0851547618921984	1.0851547618921984	1.0851547618921984	1.0851547618921984	1.0851547618921984	1.0851547618921984	1.0851547618921984	1.0851547618921984	1.0851547618921984	1.0851547618921984	1.0851547618921984	1.0851547618921984	1.0851547618921984
1.0109411633642473	1.1479591125419497	1.0936630380677552	1.094424346339084	1.1539057550939142	1.225293589617877	1.2642077044112603	1.253611929402802	1.2055638650447902	1.1930650734375763	1.2807341982239289	1.2012271972200181	1.2991033026525154	1.3308641689415222	1.3785960606829628	1.3265355682688953	1.2727555194326285	1.3860909552361942	1.3989649059402278	1.2753671423208663	1.2059750238773228	1.2835882419258462	1.4447734815015365	1.271476631628028	1.3581250565647822	1.3581250565647822	1.3581250565647822	1.3581250565647822	1.3581250565647822	1.3581250565647822	1.3581250565647822	1.3581250565647822	1.3581250565647822	1.3581250565647822	1.3581250565647822	1.3581250565647822	1.3581250565647822	1.3581250565647822	1.3581250565647822	1.3581250565647822	1.3581250565647822	1.3581250565647822	1.3581250565647822	1.3581250565647822	1.3581250565647822	1.3581250565647822	1.3581250565647822	1.3581250565647822	1.3581250565647822	1.3581250565647822
0.26961150471504597	0.4738412612483502	0.563054353482506	0.707968672277198	0.7611715902819702	0.8638449782432556	0.7786713824060606	1.0211012232273937	0.9176007641981422	0.6942689439721457	0.859158770548932	0.7899470988306264	0.9645477104284196	1.1069656815643947	1.0232628316045458	1.092767586639977	1.0896619867188384	1.1710030100275368	0.9739310267115456	0.9937401501442128	1.0549539879645071	0.9990891890254655	1.0115696576107394	1.0073083111387708	1.009438984374755	1.009438984374755	1.009438984374755	1.009438984374755	1.009438984374755	1.009438984374755	1.009438984374755	1.009438984374755	1.009438984374755	1.009438984374755	1.009438984374755	1.009438984374755	1.009438984374755	1.009438984374755	1.009438984374755	1.009438984374755	1.009438984374755	1.009438984374755	1.009438984374755	1.009438984374755	1.009438984374755	1.009438984374755	1.009438984374755	1.009438984374755	1.009438984374755	1.009438984374755
0.42401756281361835	0.61813314221616	0.3389943472861104	0.41696333806084823	0.5309652983922121	0.5083340896066503	0.37043420055567045	0.4673576267026005	0.38271155590620043	0.48845587580310285	0.4823251199471614	0.5991798471515857	0.7066762817652946	0.8370981031144851	0.5097746010056641	0.5392299653530838	0.8495461833977257	0.5807805469688538	0.590890152760925	0.8011678099069184	0.7494341714928463	0.9086089975531922	0.8688637594907781	0.9500899592966888	0.8714941112813576	0.9038378827832081	0.9334098698891964	0.8225110788321016	0.8596321455184653	0.8025424896698682	0.8310873175941669	0.8310873175941669	0.8310873175941669	0.8310873175941669	0.8310873175941669	0.8310873175941669	0.8310873175941669	0.8310873175941669	0.8310873175941669	0.8310873175941669	0.8310873175941669	0.8310873175941669	0.8310873175941669	0.8310873175941669	0.8310873175941669	0.8310873175941669	0.8310873175941669	0.8310873175941669	0.8310873175941669	0.8310873175941669
1.107675342401382	1.3616241755132144	1.2249651491887061	1.445000005895264	1.3768700543954384	1.4781268411358057	1.6079098660172813	1.492867561826351	1.5096696801438625	1.5881778827220696	1.463920693474739	1.5159633570763016	1.6032052005238915	1.5595842788000966	1.5595842788000966	1.5595842788000966	1.5595842788000966	1.5595842788000966	1.5595842788000966	1.5595842788000966	1.5595842788000966	1.5595842788000966	1.5595842788000966	1.5595842788000966	1.5595842788000966	1.5595842788000966	1.5595842788000966	1.5595842788000966	1.5595842788000966	1.5595842788000966	1.5595842788000966	1.5595842788000966	1.5595842788000966	1.5595842788000966	1.5595842788000966	1.5595842788000966	1.5595842788000966	1.5595842788000966	1.5595842788000966	1.5595842788000966	1.5595842788000966	1.5595842788000966	1.5595842788000966	1.5595842788000966	1.5595842788000966	1.5595842788000966	1.5595842788000966	1.5595842788000966	1.5595842788000966	1.5595842788000966
0.6100677011342769	0.6086030865299672	0.7023218119519927	0.6219710484650283	0.752791124551779	0.7683929524630624	0.5347481318253462	0.4805531436146682	0.5115746325541066	0.5456843676705683	0.6855156159160108	0.6118221710153796	0.5866172380315025	0.6016097322661846	0.5903756471621228	0.6047388217857298	0.6380424640448218	0.7142148191006902	0.6432274869294363	0.6077529753704926	0.5546649434322969	0.5277763012526266	0.4389135417960302	0.6111224252987952	0.44704089241352496	0.5290816588561601	0.5290816588561601	0.5290816588561601	0.5290816588561601	0.5290816588561601	0.5290816588561601	0.5290816588561601	0.5290816588561601	0.5290816588561601	0.5290816588561601	0.5290816588561601	0.5290816588561601	0.5290816588561601	0.5290816588561601	0.5290816588561601	0.5290816588561601	0.5290816588561601	0.5290816588561601	0.5290816588561601	0.5290816588561601	0.5290816588561601	0.5290816588561601	0.5290816588561601	0.5290816588561601	0.5290816588561601
1.088154405257733	1.24876157362557	1.2931993643471005	1.3443405446113543	1.2509316074892407	1.4597048376790298	1.340611020406118	1.6868084920272153	1.5837981373692722	1.3717610145546468	1.5414902817426046	1.5670610870117168	1.4326156704811477	1.4972857736362675	1.3850186362653523	1.5178441051195457	1.57275112765354	1.5855158751948255	1.4336524289604138	1.565094273972117	1.8398718082480991	1.5494733713164162	1.4956357703240284	1.703994387532319	1.5717794584883824	1.8306036480528443	1.7011915532706134	1.7011915532706134	1.7011915532706134	1.7011915532706134	1.7011915532706134	1.7011915532706134	1.7011915532706134	1.7011915532706134	1.7011915532706134	1.7011915532706134	1.7011915532706134	1.7011915532706134	1.7011915532706134	1.7011915532706134	1.7011915532706134	1.7011915532706134	1.7011915532706134	1.7011915532706134	1.7011915532706134	1.7011915532706134	1.7011915532706134	1.7011915532706134	1.7011915532706134	1.7011915532706134
0.2764874217069401	0.2946736205596274	0.28527294646703666	0.18329410303453011	0.23932586591546925	0.5626343339785449	0.49134167490778274	0.4352147976982211	0.3927193330550401	0.3193250421828604	0.6507012118766485	0.762492336438624	0.5903524613787233	0.46159295508289894	0.697237042812679	0.57122304010641	0.5235572737889853	0.6372528756545078	0.8626312178527756	0.7720334690659312	0.8586342489958949	0.9467496447747275	1.0385866670006492	1.384004427997558	0.8026806699885428	0.7757889618292482	0.7892348159088954	0.7892348159088954	0.7892348159088954	0.7892348159088954	0.7892348159088954	0.7892348159088954	0.7892348159088954	0.7892348159088954	0.7892348159088954	0.7892348159088954	0.7892348159088954	0.7892348159088954	0.7892348159088954	0.7892348159088954	0.7892348159088954	0.7892348159088954	0.7892348159088954	0.7892348159088954	0.7892348159088954	0.7892348159088954	0.7892348159088954	0.7892348159088954	0.7892348159088954	0.7892348159088954
0.6453551735264673	0.654347721597146	0.7660159864890671	0.7256234533861339	0.783451325107123	0.8447983946329524	0.9336028540220678	0.9629164628720529	1.0576301757281148	1.064165350926444	1.0945297675229537	1.0692806528407355	0.9955767143840393	0.9587535186942748	0.9869461630101425	1.0442263487447605	1.0682038305280486	1.115218864821383	1.0305242747018133	1.169282641990698	1.2219772445114918	1.216139136884262	1.2251923169057397	1.1503585643732024	1.1039648011183523	1.065567568873642	1.084766184995997	1.084766184995997	1.084766184995997	1.084766184995997	1.084766184995997	1.084766184995997	1.084766184995997	1.084766184995997	1.084766184995997	1.084766184995997	1.084766184995997	1.084766184995997	1.084766184995997	1.084766184995997	1.084766184995997	1.084766184995997	1.084766184995997	1.084766184995997	1.084766184995997	1.084766184995997	1.084766184995997	1.084766184995997	1.084766184995997	1.084766184995997
0.8761814010311584	1.068360130444433	0.9055186728176869	1.1357176120588262	1.1840065589666182	1.0150579178326342	1.08348818841919	1.2817882187865364	1.3390682547266273	1.3324988651539706	1.2403522002717835	1.3475021839918193	1.2861659139431632	1.387056051977282	1.3405995479806598	1.3210445626165304	1.3835876098773876	1.4509337572128584	1.382359438815268	1.480934304072196	1.2788260598274293	1.4254623796850443	1.264132957272434	1.3060318567690676	1.2466634204356213	1.2763476386023445	1.2763476386023445	1.2763476386023445	1.2763476386023445	1.2763476386023445	1.2763476386023445	1.2763476386023445	1.2763476386023445	1.2763476386023445	1.2763476386023445	1.2763476386023445	1.2763476386023445	1.2763476386023445	1.2763476386023445	1.2763476386023445	1.2763476386023445	1.2763476386023445	1.2763476386023445	1.2763476386023445	1.2763476386023445	1.2763476386023445	1.2763476386023445	1.2763476386023445	1.2763476386023445	1.2763476386023445
0.729815297658108	0.8203643426497779	0.8288965029517067	0.8477692027275224	0.7683122146069251	0.7186302068338098	0.8753775609607989	0.7195572057704033	0.7519193754470498	0.8763050307824393	0.8943023695078053	0.6582557308947392	0.7391862396324522	0.761692393841829	0.5392525714728507	0.6330563389285044	0.7697751067182484	0.835160732323743	0.6246183632571328	0.7131285590690161	0.5506923754023771	0.6511884716658657	0.6875927999856987	0.6769699654010476	0.7849994848568681	0.7309847251289578	0.7309847251289578	0.7309847251289578	0.7309847251289578	0.7309847251289578	0.7309847251289578	0.7309847251289578	0.7309847251289578	0.7309847251289578	0.7309847251289578	0.7309847251289578	0.7309847251289578	0.7309847251289578	0.7309847251289578	0.7309847251289578	0.7309847251289578	0.7309847251289578	0.7309847251289578	0.7309847251289578	0.7309847251289578	0.7309847251289578	0.7309847251289578	0.7309847251289578	0.7309847251289578	0.7309847251289578
0.8483593407956533	0.9933254362779842	0.9547802718782286	0.9193520777327999	1.0868998334739444	1.1761497644317926	1.2050355360548697	1.2241229125891526	1.2798411875009574	1.3346928126102642	1.1774054032791978	1.2618365098849906	1.228792509434779	1.2310968972178196	1.1742659086670804	1.304445264664729	1.2759259803751741	1.2040982329684444	1.2384553885336553	1.3331156451152966	1.2328185337848987	1.2079927121107088	1.2486584606601485	1.297610666695533	1.3317799942605928	1.3146953304780629	1.3146953304780629	1.3146953304780629	1.3146953304780629	1.3146953304780629	1.3146953304780629	1.3146953304780629	1.3146953304780629	1.3146953304780629	1.3146953304780629	1.3146953304780629	1.3146953304780629	1.3146953304780629	1.3146953304780629	1.3146953304780629	1.3146953304780629	1.3146953304780629	1.3146953304780629	1.3146953304780629	1.3146953304780629	1.3146953304780629	1.3146953304780629	1.3146953304780629	1.3146953304780629	1.3146953304780629
1.1707035550409963	0.8990986111957088	1.0152763116723893	0.6787602529271499	0.8879775119608779	0.8992327183954555	0.8919145495264279	0.9548413313093294	1.0235838497080951	0.9150361687472198	1.02028447648531	0.9028351143468355	0.8913320621863623	0.7073805313361718	0.9416194175152506	0.8068342158137597	0.9027885173106289	1.0953526527174609	0.8575555357374943	1.0095967872987381	0.9335761615181162	0.9335761615181162	0.9335761615181162	0.9335761615181162	0.9335761615181162	0.9335761615181162	0.9335761615181162	0.9335761615181162	0.9335761615181162	0.9335761615181162	0.9335761615181162	0.9335761615181162	0.9335761615181162	0.9335761615181162	0.9335761615181162	0.9335761615181162	0.9335761615181162	0.9335761615181162	0.9335761615181162	0.9335761615181162	0.9335761615181162	0.9335761615181162	0.9335761615181162	0.9335761615181162	0.9335761615181162	0.9335761615181162	0.9335761615181162	0.9335761615181162	0.9335761615181162	0.9335761615181162
0.8602325199776872	1.0283745973947274	1.0476905907908634	1.0616017823534645	0.926276295097158	1.0808279165706511	1.1298118201203524	1.1266377746668352	1.1295420372046625	1.2180577114528197	1.2146631503883838	1.0569388472269747	1.104927681695293	1.1520637168169658	1.1322991927306818	1.1428539192609515	1.2270592997345398	1.1983736321813225	1.2549377914830646	1.2406732584016242	1.2478055249423445	1.2478055249423445	1.2478055249423445	1.2478055249423445	1.2478055249423445	1.2478055249423445	1.2478055249423445	1.2478055249423445	1.2478055249423445	1.2478055249423445	1.2478055249423445	1.2478055249423445	1.2478055249423445	1.2478055249423445	1.2478055249423445	1.2478055249423445	1.2478055249423445	1.2478055249423445	1.2478055249423445	1.2478055249423445	1.2478055249423445	1.2478055249423445	1.2478055249423445	1.2478055249423445	1.2478055249423445	1.2478055249423445	1.2478055249423445	1.2478055249423445	1.2478055249423445	1.2478055249423445
0.4346422288616587	0.7650205347634398	0.5646406459239365	0.5667552960449513	0.4908991174931498	0.367924470908139	0.3711861565828284	0.2985122682582984	0.4925615801831363	0.5387460933581961	0.2816908253651506	0.464942205548816	0.529438063166073	0.5270414088354045	0.5743228318188153	0.6240409201538879	0.7154716404311994	0.8712981877131186	0.4434545048937284	0.8807595873009196	1.1791825826470257	0.5913314896792511	0.7974412599021141	0.8738712711434411	0.8738922469995609	0.7642850287758064	0.9922551366268809	0.8782700827013437	0.8782700827013437	0.8782700827013437	0.8782700827013437	0.8782700827013437	0.8782700827013437	0.8782700827013437	0.8782700827013437	0.8782700827013437	0.8782700827013437	0.8782700827013437	0.8782700827013437	0.8782700827013437	0.8782700827013437	0.8782700827013437	0.8782700827013437	0.8782700827013437	0.8782700827013437	0.8782700827013437	0.8782700827013437	0.8782700827013437	0.8782700827013437	0.8782700827013437
0.6205068643790125	0.5922781314560014	0.5874095578973977	0.5524988975967882	0.4293078072509564	0.47915694902667827	0.5244748350002177	0.3929384900143282	0.5356037328092021	0.7174899347371955	0.4894342593745408	0.4842132534131738	0.4851231837509715	0.5705427282879932	0.4856471585830016	0.5500597546912767	0.5481025281916817	0.43931716002215543	0.4566827326721767	0.4239799195681454	0.5421244710161726	0.5708043604004159	0.5266598824446002	0.418876576654817	0.47276822954970854	0.47276822954970854	0.47276822954970854	0.47276822954970854	0.47276822954970854	0.47276822954970854	0.47276822954970854	0.47276822954970854	0.47276822954970854	0.47276822954970854	0.47276822954970854	0.47276822954970854	0.47276822954970854	0.47276822954970854	0.47276822954970854	0.47276822954970854	0.47276822954970854	0.47276822954970854	0.47276822954970854	0.47276822954970854	0.47276822954970854	0.47276822954970854	0.47276822954970854	0.47276822954970854	0.47276822954970854	0.47276822954970854
0.6696080876820675	0.6620929255953909	0.7945555172883465	0.6799697321766234	0.593533771271893	0.7399960219569265	0.6810564263369833	0.6636820788140652	0.6725263781017686	0.6621699907899461	0.7786334669765669	0.7232273076305634	0.7642142393148351	0.6651950083153741	0.6519515292104481	0.6278205136314456	0.8562229932553843	0.7737484174014656	0.757040110029466	0.817105982487491	0.8502999995960604	0.6242547673319476	0.7711561371977245	0.8782428206809081	0.7485918493518654	0.7244484722846318	0.7365201608182486	0.7365201608182486	0.7365201608182486	0.7365201608182486	0.7365201608182486	0.7365201608182486	0.7365201608182486	0.7365201608182486	0.7365201608182486	0.7365201608182486	0.7365201608182486	0.7365201608182486	0.7365201608182486	0.7365201608182486	0.7365201608182486	0.7365201608182486	0.7365201608182486	0.7365201608182486	0.7365201608182486	0.7365201608182486	0.7365201608182486	0.7365201608182486	0.7365201608182486	0.7365201608182486
0.9886381670626506	0.6530282395649756	1.0740483235071578	1.0428992359336184	1.0914080312506595	1.0659468272325994	0.7348480243218095	0.9515783450450666	0.8779285708614337	1.025812202288238	1.0431282796523718	1.181560866437997	1.4075489421067033	0.7948255427069089	0.6081033613087032	1.1057981817359515	1.0740356295490274	1.4758188790347448	1.0223246510249064	1.023664651178489	0.8933956056639281	1.1016827117867385	0.7538239513875571	0.9277533315871478	0.9277533315871478	0.9277533315871478	0.9277533315871478	0.9277533315871478	0.9277533315871478	0.9277533315871478	0.9277533315871478	0.9277533315871478	0.9277533315871478	0.9277533315871478	0.9277533315871478	0.9277533315871478	0.9277533315871478	0.9277533315871478	0.9277533315871478	0.9277533315871478	0.9277533315871478	0.9277533315871478	0.9277533315871478	0.9277533315871478	0.9277533315871478	0.9277533315871478	0.9277533315871478	0.9277533315871478	0.9277533315871478	0.9277533315871478
0.8350442315820948	0.856135490582939	0.9011322192369149	0.9599505883140004	0.8863114122985587	0.9800201075739849	0.9166120054851342	0.784373463006565	0.7805632038741075	0.7709414904851981	0.7457410467910907	0.858991799259785	0.8775109771302848	0.8191162666987206	0.8792495299574858	0.8107882910137033	0.8039371909018039	0.8150783048808946	0.8769445019103334	0.8193012337340628	0.9307421240211037	0.8750216788775833	0.8750216788775833	0.8750216788775833	0.8750216788775833	0.8750216788775833	0.8750216788775833	0.8750216788775833	0.8750216788775833	0.8750216788775833	0.8750216788775833	0.8750216788775833	0.8750216788775833	0.8750216788775833	0.8750216788775833	0.8750216788775833	0.8750216788775833	0.8750216788775833	0.8750216788775833	0.8750216788775833	0.8750216788775833	0.8750216788775833	0.8750216788775833	0.8750216788775833	0.8750216788775833	0.8750216788775833	0.8750216788775833	0.8750216788775833	0.8750216788775833	0.8750216788775833
0.4497596443957832	0.398508652892256	0.541884067569683	0.5995845139338978	0.6377915944042877	0.5626580768636973	0.5125778454395442	0.480094121833675	0.5211944987807808	0.4742563131861346	0.5526732334930847	0.43551730440409286	0.41187163509070895	0.4890888583832475	0.6061648915866018	0.5842007086690961	0.6081856889648475	0.5362303295073503	0.5366144077279391	0.42467704933375233	0.5171939470760214	0.6996795529956641	0.8313235240659589	0.683067630872824	0.6958716631905832	0.8512859275391149	0.677389261936499	0.7721817165944129	0.709562798907533	0.7820082814251558	0.8484375637765239	0.8366797791048125	0.9076502609077572	0.8721650200062849	0.8721650200062849	0.8721650200062849	0.8721650200062849	0.8721650200062849	0.8721650200062849	0.8721650200062849	0.8721650200062849	0.8721650200062849	0.8721650200062849	0.8721650200062849	0.8721650200062849	0.8721650200062849	0.8721650200062849	0.8721650200062849	0.8721650200062849	0.8721650200062849
0.6394841421197865	0.7979575028548356	0.7845805584570855	0.753904053506661	0.6818793539578405	0.7690096093221588	0.762224022688788	0.9189090358480378	0.7057876026972144	0.7731504825494329	0.7984954127408412	0.7931122215987884	0.8020879339765431	0.8328628891440099	0.872743932853786	0.8741755623483148	0.9117419633248134	0.7649023963437155	0.9485360518106938	0.9112836039084787	0.9703852649260801	0.8371787125978903	0.9317520033313996	1.0178455865580276	0.8745920104360999	1.003701113639659	0.8832744314162102	0.9186408294947407	0.9071986604597625	0.8902492893205858	0.7830140602884734	0.8324846573984376	0.9305327182583697	0.8815086878284036	0.8815086878284036	0.8815086878284036	0.8815086878284036	0.8815086878284036	0.8815086878284036	0.8815086878284036	0.8815086878284036	0.8815086878284036	0.8815086878284036	0.8815086878284036	0.8815086878284036	0.8815086878284036	0.8815086878284036	0.8815086878284036	0.8815086878284036	0.8815086878284036
0.7821016049854341	0.8125468322490053	0.9010374741387117	0.850347124145671	0.9373205944154895	0.7404238049474717	0.888533240281237	0.9157948791657642	0.9525916582318517	0.7430869789646791	0.8737433724082067	0.9079879213803498	0.8575563057171837	0.7635807653233412	0.7723598980894898	0.8612592037711466	0.743751360135124	0.833045861791364	0.7936209587893015	0.7500171083449565	0.7803051313342853	0.7651611198396209	0.7651611198396209	0.7651611198396209	0.7651611198396209	0.7651611198396209	0.7651611198396209	0.7651611198396209	0.7651611198396209	0.7651611198396209	0.7651611198396209	0.7651611198396209	0.7651611198396209	0.7651611198396209	0.7651611198396209	0.7651611198396209	0.7651611198396209	0.7651611198396209	0.7651611198396209	0.7651611198396209	0.7651611198396209	0.7651611198396209	0.7651611198396209	0.7651611198396209	0.7651611198396209	0.7651611198396209	0.7651611198396209	0.7651611198396209	0.7651611198396209	0.7651611198396209
0.5594433019680013	0.6255704443497575	0.4694684179505522	0.5070643148435874	0.45158843214744226	0.49721013604099856	0.4362256349666119	0.5026109744683163	0.48564132043258157	0.4231148246545574	0.4800943545461979	0.41802299479632826	0.4936579767412781	0.5471399298047274	0.5067391809848546	0.5170845260786344	0.5281283510998009	0.43326065134764985	0.5754290949122312	0.5991541902331069	0.41503869719936665	0.9736553531800308	0.5432161159243665	0.4325476352983262	0.4878818756113463	0.4878818756113463	0.4878818756113463	0.4878818756113463	0.4878818756113463	0.4878818756113463	0.4878818756113463	0.4878818756113463	0.4878818756113463	0.4878818756113463	0.4878818756113463	0.4878818756113463	0.4878818756113463	0.4878818756113463	0.4878818756113463	0.4878818756113463	0.4878818756113463	0.4878818756113463	0.4878818756113463	0.4878818756113463	0.4878818756113463	0.4878818756113463	0.4878818756113463	0.4878818756113463	0.4878818756113463	0.4878818756113463
0.7984648149030907	0.9761572769958808	1.0838806241534225	1.1028473415649662	0.9241528380610321	0.8305142990102995	1.0391898253225749	0.9793340211964986	0.807055065400585	0.8950823174891346	0.9230336789477872	0.876773015557035	0.9441741976688758	1.0181683732536522	0.8771788484085654	0.9074984720027904	0.9206292245728583	1.0568235965243453	0.9601011581520523	0.8593661546610111	0.925326016230933	0.7709223518546198	0.8822755149530161	1.1910346260632803	0.843226382413584	1.0337455502790032	0.9384859663462937	0.9384859663462937	0.9384859663462937	0.9384859663462937	0.9384859663462937	0.9384859663462937	0.9384859663462937	0.9384859663462937	0.9384859663462937	0.9384859663462937	0.9384859663462937	0.9384859663462937	0.9384859663462937	0.9384859663462937	0.9384859663462937	0.9384859663462937	0.9384859663462937	0.9384859663462937	0.9384859663462937	0.9384859663462937	0.9384859663462937	0.9384859663462937	0.9384859663462937	0.9384859663462937
1.073472404720201	1.2154065417072648	1.2870677984044852	1.1905011236734564	1.2836325630679668	1.2656770638878383	1.2594434539975399	1.4079442892871332	1.3531521571977172	1.3369085368263034	1.3523331146551398	1.418537262534906	1.568604487660247	1.4314665108963902	1.4182311939744197	1.3004157309031257	1.3167826850032822	1.4672404016381815	1.4756014777673374	1.4649520102913138	1.4702767440293254	1.4702767440293254	1.4702767440293254	1.4702767440293254	1.4702767440293254	1.4702767440293254	1.4702767440293254	1.4702767440293254	1.4702767440293254	1.4702767440293254	1.4702767440293254	1.4702767440293254	1.4702767440293254	1.4702767440293254	1.4702767440293254	1.4702767440293254	1.4702767440293254	1.4702767440293254	1.4702767440293254	1.4702767440293254	1.4702767440293254	1.4702767440293254	1.4702767440293254	1.4702767440293254	1.4702767440293254	1.4702767440293254	1.4702767440293254	1.4702767440293254	1.4702767440293254	1.4702767440293254
0.7199318257000605	0.9730963410062405	0.9801371181414322	0.983907721594953	1.1129936696731149	1.1580376447585892	1.1539101700734427	1.1422414260897742	1.2089518217150976	1.2189546025786713	1.0914495418738674	1.296105331212093	1.31478220338708	1.240152768796262	1.446579265549516	1.3821341462687138	1.2431697288550003	1.3520650117876023	1.2534370417168874	1.2622438180439648	1.3777099218563624	1.359453632343226	1.3685817770997941	1.3685817770997941	1.3685817770997941	1.3685817770997941	1.3685817770997941	1.3685817770997941	1.3685817770997941	1.3685817770997941	1.3685817770997941	1.3685817770997941	1.3685817770997941	1.3685817770997941	1.3685817770997941	1.3685817770997941	1.3685817770997941	1.3685817770997941	1.3685817770997941	1.3685817770997941	1.3685817770997941	1.3685817770997941	1.3685817770997941	1.3685817770997941	1.3685817770997941	1.3685817770997941	1.3685817770997941	1.3685817770997941	1.3685817770997941	1.3685817770997941
0.6486602545426238	0.7579786909296902	0.7572448706461484	0.8511169444111815	0.8412970469975005	0.7655218702266967	0.8265425265383403	0.7323840309789307	0.718296430097377	0.7225294902843478	0.7931053835247716	0.7153567324226622	0.8550792603688467	0.7328963651500275	0.8357732096144804	0.7053629467633902	0.7410162803843037	0.5654220513390161	0.7325652684093382	0.7229268696303742	0.7277460690198562	0.7277460690198562	0.7277460690198562	0.7277460690198562	0.7277460690198562	0.7277460690198562	0.7277460690198562	0.7277460690198562	0.7277460690198562	0.7277460690198562	0.7277460690198562	0.7277460690198562	0.7277460690198562	0.7277460690198562	0.7277460690198562	0.7277460690198562	0.7277460690198562	0.7277460690198562	0.7277460690198562	0.7277460690198562	0.7277460690198562	0.7277460690198562	0.7277460690198562	0.7277460690198562	0.7277460690198562	0.7277460690198562	0.7277460690198562	0.7277460690198562	0.7277460690198562	0.7277460690198562
0.8655638661788618	0.5493082786706274	0.7426514971178295	0.6748979420944636	0.7065859389990972	0.6769797735792623	0.7160156410287098	0.657188418121366	0.7227123183827345	0.690643812686998	0.696702934989717	0.7038872290356167	0.763962210059211	0.7859803464479204	0.72917813879898	0.8096267073630128	0.734143121741875	0.7266125504668424	0.6184146497014296	0.9358056016079014	0.6994574876024172	0.710382016276462	0.6219619630379627	0.6661719896572124	0.6661719896572124	0.6661719896572124	0.6661719896572124	0.6661719896572124	0.6661719896572124	0.6661719896572124	0.6661719896572124	0.6661719896572124	0.6661719896572124	0.6661719896572124	0.6661719896572124	0.6661719896572124	0.6661719896572124	0.6661719896572124	0.6661719896572124	0.6661719896572124	0.6661719896572124	0.6661719896572124	0.6661719896572124	0.6661719896572124	0.6661719896572124	0.6661719896572124	0.6661719896572124	0.6661719896572124	0.6661719896572124	0.6661719896572124
1.0063142494033888	0.7514847570221658	0.8892842572904308	0.8021831482874032	0.7106941194585721	0.652880167626495	0.6005013928658198	0.5915321396334499	0.5934135604782428	0.48356301379758315	0.6711488988810018	0.6887688747381543	0.7437087019852316	0.6898132741252786	0.6664560526402553	0.5551593076847012	0.8366164150815955	0.6523145353712928	0.775525387632066	0.6123864770967348	0.7228350585558989	0.578839896958294	0.6508374777570964	0.6508374777570964	0.6508374777570964	0.6508374777570964	0.6508374777570964	0.6508374777570964	0.6508374777570964	0.6508374777570964	0.6508374777570964	0.6508374777570964	0.6508374777570964	0.6508374777570964	0.6508374777570964	0.6508374777570964	0.6508374777570964	0.6508374777570964	0.6508374777570964	0.6508374777570964	0.6508374777570964	0.6508374777570964	0.6508374777570964	0.6508374777570964	0.6508374777570964	0.6508374777570964	0.6508374777570964	0.6508374777570964	0.6508374777570964	0.6508374777570964
0.7345558449568603	0.7080993453726003	0.5588906183995599	0.8005715646012281	0.6366578840780077	0.7409601163474568	0.6935011882702754	0.8010217149672823	0.84940477022478	0.8425609913897273	0.6147462206682652	0.908492090245109	0.7499247492275424	0.8604213743286241	0.7477493898005134	0.8323552142199384	0.6564676332006566	0.6545056118727326	0.7352822901253327	0.725271518275235	0.8447951553284924	0.6314085994123375	0.5826187681301712	0.6914759278671149	0.9611052887111888	0.7575576248799446	0.7093670151382437	0.4898124998216461	0.6656059159107848	0.6912773098894026	0.6542906640299392	0.6727839869596709	0.6727839869596709	0.6727839869596709	0.6727839869596709	0.6727839869596709	0.6727839869596709	0.6727839869596709	0.6727839869596709	0.6727839869596709	0.6727839869596709	0.6727839869596709	0.6727839869596709	0.6727839869596709	0.6727839869596709	0.6727839869596709	0.6727839869596709	0.6727839869596709	0.6727839869596709	0.6727839869596709
0.8431401478463892	0.6451604770965815	0.6282050415831587	0.638782976874589	0.6450609498738727	0.7056399330776361	0.7019413750020702	0.739865742296436	0.7203075122292455	0.8352792398961889	0.7545266494229267	0.7072223993942368	0.6734382393273289	0.6888153387655542	0.7636062443609957	0.7247353290070397	0.8690759253809922	0.6974530870042366	0.7351425811217678	0.6051588713241375	0.690210358267365	0.6070538247368857	0.7020976583224123	0.8241895604955043	0.8650056030818527	0.8074082490358271	0.7964883604823971	0.7223605705630501	0.8462420888660375	0.7096822038920216	0.7470969943413569	0.7283895991166892	0.7283895991166892	0.7283895991166892	0.7283895991166892	0.7283895991166892	0.7283895991166892	0.7283895991166892	0.7283895991166892	0.7283895991166892	0.7283895991166892	0.7283895991166892	0.7283895991166892	0.7283895991166892	0.7283895991166892	0.7283895991166892	0.7283895991166892	0.7283895991166892	0.7283895991166892	0.7283895991166892
0.7632952061539379	0.7321004471829594	0.8717410008617643	0.7108387669925474	0.6937260626275499	0.9302758084306794	0.8244063398306591	0.8807581825486717	0.671448547213832	0.9147314500036463	0.8011091237260164	0.5865115460179644	0.7677170401162184	0.9433124431900568	0.6717867883745019	0.7098679683680251	0.7531521307605611	0.809579485736372	0.8008035255473146	0.5395679499106788	0.6476590302552178	0.5936134900829483	0.5936134900829483	0.5936134900829483	0.5936134900829483	0.5936134900829483	0.5936134900829483	0.5936134900829483	0.5936134900829483	0.5936134900829483	0.5936134900829483	0.5936134900829483	0.5936134900829483	0.5936134900829483	0.5936134900829483	0.5936134900829483	0.5936134900829483	0.5936134900829483	0.5936134900829483	0.5936134900829483	0.5936134900829483	0.5936134900829483	0.5936134900829483	0.5936134900829483	0.5936134900829483	0.5936134900829483	0.5936134900829483	0.5936134900829483	0.5936134900829483	0.5936134900829483
0.08343582260897502	1.8347742342575906	0.4757699081077793	0.5700911205805425	0.8953075928845622	0.029975566899155467	0.7793878799518391	0.12004872711016584	0.26880237850499683	0.07319904867650784	0.405198112549455	0.29066656035576904	1.1183180593103126	0.562540186683797	0.11181514241848473	0.4439627302080308	1.879701617604785	0.5582293020383277	1.0557411923535813	0.11181514241848473	0.2794245602247734	0.19561985132162907	0.19561985132162907	0.19561985132162907	0.19561985132162907	0.19561985132162907	0.19561985132162907	0.19561985132162907	0.19561985132162907	0.19561985132162907	0.19561985132162907	0.19561985132162907	0.19561985132162907	0.19561985132162907	0.19561985132162907	0.19561985132162907	0.19561985132162907	0.19561985132162907	0.19561985132162907	0.19561985132162907	0.19561985132162907	0.19561985132162907	0.19561985132162907	0.19561985132162907	0.19561985132162907	0.19561985132162907	0.19561985132162907	0.19561985132162907	0.19561985132162907	0.19561985132162907
0.7030020734613839	0.6343062755692406	0.6823072121178666	0.6254264664892695	0.6630424493423911	0.7805221603552288	0.6310573261113619	0.783644271673348	0.5948099609332216	0.5179230883695153	0.6041379893049302	0.7927012529879792	0.7017097176129402	0.5829517539878696	0.6806510678104429	0.7731334429256661	0.7743796689044959	0.7126546712928449	0.5749120352648922	0.6629779280902685	0.6623039958333596	0.7822027629047708	0.7165107088124014	0.5552721549203333	0.677140160545642	0.5986076114846608	0.6621652692950177	0.6282822926676301	0.6696880532238095	0.6489851729457199	0.6489851729457199	0.6489851729457199	0.6489851729457199	0.6489851729457199	0.6489851729457199	0.6489851729457199	0.6489851729457199	0.6489851729457199	0.6489851729457199	0.6489851729457199	0.6489851729457199	0.6489851729457199	0.6489851729457199	0.6489851729457199	0.6489851729457199	0.6489851729457199	0.6489851729457199	0.6489851729457199	0.6489851729457199	0.6489851729457199
0.5047309896005933	0.5241640304433302	0.5606306881182778	0.4192324895380865	0.4529565679833009	0.3976314445065208	0.4005326186253945	0.4699696426466741	0.45768194391084305	0.4606461321432748	0.36226457712325344	0.5388057451993341	0.46827325572071443	0.4946994954101664	0.45053835400060716	0.5213891450127012	0.4360622761010032	0.48650589755459056	0.44338524171854377	0.422000673008461	0.5475543004384643	0.6598116476570572	0.460791581293741	0.5932350761417235	0.545806321059006	0.5601271443006539	0.4877914580533656	0.7041635870556062	0.6074159775205747	0.620832378095956	0.6042321854720384	0.6884379282658311	0.5105751728462258	0.6447963665794164	0.5552103947958135	0.6000033806876149	0.6000033806876149	0.6000033806876149	0.6000033806876149	0.6000033806876149	0.6000033806876149	0.6000033806876149	0.6000033806876149	0.6000033806876149	0.6000033806876149	0.6000033806876149	0.6000033806876149	0.6000033806876149	0.6000033806876149	0.6000033806876149
0.9201547589461412	0.9504023445273496	1.0668492268217782	0.9487163963494412	1.1429195075627179	0.962513053790175	1.0617780967237487	1.063733374383248	1.050858402395025	1.0576784380208606	1.1082001742951209	0.9506056399708194	1.1026387560438748	1.0080058212745013	1.0393937069362862	1.2318515760595194	1.1934193067847474	0.9977750929903819	1.15705002994697	1.2092975599706164	1.2915824847824677	1.2273401089676956	1.0861281288421973	1.0794258175895415	1.151921221487625	1.2939290958572571	1.2311779614439295	1.2032450809808246	1.2081644575555723	1.319287385028586	1.2213864758484738	1.3094571050547252	1.20948480017751	1.2791331842817801	1.387025235408694	1.2606882438982423	1.3067476282762547	1.3618834140054563	1.2306342199847575	1.300760660474155	1.2656974402294563	1.2656974402294563	1.2656974402294563	1.2656974402294563	1.2656974402294563	1.2656974402294563	1.2656974402294563	1.2656974402294563	1.2656974402294563	1.2656974402294563
0.983224956946936	0.89322759801331	0.8953661029737148	0.7935249125752529	0.8976720316955965	0.6874839675431339	0.8515047393384442	0.8297908663945964	0.7666926362524311	0.9151905569243568	0.8164619417270589	0.707950323093567	0.6722159283263371	0.7669080501461569	0.8441553328211181	0.9237601550506906	0.9039776707145153	0.6600051384541585	0.8461775949369452	0.761213348817146	0.6394714262134302	0.6741603114378266	0.802592930565697	0.7631375561673925	0.6995051695567016	0.7313213628620471	0.7313213628620471	0.7313213628620471	0.7313213628620471	0.7313213628620471	0.7313213628620471	0.7313213628620471	0.7313213628620471	0.7313213628620471	0.7313213628620471	0.7313213628620471	0.7313213628620471	0.7313213628620471	0.7313213628620471	0.7313213628620471	0.7313213628620471	0.7313213628620471	0.7313213628620471	0.7313213628620471	0.7313213628620471	0.7313213628620471	0.7313213628620471	0.7313213628620471	0.7313213628620471	0.7313213628620471
0.5743489607376286	0.6429931527736622	0.3999670401221261	0.4981909408321551	0.5285134467360774	0.5584892208098403	0.5417857484969404	0.45913490348839375	0.45423021845280787	0.53048501646123	0.5206025332292601	0.4355621009940628	0.497398898120483	0.5317703461869064	0.6608714877628645	0.4374703425551342	0.5303088026849336	0.60980172142565	0.3716000299843442	0.4445162165891438	0.5568822739333615	0.4755074587708655	0.5915181620520248	0.3680275279667092	0.515424467334042	0.4782202503262008	0.5622075417569599	0.5279330910640494	0.5056195588027799	0.5166912950737687	0.4362389747579226	0.47646513491584563	0.47646513491584563	0.47646513491584563	0.47646513491584563	0.47646513491584563	0.47646513491584563	0.47646513491584563	0.47646513491584563	0.47646513491584563	0.47646513491584563	0.47646513491584563	0.47646513491584563	0.47646513491584563	0.47646513491584563	0.47646513491584563	0.47646513491584563	0.47646513491584563	0.47646513491584563	0.47646513491584563
0.746216321456071	0.10961755852927689	0.5365716056817935	0.011273033746725367	0.38049906106948134	0.3960613833392902	0.3097797760651365	0.18195501134256323	0.8551129371711299	0.43579911120538667	0.4572795401120734	0.2234021724721494	0.16409728163277043	0.10050889875109958	0.5890486473402394	0.23830801658124784	0.6064914179456079	0.6118378680515557	0.3798234556000184	0.19468636812005544	0.5042309457846047	0.32589046304033176	0.2820256619891535	0.4340833136485585	0.43037927650778185	0.4271972003703822	0.4287882384390821	0.4287882384390821	0.4287882384390821	0.4287882384390821	0.4287882384390821	0.4287882384390821	0.4287882384390821	0.4287882384390821	0.4287882384390821	0.4287882384390821	0.4287882384390821	0.4287882384390821	0.4287882384390821	0.4287882384390821	0.4287882384390821	0.4287882384390821	0.4287882384390821	0.4287882384390821	0.4287882384390821	0.4287882384390821	0.4287882384390821	0.4287882384390821	0.4287882384390821	0.4287882384390821
0.4918655181283607	0.49521550327802893	0.5882369896319021	0.6300363543851095	0.5566859302097903	0.5870968885415706	0.7087676421759723	0.7346779999548716	0.8038001144598722	0.8163478325194741	0.8925948930537994	0.9653401308442259	0.9349864650823565	0.9331054267528146	0.8580468535922371	0.9623720604915019	0.9587858361179555	1.0493094530663212	1.000960902700319	0.9572845868844467	1.0052999425709823	0.9825351007532125	1.1711031027474066	1.0768191017503097	1.0768191017503097	1.0768191017503097	1.0768191017503097	1.0768191017503097	1.0768191017503097	1.0768191017503097	1.0768191017503097	1.0768191017503097	1.0768191017503097	1.0768191017503097	1.0768191017503097	1.0768191017503097	1.0768191017503097	1.0768191017503097	1.0768191017503097	1.0768191017503097	1.0768191017503097	1.0768191017503097	1.0768191017503097	1.0768191017503097	1.0768191017503097	1.0768191017503097	1.0768191017503097	1.0768191017503097	1.0768191017503097	1.0768191017503097
1.3161925112100068	1.1164343944549002	1.2903294437836021	0.8138205993063428	0.915292842772604	1.0465411466854435	1.065503664967837	0.9286896636489895	0.8046714289117773	0.7044512774137838	0.85682298974514	1.1149918800806489	0.9752942042077424	0.853017863061007	1.1511193842709164	0.8950419024520385	0.9579346543842807	0.8834124879488647	1.0522543482773576	0.977148526797621	1.0845308411728671	1.1608799726308388	1.3402280937652822	1.0850700089368528	1.075416427671556	1.2535197455387037	1.205473815736473	1.4046575956528389	1.1930698127094852	1.3534819905460056	1.2663116493792246	1.309896819962615	1.309896819962615	1.309896819962615	1.309896819962615	1.309896819962615	1.309896819962615	1.309896819962615	1.309896819962615	1.309896819962615	1.309896819962615	1.309896819962615	1.309896819962615	1.309896819962615	1.309896819962615	1.309896819962615	1.309896819962615	1.309896819962615	1.309896819962615	1.309896819962615
0.3937191258417836	0.46554060772815564	0.5202791810385291	0.4084801580969186	0.35710509514062105	0.3345386149292174	0.5393484182619961	0.8575863914165277	0.2452999534105125	0.5770981127317618	0.43255011925646203	0.5836659449044448	0.49372704949546165	0.43470306586259644	0.4769488106093866	0.6270298642325508	0.5451560399887767	0.5036856236140873	0.5805648450049371	0.6567556994028219	0.580173415384342	0.37611084659997057	0.42102598678510955	0.7613678520628052	0.6231543981032539	0.7444908746398664	0.691594094746255	0.36799109692563764	0.6175296517591842	0.641116417657277	0.928774418672701	0.39605282932166125	0.6329877415299664	0.3538947760881719	0.5026802996310568	0.6863180003966592	0.8389027763539193	0.5297612178865985	0.6843319971202589	0.6843319971202589	0.6843319971202589	0.6843319971202589	0.6843319971202589	0.6843319971202589	0.6843319971202589	0.6843319971202589	0.6843319971202589	0.6843319971202589	0.6843319971202589	0.6843319971202589
0.041358584643570624	0.04142568552300599	0.04561538274618248	0.032554276301819285	0.04265835719479494	0.040924311753845345	0.018354734494307426	0.040924311753845345	0.0	0.10458666950196333	0.05113983373585028	0.09765588183855806	0.045716566600737515	0.018253551205860974	0.04511400897702184	0.050306453738519614	0.15549988935901404	0.046116756515343124	0.11510995167308924	0.19614514428410218	0.14143603537632954	0.011949567422954527	0.040924311753845345	0.09642320942647327	0.1050155624285582	0.0	0.10273688477073069	0.03817991114604213	0.11988319554835807	0.000501373769160641	0.043881337305232894	0.11437775539967315	0.15783649255431975	0.0	0.008159161874236312	0.047850801128903234	0.010486073377550599	0.08111642736491508	0.11399841265168055	0.0685600049443806	0.22734561582828414	0.10501556229791774	0.15747955991166737	0.5065347207463796	0.33200714032902345	0.33200714032902345	0.33200714032902345	0.33200714032902345	0.33200714032902345	0.33200714032902345
0.8977594871512007	0.655476499163043	1.0438120018881387	0.9505130002575765	0.9890341183103624	1.1087354898001809	1.0084630052812034	0.8463233568176739	1.1459766447561617	0.8940044858049959	1.156733320029798	1.0917158227483923	0.8938649860438055	0.9004583572507534	1.266659674037277	0.8411069736079599	1.087973873118574	1.1735350540113958	1.2899340357792646	1.2719466970985982	1.0696193606786248	1.0907701846264803	1.0896386452217488	1.4225508860455445	1.3047129902202879	1.0282694162720667	1.122865636506732	1.0506181317408114	1.2906917432812959	1.3759261293451837	1.3591815630427075	1.5623246124329406	1.2470437464359025	1.3087619707915903	1.4106696869731472	1.2638330561368807	1.3756077636724617	1.5775760051591938	1.2642972179428926	1.5421880069601819	1.3269240671496922	1.381291021927239	1.6615453609704005	1.8338369956372111	1.5049079446732538	1.6693724701552326	1.6693724701552326	1.6693724701552326	1.6693724701552326	1.6693724701552326
0.6283320693003186	0.556068028619684	0.4118332067994828	0.504279566387098	0.5267443508887528	0.9184944674681641	0.5902475706040035	0.5402944284173383	0.45387423495427237	0.42908351150737367	0.7831796966930084	0.5051038813427405	0.5873773496019412	0.5008095752692001	0.8092647784873809	0.5233606292642908	0.793736393169228	0.7162820022416606	0.6387019224161632	0.6524725073585284	0.8563225477490111	0.718977303529598	0.8747369155445661	0.8400378247940378	0.7115893790298788	0.6401001291473356	0.7949471922980615	0.9771960113496375	1.1446469011906268	0.823919532937919	0.8144259146471502	0.8520216819625931	0.8219834297850771	0.9232667873732422	0.859230314482563	0.9477095060545679	0.7358655373056301	1.1922367899736226	1.2671944951162468	1.2297156425449345	1.2297156425449345	1.2297156425449345	1.2297156425449345	1.2297156425449345	1.2297156425449345	1.2297156425449345	1.2297156425449345	1.2297156425449345	1.2297156425449345	1.2297156425449345
1.2963229853082008	0.9707831481345761	0.9024878555094357	0.5338393095391664	0.7835432458106941	0.32021691594620716	1.019071701776304	0.7885390689729772	0.6111381360481959	0.6998386025105865	0.6998386025105865	0.6998386025105865	0.6998386025105865	0.6998386025105865	0.6998386025105865	0.6998386025105865	0.6998386025105865	0.6998386025105865	0.6998386025105865	0.6998386025105865	0.6998386025105865	0.6998386025105865	0.6998386025105865	0.6998386025105865	0.6998386025105865	0.6998386025105865	0.6998386025105865	0.6998386025105865	0.6998386025105865	0.6998386025105865	0.6998386025105865	0.6998386025105865	0.6998386025105865	0.6998386025105865	0.6998386025105865	0.6998386025105865	0.6998386025105865	0.6998386025105865	0.6998386025105865	0.6998386025105865	0.6998386025105865	0.6998386025105865	0.6998386025105865	0.6998386025105865	0.6998386025105865	0.6998386025105865	0.6998386025105865	0.6998386025105865	0.6998386025105865	0.6998386025105865
0.4202789924998329	0.29984384503228656	0.2655430428594612	0.5647044335674264	0.6168243133382388	0.5929610651274535	0.5532692383673218	0.361154770086657	1.1776515413296011	0.8294577014712683	0.715950471147055	1.2115946737893348	1.554740289190478	0.7172324830469946	1.0130581512207735	1.192410036247176	1.1354399087739508	1.2998045860120677	1.5374141872831362	1.3579174003285268	1.4476657938058317	1.4476657938058317	1.4476657938058317	1.4476657938058317	1.4476657938058317	1.4476657938058317	1.4476657938058317	1.4476657938058317	1.4476657938058317	1.4476657938058317	1.4476657938058317	1.4476657938058317	1.4476657938058317	1.4476657938058317	1.4476657938058317	1.4476657938058317	1.4476657938058317	1.4476657938058317	1.4476657938058317	1.4476657938058317	1.4476657938058317	1.4476657938058317	1.4476657938058317	1.4476657938058317	1.4476657938058317	1.4476657938058317	1.4476657938058317	1.4476657938058317	1.4476657938058317	1.4476657938058317
0.6867622192938937	0.682669630050292	0.8000081462697127	0.32507827005963924	0.6622974673268439	0.8847338630728138	0.4762112605703933	0.8061099256691655	0.8810773619758524	0.4363775658809745	0.7732169080549237	0.5284612560763899	0.6319072227573718	0.5679010954357905	0.6447682811972056	1.0797290992042072	0.9737683225280864	0.601600053991312	0.7110703195237079	0.7494329998870627	0.8176122708414741	0.7404102836565256	0.6758539715308538	0.7195396557245101	0.702663961648549	0.503281572772573	0.38266418553376114	1.5289165239676048	1.058744251646736	1.1801424400696556	0.6516397894662573	1.3478648108009936	0.9997523001336255	0.9997523001336255	0.9997523001336255	0.9997523001336255	0.9997523001336255	0.9997523001336255	0.9997523001336255	0.9997523001336255	0.9997523001336255	0.9997523001336255	0.9997523001336255	0.9997523001336255	0.9997523001336255	0.9997523001336255	0.9997523001336255	0.9997523001336255	0.9997523001336255	0.9997523001336255
0.8378542804507512	0.441341100982047	0.7260089573971019	0.5648236476343604	0.4716367403820998	0.5063252687237462	0.5741652161819223	0.5609718789877065	0.609888893342583	0.5147462586371756	0.7951348078403322	0.5403118390046472	0.5648692627172229	0.6739174829256445	0.5217759062421428	0.5477613824443437	0.6837789563602462	0.6093364641982135	0.6318572751405785	0.6712365142984303	0.5046258703429055	0.540813022157131	0.595169712104077	0.5679913671306039	0.5679913671306039	0.5679913671306039	0.5679913671306039	0.5679913671306039	0.5679913671306039	0.5679913671306039	0.5679913671306039	0.5679913671306039	0.5679913671306039	0.5679913671306039	0.5679913671306039	0.5679913671306039	0.5679913671306039	0.5679913671306039	0.5679913671306039	0.5679913671306039	0.5679913671306039	0.5679913671306039	0.5679913671306039	0.5679913671306039	0.5679913671306039	0.5679913671306039	0.5679913671306039	0.5679913671306039	0.5679913671306039	0.5679913671306039
1.0943910672979829	0.977214087163828	1.0268771123174965	1.1071877481139152	0.6655203078167545	0.7397122368266545	0.7051675894244359	0.712839398620321	0.4274203586726026	0.6764675916377593	0.7997203362661655	0.7380939639519624	0.7380939639519624	0.7380939639519624	0.7380939639519624	0.7380939639519624	0.7380939639519624	0.7380939639519624	0.7380939639519624	0.7380939639519624	0.7380939639519624	0.7380939639519624	0.7380939639519624	0.7380939639519624	0.7380939639519624	0.7380939639519624	0.7380939639519624	0.7380939639519624	0.7380939639519624	0.7380939639519624	0.7380939639519624	0.7380939639519624	0.7380939639519624	0.7380939639519624	0.7380939639519624	0.7380939639519624	0.7380939639519624	0.7380939639519624	0.7380939639519624	0.7380939639519624	0.7380939639519624	0.7380939639519624	0.7380939639519624	0.7380939639519624	0.7380939639519624	0.7380939639519624	0.7380939639519624	0.7380939639519624	0.7380939639519624	0.7380939639519624
1.3184132860755584	0.8859649898710508	0.8236149524093614	0.9063756102450228	0.9420234872487283	0.8147344986536041	0.7106601283526042	0.8163132044411826	0.7619431785265013	0.768265819373426	0.7808867054518951	0.7959866904681964	0.937366911640301	0.8719095085385152	0.7120155554768216	0.7435263977826089	0.835997392168162	0.8402171568388542	0.748525495803155	0.8788615710171581	0.7496419478804093	0.6185867509377948	0.610648630244085	0.5753970693203859	0.8558339281579862	0.6168961026996108	0.7348042074810335	0.6912844837833596	0.7130443456321965	0.7130443456321965	0.7130443456321965	0.7130443456321965	0.7130443456321965	0.7130443456321965	0.7130443456321965	0.7130443456321965	0.7130443456321965	0.7130443456321965	0.7130443456321965	0.7130443456321965	0.7130443456321965	0.7130443456321965	0.7130443456321965	0.7130443456321965	0.7130443456321965	0.7130443456321965	0.7130443456321965	0.7130443456321965	0.7130443456321965	0.7130443456321965
0.03459989000230177	0.12083799495448162	0.042321666867327475	0.050574920312631964	0.1622117698576119	0.015351774785973493	0.2513113836111515	0.0674031341112812	0.2490287240811398	0.3620346091596122	0.11919698561762278	0.16360366773728824	0.22957099948520474	0.44839345399565195	0.6156811818842658	0.30716228921111105	0.4223382426591091	0.3190330445169959	0.3862965343710219	0.47517223065817477	0.6445850008747479	0.6567300335232962	0.556502581943816	0.37570798807647965	0.48931017510536357	0.3009858983992702	0.4937561567194193	0.38466291652995027	0.3874838775859771	0.8153753412047259	0.5260562630331882	0.6086522246890966	0.5673542438611424	0.5673542438611424	0.5673542438611424	0.5673542438611424	0.5673542438611424	0.5673542438611424	0.5673542438611424	0.5673542438611424	0.5673542438611424	0.5673542438611424	0.5673542438611424	0.5673542438611424	0.5673542438611424	0.5673542438611424	0.5673542438611424	0.5673542438611424	0.5673542438611424	0.5673542438611424
0.2983731059688129	0.23548346092490527	0.10814221702306488	0.07783548649929041	0.3562152651465932	0.1503019089360551	0.22246416838882707	0.3392685732525714	0.3199537228437484	0.5016324393622019	0.22790652303345632	0.32888401585514293	0.2959242524528296	0.4230749763021441	0.6445590619681355	0.6166727030930592	0.5295789841529193	0.7038845162395467	0.5374160207337344	0.5510297867913645	0.6822192779522537	0.5475126176065108	0.35012071001597656	0.6503055036962887	0.45689014623511665	0.6633729682135345	0.7000993394957481	0.6512547675962569	0.8326455920582878	0.3901448172642912	0.9984485047971587	0.6256135804528329	0.7813298002356386	1.0520847950870873	1.2733573967467093	0.9038223353124071	1.088589866029558	1.088589866029558	1.088589866029558	1.088589866029558	1.088589866029558	1.088589866029558	1.088589866029558	1.088589866029558	1.088589866029558	1.088589866029558	1.088589866029558	1.088589866029558	1.088589866029558	1.088589866029558
0.6482519838991723	0.5207944258258663	0.492288629189393	0.696690381672755	0.5696485614171989	0.6702522936990205	0.6026548136047681	0.5996802780502706	0.4609351341821662	0.5701745285908586	0.7091015229760748	0.6142514614126282	0.5387855159507124	0.6774289353362958	0.5840226041597151	0.614567492677118	0.6771263615917548	0.667991119937383	0.48781572084738306	0.4526951827600114	0.5957133440889257	0.6043622092239962	0.6323567004108546	0.6318184506134441	0.5696614789045921	0.6008689351569857	0.594893744420104	0.521004570475316	0.614391226085214	0.5467968160246629	0.5028284429334149	0.524812629479039	0.524812629479039	0.524812629479039	0.524812629479039	0.524812629479039	0.524812629479039	0.524812629479039	0.524812629479039	0.524812629479039	0.524812629479039	0.524812629479039	0.524812629479039	0.524812629479039	0.524812629479039	0.524812629479039	0.524812629479039	0.524812629479039	0.524812629479039	0.524812629479039
1.0314231477119942	0.9497551950501105	1.1536622141106758	0.7882610682311805	0.8714098192091105	0.6203583508195329	0.8906551863481482	1.1057425082458998	0.7739846206935126	0.7865750725347581	0.7193679271686885	0.7425759836958138	0.7839199879999893	0.701009063361593	0.7235949650016816	0.9579764675032582	0.8817170719568577	0.7132597743576925	0.5120486925709815	0.5137462158796773	0.8415476917232243	0.7952614989629982	0.6417628786603542	0.41731674232552435	0.7991599072263408	0.6272418765752177	0.7016141919962977	0.44054945124162054	0.7056370958843389	0.46209950083182444	0.7162733908958475	0.8184748063170564	0.6407193283356066	0.7285606486405273	0.713032722782693	0.6725593412552621	0.7233949132578356	0.6979771272565487	0.6979771272565487	0.6979771272565487	0.6979771272565487	0.6979771272565487	0.6979771272565487	0.6979771272565487	0.6979771272565487	0.6979771272565487	0.6979771272565487	0.6979771272565487	0.6979771272565487	0.6979771272565487
0.0026350797051065138	0.0	0.0029233682007728857	0.027408901711011253	0.055010176722604325	0.0	0.0	0.0	0.21207708257166946	0.8239510519122287	0.14160658258196496	0.1348267864128263	0.07578304421447746	0.1198650354495679	0.09061338350338452	0.12585561629874772	0.12271895611129058	0.16885121212870824	0.15534820117224893	0.09954789601114301	0.22894655339730932	0.1571818836149119	0.1361477782485914	0.4061950464705081	0.2534288460260103	0.2622609150621412	0.23907568232990412	0.24464292041290137	0.18346826059783836	0.23394638811726276	0.08558709374627817	0.10531496447521314	0.09545102911074566	0.09545102911074566	0.09545102911074566	0.09545102911074566	0.09545102911074566	0.09545102911074566	0.09545102911074566	0.09545102911074566	0.09545102911074566	0.09545102911074566	0.09545102911074566	0.09545102911074566	0.09545102911074566	0.09545102911074566	0.09545102911074566	0.09545102911074566	0.09545102911074566	0.09545102911074566
0.3600445306222041	0.14437958003217896	0.35388277200838736	0.37339943081119803	0.37446978557967614	0.5273571196207795	0.3904724735200821	0.1563663748358168	0.16901128934121631	0.3777289755319793	0.37959708020730437	0.23178987958950706	0.4681777743276806	0.310615063995397	0.23446670542343118	0.08863426540416616	0.27604513941972014	0.2694833441843296	0.28577281961504236	0.512578005242288	0.2549098653765837	0.16668860558956763	0.10909490492789958	0.6158072125041022	0.5234710832436372	0.3523309913484185	0.3824578179872126	0.4041024136064288	0.34735624744519006	0.29362128260277465	0.18475133903331292	0.23918631081804376	0.23918631081804376	0.23918631081804376	0.23918631081804376	0.23918631081804376	0.23918631081804376	0.23918631081804376	0.23918631081804376	0.23918631081804376	0.23918631081804376	0.23918631081804376	0.23918631081804376	0.23918631081804376	0.23918631081804376	0.23918631081804376	0.23918631081804376	0.23918631081804376	0.23918631081804376	0.23918631081804376
0.9169190177276264	0.9340262029025082	1.0464277047918362	0.6127734104931913	0.8280033377173911	1.287901448402825	1.133583354141976	1.1393681154593183	1.0695967885486724	0.9722133705778696	0.8305325283409769	1.072306753064753	1.4301833325704303	1.318916025314101	1.0727171549905894	1.3526609829825955	1.4116309293900857	1.344772566198257	1.4906002525026114	1.4251398124103567	1.450581993880377	1.5942141997045407	1.5641318087502711	1.5892000173317742	1.734170147458724	1.9195375116495397	1.3978002664718874	1.7460304714809236	1.7275038259359272	1.6574526923281503	1.8006341009536542	1.656540947911311	1.6293046288739101	1.4705604858597938	1.7722704922781187	1.5728930420411693	1.5331569495427377	1.408962414750621	1.5616669906580942	1.339681804776428	1.4506743977172611	1.4506743977172611	1.4506743977172611	1.4506743977172611	1.4506743977172611	1.4506743977172611	1.4506743977172611	1.4506743977172611	1.4506743977172611	1.4506743977172611
0.3311494553047408	0.5644628139684247	0.3103220464392243	0.4927000253703841	0.5808910840229827	0.5270630531525425	0.4975209624167422	0.48244991701449125	0.5597632873680659	0.6127822681573686	0.5987958228043807	0.595816064203037	0.6950573679646094	0.5181093412080467	0.5576985596087786	0.658933751410804	0.6011582951858481	0.5800953259623749	0.5805371219401348	0.6635022086783691	0.5806136653033938	0.5488824644626674	0.4915113449436692	0.5759811487016953	0.49836028214977945	0.6401324766464531	0.5872497745971369	0.6889979341804804	0.5543952441774067	0.5563329825473889	0.639394441460997	0.6164839213908676	0.5158009122284437	0.7399684889002217	0.6401174792483205	0.6900429840742712	0.6900429840742712	0.6900429840742712	0.6900429840742712	0.6900429840742712	0.6900429840742712	0.6900429840742712	0.6900429840742712	0.6900429840742712	0.6900429840742712	0.6900429840742712	0.6900429840742712	0.6900429840742712	0.6900429840742712	0.6900429840742712
0.8877944694376225	0.8244615962054265	0.6392609622812346	0.6142634826912343	0.4603576986280683	0.6362514426497533	0.5349654345681383	0.4510894717356907	0.44277716739912876	0.46278735112813835	0.5982691855289274	0.4323751101369989	0.5983059865496292	0.614122773729985	0.6407536173882169	0.4848888006322938	0.5087912624671043	0.5976094833856892	0.49211685404674366	0.19734780922718043	0.5369881956790531	0.36842206002160516	0.5408041928680365	0.39382847378128794	0.38524611432227096	0.4122771432667996	0.4088943287964716	0.4459997378549335	0.46159553933189684	0.4846470385224108	0.4731212889271538	0.4731212889271538	0.4731212889271538	0.4731212889271538	0.4731212889271538	0.4731212889271538	0.4731212889271538	0.4731212889271538	0.4731212889271538	0.4731212889271538	0.4731212889271538	0.4731212889271538	0.4731212889271538	0.4731212889271538	0.4731212889271538	0.4731212889271538	0.4731212889271538	0.4731212889271538	0.4731212889271538	0.4731212889271538
1.426698368306528	1.2678371399462984	1.2696770234780603	0.6797287136349518	1.1056592616560388	0.47784525123834803	0.5902200819613925	1.0270764818849758	0.7665956692193344	1.2851971128557427	0.8130286175234402	1.4936903447097039	0.5530778282098964	0.6945590989862587	0.8750875540847495	0.7316070485688762	0.673962278546875	0.5416232062339253	0.7268001897687735	0.8124626236585721	0.5402236115258708	0.4199511748983481	0.40085626851323863	0.5246393890775941	0.6215115687448141	0.3610939831168125	0.3893010999821361	0.816795056784235	0.5780948755646728	0.4372621001858929	0.8996065192647295	1.4312445717533637	0.29005069168912895	0.17488648904985615	0.39237783350895394	0.28363216127940505	0.28363216127940505	0.28363216127940505	0.28363216127940505	0.28363216127940505	0.28363216127940505	0.28363216127940505	0.28363216127940505	0.28363216127940505	0.28363216127940505	0.28363216127940505	0.28363216127940505	0.28363216127940505	0.28363216127940505	0.28363216127940505
0.8094747691039844	1.0145971753367595	0.9482215514115877	1.082962506926901	1.123875902842322	0.9810652638879062	1.0778512584309832	0.9018996870883809	0.9633519621845696	1.0433492886884435	0.9586985201437888	0.9829513350893053	1.0546170709276939	1.0293400437030926	0.9910140662674476	0.9852783202657259	1.0132891230407493	1.1286338426244953	0.9534818535751861	0.8578853450417206	1.0118988670426687	0.9815596848028605	0.8848455628658433	0.8626307377947756	0.9400163552563423	1.0051729703244952	0.9549040785241251	0.8728212527352798	1.0374566602792896	1.0017697012692568	0.8332836746958636	0.8388439337384582	0.8075544024158487	0.7773908820845279	0.9232187910191183	0.8503048365518231	0.8503048365518231	0.8503048365518231	0.8503048365518231	0.8503048365518231	0.8503048365518231	0.8503048365518231	0.8503048365518231	0.8503048365518231	0.8503048365518231	0.8503048365518231	0.8503048365518231	0.8503048365518231	0.8503048365518231	0.8503048365518231
0.3300099205357409	0.4278949808818325	0.38910671888856063	0.46606397617769246	0.3531128694475328	0.32589255908963505	0.5350426260671683	0.4313486144666449	0.5782835949042645	0.5430377163450805	0.6007936552236272	0.5475871270847744	0.34778761444763406	0.4816292884427822	0.6182417814166058	0.6095947668936725	0.5326775034919288	0.5851355838381188	0.6708937911962377	0.8072701859061351	0.8569888205157324	0.6417748080031431	0.6976186080153057	0.5863808460649098	0.9225485591121149	0.6345601714826196	0.778280762957933	0.6131959406389192	0.6805218026809297	0.6685383134859398	0.6888646376534187	0.6787014755696792	0.6787014755696792	0.6787014755696792	0.6787014755696792	0.6787014755696792	0.6787014755696792	0.6787014755696792	0.6787014755696792	0.6787014755696792	0.6787014755696792	0.6787014755696792	0.6787014755696792	0.6787014755696792	0.6787014755696792	0.6787014755696792	0.6787014755696792	0.6787014755696792	0.6787014755696792	0.6787014755696792
0.84215085680197	0.7376254994287895	0.8306242751722845	0.7545863933535415	0.8282558979960307	0.6799153244268493	0.7173674280564861	0.8061513886572081	0.8744887157978852	0.7684282616100061	0.7760232540552704	0.8902522724797671	0.8193573046289645	0.774826564906288	0.7090025236539828	0.7743322245005926	0.7541872597448386	0.8762218541714504	0.834566000157768	0.8866171002388201	0.7925781418099153	0.8617221502943323	0.8371967667912572	0.8832452583340181	0.9146628883351081	0.9298352829157883	0.9859998925309658	0.94379793752971	0.7559283907630033	0.7954407201404521	0.8559501242719627	0.7699327660163148	0.8129414451441388	0.8129414451441388	0.8129414451441388	0.8129414451441388	0.8129414451441388	0.8129414451441388	0.8129414451441388	0.8129414451441388	0.8129414451441388	0.8129414451441388	0.8129414451441388	0.8129414451441388	0.8129414451441388	0.8129414451441388	0.8129414451441388	0.8129414451441388	0.8129414451441388	0.8129414451441388
0.12618269543742308	0.13957407831001883	0.085062588685131	0.12969619055153783	0.1053626456791171	0.23000940168893352	0.3713089986431864	0.41923554493294307	0.4569652456021028	0.5223477969091181	0.5656211469756667	0.7237917088845953	0.8033604307401296	0.6261082041051144	0.7369997953186722	0.7101421344184126	0.9506558717614618	0.9136124813040669	0.9111265222340365	1.026869517619295	1.0531293808967144	0.8063595499228061	1.0324452373121262	0.9969501279108494	1.1669241572612452	1.1230048498251486	1.2226064237274958	1.1728056367763222	1.1728056367763222	1.1728056367763222	1.1728056367763222	1.1728056367763222	1.1728056367763222	1.1728056367763222	1.1728056367763222	1.1728056367763222	1.1728056367763222	1.1728056367763222	1.1728056367763222	1.1728056367763222	1.1728056367763222	1.1728056367763222	1.1728056367763222	1.1728056367763222	1.1728056367763222	1.1728056367763222	1.1728056367763222	1.1728056367763222	1.1728056367763222	1.1728056367763222
0.4566194372711516	0.36263280963535194	0.4995251101807472	0.5327163799497928	0.4867148216197062	0.4984698050279075	0.5538959160515063	0.6029190448417477	0.6274004567018661	0.6421487892534073	0.8335181765090711	0.756592868513202	0.7721466324806932	0.761134880778502	0.7602900115408909	0.8354767531389855	0.9725017936676508	0.9012270911078326	1.016330299974132	0.9868314455981528	0.9556992167401992	0.9880347230611997	1.0327890302888232	1.0958101157266544	1.2057447483777428	1.0593000190244832	1.027801580430501	0.8911729485569603	0.8496640659070094	0.8730476860958385	0.8758945544291178	0.9964849916338704	1.023301351211365	1.1878547451693944	1.2256589972220255	1.1111620558030277	1.1408525585820835	1.279140597923371	1.2097663019957599	1.134197104451203	1.2811011882100782	1.1061584138512484	1.2446942322468078	1.157189072649749	1.0966252834539496	1.1576093375435232	1.0310414230066214	1.0943253802750723	1.0943253802750723	1.0943253802750723
0.0	0.0	0.1425799965486914	0.005420105633259375	0.014662880055589828	0.0	0.0	0.0	0.03193065587198743	0.1425799965486914	0.08552487366581198	0.08552487366581198	0.000316270362423919	0.12791711649310158	0.19617421434251597	0.2678922172809853	0.1425799965486914	0.3010737467225485	0.0	0.11064934067670398	0.0015671439319998078	0.0	0.006987249565259184	0.005420105633259375	0.0	0.03193065587198743	0.1410128526166916	0.2781727435321236	0.0	0.014662880055589828	0.1109656110391279	0.0	0.1783636141219384	0.0891818070609692	0.0891818070609692	0.0891818070609692	0.0891818070609692	0.0891818070609692	0.0891818070609692	0.0891818070609692	0.0891818070609692	0.0891818070609692	0.0891818070609692	0.0891818070609692	0.0891818070609692	0.0891818070609692	0.0891818070609692	0.0891818070609692	0.0891818070609692	0.0891818070609692
0.0	0.0	0.0	0.2619130585271574	0.26479183163922	0.0005809744701154675	0.0	0.05865518265287909	0.23497800553839626	0.0	0.0	0.0	0.0	0.1048077016455427	0.0028787731120625587	0.05865518265287909	0.0	0.6193975181709879	0.2355589800085117	0.2590342854150949	0.2590342854150949	0.2619130585271574	0.8395555443615552	0.2096154032910854	0.5238261170543148	0.25195656758656154	0.1571053568816147	0.2619130585271574	0.3667207601727001	0.1571053568816147	0.319987266709921	0.8415155851222886	0.5807514259161048	0.5807514259161048	0.5807514259161048	0.5807514259161048	0.5807514259161048	0.5807514259161048	0.5807514259161048	0.5807514259161048	0.5807514259161048	0.5807514259161048	0.5807514259161048	0.5807514259161048	0.5807514259161048	0.5807514259161048	0.5807514259161048	0.5807514259161048	0.5807514259161048	0.5807514259161048
0.7149646876258529	0.9402923217440055	1.0325293025848685	1.149214417084353	1.0975278027546325	1.0327562837399578	1.1414907956659408	1.1970547665456654	1.2111133869878101	1.2995300047911076	1.3251611889003987	1.3798541614241917	1.2177715450674491	1.2728748230006979	1.3745105929870531	1.3451941556714604	1.2986223983858414	1.3313887146864676	1.2656505504500446	1.260146683647214	1.2255989128862677	1.242872798266741	1.242872798266741	1.242872798266741	1.242872798266741	1.242872798266741	1.242872798266741	1.242872798266741	1.242872798266741	1.242872798266741	1.242872798266741	1.242872798266741	1.242872798266741	1.242872798266741	1.242872798266741	1.242872798266741	1.242872798266741	1.242872798266741	1.242872798266741	1.242872798266741	1.242872798266741	1.242872798266741	1.242872798266741	1.242872798266741	1.242872798266741	1.242872798266741	1.242872798266741	1.242872798266741	1.242872798266741	1.242872798266741
1.0474998643489881	1.0621495238209868	1.1477970357848948	1.1774785832307049	1.1986872731249278	1.1367238494823315	1.083781583394517	1.2425675199998134	1.3104502635578752	1.2714658040620919	1.3069434298942588	1.2196121647448621	1.2390898198369016	1.3069015720892094	1.2610729668648009	1.2705742663552635	1.3258671664331976	1.205685255218748	1.1877431919635795	1.3285807884546612	1.3608750152819764	1.3478505974410857	1.3543628063615312	1.3543628063615312	1.3543628063615312	1.3543628063615312	1.3543628063615312	1.3543628063615312	1.3543628063615312	1.3543628063615312	1.3543628063615312	1.3543628063615312	1.3543628063615312	1.3543628063615312	1.3543628063615312	1.3543628063615312	1.3543628063615312	1.3543628063615312	1.3543628063615312	1.3543628063615312	1.3543628063615312	1.3543628063615312	1.3543628063615312	1.3543628063615312	1.3543628063615312	1.3543628063615312	1.3543628063615312	1.3543628063615312	1.3543628063615312	1.3543628063615312
1.0203085379291752	1.1345420101544539	1.1150114280740446	1.1693532967849776	1.2022717324149195	1.2178887352645058	1.1915438647142194	1.260853176946107	1.3264003846465713	1.2456659161831942	1.2508119359748042	1.248094818392192	1.3165624807481353	1.2821720964743644	1.3036807813706621	1.3706688114730128	1.335234654267788	1.2190588645119145	1.294302403674671	1.2128377173750047	1.2692534892856657	1.2965307554117094	1.2828921223486878	1.2828921223486878	1.2828921223486878	1.2828921223486878	1.2828921223486878	1.2828921223486878	1.2828921223486878	1.2828921223486878	1.2828921223486878	1.2828921223486878	1.2828921223486878	1.2828921223486878	1.2828921223486878	1.2828921223486878	1.2828921223486878	1.2828921223486878	1.2828921223486878	1.2828921223486878	1.2828921223486878	1.2828921223486878	1.2828921223486878	1.2828921223486878	1.2828921223486878	1.2828921223486878	1.2828921223486878	1.2828921223486878	1.2828921223486878	1.2828921223486878
0.7463920940221309	1.0159298778265584	1.1568202826361484	1.1282109769406328	1.1960663066855723	1.150336144531662	1.2540540476395305	1.1195774446275475	1.078221363969094	1.156590562380454	1.1873884800712353	1.2457791892388284	1.1702805307531479	1.273227227782737	1.1104725460614995	1.2152262980178559	1.2397131092046834	1.2139609183819169	1.2240176515927725	1.2189892849873447	1.2189892849873447	1.2189892849873447	1.2189892849873447	1.2189892849873447	1.2189892849873447	1.2189892849873447	1.2189892849873447	1.2189892849873447	1.2189892849873447	1.2189892849873447	1.2189892849873447	1.2189892849873447	1.2189892849873447	1.2189892849873447	1.2189892849873447	1.2189892849873447	1.2189892849873447	1.2189892849873447	1.2189892849873447	1.2189892849873447	1.2189892849873447	1.2189892849873447	1.2189892849873447	1.2189892849873447	1.2189892849873447	1.2189892849873447	1.2189892849873447	1.2189892849873447	1.2189892849873447	1.2189892849873447
[truncated: 6 more columns]
