# Supplementary material for: Neuronal tuning aligns dynamically with object and texture manifolds across the visual hierarchy
Source: Nat Neurosci. 2026 Mar 10;29(4):864–75. doi: 10.1038/s41593-026-02207-1 (PMC13061647; doi:10.1038/s41593-026-02207-1)
Supplement: Supplementary file 10 — Attribution data for time windows 5, 10, 20, 25 and 50 ms, for panel b. Time window specific evolution trajectory of time windows 10, 20, 25 and 50 ms, for panel c. [file 41593_2026_2207_MOESM10_ESM.zip › ExtendedFig4_Source_data/FigureExt4B_DeePSim_diff_attrib_norm_bin_tsr_50ms.csv]

	0	1	2	3
0	-0.01168411483655152	0.41737070007318355	0.4281296758014772	0.1661837389618908
1	-0.06404725374761425	0.5556776412713581	0.34805007543587696	0.16031953704037918
2	-0.03132969949214336	0.3644564879862814	0.36977598434552855	0.2970972271603335
3	-0.7759609535307541	0.22973004355969875	0.9127349179920144	0.6334959919790409
4	-0.012581768137181662	0.27660976066274795	0.41768587118275685	0.31828613629167685
5	-0.1612419469632163	-0.018763778576101495	0.7079312879380643	0.4720744376012535
6	4.073153963649727	-4.736234832935392	-2.3165724098054326	3.979653279091098
7	0.29018132089835763	0.23137272836563794	0.31007015926877207	0.16837579146723236
8	-0.007662959641051664	0.25476163828830584	0.4960105074044088	0.2568908139483372
9	0.0490351879284251	0.15968877502753434	0.4705568956600638	0.32071914138397684
10	0.09887264037231756	0.3972800982379416	0.3996759238561013	0.10417133753363944
11	0.2347954544275195	0.28087663970966126	0.24909203790044712	0.23523586796237206
12	0.02563581691777001	0.4490796088567565	0.39556999631668177	0.12971457790879162
13	0.025379380209976	0.2865250276101273	0.5262230125072378	0.16187257967265886
14	-0.0967401789982496	0.45732373723424424	0.4454819951184785	0.19393444664552673
15
16	-0.011797960267608414	0.46987478520211373	0.25473694938102315	0.2871862256844715
17	0.017084422050666848	0.3463425609424594	0.48521556641164104	0.15135745059523267
18	0.022712638187172517	0.21200722822267656	0.44432506481455547	0.32095506877559554
19	0.19999354149237736	0.27518894060919846	0.34429728518033187	0.18052023271809237
20	-0.02911995795310047	0.33712562687512493	0.4738822520900933	0.21811207898788226
21	0.038135298541121125	0.5646330297733743	0.26684670928154514	0.13038496240395955
22	-0.04269841367410236	0.5906125669230424	0.32289184233784146	0.12919400441321843
23	-0.012825512756494661	0.5177366644575314	0.3786639063878378	0.11642494191112548
24	0.033249622574727876	0.31637889611541525	0.3375744189252278	0.3127970623846291
25	-0.10227523385731017	0.058995588576398895	0.5712803708148416	0.47199927446606965
26	0.0933440355541661	0.08555679477501815	0.41930728543106527	0.4017918842397505
27	-0.0016054125566254285	0.2859381155052872	0.5219275573346915	0.19373973971664668
28	-0.05769615136305483	0.38925790613869404	0.38355377571098415	0.28488446951337654
29	0.24107376279530474	0.23152673013162733	0.49549525974978975	0.03190424732327818
30	-0.08475557597111288	0.45677794337127264	0.4651189664604964	0.16285866613934386
31	0.005696066088531772	0.44725872021172214	0.4100460418595519	0.13699917184019414
32	0.18682039968658581	0.3097663438423225	0.24675300501651967	0.25666025145457205
33	0.03869597252712989	0.35301607806197316	0.26983485921866773	0.3384530901922292
34	0.22335648684637213	0.3861958391578913	0.2657440982227556	0.12470357577298101
35	0.1564054108521202	0.30813712117268083	0.2750262530502067	0.2604312149249922
36	-0.021378288074341646	0.5659626818992916	0.24361888596709713	0.21179672020795282
37	0.024267105956714795	0.4966587211711919	0.30884407272174574	0.17023010015034754
38	0.05809496331629564	0.3905950686230369	0.3241633270509868	0.2271466410096806
39	-0.1650846620489525	0.6676807261471505	0.385628043035268	0.1117758928665342
40	0.3484748122703801	0.5845322348207019	0.05035789080366845	0.01663506210524952
41	-0.029167595573727726	0.5149226375150562	0.38957830664733595	0.12466665141133569
42	-0.057132559232983285	0.49604518528986424	0.38781900050354534	0.17326837343957385
43	-0.06679810715178257	0.5598016552494994	0.27196928291229694	0.23502716898998605
44	-0.19035716399931282	0.375901801835968	0.7051680546046455	0.10928730755869934
45	-0.034902124175772764	0.4552852082522382	0.4420538723775209	0.13756304354601367
46	-0.24619219370946918	0.5772027870569931	0.6828360617068523	-0.013846655054376263
47	0.1426683276272983	0.4227903803368991	0.45524490787289423	-0.02070361583709159
48	-0.02105579907586799	0.4548684997109531	0.38069964781629073	0.1854876515486242
49	0.004967732086431878	0.4968837758208133	0.2895966677924721	0.20855182430028282
50	-0.07571824315947537	0.5371505835613866	0.3864935382508675	0.15207412134722118
51	-0.04627502431276371	0.556524736470019	0.4697618229553231	0.019988464887421634
52	0.03871002994401549	0.5783737450726802	0.3059442806592428	0.0769719443240615
53	0.0809566064269844	0.4165390348083634	0.2871564364868856	0.2153479222777667
54	0.0	0.1874691426710982	0.3944404697170613	0.41809038761184036
55	0.019694832603075828	0.3730633355681045	0.2977270639448014	0.3095147678840182
56	-0.08086823906946607	0.02676524186971387	0.6869940188587891	0.3671089783409632
57	-0.07484142360945718	0.1355640753935749	0.5252327094614753	0.41404463875440695
58	-0.007434946790442775	0.006204315126770819	0.17272064973380416	0.8285099819298678
59	-0.17371955606702758	0.2647958766673256	0.8181820658051191	0.09074161359458288
60	-0.05385903947210436	0.3919563590096964	0.3124368272964541	0.3494658531659538
61	0.2418212230434443	0.02088629443463127	0.47474937815383356	0.26254310436809086
62	-0.03688377686029109	0.4132146070758909	0.5067326442494987	0.11693652553490155
63	-0.07621006290252991	0.06477600288062853	0.49638863098802966	0.5150454290338717
64	-0.05275608356432707	0.23860780228214712	0.33617678458389916	0.4779714966982809
65	-0.028540714457645267	0.062058568466622256	0.5717975742597096	0.3946845717313135
66	-0.03228639924879446	0.10471355737765664	0.5460071549173741	0.38156568695376375
67	-0.22918442056434374	0.14045809939957338	0.6804093311549726	0.4083169900097978
68	0.0183414670363273	0.3232875556156759	0.35293446186853744	0.3054365154794595
69	-0.014317492834289876	0.2296435659348977	0.45587036774020084	0.32880355915919124
70	0.00024134726617807756	0.01953890898296004	0.6157489723121988	0.36447077143866313
71	0.034188624500472935	0.2281247457500402	0.39059049129920315	0.34709613845028375
72
73	1.5346636206191602	-1.4355794761399685	1.7673534777340922	-0.866437622213284
74	0.026434538570157387	0.09978763399219756	0.38846727951967436	0.4853105479179707
75	-5.740220144684901	12.443171219881432	2.86507445245406	-8.56802552765059
76	0.35286548172150894	0.4853379039229124	0.07659596627019093	0.08520064808538777
77
78
79	-0.5173600491759155	-0.09152444176274281	1.0490262261044752	0.5598582648341832
80	0.19219291879433775	0.48490287859836034	-0.01448011632766741	0.33738431893496934
81	0.06025220811727262	0.0914491923771261	0.4224119876438776	0.4258866118617237
82	-0.026457308381780117	0.3629349768400243	0.3544806527879355	0.3090416787538203
83	0.01811970066713032	0.22320564906842827	0.509382151039277	0.24929249922516453
84	0.24175785579698988	-0.019765796505780666	0.695208095425167	0.08279984528362373
85	3.4825954770352556	1.0877406151342406	-5.291858889093143	1.7215227969236462
86	0.07573878492277825	0.1331875245694049	0.17080823050178712	0.6202654600060298
87
88	-0.02756767911251488	0.18858672876447197	0.17121231790472266	0.6677686324433202
89	0.031659710242061566	0.7683547323602224	-0.4238172673335922	0.6238028247313082
90	0.2180496604331002	0.13378611155886802	0.2872433163619446	0.36092091164608714
91
92	0.012392181874200242	0.47342112272282244	0.4156003883626968	0.09858630704028051
93	-0.05071723715008408	0.4832913853285945	0.39567643851474915	0.1717494133067404
94	0.0438635699228079	0.3063457985578205	0.3658663972489194	0.28392423427045216
95	-0.007697313945017898	0.30960074966623835	0.36200096971747014	0.33609559456130944
96	-0.08962076456938448	0.49268117165451725	0.34722531712688054	0.24971427578798688
97	0.004570767411635086	0.3918687391413765	0.33448100883640564	0.2690794846105828
98	-0.10554423936583111	0.26314866743838844	0.5878414788938364	0.2545540930336061
99	-0.03476240576993138	0.41956066257734287	0.3788359318346369	0.23636581135795165
100	0.013461605964428733	0.227312582458579	0.49943466419762966	0.2597911473793627
101	-0.025295990822071412	0.3538051433635739	0.4269135572595337	0.2445772901989638
102	0.02856257868150957	0.3541691833791793	0.3438322921370043	0.2734359458023069
103	0.5787995579559698	1.6134062033727687	-0.47660921933183414	-0.7155965419969045
104	0.019567700993464453	0.5216587668863978	0.3427627616476884	0.1160107704724494
105	-0.03422607154856517	0.14944870446987346	0.5110022744872982	0.3737750925913936
106	-0.017558479534213252	0.29788930165103167	0.46108964029401833	0.25857953758916324
107	-0.013842592600133746	0.4937656609296337	0.3427564215645617	0.17732051010593833
108	-0.27802250847632	0.6616119513535189	0.27872034671612383	0.3376902104066771
109	0.05308495609146089	0.3836421646470623	0.4380621865402443	0.12521069272123247
110
111	-0.07171229853396284	0.36953269592009735	0.3824892276873262	0.3196903749265393
112	-0.07862095045763949	0.16174798668308038	0.37330439700060286	0.5435685667739563
113	0.2600768014745656	-0.2024342305317908	0.14303572156609157	0.7993217074911336
114	-0.08669694578677756	0.4682376916141693	0.3516364836488828	0.2668227705237255
115	-0.1664542274030159	3.4644222445310735	-2.236760337333062	-0.06120767979499569
116	0.17174065634149724	0.019442690329439866	0.2143120033452834	0.5945046499837795
117	0.007431846695528221	0.488957280978202	0.2496803207962065	0.2539305515300633
118	-0.03492106713401784	0.28100081285251316	0.37045722791150154	0.3834630263700031
119	-0.05045309066661089	0.3118128206921437	0.633792207837262	0.10484806213720518
120	0.27598275121606924	0.3386546444895766	0.17046254227563654	0.21490006201871767
121	-0.1530469832128852	0.4922176672908221	0.3985780924880653	0.26225122343399776
122	0.042606581939654595	0.42303915612216014	0.43628219168234733	0.09807207025583803
123	-0.048570216014871305	0.45395021603420854	0.3016669459821775	0.29295305399848526
124	0.06244475135462592	0.40130061737652695	0.20278127314801453	0.3334733581208326
125	10.788268011514367	-3.8768377428104817	12.955550290462051	-18.86698055916594
126	-1.5504242159119581	-1.6496797139223365	1.1992384446506468	3.0008654851836476
127	-0.08906027392208407	0.41922622897471934	0.17704818130049504	0.4927858636468697
128	0.010041453867253998	0.1999397048994856	0.37813759246368667	0.4118812487695737
129	-0.18961445959397152	0.3107191527729442	0.46122885615162307	0.4176664506694043
130	0.0	0.4940592155674354	0.033811645686840947	0.4721291387457237
131	-0.14113968716331024	0.2938708029879503	0.4591033489164768	0.3881655352588832
132	-0.08444997500142279	0.1305633120385975	0.532860499631651	0.42102616333117426
133	-0.11645637277790849	0.5983892422569075	0.10601079417456606	0.41205633634643507
134
135	0.06810269048023047	0.12971543813960432	-0.22436488636930843	1.0265467577494736
136
137	-0.0010079067921015326	0.3108129139293471	0.39570783569852086	0.29448715716423357
138	-0.552836210881859	-0.7952230113469111	1.011829612634504	1.3362296095942658
139	0.04035915219141544	0.07076156682812267	0.5295744754518368	0.35930480552862504
140	-0.011461402106903442	0.015480076795626166	0.5724201481558687	0.4235611771554086
141	0.009973340076043427	0.30898768598752285	0.3530271364505271	0.3280118374859066
142	-0.2542073213420876	0.5187202021575903	0.6296571635007528	0.10582995568374445
143	0.3711804810233877	0.16090580960771375	-0.1836563568807104	0.6515700662496089
144	0.029901653005507955	0.4774808376989863	0.30494313095537073	0.1876743783401349
145	0.009989054323109849	0.11961946628261083	0.44108013361966414	0.4293113457746151
146	-0.19373947358288512	-0.12583528460908025	0.4934288129131472	0.8261459452788181
147	0.5668209953053255	0.08431867015828634	0.9160448968424956	-0.5671845623061075
148
149	0.026465831944850665	0.11670584478966384	0.5228316167372888	0.3339967065281967
150	-0.000932678956225368	0.23197110792285133	0.398051252174296	0.37091031885907805
151	0.21924207108038918	0.36766031053404963	0.19239743499989723	0.22070018338566405
152	0.8869741583013036	0.3544073365401883	-0.06002651268539933	-0.18135498215609258
153	0.03135946447443552	0.034733347452717736	0.4970250102714544	0.43688217780139244
154	-1.2939832339986108	0.23437209421505925	0.6345178730313225	1.4250932667522291
155	-0.010057946176230613	0.27358228939714024	0.2671295699521474	0.46934608682694295
156	-0.22056033635858774	0.6411877873789339	0.28323014614788605	0.29614240283176785
157
158	0.04061367533035627	-0.5626146345551499	3.3321757022409284	-1.8101747430161348
159	0.032271318307369415	0.6372698427334191	0.1786842834724932	0.15177455548671837
160	0.14123909856940592	0.308797028054796	0.4027888340226714	0.14717503935312667
161	-0.2377179789531131	0.7073851044526811	0.2737382079343275	0.2565946665661044
162	-0.04271398063836992	0.2567829222415552	0.41630818316764584	0.3696228752291687
163	-0.0017121963587725829	0.2909780658353519	0.3939251833599628	0.3168089471634579
164	0.21465974218530548	-0.05083241491310299	0.3686091022511995	0.4675635704765979
165	0.1984626878024566	0.3291693122188914	0.21824144512748794	0.25412655485116403
166	-0.03272853411454461	0.40236226574372136	0.4531112339287992	0.1772550344420241
167	-0.0799460362363541	0.3461612542970637	0.4758442744613837	0.2579405074779067
168	-0.013163074961898256	0.3791274938640626	0.5176698595122168	0.11636572158561904
169	0.018615457589754015	0.3303611080951358	0.3918976699765098	0.2591257643386004
