# Supplementary material for: Neuronal tuning aligns dynamically with object and texture manifolds across the visual hierarchy
Source: Nat Neurosci. 2026 Mar 10;29(4):864–75. doi: 10.1038/s41593-026-02207-1 (PMC13061647; doi:10.1038/s41593-026-02207-1)
Supplement: Supplementary file 10 — Attribution data for time windows 5, 10, 20, 25 and 50 ms, for panel b. Time window specific evolution trajectory of time windows 10, 20, 25 and 50 ms, for panel c. [file 41593_2026_2207_MOESM10_ESM.zip › ExtendedFig4_Source_data/FigureExtended4C_src_normresp_wdw_100-120_BigGAN_mean.csv]

0	1	2	3	4	5	6	7	8	9	10	11	12	13	14	15	16	17	18	19	20	21	22	23	24	25	26	27	28	29	30	31	32	33	34	35	36	37	38	39	40	41	42	43	44	45	46	47	48	49
0.7453644186781314	0.9897756799188845	1.0140163612927924	0.974559896427817	1.1354097691436613	1.2621170590216555	1.037610925268511	1.2028511207139136	1.2866401314751348	1.3026711404445404	1.233418605518137	1.2910635768906404	1.4036715877292416	1.389907109610309	1.372636442228261	1.402120976496908	1.2158368308533176	1.3242970359505255	1.4027469554455947	1.4191081840251358	1.3422436707283645	1.2889095672464546	1.2897069240650678	1.3679028462300213	1.2355203404510369	1.3370487235913509	1.3788756640755855	1.416142772543887	1.3575807399624575	1.2641539468011265	1.3510673393689816	1.2036130289721685	1.3568500520680697	1.4313659551557927	1.3206044855111367	1.4516060163499007	1.2362577891397593	1.2861099792454238	1.2740925359229351	1.295568373471181	1.2229151679885821	1.3366988358383034	1.359487060181951	1.2087873098937605	1.3299273875145554	1.2768339923608023	1.420790893664739	1.3488124430127706	1.3488124430127706	1.3488124430127706
0.8625009327257342	0.8425550343479546	1.0471044637477476	1.0213244518334939	1.0752339471600958	1.044808479316845	1.2042874319279893	1.109348781444914	1.082899102072846	1.1561703969900285	1.3899727686201266	1.3022806855041933	1.155654931586452	1.221234479683389	1.2045765737210294	1.2617951301615573	1.3169860852099498	1.336850998890172	1.275313279477755	1.2146677090530382	1.3154901421874754	1.346312160379466	1.469038438709359	1.4276334706285583	1.2975543098167992	1.2718747689531262	1.263355206128611	1.3385325860130861	1.268578565935683	1.3526191997525492	1.3841029901722515	1.2480277748660713	1.4306858773968274	1.4301323211012689	1.250892265419797	1.340512293260533	1.340512293260533	1.340512293260533	1.340512293260533	1.340512293260533	1.340512293260533	1.340512293260533	1.340512293260533	1.340512293260533	1.340512293260533	1.340512293260533	1.340512293260533	1.340512293260533	1.340512293260533	1.340512293260533
0.4703728757245101	0.33299476017050433	0.4455927567938318	0.3434913750174809	0.3802530801167929	0.5494183600884538	0.6246190829879034	0.48764886418403947	0.4709454418264175	0.6315822648108473	0.4354501510592635	0.5273282009273418	0.49123400336242073	0.4683974275890149	0.4560827331005501	0.5364457583026863	0.6367204592289547	0.4651993789587027	0.6042534624962643	0.7743385400967379	0.6136429377090614	0.39648820909862476	0.4634026453636463	0.5211395110820075	0.5973228359152668	0.6249425151789497	0.777276862578297	0.7244381389018527	0.6493067936115593	0.7158235402836945	0.6193375382354499	0.7975278007670046	0.799587622145774	0.7985577114563893	0.7985577114563893	0.7985577114563893	0.7985577114563893	0.7985577114563893	0.7985577114563893	0.7985577114563893	0.7985577114563893	0.7985577114563893	0.7985577114563893	0.7985577114563893	0.7985577114563893	0.7985577114563893	0.7985577114563893	0.7985577114563893	0.7985577114563893	0.7985577114563893
0.6050135085826641	0.5724916987960913	0.671469642564912	0.8864054531580137	0.8725574219004225	0.9799759815791941	1.0632659489580583	1.2128960395428785	1.0625789815265974	1.0186164289582145	1.0568873366044846	1.1317270855715362	1.3425579137708048	1.2234088996797126	1.091743329319522	1.1569801985755543	1.075747733706858	1.04684272716045	1.3256437564575931	1.072066688535436	0.878565855908742	1.0330624839076537	1.1302620299552506	1.2288724724041222	1.0396722574558794	1.072808543485167	1.2150794114640544	1.03694174041487	1.192830838076033	1.1804915898549144	1.0396805134984475	1.0283797294073227	1.0171170706773656	0.9716289353664561	1.0659684499415865	1.0795051524095143	1.127071217210504	1.0394767950895545	1.0832740061500292	1.0832740061500292	1.0832740061500292	1.0832740061500292	1.0832740061500292	1.0832740061500292	1.0832740061500292	1.0832740061500292	1.0832740061500292	1.0832740061500292	1.0832740061500292	1.0832740061500292
0.6895380410882455	0.5788445721236443	0.8571317204916493	0.6278003603356902	0.5432559899013061	0.6493958942771847	0.6800222703377112	0.7531592735842231	0.5717821673638662	0.6159654047475309	0.7206256286043483	0.6849701948725732	0.5654805165228634	0.6951918495301156	0.5514255798837123	0.5056399673809951	0.7667175857832949	0.6179138277191197	0.7346551164535513	0.7123548158969534	0.5953967234255202	0.7023269169308337	0.7293403346396538	0.6519030941712045	0.6987983807527087	0.7293771985554373	0.7679545947613824	0.8074691660823602	0.8159900234540156	0.9478877740250081	0.8819388987395119	0.8819388987395119	0.8819388987395119	0.8819388987395119	0.8819388987395119	0.8819388987395119	0.8819388987395119	0.8819388987395119	0.8819388987395119	0.8819388987395119	0.8819388987395119	0.8819388987395119	0.8819388987395119	0.8819388987395119	0.8819388987395119	0.8819388987395119	0.8819388987395119	0.8819388987395119	0.8819388987395119	0.8819388987395119
1.0616360452833642	1.150069202465602	1.156751620095505	1.0580568716991097	0.732363280167214	0.9800704243687758	0.9328454397241761	1.0741396525106905	0.8988996510920926	1.081768338365052	0.9539829704781023	0.9678569319722988	1.0870994501151954	1.171449358235605	1.0336652620228974	1.061604385094947	0.9684224060129127	1.1548845354019714	1.3233902731760316	1.0263814350668365	1.1839037213056631	1.1358644421517585	1.1078740510471128	1.0795991919175432	1.053914902052211	0.9926464788700987	1.3104939328002057	1.1107886390369113	0.9783997412986148	1.1520117813426904	0.9652494909152931	1.069977026348059	1.0876380474908205	1.3776272317185454	1.1285962761811228	1.0805692207149828	1.0842942998715863	1.0308371351380283	1.1571524992186422	0.9982878715030734	1.0777201853608578	1.0777201853608578	1.0777201853608578	1.0777201853608578	1.0777201853608578	1.0777201853608578	1.0777201853608578	1.0777201853608578	1.0777201853608578	1.0777201853608578
1.113825154901032	1.248150515327647	0.8965181527865111	0.998029330161134	1.0185963295378613	1.3182671243472046	1.554869029528778	1.0245716774073685	1.2215777242995343	1.2046311195167243	1.2039776918777312	1.1276592493073627	1.332782677522928	1.0498721266790636	1.1129594301142904	1.017322150790203	1.1766350642473251	0.9444033613814966	1.0237134708294506	1.0646708465551964	0.9997864226776484	0.8574089945719662	1.0492747096005153	1.142554047978352	0.8712792712050621	0.9311487964758285	0.9012140338404454	0.9012140338404454	0.9012140338404454	0.9012140338404454	0.9012140338404454	0.9012140338404454	0.9012140338404454	0.9012140338404454	0.9012140338404454	0.9012140338404454	0.9012140338404454	0.9012140338404454	0.9012140338404454	0.9012140338404454	0.9012140338404454	0.9012140338404454	0.9012140338404454	0.9012140338404454	0.9012140338404454	0.9012140338404454	0.9012140338404454	0.9012140338404454	0.9012140338404454	0.9012140338404454
0.7571301399580547	0.8056323650500853	0.832544020225566	0.8373844280272488	0.7483048806038437	0.8050620752573998	0.8134537924893938	0.8322096802598491	0.8576170749933197	0.9456219786389234	0.8508566768659657	0.829832557587471	0.8480748749119691	0.8989700520273217	0.9356777953869932	0.9148181639735633	0.908553969768071	0.883655058549928	0.9516729694715993	0.9029711320668139	0.9973638412628664	1.0556546682008352	0.9825632682494908	1.071473669909763	1.0150027239122625	0.9245006844412874	0.8435746545685472	0.8840376695049174	0.8840376695049174	0.8840376695049174	0.8840376695049174	0.8840376695049174	0.8840376695049174	0.8840376695049174	0.8840376695049174	0.8840376695049174	0.8840376695049174	0.8840376695049174	0.8840376695049174	0.8840376695049174	0.8840376695049174	0.8840376695049174	0.8840376695049174	0.8840376695049174	0.8840376695049174	0.8840376695049174	0.8840376695049174	0.8840376695049174	0.8840376695049174	0.8840376695049174
0.6541907846425009	0.8248372212195015	1.0398795303612787	0.8830716264568368	1.1043751210401325	1.1648800337316736	1.2277879217989542	1.1928195013282519	1.3047130471115647	1.247178822298196	1.3903266756945256	1.3572629337420403	1.2810184075594555	1.1316791609707872	1.1718318629145432	1.3338359009710188	1.3037805999310903	1.294372563025946	1.280824279815495	1.3486682102023337	1.3892629306209057	1.2523542684972258	1.1452216180547503	1.2118491449242783	1.2238715664842932	1.3592230537062904	1.2246074742148063	1.352560982806442	1.4093239089489589	1.1919759421366478	1.231925450064481	1.2905871181576147	1.2033559280292387	1.1966387699431393	1.199997348986189	1.199997348986189	1.199997348986189	1.199997348986189	1.199997348986189	1.199997348986189	1.199997348986189	1.199997348986189	1.199997348986189	1.199997348986189	1.199997348986189	1.199997348986189	1.199997348986189	1.199997348986189	1.199997348986189	1.199997348986189
0.8299508184202347	0.8523163581274452	0.9559417148280682	0.9130602612263108	1.194242167029231	1.0588686939908847	1.0562539583064534	1.2695528956715552	1.0869871698370173	1.0748144184177608	0.9817275537997607	1.1121161278207834	1.1967146783421065	1.0284293838944927	1.0932602688436583	1.0216424529506365	1.2308088568148607	1.3245934092007279	1.1635783660910521	1.073564993702605	1.0859893233687767	1.1681068016040221	1.2019728944545882	1.0924837347924659	1.185619395744664	1.3011182613597767	1.0738328664267394	1.2148031302880795	1.3584694886691895	1.3949201843859678	1.2453671397629233	1.3371693350446396	1.1741079192380504	1.2556386271413449	1.2556386271413449	1.2556386271413449	1.2556386271413449	1.2556386271413449	1.2556386271413449	1.2556386271413449	1.2556386271413449	1.2556386271413449	1.2556386271413449	1.2556386271413449	1.2556386271413449	1.2556386271413449	1.2556386271413449	1.2556386271413449	1.2556386271413449	1.2556386271413449
0.8453524132330141	0.7158606391700992	0.7466084590769346	0.6762865343387925	0.7553182486109886	0.6703275397071472	0.7168176627468781	0.7922492351951825	0.7798443857331869	0.8767028898971081	0.7010689118371352	0.7267262312635645	0.8852047403389108	0.9341625819234423	0.8174490059609019	0.9585245491875027	0.9699585229251061	0.9606173679225408	1.0336647017787812	1.0100747005865687	1.0536012210371288	1.0863673919971644	0.9976990870656763	0.9653544712364831	1.336946111772124	1.2741854491531015	1.2467638323337933	1.0104754915390968	1.0621142028473596	0.8755181241421159	0.8239511903232787	0.8497346572326974	0.8497346572326974	0.8497346572326974	0.8497346572326974	0.8497346572326974	0.8497346572326974	0.8497346572326974	0.8497346572326974	0.8497346572326974	0.8497346572326974	0.8497346572326974	0.8497346572326974	0.8497346572326974	0.8497346572326974	0.8497346572326974	0.8497346572326974	0.8497346572326974	0.8497346572326974	0.8497346572326974
0.48100555376328075	0.4844848565936632	0.5347023730445837	0.4315862076239048	0.576278870619429	0.5101457875173618	0.5012865197799847	0.6314137253041854	0.6466784969052671	0.47242201555273344	0.49104333624480256	0.6125062463223876	0.6673426042335504	0.6687610996826548	0.661869357529986	0.7698575963238092	0.6438249017396667	0.7013793419007244	0.6940373047215268	0.6919397987243731	0.7150279022272383	0.7383416624355934	0.7814093856610771	0.8904564855552682	0.8301383350551059	0.7395970455837333	0.8238939471168081	0.8719531153708885	1.0103983483814833	1.0185303852176846	0.9579150335496797	0.9882227093836821	0.9882227093836821	0.9882227093836821	0.9882227093836821	0.9882227093836821	0.9882227093836821	0.9882227093836821	0.9882227093836821	0.9882227093836821	0.9882227093836821	0.9882227093836821	0.9882227093836821	0.9882227093836821	0.9882227093836821	0.9882227093836821	0.9882227093836821	0.9882227093836821	0.9882227093836821	0.9882227093836821
0.9250251356121092	1.0427600335578646	0.9318213707742237	0.9528619666472841	0.9762614099193455	1.043733452024018	1.010102415797437	0.9532977807922683	1.0494080508304235	1.0620579575857023	1.2278522091895323	0.9849788616138337	1.1098565020448834	1.1545383640922429	1.2112928471750406	1.1080669623489388	1.1323824905025988	1.057180537876272	1.240556539359616	1.2460776259358526	1.2115872397239367	1.1715617674838281	1.25419979142489	1.0157393388772886	1.0872972626512527	1.135779689659618	1.283497057883833	0.9576590751209013	1.072029812088169	1.1157514316578887	1.2583288564471915	1.1870401440525402	1.1870401440525402	1.1870401440525402	1.1870401440525402	1.1870401440525402	1.1870401440525402	1.1870401440525402	1.1870401440525402	1.1870401440525402	1.1870401440525402	1.1870401440525402	1.1870401440525402	1.1870401440525402	1.1870401440525402	1.1870401440525402	1.1870401440525402	1.1870401440525402	1.1870401440525402	1.1870401440525402
0.6477493653365629	0.9889014502104451	1.0015658368872502	1.139969224594365	1.1394627291085753	1.3513185987317946	1.1361197277341124	1.2917903673601192	1.2854111538833433	1.2232112192582272	1.1832425618282822	1.1785893836760246	1.0557462587163884	1.1544223880049862	1.2153760770471531	1.0012836101642018	1.1207560275812638	1.2090691859762814	1.2572824463601213	1.2103032836715073	1.1292259941360727	1.358814875552782	1.1993768771323046	1.2706706225154711	1.1890663623326714	1.209660169041543	1.2558353848894783	1.1758026934686325	1.2220608950125373	1.3688382473606695	1.164998720826858	1.3570960008210726	1.2610473608239654	1.2610473608239654	1.2610473608239654	1.2610473608239654	1.2610473608239654	1.2610473608239654	1.2610473608239654	1.2610473608239654	1.2610473608239654	1.2610473608239654	1.2610473608239654	1.2610473608239654	1.2610473608239654	1.2610473608239654	1.2610473608239654	1.2610473608239654	1.2610473608239654	1.2610473608239654
0.7147255435427609	0.5372315846855713	0.8532301096557864	0.7245192165084985	0.7860842314297304	0.9470984195549363	0.9790067160462159	0.9218969785968432	1.0993601592138451	1.2790834315985582	1.2563177085793915	0.9400221831962372	1.2114767363593588	1.2953289145727378	1.0332827005868128	1.3219662019331067	1.1636681790324754	1.1394242973622162	1.2924946198683869	1.0672895269406322	1.15365315097946	1.3512853959150986	1.043668585314619	1.0452105277092099	0.990985989244355	1.0163259330002985	1.2543968225426638	1.2835809486355385	1.3707461407752095	1.2338758385458826	1.302310989660546	1.302310989660546	1.302310989660546	1.302310989660546	1.302310989660546	1.302310989660546	1.302310989660546	1.302310989660546	1.302310989660546	1.302310989660546	1.302310989660546	1.302310989660546	1.302310989660546	1.302310989660546	1.302310989660546	1.302310989660546	1.302310989660546	1.302310989660546	1.302310989660546	1.302310989660546
0.8247084162704256	0.8073982063257622	0.7774317753977809	0.8840696122645305	0.7920033839005642	0.9843014751918401	0.7666038113176724	0.9894695261675996	0.9317985177380814	1.0885951549479627	0.9037333064389423	0.9467056510465762	0.9010053931809083	1.0082685352227472	1.016380794940459	0.9056227096992008	0.8942949973029416	0.9467767569707464	1.0332768912279398	0.865278095899918	1.0122873103134709	1.0486751913853283	1.067681337825854	1.058178264605591	1.058178264605591	1.058178264605591	1.058178264605591	1.058178264605591	1.058178264605591	1.058178264605591	1.058178264605591	1.058178264605591	1.058178264605591	1.058178264605591	1.058178264605591	1.058178264605591	1.058178264605591	1.058178264605591	1.058178264605591	1.058178264605591	1.058178264605591	1.058178264605591	1.058178264605591	1.058178264605591	1.058178264605591	1.058178264605591	1.058178264605591	1.058178264605591	1.058178264605591	1.058178264605591
0.7873557767688125	0.797124421418572	0.8611453543118447	1.060306626814215	0.8587932380449287	1.0511030647485962	1.0906517836581409	1.0809214505547033	1.0243517449619122	1.0847540602345267	0.8928393318852955	1.1906894532389563	1.1778714591417334	1.26125170715688	1.194421768200606	1.2078786757612003	1.0512089571889567	1.1817551703633564	1.1155022539914068	1.12357743877426	1.2312669629981592	1.214701522669255	1.2285041862713775	1.2216028544703161	1.2216028544703161	1.2216028544703161	1.2216028544703161	1.2216028544703161	1.2216028544703161	1.2216028544703161	1.2216028544703161	1.2216028544703161	1.2216028544703161	1.2216028544703161	1.2216028544703161	1.2216028544703161	1.2216028544703161	1.2216028544703161	1.2216028544703161	1.2216028544703161	1.2216028544703161	1.2216028544703161	1.2216028544703161	1.2216028544703161	1.2216028544703161	1.2216028544703161	1.2216028544703161	1.2216028544703161	1.2216028544703161	1.2216028544703161
0.8831494780257434	0.8831126947030065	0.8041920388656355	0.7999629619741789	0.6611906673681827	0.6299932137362944	0.8876392208685945	0.5977782656409307	0.6744402949175555	0.5668337235320816	0.8731809065546524	0.6079048852632845	0.8635469075165482	1.144615327647681	1.2462076909846647	1.1761118154976826	1.3114682578796637	1.2895250304916746	0.9041554013813234	0.881985340318167	1.1047332103115937	1.0590144487188276	0.8592851049605477	1.023310387035255	0.6739043850383464	1.3391440496115967	0.924404551677781	0.9046191005673225	1.2739927977137782	0.9356197040090297	1.104806250861404	1.104806250861404	1.104806250861404	1.104806250861404	1.104806250861404	1.104806250861404	1.104806250861404	1.104806250861404	1.104806250861404	1.104806250861404	1.104806250861404	1.104806250861404	1.104806250861404	1.104806250861404	1.104806250861404	1.104806250861404	1.104806250861404	1.104806250861404	1.104806250861404	1.104806250861404
1.018606245061221	1.0554519727706837	1.3929804393420804	1.341770824849504	1.48402593273429	1.4296803711543358	1.394441503301371	1.3561013980378775	1.150237037066391	1.1690676509614704	1.463100133470298	1.367362919108082	1.1350504496403717	1.1483758104199593	1.2444992891318931	1.241312030517609	1.1553066772088845	1.145830856197003	1.254807623912155	1.2775185777369418	1.1496862534705545	1.300721022813854	1.4545053550639555	1.359720852293263	1.0822901113697654	1.2667834772672195	1.2038100185309066	1.1692914003730381	1.2964546765858096	1.2650574256895641	1.1763879642849233	1.217192411833646	1.1967901880592848	1.1967901880592848	1.1967901880592848	1.1967901880592848	1.1967901880592848	1.1967901880592848	1.1967901880592848	1.1967901880592848	1.1967901880592848	1.1967901880592848	1.1967901880592848	1.1967901880592848	1.1967901880592848	1.1967901880592848	1.1967901880592848	1.1967901880592848	1.1967901880592848	1.1967901880592848
0.7842104963831226	0.9852551807747135	0.9829975526882037	1.1501578792142284	1.0857141196104287	0.7884157146640607	1.187905982287858	1.1099735714644587	1.1674641967801451	0.9784155491013787	1.0302123077824763	1.1429732133130306	1.11814999161579	1.2811371169224348	1.2620910374936523	1.2031411984948601	1.199650715971	1.2302268995450842	1.1590035751697605	1.1471124203545777	1.1505887166177138	1.3353946415317848	1.246974525290785	1.166940777367666	1.1859397687324467	1.3364558042673966	1.1856414338579742	1.3558116258520307	0.9979980883206652	1.031536821008626	0.9659207995539908	1.170092432738401	1.1530163727406606	1.0821699142075938	1.2596444665730218	1.1709071903903079	1.1709071903903079	1.1709071903903079	1.1709071903903079	1.1709071903903079	1.1709071903903079	1.1709071903903079	1.1709071903903079	1.1709071903903079	1.1709071903903079	1.1709071903903079	1.1709071903903079	1.1709071903903079	1.1709071903903079	1.1709071903903079
0.5593599979917284	0.7157564696410098	0.6261408576757922	0.5246060143557646	0.6447911341808373	0.5727689907450254	0.6695532866380592	0.5641697072077201	0.7859624752052273	0.7946143428008594	0.5977667391268282	0.6910958771068733	0.8024160534878576	0.6008750865798018	0.756055959274739	0.7661177789172545	0.7629947450886442	0.6995342258642875	0.7391781541136052	0.6246745507192744	0.6449148167207004	0.739220700032059	0.5984443965067501	0.71217342023065	0.7476068209107296	0.6954449287638285	0.7823937523653651	0.8023980111838737	0.7923958817746194	0.7923958817746194	0.7923958817746194	0.7923958817746194	0.7923958817746194	0.7923958817746194	0.7923958817746194	0.7923958817746194	0.7923958817746194	0.7923958817746194	0.7923958817746194	0.7923958817746194	0.7923958817746194	0.7923958817746194	0.7923958817746194	0.7923958817746194	0.7923958817746194	0.7923958817746194	0.7923958817746194	0.7923958817746194	0.7923958817746194	0.7923958817746194
0.6827744422691913	0.620362155348394	0.599892369654596	0.5452147328297242	0.646891379759045	0.5233902953374162	0.7736463586533443	0.650528779908482	0.7127570738307185	0.7429444042885636	1.0093085786647296	0.9051900536798512	0.8197714471337212	0.8606440679088301	0.8154773854527129	0.8657118811696513	0.8373690556912912	0.8181238378184706	0.7306986461195548	0.8457167437033576	0.7697145757488869	0.6647707783659191	0.8833376203406947	0.8563294709048423	0.8604124189687883	0.7636501587883247	0.7477158977086998	0.8084986631479877	0.7373474760662176	0.7729230696071026	0.7729230696071026	0.7729230696071026	0.7729230696071026	0.7729230696071026	0.7729230696071026	0.7729230696071026	0.7729230696071026	0.7729230696071026	0.7729230696071026	0.7729230696071026	0.7729230696071026	0.7729230696071026	0.7729230696071026	0.7729230696071026	0.7729230696071026	0.7729230696071026	0.7729230696071026	0.7729230696071026	0.7729230696071026	0.7729230696071026
0.7723865565918392	0.682152784871209	0.825709479986339	0.789134791674846	0.8306577641068646	0.8444661927109417	0.884457578065623	0.968229229352068	0.8854085337512011	1.0871567523592311	0.9368602111911033	1.0051572195395901	1.0470647898172654	0.9308998852911639	0.9299620476406083	1.0594786507063167	0.9196577966943501	0.9122847405249558	0.983212031922415	0.99779693439223	1.114239671548	0.9782314894339823	0.9343984262535907	0.9609321827816	0.9405275220598628	1.0494829735820808	0.9950052478209716	0.9950052478209716	0.9950052478209716	0.9950052478209716	0.9950052478209716	0.9950052478209716	0.9950052478209716	0.9950052478209716	0.9950052478209716	0.9950052478209716	0.9950052478209716	0.9950052478209716	0.9950052478209716	0.9950052478209716	0.9950052478209716	0.9950052478209716	0.9950052478209716	0.9950052478209716	0.9950052478209716	0.9950052478209716	0.9950052478209716	0.9950052478209716	0.9950052478209716	0.9950052478209716
0.8903992710208092	0.8356752318051427	0.8551999326912009	0.7006219808675661	0.7650056577655592	0.8824276254879128	0.9495817245434353	0.9402697356850337	0.8001486652678106	0.7531652315128152	0.8787191094530159	0.8639788437361478	0.7165015047246703	0.8302053357969835	0.8740443592514022	0.9475897030785193	1.0747687481960744	0.8675205567340496	0.8499503018036357	0.9815948709453214	0.9180477139244035	0.9737110460941641	0.9458793800092838	0.9458793800092838	0.9458793800092838	0.9458793800092838	0.9458793800092838	0.9458793800092838	0.9458793800092838	0.9458793800092838	0.9458793800092838	0.9458793800092838	0.9458793800092838	0.9458793800092838	0.9458793800092838	0.9458793800092838	0.9458793800092838	0.9458793800092838	0.9458793800092838	0.9458793800092838	0.9458793800092838	0.9458793800092838	0.9458793800092838	0.9458793800092838	0.9458793800092838	0.9458793800092838	0.9458793800092838	0.9458793800092838	0.9458793800092838	0.9458793800092838
0.7821493423357481	0.7195114266705598	0.7649777660205993	0.8835603568975382	0.8600532345354228	0.9288044991394513	0.8298113971736854	1.0559940140076758	0.9795274635175989	0.9339010137459626	0.9121449966337714	0.8708826361733062	0.8917515549731182	0.7827892022139018	0.9224376469930838	0.9122530369062429	0.7684770402346047	0.9605340825533166	0.8869916833812607	0.7898938675564268	0.7880243415802288	0.887235027472091	1.041822793398555	0.9724422322706013	1.0066896642675371	1.0299993119573447	0.950668997541236	0.9903341547492902	0.9903341547492902	0.9903341547492902	0.9903341547492902	0.9903341547492902	0.9903341547492902	0.9903341547492902	0.9903341547492902	0.9903341547492902	0.9903341547492902	0.9903341547492902	0.9903341547492902	0.9903341547492902	0.9903341547492902	0.9903341547492902	0.9903341547492902	0.9903341547492902	0.9903341547492902	0.9903341547492902	0.9903341547492902	0.9903341547492902	0.9903341547492902	0.9903341547492902
1.2137061010120662	1.0557058940271957	0.9763940796790088	0.8770016492528454	0.7754072608988106	0.9725112413982577	0.9905959636380183	0.7536534629661324	1.0429705618459575	0.8297703439406469	0.8948103268170466	0.8447973524451786	1.0356465403119905	0.9171456403776431	0.8850527285032674	1.0990231538945283	0.5841818059326285	0.6439584400140337	0.9394241136278368	1.0494772945825876	0.6139769756331338	1.0033508341499813	1.0278006450039168	0.7987742210048461	0.8775739354851166	0.8989081647730938	0.8372420598991168	0.9946384962372703	0.8224541025195733	0.9085462993784218	0.9085462993784218	0.9085462993784218	0.9085462993784218	0.9085462993784218	0.9085462993784218	0.9085462993784218	0.9085462993784218	0.9085462993784218	0.9085462993784218	0.9085462993784218	0.9085462993784218	0.9085462993784218	0.9085462993784218	0.9085462993784218	0.9085462993784218	0.9085462993784218	0.9085462993784218	0.9085462993784218	0.9085462993784218	0.9085462993784218
0.7089158981898581	0.735827268795624	0.9082200580522141	0.8150805728599779	0.9030661493397393	0.8777266966260442	0.6478807358791534	0.6717195175902811	0.760909874662926	0.7812527279558894	0.9075880519726984	0.9520063367925746	0.7305522349858755	1.0620618533850448	0.9507376952743197	1.0481695902195785	0.9110251901417062	1.2379389681353337	1.038849692610557	1.1250517455233373	1.1812710966186244	1.1970524851112634	1.2381988508237143	1.133018834386584	1.0452360671233687	1.0985985438720551	1.1516787739435592	1.0859680249485666	1.0391076262134484	1.0726065861548792	1.061658724942743	1.2111146101795733	1.1171450683886748	0.8920954749858417	1.1075509710613525	0.9374003812086258	1.0479683008830185	1.1083846464883917	1.0781764736857051	1.0781764736857051	1.0781764736857051	1.0781764736857051	1.0781764736857051	1.0781764736857051	1.0781764736857051	1.0781764736857051	1.0781764736857051	1.0781764736857051	1.0781764736857051	1.0781764736857051
0.2928296938549691	0.22905589322821113	0.1763427323103187	0.1401583647796031	0.10848810822377356	0.10028472650070129	0.11229142925175421	0.20318447940526924	0.1973757729572373	0.13209875008298605	0.12969109953928215	0.15222121725891447	0.13300388911406402	0.15520583781159472	0.12065665045485773	0.1984488822418929	0.14874973701748484	0.23949425709190028	0.10983022510518922	0.20780907584905334	0.08058325622417062	0.2575919575971133	0.1763722638044831	0.052892571014356946	0.02070123261356258	0.0520443968331673	0.17765535360898194	0.1798220432977289	0.019994710003422147	0.04323751728429518	0.20844092511363174	0.06017445815183343	0.0938797315847715	0.12557252370491442	0.14054112654669368	0.09341908188620371	0.14918926697335172	0.04594547621244801	0.09814055413667701	0.13804162758106756	0.11842904656578454	0.12152711660546814	0.11997808158562634	0.11997808158562634	0.11997808158562634	0.11997808158562634	0.11997808158562634	0.11997808158562634	0.11997808158562634	0.11997808158562634
0.6786021008493043	0.5551283302874953	0.6782900994672498	0.6916973315323496	0.9037559090441326	0.7767104499174061	0.8359563163535674	0.7741790328632822	0.7663314314343961	0.9791616199783422	0.8324937659959329	0.8242777600196526	0.959700889292019	0.9497275877158592	1.0774774139931256	1.1756447844171023	1.057693249816124	1.202696575600689	1.1442882195956157	1.1195240239645319	1.083286769517155	1.0791358081517892	1.1267673406618408	1.0803491257414504	1.0745773240909027	1.2151215504328075	1.1159008582111118	0.9985706600052497	1.0572357591081807	1.0572357591081807	1.0572357591081807	1.0572357591081807	1.0572357591081807	1.0572357591081807	1.0572357591081807	1.0572357591081807	1.0572357591081807	1.0572357591081807	1.0572357591081807	1.0572357591081807	1.0572357591081807	1.0572357591081807	1.0572357591081807	1.0572357591081807	1.0572357591081807	1.0572357591081807	1.0572357591081807	1.0572357591081807	1.0572357591081807	1.0572357591081807
0.9016361872365453	1.1037923889592582	1.0408433403330921	0.9482087917914589	1.1164938430118767	1.1847780334739126	1.1214021109426007	1.0372747425236029	0.9009334809856052	0.9904337802390184	1.1677694026074272	1.1051248860680174	0.9929949160210693	1.0945553276656985	1.0041424328609894	1.0893226142407124	1.155712479265282	1.239904882205853	1.0186086466001114	1.14651708593323	1.1403843268022114	1.0281981455201956	1.2160348291026557	0.8658962783520426	1.27261303473295	1.0692546565424963	1.0692546565424963	1.0692546565424963	1.0692546565424963	1.0692546565424963	1.0692546565424963	1.0692546565424963	1.0692546565424963	1.0692546565424963	1.0692546565424963	1.0692546565424963	1.0692546565424963	1.0692546565424963	1.0692546565424963	1.0692546565424963	1.0692546565424963	1.0692546565424963	1.0692546565424963	1.0692546565424963	1.0692546565424963	1.0692546565424963	1.0692546565424963	1.0692546565424963	1.0692546565424963	1.0692546565424963
1.062429078124081	0.908340187158163	1.0049453974974087	1.0440545171698998	0.9590844959233046	0.9766273096274787	1.0030242136085996	0.9756580450056577	0.9957219097647827	1.0321135408676243	1.0343556620857333	0.9302931790438959	1.0445997134949894	1.0657705776118542	0.9565922872066609	0.9950002679777722	0.9895977683613756	1.081565722395166	0.9795913015490364	1.0859002198691103	0.9817490498264001	1.033824634847755	1.033824634847755	1.033824634847755	1.033824634847755	1.033824634847755	1.033824634847755	1.033824634847755	1.033824634847755	1.033824634847755	1.033824634847755	1.033824634847755	1.033824634847755	1.033824634847755	1.033824634847755	1.033824634847755	1.033824634847755	1.033824634847755	1.033824634847755	1.033824634847755	1.033824634847755	1.033824634847755	1.033824634847755	1.033824634847755	1.033824634847755	1.033824634847755	1.033824634847755	1.033824634847755	1.033824634847755	1.033824634847755
0.6916293364289494	0.6958768630321012	0.6016555666796994	0.9103973280944111	0.9137531730648208	0.9578796940094344	1.0321727885424343	0.886114720787111	1.1577517057909623	1.0669413678920776	0.9085868141603078	0.9871952919687795	1.0885038459964769	0.9349426982822255	0.9413911835069836	1.0173388210368584	1.0921683306380814	1.0860650295563465	1.1903451868551478	1.1104485820142411	1.1039555928516402	1.1050992226045295	1.2109169214771929	1.1580080720408612	1.1580080720408612	1.1580080720408612	1.1580080720408612	1.1580080720408612	1.1580080720408612	1.1580080720408612	1.1580080720408612	1.1580080720408612	1.1580080720408612	1.1580080720408612	1.1580080720408612	1.1580080720408612	1.1580080720408612	1.1580080720408612	1.1580080720408612	1.1580080720408612	1.1580080720408612	1.1580080720408612	1.1580080720408612	1.1580080720408612	1.1580080720408612	1.1580080720408612	1.1580080720408612	1.1580080720408612	1.1580080720408612	1.1580080720408612
0.6223550620403002	0.5645454521195207	0.6267791005188693	0.556873049416453	0.6160139899862149	0.6486195148493644	0.642276644587692	0.633455502324702	0.6521416523878335	0.8218554511855076	0.7414232998262192	0.8039432023833264	0.6240950625820951	0.8334574332509213	0.8698005875762395	0.9354816749843919	0.48950751556646377	0.5117312236512029	0.5528753274293974	0.6040211637373308	0.5721239410007295	0.5880725523690302	0.5880725523690302	0.5880725523690302	0.5880725523690302	0.5880725523690302	0.5880725523690302	0.5880725523690302	0.5880725523690302	0.5880725523690302	0.5880725523690302	0.5880725523690302	0.5880725523690302	0.5880725523690302	0.5880725523690302	0.5880725523690302	0.5880725523690302	0.5880725523690302	0.5880725523690302	0.5880725523690302	0.5880725523690302	0.5880725523690302	0.5880725523690302	0.5880725523690302	0.5880725523690302	0.5880725523690302	0.5880725523690302	0.5880725523690302	0.5880725523690302	0.5880725523690302
1.1165477333376301	1.0225710657347071	0.901378881231156	1.0799631575459419	0.9244539834663948	1.0649033492982596	1.1165024452576278	1.044964752653326	1.066469106742087	1.0916054190003137	1.1138819672637865	1.1492444288737635	0.94576828730002	1.042515434322568	1.0783173121737228	1.131955512652799	1.085640695535431	1.0536428203854675	1.0881129837053496	1.041035268274711	1.1513274613024025	0.9962842009773251	1.1454574623925495	1.232455839625819	1.045479111308765	1.138967475467292	1.138967475467292	1.138967475467292	1.138967475467292	1.138967475467292	1.138967475467292	1.138967475467292	1.138967475467292	1.138967475467292	1.138967475467292	1.138967475467292	1.138967475467292	1.138967475467292	1.138967475467292	1.138967475467292	1.138967475467292	1.138967475467292	1.138967475467292	1.138967475467292	1.138967475467292	1.138967475467292	1.138967475467292	1.138967475467292	1.138967475467292	1.138967475467292
0.7337857502767648	0.9403263285115284	0.8077506559632563	0.9290520879250732	1.0536686676662699	0.9724337102917952	0.8636132331764372	1.246467361936097	0.9205115029067522	0.865267737968888	0.9198801368852398	1.229046633277304	0.998162519411265	1.005720586348166	1.0525308826504722	1.0094552831640544	0.919819618414729	1.0378638695040798	0.8452171480133146	1.0967723671897724	0.9709947576015435	0.9709947576015435	0.9709947576015435	0.9709947576015435	0.9709947576015435	0.9709947576015435	0.9709947576015435	0.9709947576015435	0.9709947576015435	0.9709947576015435	0.9709947576015435	0.9709947576015435	0.9709947576015435	0.9709947576015435	0.9709947576015435	0.9709947576015435	0.9709947576015435	0.9709947576015435	0.9709947576015435	0.9709947576015435	0.9709947576015435	0.9709947576015435	0.9709947576015435	0.9709947576015435	0.9709947576015435	0.9709947576015435	0.9709947576015435	0.9709947576015435	0.9709947576015435	0.9709947576015435
0.7534923455972283	0.6508599656758008	0.7260319242520048	0.6034271307576272	0.6287242676712933	0.7382567516569044	0.646677948987773	0.7068040623621807	0.6152564326015734	0.7496607638077877	0.6238719369776463	0.6904648344443279	0.7223824475936562	0.8589627419236958	1.048015377856528	1.0376110923256976	0.7733819588895458	0.6949769861509378	0.6992607155414259	0.62724813443355	0.7684632197841907	0.6575019118263895	0.7129825658052902	0.7129825658052902	0.7129825658052902	0.7129825658052902	0.7129825658052902	0.7129825658052902	0.7129825658052902	0.7129825658052902	0.7129825658052902	0.7129825658052902	0.7129825658052902	0.7129825658052902	0.7129825658052902	0.7129825658052902	0.7129825658052902	0.7129825658052902	0.7129825658052902	0.7129825658052902	0.7129825658052902	0.7129825658052902	0.7129825658052902	0.7129825658052902	0.7129825658052902	0.7129825658052902	0.7129825658052902	0.7129825658052902	0.7129825658052902	0.7129825658052902
0.8754193860343015	0.9798756691277997	0.9241528140947523	0.8917469277335512	0.9699901865967485	0.9987756010379103	1.0194170046988837	1.0219942538124616	1.0583644025094576	0.9119775815869928	0.9343011641071629	0.9904119845796493	1.061603255466307	0.8547323326974615	0.8798223753982208	1.0475457380156468	0.8920619288720468	0.9579874947072636	0.9425641408033358	0.9282833753121458	0.9354237580577407	0.9354237580577407	0.9354237580577407	0.9354237580577407	0.9354237580577407	0.9354237580577407	0.9354237580577407	0.9354237580577407	0.9354237580577407	0.9354237580577407	0.9354237580577407	0.9354237580577407	0.9354237580577407	0.9354237580577407	0.9354237580577407	0.9354237580577407	0.9354237580577407	0.9354237580577407	0.9354237580577407	0.9354237580577407	0.9354237580577407	0.9354237580577407	0.9354237580577407	0.9354237580577407	0.9354237580577407	0.9354237580577407	0.9354237580577407	0.9354237580577407	0.9354237580577407	0.9354237580577407
0.6767042128443999	0.521098896581781	0.72854301745499	0.8122048828440744	0.582560155654183	0.8109059711474172	0.6264400607394721	0.7674796602502384	0.784878973740676	0.9127787535897945	0.906107289156379	0.7318725843181151	0.6107352792430704	0.7706041595201978	0.6337614351980543	0.7096586776158953	0.6622935239102633	0.7583539599183253	0.7214566259490113	0.8354529038699869	0.6796836093245398	0.7090706592375744	0.6987370706019886	0.6893551658526436	0.6856434406553447	0.6090344887812363	0.7654638370184587	0.7377371119424705	0.7386288998482058	0.7561861714607214	0.6878240503523355	0.8276773260276236	0.7184880319267227	0.8217472894325076	0.7198544495020032	0.7708008694672553	0.7708008694672553	0.7708008694672553	0.7708008694672553	0.7708008694672553	0.7708008694672553	0.7708008694672553	0.7708008694672553	0.7708008694672553	0.7708008694672553	0.7708008694672553	0.7708008694672553	0.7708008694672553	0.7708008694672553	0.7708008694672553
0.901849926976873	0.9607156016593189	0.9601486268404398	0.8482961705031322	0.9253944979067631	0.8029148504602595	0.8757414426953013	0.8509119894779978	0.8794447825579784	0.9842473349440615	0.9894747042671219	1.0704033628565313	0.9850467842314005	1.0875613191635702	1.0846976185513437	0.9601481529176433	1.0224228857344935	1.0224228857344935	1.0224228857344935	1.0224228857344935	1.0224228857344935	1.0224228857344935	1.0224228857344935	1.0224228857344935	1.0224228857344935	1.0224228857344935	1.0224228857344935	1.0224228857344935	1.0224228857344935	1.0224228857344935	1.0224228857344935	1.0224228857344935	1.0224228857344935	1.0224228857344935	1.0224228857344935	1.0224228857344935	1.0224228857344935	1.0224228857344935	1.0224228857344935	1.0224228857344935	1.0224228857344935	1.0224228857344935	1.0224228857344935	1.0224228857344935	1.0224228857344935	1.0224228857344935	1.0224228857344935	1.0224228857344935	1.0224228857344935	1.0224228857344935
0.9421405844935121	0.9749689727882204	0.8367473702822393	0.851127860196257	0.7920656653564239	0.8810306870177446	0.884181467373387	0.8947343056526689	0.9206466536025073	0.8717339784292015	0.961329906613913	0.8606555600709568	0.7791636802579831	0.8798187767276688	0.8383194586708752	0.9290303357103105	0.9762572537905944	0.8818033343603364	0.9356567542238513	0.867212692144101	0.8624882794501209	0.8936771128075409	1.0089350755744237	0.9902846077305816	0.9996098416525027	0.9996098416525027	0.9996098416525027	0.9996098416525027	0.9996098416525027	0.9996098416525027	0.9996098416525027	0.9996098416525027	0.9996098416525027	0.9996098416525027	0.9996098416525027	0.9996098416525027	0.9996098416525027	0.9996098416525027	0.9996098416525027	0.9996098416525027	0.9996098416525027	0.9996098416525027	0.9996098416525027	0.9996098416525027	0.9996098416525027	0.9996098416525027	0.9996098416525027	0.9996098416525027	0.9996098416525027	0.9996098416525027
1.0469229585321274	0.9061713972408092	0.8064316804603407	0.9389794888050809	0.7353825670780825	1.093171207720092	0.7829479591991719	0.9018202093459758	1.0195013952285878	0.9918383316423257	1.0266937235292213	0.9020470714563411	1.0504846990763863	1.069049364751264	1.0934733449189726	0.7434827870035543	1.0827033463150366	1.0479983220957318	1.0653508342053841	1.0653508342053841	1.0653508342053841	1.0653508342053841	1.0653508342053841	1.0653508342053841	1.0653508342053841	1.0653508342053841	1.0653508342053841	1.0653508342053841	1.0653508342053841	1.0653508342053841	1.0653508342053841	1.0653508342053841	1.0653508342053841	1.0653508342053841	1.0653508342053841	1.0653508342053841	1.0653508342053841	1.0653508342053841	1.0653508342053841	1.0653508342053841	1.0653508342053841	1.0653508342053841	1.0653508342053841	1.0653508342053841	1.0653508342053841	1.0653508342053841	1.0653508342053841	1.0653508342053841	1.0653508342053841	1.0653508342053841
1.0002471844087286	0.7723087598538999	0.807025523161083	0.8139814877741844	0.887996300415367	0.7936790451416827	0.8434245288755694	0.5850205931648375	0.7359577448239314	0.8437458844383118	0.7618745428517156	0.8163432999827914	0.7042333810413643	0.8649052715562328	0.9290361205329336	0.7291887815441338	0.8316484389603557	0.8864749977556841	0.8016399537892529	0.9226200622216463	0.8036440928584935	0.8631320775400699	0.8631320775400699	0.8631320775400699	0.8631320775400699	0.8631320775400699	0.8631320775400699	0.8631320775400699	0.8631320775400699	0.8631320775400699	0.8631320775400699	0.8631320775400699	0.8631320775400699	0.8631320775400699	0.8631320775400699	0.8631320775400699	0.8631320775400699	0.8631320775400699	0.8631320775400699	0.8631320775400699	0.8631320775400699	0.8631320775400699	0.8631320775400699	0.8631320775400699	0.8631320775400699	0.8631320775400699	0.8631320775400699	0.8631320775400699	0.8631320775400699	0.8631320775400699
0.8025990722578388	0.8507054527224321	0.9102140747782034	0.9269641770341065	0.9079552538834138	1.045877734001944	0.8232109279927082	0.8792948687136579	0.9126382262161301	0.9435741994584771	0.9281062128373037	0.9281062128373037	0.9281062128373037	0.9281062128373037	0.9281062128373037	0.9281062128373037	0.9281062128373037	0.9281062128373037	0.9281062128373037	0.9281062128373037	0.9281062128373037	0.9281062128373037	0.9281062128373037	0.9281062128373037	0.9281062128373037	0.9281062128373037	0.9281062128373037	0.9281062128373037	0.9281062128373037	0.9281062128373037	0.9281062128373037	0.9281062128373037	0.9281062128373037	0.9281062128373037	0.9281062128373037	0.9281062128373037	0.9281062128373037	0.9281062128373037	0.9281062128373037	0.9281062128373037	0.9281062128373037	0.9281062128373037	0.9281062128373037	0.9281062128373037	0.9281062128373037	0.9281062128373037	0.9281062128373037	0.9281062128373037	0.9281062128373037	0.9281062128373037
0.8797445186203772	0.6472030597179581	0.7701392533151712	0.7483867235024079	0.8794874722206321	0.6971748428603155	0.7999010604897187	0.9013463577504941	0.8367869596655566	0.8713161526978545	0.6945286652665386	0.8252191172585193	0.8263577847724852	0.6613474983442559	0.7070162073750447	0.8129486445452069	0.9171296537278786	0.7661115275682808	0.8416205906480797	0.8416205906480797	0.8416205906480797	0.8416205906480797	0.8416205906480797	0.8416205906480797	0.8416205906480797	0.8416205906480797	0.8416205906480797	0.8416205906480797	0.8416205906480797	0.8416205906480797	0.8416205906480797	0.8416205906480797	0.8416205906480797	0.8416205906480797	0.8416205906480797	0.8416205906480797	0.8416205906480797	0.8416205906480797	0.8416205906480797	0.8416205906480797	0.8416205906480797	0.8416205906480797	0.8416205906480797	0.8416205906480797	0.8416205906480797	0.8416205906480797	0.8416205906480797	0.8416205906480797	0.8416205906480797	0.8416205906480797
0.926069391418357	0.8415558310386867	0.9145886278066744	1.1293514590105391	0.9917039593963446	1.2601844249125225	1.2501569492009317	1.2555533098022849	1.1633705726423658	1.274576589262649	1.4506428409161503	1.218665357999919	1.282377034585138	0.9594209286871389	1.312697865952399	1.421591314901968	1.6006253451561023	1.557188536347582	1.6400919126568463	1.2285077406674487	1.2038573455111365	1.5522996663565394	1.6996489984471073	1.3609548578754378	1.268807253383508	1.5033870277893842	1.6234096574085817	1.5058895100992389	1.255577303299658	1.508429868500457	1.5265940357438301	1.5175119521221434	1.5175119521221434	1.5175119521221434	1.5175119521221434	1.5175119521221434	1.5175119521221434	1.5175119521221434	1.5175119521221434	1.5175119521221434	1.5175119521221434	1.5175119521221434	1.5175119521221434	1.5175119521221434	1.5175119521221434	1.5175119521221434	1.5175119521221434	1.5175119521221434	1.5175119521221434	1.5175119521221434
0.670936807244567	0.572913002653036	0.6798933454418908	0.7516551573145399	0.7181425831761212	0.43128042085167473	0.5166210042721218	0.5997326840218723	0.6782303749938641	0.8141157529798096	0.6069006646493909	0.6816059708736992	0.759736485600896	0.7764689762350674	0.8036879817252449	0.7647575068303464	0.7448459902390271	0.6807189101622844	0.7194993513915072	0.7476826458599508	0.8308215237409227	0.8507518173168983	0.7261745025461723	0.9752523691087965	0.8507134358274844	0.8507134358274844	0.8507134358274844	0.8507134358274844	0.8507134358274844	0.8507134358274844	0.8507134358274844	0.8507134358274844	0.8507134358274844	0.8507134358274844	0.8507134358274844	0.8507134358274844	0.8507134358274844	0.8507134358274844	0.8507134358274844	0.8507134358274844	0.8507134358274844	0.8507134358274844	0.8507134358274844	0.8507134358274844	0.8507134358274844	0.8507134358274844	0.8507134358274844	0.8507134358274844	0.8507134358274844	0.8507134358274844
0.9505471217437191	0.904576948130204	1.0148973594520239	0.9501556048062568	0.9268252986551357	0.9272812603988265	0.9820556304250908	1.0151429410041857	0.7978120173408281	0.6717104855435522	0.8772687373350215	0.7744896114392869	0.7744896114392869	0.7744896114392869	0.7744896114392869	0.7744896114392869	0.7744896114392869	0.7744896114392869	0.7744896114392869	0.7744896114392869	0.7744896114392869	0.7744896114392869	0.7744896114392869	0.7744896114392869	0.7744896114392869	0.7744896114392869	0.7744896114392869	0.7744896114392869	0.7744896114392869	0.7744896114392869	0.7744896114392869	0.7744896114392869	0.7744896114392869	0.7744896114392869	0.7744896114392869	0.7744896114392869	0.7744896114392869	0.7744896114392869	0.7744896114392869	0.7744896114392869	0.7744896114392869	0.7744896114392869	0.7744896114392869	0.7744896114392869	0.7744896114392869	0.7744896114392869	0.7744896114392869	0.7744896114392869	0.7744896114392869	0.7744896114392869
0.8545215998194112	1.0293626431061949	0.7812677494083748	0.8164892248819554	0.7971556638404402	0.8256802444937181	0.7712758829301652	0.8040550409826732	0.8935166502132308	0.7827706195538728	0.7273905307602787	0.8193218828000318	0.7633362317788769	0.7397000740435972	0.6652148466786839	0.6336081270766167	0.8453880449945822	0.7869860361431836	0.8161870405688828	0.8161870405688828	0.8161870405688828	0.8161870405688828	0.8161870405688828	0.8161870405688828	0.8161870405688828	0.8161870405688828	0.8161870405688828	0.8161870405688828	0.8161870405688828	0.8161870405688828	0.8161870405688828	0.8161870405688828	0.8161870405688828	0.8161870405688828	0.8161870405688828	0.8161870405688828	0.8161870405688828	0.8161870405688828	0.8161870405688828	0.8161870405688828	0.8161870405688828	0.8161870405688828	0.8161870405688828	0.8161870405688828	0.8161870405688828	0.8161870405688828	0.8161870405688828	0.8161870405688828	0.8161870405688828	0.8161870405688828
0.7343618361213516	0.6940002152322893	0.6210999960809773	0.7232835125155956	0.6032814421716769	0.6794019962128144	0.7202299325624633	0.6527605321286198	0.6412768896250722	0.5843081912532083	0.6295113853821311	0.5939160071543828	0.688856020192603	0.6797275286372726	0.6989150849915231	0.6893213068143978	0.6893213068143978	0.6893213068143978	0.6893213068143978	0.6893213068143978	0.6893213068143978	0.6893213068143978	0.6893213068143978	0.6893213068143978	0.6893213068143978	0.6893213068143978	0.6893213068143978	0.6893213068143978	0.6893213068143978	0.6893213068143978	0.6893213068143978	0.6893213068143978	0.6893213068143978	0.6893213068143978	0.6893213068143978	0.6893213068143978	0.6893213068143978	0.6893213068143978	0.6893213068143978	0.6893213068143978	0.6893213068143978	0.6893213068143978	0.6893213068143978	0.6893213068143978	0.6893213068143978	0.6893213068143978	0.6893213068143978	0.6893213068143978	0.6893213068143978	0.6893213068143978
0.6297048797562783	0.585948430020217	0.5091761174308466	0.6689050159529525	0.6123828211316458	0.47838047959129626	0.4581656078459987	0.3318829498365329	0.560121613873042	0.4609858829542267	0.5657762506053923	0.5589051823695695	0.39711475283070896	0.46608430780105464	0.3559925714437502	0.5223483985322723	0.593504206974221	0.5744115322381649	0.5451984053038528	0.4884042976318729	0.5677281583775704	0.6040721288690992	0.543139628867138	0.76524657902749	0.6741865867081338	0.687739481005992	0.706064853417889	0.8322643415970469	0.769164597507468	0.769164597507468	0.769164597507468	0.769164597507468	0.769164597507468	0.769164597507468	0.769164597507468	0.769164597507468	0.769164597507468	0.769164597507468	0.769164597507468	0.769164597507468	0.769164597507468	0.769164597507468	0.769164597507468	0.769164597507468	0.769164597507468	0.769164597507468	0.769164597507468	0.769164597507468	0.769164597507468	0.769164597507468
0.9614895073657282	0.9692974936743693	0.6524149520980081	0.7861347699103709	0.8887464884830385	0.9042604344855625	0.7389860935562869	0.7812362547853583	0.9540423801143718	0.9056394565639696	0.8404332396922679	0.7827935249042293	0.7884095736212755	0.8335301572036816	0.9616298775394313	0.8925958230047426	0.8453096525529565	0.9499908264867721	0.8892565251859402	0.8839032098144398	0.9565962267780173	0.9222842051513521	0.8518778521183863	0.8870810286348692	0.8870810286348692	0.8870810286348692	0.8870810286348692	0.8870810286348692	0.8870810286348692	0.8870810286348692	0.8870810286348692	0.8870810286348692	0.8870810286348692	0.8870810286348692	0.8870810286348692	0.8870810286348692	0.8870810286348692	0.8870810286348692	0.8870810286348692	0.8870810286348692	0.8870810286348692	0.8870810286348692	0.8870810286348692	0.8870810286348692	0.8870810286348692	0.8870810286348692	0.8870810286348692	0.8870810286348692	0.8870810286348692	0.8870810286348692
0.9568869736993911	1.090749364298388	0.9010504493090726	0.8169479066582738	0.8509014220415118	0.9450954854339594	0.8016720163055574	0.9782427062611704	0.7672532295448212	0.7314872515271146	0.7110624517152726	0.9194735267777613	1.0921994022010693	0.8699890000039133	0.9171998524974263	0.8146115653542775	0.8975852080063629	0.9090027830289824	0.7736221737106712	0.8499327443433162	0.920042241603642	0.8849874929734792	0.8849874929734792	0.8849874929734792	0.8849874929734792	0.8849874929734792	0.8849874929734792	0.8849874929734792	0.8849874929734792	0.8849874929734792	0.8849874929734792	0.8849874929734792	0.8849874929734792	0.8849874929734792	0.8849874929734792	0.8849874929734792	0.8849874929734792	0.8849874929734792	0.8849874929734792	0.8849874929734792	0.8849874929734792	0.8849874929734792	0.8849874929734792	0.8849874929734792	0.8849874929734792	0.8849874929734792	0.8849874929734792	0.8849874929734792	0.8849874929734792	0.8849874929734792
0.9960179974122736	0.7759352922044428	1.0725551700058609	1.0084429011525275	1.0424264651998794	0.9631363987777916	0.9128602153404713	1.0130077907467239	0.9897895296819723	1.0533896835320928	1.1309923480574653	0.8602139576179461	1.046877797008752	1.0040235597704326	0.9573084492404209	1.0043572754093324	1.139627489227107	1.0522376623215615	1.0959325757743343	1.0959325757743343	1.0959325757743343	1.0959325757743343	1.0959325757743343	1.0959325757743343	1.0959325757743343	1.0959325757743343	1.0959325757743343	1.0959325757743343	1.0959325757743343	1.0959325757743343	1.0959325757743343	1.0959325757743343	1.0959325757743343	1.0959325757743343	1.0959325757743343	1.0959325757743343	1.0959325757743343	1.0959325757743343	1.0959325757743343	1.0959325757743343	1.0959325757743343	1.0959325757743343	1.0959325757743343	1.0959325757743343	1.0959325757743343	1.0959325757743343	1.0959325757743343	1.0959325757743343	1.0959325757743343	1.0959325757743343
0.9294443279788032	0.9220104115538282	0.9147241618109122	0.9733432328872859	0.8885716930244508	0.8948479298909232	0.968031147792686	0.8677162148383882	0.9176185451494598	1.0255391587639442	0.9461715419139293	1.0153079533140186	1.004414421945462	1.1028779789630312	0.8761577262770938	1.0093944428420591	1.0450166891980184	1.058969099181865	0.9737718012538118	0.997884934260926	0.9858283677573688	0.9858283677573688	0.9858283677573688	0.9858283677573688	0.9858283677573688	0.9858283677573688	0.9858283677573688	0.9858283677573688	0.9858283677573688	0.9858283677573688	0.9858283677573688	0.9858283677573688	0.9858283677573688	0.9858283677573688	0.9858283677573688	0.9858283677573688	0.9858283677573688	0.9858283677573688	0.9858283677573688	0.9858283677573688	0.9858283677573688	0.9858283677573688	0.9858283677573688	0.9858283677573688	0.9858283677573688	0.9858283677573688	0.9858283677573688	0.9858283677573688	0.9858283677573688	0.9858283677573688
0.29495572865551895	0.13562191268818719	0.03280109365044221	0.21229491500607428	0.10690591078404613	0.15645557745297795	0.23776875990318336	0.09785803872441234	0.17463898170593828	0.07130989787851531	0.136006477273584	0.5532395395196872	0.5067560529970723	0.4241289337345981	0.5901210927605895	0.5563017438247634	0.7066024141071942	0.5897750307262685	0.6759354343645685	0.7604715003872884	0.6396862859989211	0.9777315824657217	1.2292716544414894	0.8821893852063766	0.9645436576078853	0.9744712766504573	0.7843192102829033	0.9542951171244394	0.5046563437156557	0.4775408697196169	1.0094946686322286	0.9969506467908773	0.850457998366104	1.2828557765222401	1.0175364596520888	0.9074869957898041	0.8856454619832127	0.7737675547478667	1.1568942249562892	1.0340027730281223	1.4323233571560425	1.2331630650920824	1.2331630650920824	1.2331630650920824	1.2331630650920824	1.2331630650920824	1.2331630650920824	1.2331630650920824	1.2331630650920824	1.2331630650920824
0.06721407078193121	0.4521541232578965	0.25978889794472476	0.27698962004492683	0.343979442792335	0.29824560691769214	0.3085680780813459	0.14592490932603921	0.23037964819261905	0.3247419856341221	0.11943215572004585	0.14758059747398042	0.4094496803575803	0.47638573996317385	0.7796233728703116	0.4563241223963879	0.6082786951440703	0.692641101331611	0.6231451638565368	0.7044255397389274	1.0480223685243628	0.5264762599317391	0.6382826362865602	0.5115657907213416	0.903128408289119	0.7873883349441108	1.1755386178233125	0.39261184415777817	0.950381776279	1.1512870616982773	0.9140255720094409	1.210022325206061	1.0167613823154318	0.9836530768984985	1.2489586439300924	1.2742240419346642	1.1201951813578428	1.2364395857189918	1.4919767796909202	1.3476433497290778	1.2542103728636675	0.9027775469148265	1.23699798420049	1.259845009581111	1.1698455595279686	1.0753295825063807	1.1225875710171749	1.1225875710171749	1.1225875710171749	1.1225875710171749
0.6444080583136874	0.720514578668757	0.6827999588055889	0.7152416166993719	0.6988742779169961	0.8879285588050159	0.9371824865955211	1.22894112012191	0.9904568185509779	1.0623140509255204	1.0247111597817469	1.0472982458243598	1.0777133580246212	1.0847330509007684	1.0563355588324734	1.2330877986997377	1.1018628450256527	1.1273499263593747	1.3196916943770245	1.008570141078685	1.165561618756654	1.0386142373383993	1.1214946899856677	1.3564669689484372	1.295930403151077	1.3245923709434415	1.1684403464286797	1.1969403593778984	1.083580732615521	1.2911112366927353	1.2064001303539915	1.2452446308411358	1.3127334015900993	1.1361886070364084	1.3436470490989507	1.096874260979615	1.225032548835222	1.1148026264673	1.189572818507071	1.2170956757901799	1.323946196977239	1.2705209363837093	1.2705209363837093	1.2705209363837093	1.2705209363837093	1.2705209363837093	1.2705209363837093	1.2705209363837093	1.2705209363837093	1.2705209363837093
0.8578795887368746	0.6286671288626625	0.8848334657231498	0.9443841572293581	0.7287174872706975	1.0120712576877675	0.7317565214680863	0.9299542976029218	1.0599606913737964	1.1068429426996576	1.266207411943472	1.1363617544489553	1.1814002693660857	1.1730285928581898	1.1727706232174477	1.223644962251665	1.3119522251828082	1.3728901660502768	1.1099420134007376	1.1464446820618486	1.0328199807948653	1.2304887063550618	1.1437265691807537	1.068779162403175	1.0320771532201083	1.3609306253582985	1.4223776256823106	1.0629073869257646	1.2921601241457847	1.2146107534427772	1.0808092399550167	1.0641847676611107	1.1344532084579415	1.194684705296703	1.3159623151155087	1.372806736702584	1.3403044821099257	1.3565314626911007	1.32187674091757	1.2358021453299919	1.31399448958022	1.1739634721248173	1.2112182358895311	1.4203010675704435	1.3378643804714736	1.5248500455002094	1.4313572129858414	1.4313572129858414	1.4313572129858414	1.4313572129858414
0.6202659609541542	0.5184578987976773	0.7242064579405274	0.6833964100506561	0.6450931315466971	0.8396850560745801	0.8141403585402869	0.7134712078321451	1.0947160229356736	0.918952068894614	0.9369592007940836	0.8590467262725637	0.8214260744962989	0.9319573359727057	0.8340821338227475	0.5809045857348625	0.6687643046375954	0.766794414182732	0.6499490934990908	0.9453509562275616	0.6829526090563616	1.0358151635083748	0.9277543146471509	0.9423845140142808	0.987884720419393	0.8991323492099542	1.170710452283894	0.8172978976700265	0.7125154053100875	0.9007429178562595	0.9395076511818129	0.7832057766122512	0.9493320497737573	0.7631511070790861	1.095614617179395	0.9388276885986477	1.0156873208795645	0.7368294726505757	0.9424760588706484	0.7966478751212791	1.1232585322961985	1.100372586270284	1.0143239945453706	1.0573482904078273	1.0573482904078273	1.0573482904078273	1.0573482904078273	1.0573482904078273	1.0573482904078273	1.0573482904078273
1.481557939861203	1.3518023996874662	1.2906002035174704	1.3878529889253688	1.2492875689873468	1.083773095083901	1.1948598686587435	1.1519601801031611	1.185890668687719	1.2766048075493643	1.4493992913967262	1.2265942746783156	1.337996783037521	1.337996783037521	1.337996783037521	1.337996783037521	1.337996783037521	1.337996783037521	1.337996783037521	1.337996783037521	1.337996783037521	1.337996783037521	1.337996783037521	1.337996783037521	1.337996783037521	1.337996783037521	1.337996783037521	1.337996783037521	1.337996783037521	1.337996783037521	1.337996783037521	1.337996783037521	1.337996783037521	1.337996783037521	1.337996783037521	1.337996783037521	1.337996783037521	1.337996783037521	1.337996783037521	1.337996783037521	1.337996783037521	1.337996783037521	1.337996783037521	1.337996783037521	1.337996783037521	1.337996783037521	1.337996783037521	1.337996783037521	1.337996783037521	1.337996783037521
1.1378991967121845	1.3234452830438928	1.3086619708431706	1.3435597421094672	1.178969075285337	1.1427465943488988	1.174342945113382	1.1509399294356055	1.151395091811849	0.996533901806298	1.298954589385847	1.2051651381826902	1.0754330981299487	1.3441893485600567	1.1592081220376964	1.2076344870791882	1.271770599325308	0.9859353583388608	1.1164705191065083	1.0127593324570658	0.9779632668282148	1.0632141447469245	1.3654121830545318	1.2026803385294758	1.2284699961819074	1.3619985369262528	1.3000623148549475	1.089896670496107	1.24548829438712	1.0098313680621935	1.1662495068913705	1.2794642217796646	1.1216620455936195	1.0904726160164169	1.1713184578874773	1.0799962833010264	1.0855538485998473	1.279984649013557	1.3856225158836872	1.4159121147532334	1.225791907949689	1.3208520113514612	1.3208520113514612	1.3208520113514612	1.3208520113514612	1.3208520113514612	1.3208520113514612	1.3208520113514612	1.3208520113514612	1.3208520113514612
1.0561907901412402	1.1090253271753105	1.1772510059778512	1.119442018635093	1.1288061095778665	1.127591648545309	1.1126658845771011	1.0518669922535735	1.1650226912161494	1.2025671857108766	1.164720128924189	1.2121862304847963	1.2181732659176703	1.130087980727453	1.1879032677914496	1.1743357201213698	1.1744294965940618	1.2093363625920686	1.1649622640888209	1.2127512666074012	1.1775055332650501	1.067306610399353	1.1958133928047583	1.1379815161572249	1.0387799838164025	1.2037353313282624	1.09170135495434	1.1867469133114295	1.1468241081894506	1.173910558036144	1.2127333594398801	1.1505267362863216	1.3894359448396438	1.1581880406433054	1.2114032709494407	1.171120314732081	1.194231891787887	1.1633537803807	1.221011768449771	1.2279092288254259	1.2784178117467393	1.1923113681471025	1.1394639931033415	1.1751076232403823	1.0800859030843921	1.1275967631623873	1.1275967631623873	1.1275967631623873	1.1275967631623873	1.1275967631623873
1.1157473813575314	0.8541822791077947	0.39044204093212287	1.0032376518763786	0.20249332966385988	0.45810595615247357	0.14863148327817494	0.05742123181814445	0.6705819742615876	0.3637613788992074	0.14894978307108278	0.658476063668598	0.7883937898316765	0.8371818034211644	0.6007365263040629	1.5033525240500563	1.0940668509913525	1.6148344374145158	0.29915846626514403	0.8044564912442008	1.1864246421335947	0.5486939055684769	0.434044079221947	0.2866714960667505	0.7625670445128556	1.36437191093141	0.6925071043871153	0.3397915752281797	0.8209267349955857	0.49178361083299926	0.7171561898562381	1.2355777883181716	1.1467793839782656	1.370518561695583	1.441278885065601	1.2728957062350195	0.37047516402645175	0.8853144732627568	1.4186148139087698	1.0998077679280969	0.9862242044147861	0.8539373025218351	0.8593786661565423	0.4843465401751724	0.6862795402022814	0.585313040188727	0.585313040188727	0.585313040188727	0.585313040188727	0.585313040188727
0.6083651073777187	0.6546106721414631	0.6507046972310632	0.43228290101836303	0.9084056297539057	0.6503059687635891	0.656803216626673	0.8677057238053454	0.8127385122246036	0.5934109292873684	0.7215618152380731	0.7243146751829941	0.7684973656234503	0.9742477592901629	0.9472688807856395	1.2393858825531008	0.8635035580171773	0.9946885261743164	0.960351048862307	1.0299346648692544	0.95188425749489	1.1598936712544794	1.1603395117361912	0.8715540809606579	1.0721747612843333	1.1844381083257374	1.2227905164103283	1.0567499326234715	1.067330351089605	1.1752388147209445	0.9164848963761744	1.0149920276188376	1.1774558612636743	1.1267765604733635	0.9372141792727214	0.9365618116023979	0.8717183019980568	1.1797341017492424	1.0597958197382358	1.1418079005796944	1.101235335436966	0.9857795347090326	1.1035145256750734	1.0446470301920532	1.0446470301920532	1.0446470301920532	1.0446470301920532	1.0446470301920532	1.0446470301920532	1.0446470301920532
0.481151937666385	0.6593277838073779	0.5823633111331682	0.517773666246785	0.7105723235645398	0.7601067948953055	0.656756194715424	0.7208399590194919	0.8647024600015627	0.6398535444737836	0.8443491854380153	0.7886633490910385	0.9473121388935339	1.0172045260698102	0.9520241043736798	0.9160343520392694	0.784552043406232	0.8319103667890999	0.7846050603601973	0.7151866861879527	0.8269410724357915	0.8067607594116407	0.8025209321136412	0.9346729583251289	0.8177998559265099	0.8366653950973045	0.711767130359621	1.0050314074219784	0.8282089672129256	0.7883559104667968	1.0025915121809266	0.9391029162731741	0.7594450563266023	0.7911126319717465	1.0205571536463791	0.9445212431324639	1.11527271902765	0.9044783799190171	0.9050109388944676	0.8123948552440121	0.85870289706924	0.85870289706924	0.85870289706924	0.85870289706924	0.85870289706924	0.85870289706924	0.85870289706924	0.85870289706924	0.85870289706924	0.85870289706924
0.5704959501640945	0.3926382438306871	0.24946185530109524	0.28180498225694983	0.6475598692823243	0.4378686634249217	0.6818867690387426	0.5704268945156924	0.4663003559402224	0.8984340492398416	0.8546249299274784	0.5594738929457319	0.7269216088668292	0.8726406209875167	0.914144496143181	0.8286970538159208	0.9700956577724035	0.5931218555187713	0.6297920839261607	0.5209913444243931	1.5976307102451763	1.345850025111517	1.5123025258771101	1.7675603753402749	1.6629113039706422	1.5939290278739748	1.4623908110841906	1.6162595567791678	1.3815627425153119	1.2967922583701879	1.2665449280027246	1.6224454653811404	1.408297178916295	2.004734109229541	1.5224795269495284	1.5701696746659854	1.5756307017777604	1.8414070337665414	1.525769645719718	1.0167010040758568	1.1852078940863728	1.1009544490811147	1.1009544490811147	1.1009544490811147	1.1009544490811147	1.1009544490811147	1.1009544490811147	1.1009544490811147	1.1009544490811147	1.1009544490811147
0.45974027640227744	0.3773672396153884	0.331316895705413	0.22682565721510323	0.1991060932856384	0.24931966671508202	0.3569833803317403	0.3274539346936914	0.41896301492637633	0.38384056395965516	0.32827658677610355	0.4241070260839421	0.29028104911817987	0.15487090507511672	0.15331066423668147	0.21391075743155621	0.2920314043703232	0.43690649226295725	0.5215005997856949	0.6941004306661077	0.7956037132902963	0.5666771220219036	1.1430423071406055	0.8793066977088987	0.9171523612803059	0.7831652739821536	0.9910202117392376	0.7199548636978775	0.8629841421687657	0.9099238256180806	0.8553943959731478	0.9833242712733713	0.888156251248756	0.9704361605568164	1.0344535385130735	0.9258170778245827	1.037988106834485	0.9576847949653995	0.7320228325065014	0.665224918017546	0.5595418281474864	0.5983795088826442	1.0621900246145524	1.1731312585899798	1.0186707580925014	1.0601384446559616	1.2779020809575743	1.0157875886884242	0.9294303896836161	0.8809470753521503
0.2994761308757808	0.3837892724867462	0.8428636587978968	0.9787725628258359	0.5949718188518383	0.5147603300203052	0.5132673239289259	0.2601441674021524	0.711223188184605	0.6829136841117096	0.6726408747473881	0.8567866891516337	1.2884557900648315	0.9262040117027514	0.5042174186508444	0.9305095511078282	0.6085625224843496	0.7278488374186807	0.7066225620788161	1.2370639215969153	1.0126504741390059	0.8750062795922932	1.2887621115786834	0.6567608109237181	0.823487697595115	0.7366026350192703	0.3699284668490956	0.8684237398249408	0.29030726859359607	0.607170894632789	0.3804713756611741	0.6651347293707439	0.8823233990751213	1.1182692279641728	1.049857954170779	1.0789552840545498	1.442706204481972	1.0133306714676065	0.8537040502292127	0.6700814125510901	1.312505936989274	0.7851496153344815	1.585457162603242	1.1232329390098976	1.61568168886381	0.9136144623468857	1.3729589506631754	1.6317671371099676	0.954621039405245	1.4418982947338133
0.6079291197862108	0.611047841893487	0.41140242526380627	0.5469410805463936	0.6477707252172309	0.5753748972117757	0.5580254484309843	0.6677590682585227	0.8156512448705368	0.6779294709043985	0.6716806808933241	0.6676336564835409	0.6811845189197976	0.8339623694169859	0.43276529594901686	0.6286154493839581	0.5841195230777322	0.8072917272157718	0.7810198727492572	0.4545780533011436	0.6848185301715315	0.8323253540482624	0.8370932289555907	0.46248072879074037	0.4261514381103788	0.8165455636983181	0.5777036961963857	0.6855909847213013	0.6122264759971907	0.7224811364270405	0.5076416215767675	0.6217138173030056	0.6021190030631629	0.8600304271689498	0.54542344355111	0.49696961342407114	0.7580041646427363	0.7027345587393968	0.6659040494184509	0.7453077992944671	0.7270106286543565	0.6040569490888756	0.9078118108149198	0.5458447890399292	0.7383101143820284	0.9207745160525336	0.5960183752107171	0.5749867506125327	0.8293494174070105	0.876247880285486
1.0117053781954473	0.984257448146029	1.022246305463075	1.176939364665511	1.196259634071893	1.1538620572958418	1.1539232818125906	1.0686383913037674	1.1460225799761363	1.1922783270116846	1.2036806394537554	1.0956370784102778	1.2280646789082874	1.1201371103795417	1.2506160008525256	1.2735434075299341	1.1865078291947448	1.1246546008361809	0.9792545438488927	1.1027512065927783	1.195570017590283	1.0827714831589783	1.092929189924376	1.3333012257667638	1.2207908587447123	1.17474910896184	0.9806443003986155	1.2516845324185306	1.2076140727105396	0.9993182323037268	0.9351658881267048	1.1433902363031316	1.0920896861328298	1.0859540301774167	1.2283661088901647	0.9873043796160414	1.1826872029675766	1.0167698286108413	0.9851990702687882	0.9980656488575519	1.1677339998272789	1.087638496280965	1.1811119357799478	1.0833105963573306	1.227972059484914	1.0723057635932918	1.1275175842742708	1.1801322000084746	1.0285406356684683	1.1331199519956758
0.25408180018216625	0.3062041881765467	0.29578841904476694	0.27987288989639253	0.3518264312472459	0.5228827077125591	0.3334932569681537	0.2866432039942334	0.5405588502917882	0.3902619114533932	0.5408730104537576	0.5859979315951662	0.3877646791465148	0.44225579657830055	0.3586389283827474	0.41209071287849186	0.3907461532766235	0.5240900078018876	0.26331309308346224	0.29352174268563025	0.25301741848370074	0.23107611709682518	0.27183845542960955	0.38976888394839077	0.43552810167310246	0.5740227113303598	0.3757274581064521	0.6675270983734239	0.6455646031456997	0.6549556194032641	0.6318781290408046	0.5995907919943224	0.4581601338765448	0.8302749431614118	0.7088261203258034	0.57221585346297	0.5776829522388066	0.5453740366645702	0.5727533233898027	0.4804689375434226	0.40937528375948595	0.487951333481422	0.40943168624853754	0.4456511617525952	0.5722505405377862	0.7783809477709569	0.7063313847811147	0.9254000022330683	0.716220587967941	0.8271628118094246
0.777541505214431	0.7063338585857373	0.6759026273090946	0.8719981152794727	0.7411676245890271	0.773817374593881	0.7389582869970356	0.7786519151708022	0.8645096819474133	0.8359734925470856	0.762603452396037	0.7222240296903266	0.7503951617572653	0.7865953096371686	0.6772802784503252	0.7933109831516199	0.7991083564309208	0.7866213305837113	0.8484954644204169	0.6824152228615279	0.7007785561094338	0.6490461032334616	0.7705729925518783	0.6270081021564081	0.6301143228876395	0.8657374032439217	0.7304925398337446	0.8340572386786179	0.7861883679924238	0.6934065164150983	0.7144880309533246	0.7289028753522632	0.7345536614870526	0.855174785700026	0.6850869120270323	0.7730269992306279	0.8168552592971857	0.6322782174704443	0.7954547864785773	0.5926140957148818	0.8066823192283578	0.7584165331889348	0.7823907120822128	0.7704036226355737	0.7704036226355737	0.7704036226355737	0.7704036226355737	0.7704036226355737	0.7704036226355737	0.7704036226355737
1.0427253928357416	0.9558248001215145	1.0690702437403052	0.95166381764378	1.0023650858272153	0.7119388062106551	0.7938019173974271	0.7886936344977258	0.938408296695533	0.7566341044418945	0.6552666000433182	0.7059503522426064	0.7059503522426064	0.7059503522426064	0.7059503522426064	0.7059503522426064	0.7059503522426064	0.7059503522426064	0.7059503522426064	0.7059503522426064	0.7059503522426064	0.7059503522426064	0.7059503522426064	0.7059503522426064	0.7059503522426064	0.7059503522426064	0.7059503522426064	0.7059503522426064	0.7059503522426064	0.7059503522426064	0.7059503522426064	0.7059503522426064	0.7059503522426064	0.7059503522426064	0.7059503522426064	0.7059503522426064	0.7059503522426064	0.7059503522426064	0.7059503522426064	0.7059503522426064	0.7059503522426064	0.7059503522426064	0.7059503522426064	0.7059503522426064	0.7059503522426064	0.7059503522426064	0.7059503522426064	0.7059503522426064	0.7059503522426064	0.7059503522426064
1.2798471419084787	1.0079712643166847	1.2977077552844798	1.3199501478118059	1.3209356545375586	1.1826734292231704	1.2518045418803645	1.2518045418803645	1.2518045418803645	1.2518045418803645	1.2518045418803645	1.2518045418803645	1.2518045418803645	1.2518045418803645	1.2518045418803645	1.2518045418803645	1.2518045418803645	1.2518045418803645	1.2518045418803645	1.2518045418803645	1.2518045418803645	1.2518045418803645	1.2518045418803645	1.2518045418803645	1.2518045418803645	1.2518045418803645	1.2518045418803645	1.2518045418803645	1.2518045418803645	1.2518045418803645	1.2518045418803645	1.2518045418803645	1.2518045418803645	1.2518045418803645	1.2518045418803645	1.2518045418803645	1.2518045418803645	1.2518045418803645	1.2518045418803645	1.2518045418803645	1.2518045418803645	1.2518045418803645	1.2518045418803645	1.2518045418803645	1.2518045418803645	1.2518045418803645	1.2518045418803645	1.2518045418803645	1.2518045418803645	1.2518045418803645
0.1979727767741887	0.6094502165933213	0.7042271040562577	0.4976835861487974	1.0780112922216976	0.8160638349710182	0.8081375076441744	0.8719041310236632	0.6740324471976936	0.6813300368129578	0.1638149896829788	0.7369148181263258	0.13727409847047867	0.24173135028459342	0.5169691969800321	0.2184290822339216	0.3270007713890643	0.5048338287502601	0.11913665824364968	0.3968066501076906	0.5263468035941476	0.4217502420748316	0.788845833587373	0.5097509812401066	0.6213138287080606	0.45375887189072106	0.4275027219942259	0.624514997506483	0.1082668040863059	0.4008902963116676	0.2186687076776581	0.3629637043376558	0.7061834901604691	0.22621609985556423	0.5401358932128474	0.49810270330308826	0.5191192982579679	0.5191192982579679	0.5191192982579679	0.5191192982579679	0.5191192982579679	0.5191192982579679	0.5191192982579679	0.5191192982579679	0.5191192982579679	0.5191192982579679	0.5191192982579679	0.5191192982579679	0.5191192982579679	0.5191192982579679
0.877127046707949	1.0082533562824831	0.9073947441373782	0.9194343480360047	0.840266705118536	0.8902310159190958	1.1115849858130815	0.9487083969820033	1.020140508196106	1.1818720318602758	1.178345256921716	1.19620460236977	1.039071096363397	0.9670083188905041	0.895259127865353	1.2472939128851572	1.1763282655888296	1.2044519953204942	1.0939634822407964	1.2621172375163654	1.1984683335842947	1.2154206036822843	1.1625435073806922	1.1847334879057858	1.1401489396555873	1.1816008535247453	1.2405290680366563	1.211064960780701	1.211064960780701	1.211064960780701	1.211064960780701	1.211064960780701	1.211064960780701	1.211064960780701	1.211064960780701	1.211064960780701	1.211064960780701	1.211064960780701	1.211064960780701	1.211064960780701	1.211064960780701	1.211064960780701	1.211064960780701	1.211064960780701	1.211064960780701	1.211064960780701	1.211064960780701	1.211064960780701	1.211064960780701	1.211064960780701
1.0191035532035992	0.7755700569689877	0.990232887567248	0.9281111418090869	1.0270501797724167	0.9132347371296864	0.9291751219193515	0.9165372400885452	0.7515824228669892	1.094217328598656	0.9960225575100452	1.2621336285048077	0.9729353924605509	0.7770611358478866	0.9038025046394123	0.6686250414702495	1.24299726601046	0.858696072431846	1.1159009553700427	0.9391075737947845	1.0275042645824137	1.0275042645824137	1.0275042645824137	1.0275042645824137	1.0275042645824137	1.0275042645824137	1.0275042645824137	1.0275042645824137	1.0275042645824137	1.0275042645824137	1.0275042645824137	1.0275042645824137	1.0275042645824137	1.0275042645824137	1.0275042645824137	1.0275042645824137	1.0275042645824137	1.0275042645824137	1.0275042645824137	1.0275042645824137	1.0275042645824137	1.0275042645824137	1.0275042645824137	1.0275042645824137	1.0275042645824137	1.0275042645824137	1.0275042645824137	1.0275042645824137	1.0275042645824137	1.0275042645824137
1.0245936832249698	0.9576898015242254	0.9767967286555572	0.9194940664437296	0.8420298989709271	1.1195273720985477	1.0738055659096175	1.0088135532417142	0.9198817877928269	1.0488700624021372	0.9988367514521459	0.9701754836623996	1.1129368336242162	1.108818205731882	0.9748656404188217	0.9971723414243557	1.0627506757998701	1.0940245395797386	1.0331601844096547	1.0843796880794947	1.029761109281341	1.0060169841547748	1.213393281325723	1.0301390851430152	1.0646303889439317	1.0832892452104648	1.0655225039129914	1.3106151407837865	0.8743534070071033	1.1526539907335938	1.0620468118816082	1.2919480830362209	1.2694429971912398	1.0306869341264164	1.295303012929932	1.0296382714581243	1.1946050162428465	1.1121216438504853	1.1121216438504853	1.1121216438504853	1.1121216438504853	1.1121216438504853	1.1121216438504853	1.1121216438504853	1.1121216438504853	1.1121216438504853	1.1121216438504853	1.1121216438504853	1.1121216438504853	1.1121216438504853
0.9865258742629185	0.8768449321289065	0.9197801573706862	0.8311218775109328	0.8068610387245515	1.0029969610906322	0.9280739510133215	0.8509410298478833	1.178158599601541	0.9518810010193064	1.012280184595996	0.9283404766723135	0.854538712215117	1.0997755768993227	0.700222349500919	0.9122698104332241	0.8516230815805438	1.0383843303365095	0.889760914572438	0.7934225108185645	0.9406749206361441	0.7861376587063927	0.8875196779363638	0.7129015380273455	0.9002760202614973	0.8273714922001297	1.0683532042994914	0.8835356468930479	0.9956711693881133	0.9999471192476889	0.9526350228978944	0.9067660318992642	0.9297005273985793	0.9297005273985793	0.9297005273985793	0.9297005273985793	0.9297005273985793	0.9297005273985793	0.9297005273985793	0.9297005273985793	0.9297005273985793	0.9297005273985793	0.9297005273985793	0.9297005273985793	0.9297005273985793	0.9297005273985793	0.9297005273985793	0.9297005273985793	0.9297005273985793	0.9297005273985793
0.28122277308682253	0.39165628555482157	0.1425696124279083	0.42764991659603946	0.5694340959001787	0.27927857136942535	0.410329384893125	0.5842072060328805	0.6638562824559432	0.393787828858542	0.5525881067636614	0.430880760810531	0.6782909000666683	0.4712701011753781	0.2766029768507557	0.3723858311868451	0.39969190888339307	0.3296675980745771	0.604647826380448	0.5160952679205939	0.5536096387558853	0.5874706032965975	0.7564320207208424	0.7195886364136268	0.6229254892781382	0.7538643319707133	0.4932187076671925	0.7122617533682138	0.4976666592485116	0.5850630815387764	0.7104482525123236	0.9498329223047817	0.7807804398527151	0.5895784288640752	0.6851794343583951	0.6851794343583951	0.6851794343583951	0.6851794343583951	0.6851794343583951	0.6851794343583951	0.6851794343583951	0.6851794343583951	0.6851794343583951	0.6851794343583951	0.6851794343583951	0.6851794343583951	0.6851794343583951	0.6851794343583951	0.6851794343583951	0.6851794343583951
1.040221641968231	1.086068420679629	1.0651485338445144	1.1478187165149845	1.116093753579468	1.1360017830346036	1.0776940474560022	1.1351941249559092	1.2382514560595712	1.2897482075109987	1.2787997886709936	1.5133687642139504	1.2000902438957262	1.3774617896857437	1.4224485474402795	1.0867027488032215	1.4031384094744286	1.0937832163656558	1.3353019143152878	1.4076542707551518	1.432040337169341	1.2572636290482146	1.3446519831087778	1.3446519831087778	1.3446519831087778	1.3446519831087778	1.3446519831087778	1.3446519831087778	1.3446519831087778	1.3446519831087778	1.3446519831087778	1.3446519831087778	1.3446519831087778	1.3446519831087778	1.3446519831087778	1.3446519831087778	1.3446519831087778	1.3446519831087778	1.3446519831087778	1.3446519831087778	1.3446519831087778	1.3446519831087778	1.3446519831087778	1.3446519831087778	1.3446519831087778	1.3446519831087778	1.3446519831087778	1.3446519831087778	1.3446519831087778	1.3446519831087778
0.23681358868619834	0.3024015051804046	0.18307473220238707	0.17732479127976905	0.32384535984053076	0.27392186921777933	0.16113280857372397	0.3552193965931889	0.46771688487540675	0.5514800266814976	0.4695550087682391	0.5901501125376643	0.38334835866991673	0.6673919962089433	0.672076259043457	0.38365255785085944	0.29124452421574537	0.3847887973601867	0.41097766633080707	0.5914359100601037	0.3766838003439739	0.5462070939689521	0.4557279938626302	0.3894325970105266	0.5721613299657138	0.5202314796158554	0.32746987849563486	0.29637573451857885	0.48562919714078334	0.3455855887627702	0.2581957312519713	0.457181738775655	0.7636272906907092	0.29720659545306877	1.0428277786000253	0.2781937149716005	0.29878522472650204	0.4068381904522961	0.17640715339994428	0.3975456190528818	0.2245147530135365	0.31103018603320914	0.31103018603320914	0.31103018603320914	0.31103018603320914	0.31103018603320914	0.31103018603320914	0.31103018603320914	0.31103018603320914	0.31103018603320914
0.6963802829057059	0.810272518736912	0.6047292257167844	0.7112348507338425	0.681128398946476	0.9164499985074306	0.9280946253232236	1.0224179297039564	0.9731589235018825	0.980323719356288	1.067447865199186	1.018467816780724	0.8960633397389585	0.7301126269487017	1.0711084632495098	0.887294878558308	1.0676570855156255	0.9858249472129258	0.8464865683524735	0.9290797519248026	1.016351922283708	1.077550488296993	1.2636408401021924	1.025949689009596	1.0609041644590183	1.043426926734307	1.043426926734307	1.043426926734307	1.043426926734307	1.043426926734307	1.043426926734307	1.043426926734307	1.043426926734307	1.043426926734307	1.043426926734307	1.043426926734307	1.043426926734307	1.043426926734307	1.043426926734307	1.043426926734307	1.043426926734307	1.043426926734307	1.043426926734307	1.043426926734307	1.043426926734307	1.043426926734307	1.043426926734307	1.043426926734307	1.043426926734307	1.043426926734307
0.4785441095212171	0.24647826799393288	0.2794776271897707	0.1723777359528462	0.2929874961861876	0.31257986980031877	0.16236285472981246	0.5342991416788118	0.8143856738314014	0.6393075995348936	0.39763161036860994	0.28035056861047486	0.5505556845495438	0.5257708927113969	0.4491827598646858	0.7785521943835537	0.667273642905361	0.73576386247443	0.8670222258859333	0.5662885032332167	0.6204540489800638	0.9725863627676079	0.7934401367244625	0.9358196192628739	0.4387959174873425	0.7898126395961312	0.4396981812018354	0.5434509986214313	0.743938107965408	0.8007681897624839	0.7723531488639459	0.7723531488639459	0.7723531488639459	0.7723531488639459	0.7723531488639459	0.7723531488639459	0.7723531488639459	0.7723531488639459	0.7723531488639459	0.7723531488639459	0.7723531488639459	0.7723531488639459	0.7723531488639459	0.7723531488639459	0.7723531488639459	0.7723531488639459	0.7723531488639459	0.7723531488639459	0.7723531488639459	0.7723531488639459
0.8322374981094696	0.9253972906683899	0.9305095267046374	1.1544546705017753	1.1933861650206012	1.104818603816978	1.1411188247346413	1.2300436503494492	1.1457329554233426	1.128071888119345	0.9945684141410952	1.3071563889068647	1.2175522622550594	1.1217625741976283	1.065287809167668	1.1496099127934534	1.2897595701350908	1.1763068356841295	1.2330332029096103	1.2330332029096103	1.2330332029096103	1.2330332029096103	1.2330332029096103	1.2330332029096103	1.2330332029096103	1.2330332029096103	1.2330332029096103	1.2330332029096103	1.2330332029096103	1.2330332029096103	1.2330332029096103	1.2330332029096103	1.2330332029096103	1.2330332029096103	1.2330332029096103	1.2330332029096103	1.2330332029096103	1.2330332029096103	1.2330332029096103	1.2330332029096103	1.2330332029096103	1.2330332029096103	1.2330332029096103	1.2330332029096103	1.2330332029096103	1.2330332029096103	1.2330332029096103	1.2330332029096103	1.2330332029096103	1.2330332029096103
0.8548569378878861	0.7728948846210079	0.7009574314310691	0.9951369359765722	0.8278539992648145	0.9741609925594045	0.8057019822075473	1.0435064218183498	0.8887572695301631	0.9252865852811335	1.0473649708180366	1.0523567127961186	1.2332360091915944	1.3111790152564846	0.8170089200950896	1.134858042731873	1.122383640051267	1.1906912359052324	0.9254066564142802	0.954019421249825	0.9212809414234745	0.9731698989295641	1.023866137608644	0.9942407242803506	1.2584200507523058	0.9411369500414062	1.1384612866985153	0.902577760988095	1.049541505261466	0.9760596331247805	0.9760596331247805	0.9760596331247805	0.9760596331247805	0.9760596331247805	0.9760596331247805	0.9760596331247805	0.9760596331247805	0.9760596331247805	0.9760596331247805	0.9760596331247805	0.9760596331247805	0.9760596331247805	0.9760596331247805	0.9760596331247805	0.9760596331247805	0.9760596331247805	0.9760596331247805	0.9760596331247805	0.9760596331247805	0.9760596331247805
0.7722291177252547	0.5652733239525527	0.7625543296947284	0.6788437052028048	0.9033482543678905	0.6255122658892358	0.7368655175746517	0.7301351483455397	0.8010846143036445	0.8013290985415489	0.8121427746690539	0.7041581830473996	0.770516441753364	0.9780947198698099	0.7118672250699419	0.8860942158998029	0.6739039151689766	0.8207575832755145	0.829242340118954	0.7001221253349422	0.5994642078858026	0.7440719999250521	0.6717681039054274	0.6717681039054274	0.6717681039054274	0.6717681039054274	0.6717681039054274	0.6717681039054274	0.6717681039054274	0.6717681039054274	0.6717681039054274	0.6717681039054274	0.6717681039054274	0.6717681039054274	0.6717681039054274	0.6717681039054274	0.6717681039054274	0.6717681039054274	0.6717681039054274	0.6717681039054274	0.6717681039054274	0.6717681039054274	0.6717681039054274	0.6717681039054274	0.6717681039054274	0.6717681039054274	0.6717681039054274	0.6717681039054274	0.6717681039054274	0.6717681039054274
0.9427251593932651	1.0521857542271216	1.038563691714044	1.0725067839435125	1.0965552615323455	0.9595285126877577	0.924652139696566	0.901577435035289	0.9333546788095163	0.9277733851054125	1.162025352372277	1.061281545256595	1.0821072519401544	1.0745695206463803	1.072369212853043	1.0435437579748428	1.0255614206902208	0.8392356414804278	0.9201887225860192	0.9435635067217781	0.8348178151814782	0.7627985200458915	1.091692267771414	1.0375084495342808	0.9997814126125615	1.0134904828771067	1.0066359477448341	1.0066359477448341	1.0066359477448341	1.0066359477448341	1.0066359477448341	1.0066359477448341	1.0066359477448341	1.0066359477448341	1.0066359477448341	1.0066359477448341	1.0066359477448341	1.0066359477448341	1.0066359477448341	1.0066359477448341	1.0066359477448341	1.0066359477448341	1.0066359477448341	1.0066359477448341	1.0066359477448341	1.0066359477448341	1.0066359477448341	1.0066359477448341	1.0066359477448341	1.0066359477448341
0.9062781162452682	0.7117696971212928	0.7135432418172324	0.9648187419112894	0.7518196404419708	1.1144422252913762	1.0660989622363097	1.058208360358733	0.9542373909631303	0.9987357257191739	0.9198203485347025	1.0755359090842986	0.9771336673627622	1.2602624913990594	1.431178354314809	1.1395640644607787	1.1126188907867287	1.2476367549902672	1.1113984141975528	1.2360367024688057	1.4893201810698797	1.293959364695625	1.2975553126922483	1.3965056422333368	1.3470304774627926	1.3470304774627926	1.3470304774627926	1.3470304774627926	1.3470304774627926	1.3470304774627926	1.3470304774627926	1.3470304774627926	1.3470304774627926	1.3470304774627926	1.3470304774627926	1.3470304774627926	1.3470304774627926	1.3470304774627926	1.3470304774627926	1.3470304774627926	1.3470304774627926	1.3470304774627926	1.3470304774627926	1.3470304774627926	1.3470304774627926	1.3470304774627926	1.3470304774627926	1.3470304774627926	1.3470304774627926	1.3470304774627926
0.9500973114439768	0.7990734423707048	1.0333565122138628	0.9011449515782629	1.1528379285453623	1.1345667256127452	1.077210865022629	1.1072955850528503	1.1559142988311728	1.081129623800433	1.0861945911929705	1.1310006437823517	1.0607787798630077	0.9674208229055633	1.3340604777481013	1.029904696995551	1.0431644711277939	1.0050870822894995	1.2802633223672146	1.0167991321602061	1.0079196973587667	1.076543058401332	1.2624149784036103	1.2037378037230941	1.2330763910633524	1.2330763910633524	1.2330763910633524	1.2330763910633524	1.2330763910633524	1.2330763910633524	1.2330763910633524	1.2330763910633524	1.2330763910633524	1.2330763910633524	1.2330763910633524	1.2330763910633524	1.2330763910633524	1.2330763910633524	1.2330763910633524	1.2330763910633524	1.2330763910633524	1.2330763910633524	1.2330763910633524	1.2330763910633524	1.2330763910633524	1.2330763910633524	1.2330763910633524	1.2330763910633524	1.2330763910633524	1.2330763910633524
0.41248456386354937	0.4738958918019834	0.44346288438772813	0.5163038340162559	0.6842987939993411	0.8753029354898287	1.1918822754909641	1.092949181301128	1.293584180601516	1.1977150484847003	1.310622155599326	1.0591120469132047	0.9698584784919125	1.174421716915264	1.0654952852030357	1.2861703575399899	1.1499833957838022	1.168898564453661	1.5397732139521692	1.1993357745868771	1.4842074087059816	1.2883313501834035	1.3166235755291278	1.3024774628562656	1.3024774628562656	1.3024774628562656	1.3024774628562656	1.3024774628562656	1.3024774628562656	1.3024774628562656	1.3024774628562656	1.3024774628562656	1.3024774628562656	1.3024774628562656	1.3024774628562656	1.3024774628562656	1.3024774628562656	1.3024774628562656	1.3024774628562656	1.3024774628562656	1.3024774628562656	1.3024774628562656	1.3024774628562656	1.3024774628562656	1.3024774628562656	1.3024774628562656	1.3024774628562656	1.3024774628562656	1.3024774628562656	1.3024774628562656
0.848189756554447	0.9405697706511164	0.8696763569945731	1.1111505667146688	1.09140252461217	1.3332045370967376	1.2887079664859487	1.242387113405918	1.2184203511651026	1.0806616032194036	1.1595300517346805	1.032773832578428	1.3487728318158898	1.1688199756198836	1.1134649719691718	1.4002980815795896	1.136328605437826	1.2480325624886253	1.328774824863783	1.2197956652421538	1.1234803329161647	1.2430824314241626	1.066847256800899	1.0777652532301196	1.0723062550155094	1.0723062550155094	1.0723062550155094	1.0723062550155094	1.0723062550155094	1.0723062550155094	1.0723062550155094	1.0723062550155094	1.0723062550155094	1.0723062550155094	1.0723062550155094	1.0723062550155094	1.0723062550155094	1.0723062550155094	1.0723062550155094	1.0723062550155094	1.0723062550155094	1.0723062550155094	1.0723062550155094	1.0723062550155094	1.0723062550155094	1.0723062550155094	1.0723062550155094	1.0723062550155094	1.0723062550155094	1.0723062550155094
0.7340849300193443	0.7260982052759696	0.6704969045073337	0.837267610545713	0.7340546150114237	0.7136359295143835	0.7681391336944332	0.5832987993363141	0.7425930073134115	0.5987520125266271	0.5992775291586938	0.6918897809131452	0.6080465414994426	0.7014914788843863	0.8033553037667361	0.5802485477981661	0.7405790760985521	0.6788955901831318	0.8213627200938193	0.6997065877991379	0.6468903149169515	0.8049765536578882	0.778344622678006	0.8396265124922313	0.6808917537886656	0.7009325399548375	0.6309426855082036	0.6770490506263516	0.726669400555116	0.7645520089342728	0.7456107047446944	0.7456107047446944	0.7456107047446944	0.7456107047446944	0.7456107047446944	0.7456107047446944	0.7456107047446944	0.7456107047446944	0.7456107047446944	0.7456107047446944	0.7456107047446944	0.7456107047446944	0.7456107047446944	0.7456107047446944	0.7456107047446944	0.7456107047446944	0.7456107047446944	0.7456107047446944	0.7456107047446944	0.7456107047446944
0.684477419431866	0.9006935285159433	0.8875318686851832	0.8093593410232303	0.7748082846843416	0.8464715871385576	0.8687115409963955	0.9441074723445115	0.95418107378525	0.9799512789219929	0.8782620311693159	0.9964649289875482	0.9161674205389466	0.8229582796970927	0.8360638843908325	1.0580702332667051	0.8945225015730325	0.8045833301620993	0.8774969376147873	1.017449248992122	0.8782941846061725	1.0266842895038935	0.9275401918564706	0.8944885344995939	0.9604547921744928	0.8990406871236631	0.838990925990459	0.9077928877498544	0.9180112752157933	1.0194665451324207	1.03205443704846	1.0257604910904403	1.0257604910904403	1.0257604910904403	1.0257604910904403	1.0257604910904403	1.0257604910904403	1.0257604910904403	1.0257604910904403	1.0257604910904403	1.0257604910904403	1.0257604910904403	1.0257604910904403	1.0257604910904403	1.0257604910904403	1.0257604910904403	1.0257604910904403	1.0257604910904403	1.0257604910904403	1.0257604910904403
0.5783563423395798	0.5502232818732412	0.4993612212559795	0.4449886048687806	0.4756504090216953	0.7182943714929277	0.49460534002520845	0.6565801635089813	0.7026612474838683	0.5675277214905964	0.5444470159214777	0.594515666198631	0.520748930596122	0.4902073631796317	0.7633121583538772	0.708896729885143	0.6707944728513819	0.824442349013878	0.8198547797433513	0.6770545999789818	0.7301859780193284	0.691042055846569	0.791307781624303	0.6412335405611405	0.5517056893192557	0.6879944511958931	0.6356693110117594	0.6692130487506636	0.4763853872806933	0.6142885473183101	0.5453369672995017	0.5453369672995017	0.5453369672995017	0.5453369672995017	0.5453369672995017	0.5453369672995017	0.5453369672995017	0.5453369672995017	0.5453369672995017	0.5453369672995017	0.5453369672995017	0.5453369672995017	0.5453369672995017	0.5453369672995017	0.5453369672995017	0.5453369672995017	0.5453369672995017	0.5453369672995017	0.5453369672995017	0.5453369672995017
0.5687059426145287	0.6933724407085656	0.5010068167794385	0.7287931393024581	0.5975155616190434	0.5358573500238601	0.8021927050837803	0.8442914897370837	0.6408898977212739	0.7548278207254345	0.6786895819559796	0.7251146556378503	0.7078923358441289	0.8238498972466394	0.8123047730657763	0.6664066797960163	0.918510911914954	0.7654446790726264	0.893777706397593	0.875200864557086	0.8844892854773396	0.8844892854773396	0.8844892854773396	0.8844892854773396	0.8844892854773396	0.8844892854773396	0.8844892854773396	0.8844892854773396	0.8844892854773396	0.8844892854773396	0.8844892854773396	0.8844892854773396	0.8844892854773396	0.8844892854773396	0.8844892854773396	0.8844892854773396	0.8844892854773396	0.8844892854773396	0.8844892854773396	0.8844892854773396	0.8844892854773396	0.8844892854773396	0.8844892854773396	0.8844892854773396	0.8844892854773396	0.8844892854773396	0.8844892854773396	0.8844892854773396	0.8844892854773396	0.8844892854773396
0.8275636148722397	0.7183638580223616	0.660486812167708	0.7189491524406232	0.8260128165753091	0.8387626805782469	0.7968589974407126	0.8282664374072215	0.7671361359490337	0.7156543279267583	0.8433618901463805	0.9132887405991946	0.9037233346756083	0.9450063982667406	0.9440622670595127	1.0138083528185997	1.025767809721291	1.1074547172550857	1.0217306186132944	0.9548201876256849	1.0274678401773978	1.0765086390387413	0.9246475141974856	1.0052994645039237	1.0609360857698813	0.8605867975074653	0.988200061928458	0.9243934297179616	0.9243934297179616	0.9243934297179616	0.9243934297179616	0.9243934297179616	0.9243934297179616	0.9243934297179616	0.9243934297179616	0.9243934297179616	0.9243934297179616	0.9243934297179616	0.9243934297179616	0.9243934297179616	0.9243934297179616	0.9243934297179616	0.9243934297179616	0.9243934297179616	0.9243934297179616	0.9243934297179616	0.9243934297179616	0.9243934297179616	0.9243934297179616	0.9243934297179616
0.5092127096147397	0.5056287279820176	0.5247233464084693	0.44714019699307755	0.5635580140087622	0.4013635542047375	0.4870002070818361	0.5196547157216597	0.39498323743697256	0.4759253602042513	0.572070145215728	0.5295533281673401	0.49949592054039915	0.5621749616393605	0.6089252149277473	0.45569240805431843	0.6175942064399581	0.5694166748023113	0.43320920157971	0.5685883232189233	0.4587237464400105	0.4943437378207826	0.5667187323331672	0.5737703716241	0.5183267488179507	0.6615649313012305	0.4404733088374199	0.5537635742870017	0.6082295134544448	0.8043589157247062	0.6164750398763806	0.5253305459702655	0.5709027929233231	0.5709027929233231	0.5709027929233231	0.5709027929233231	0.5709027929233231	0.5709027929233231	0.5709027929233231	0.5709027929233231	0.5709027929233231	0.5709027929233231	0.5709027929233231	0.5709027929233231	0.5709027929233231	0.5709027929233231	0.5709027929233231	0.5709027929233231	0.5709027929233231	0.5709027929233231
0.527305115611673	0.3934481968973228	0.7669012202818202	0.5477171308579782	0.4884056075384459	0.805628264694861	1.0101421615044786	1.4176293864647924	1.7271785206107542	1.2631157952289012	1.6358228370936758	1.763690428013004	0.7240414975682455	0.945956289429596	1.208251309578324	1.07710379950396	1.07710379950396	1.07710379950396	1.07710379950396	1.07710379950396	1.07710379950396	1.07710379950396	1.07710379950396	1.07710379950396	1.07710379950396	1.07710379950396	1.07710379950396	1.07710379950396	1.07710379950396	1.07710379950396	1.07710379950396	1.07710379950396	1.07710379950396	1.07710379950396	1.07710379950396	1.07710379950396	1.07710379950396	1.07710379950396	1.07710379950396	1.07710379950396	1.07710379950396	1.07710379950396	1.07710379950396	1.07710379950396	1.07710379950396	1.07710379950396	1.07710379950396	1.07710379950396	1.07710379950396	1.07710379950396
0.7596762751505749	0.8084449744963103	0.7342031912733551	0.7691489929213567	0.7993139408896568	0.8115948107968446	0.7705417636057028	0.8197129392886627	0.6599951157217457	0.8033599953344179	0.8801489913975105	0.8333410883259784	0.8827461217276508	0.8321326017526463	0.8889962769276964	0.7989965001840232	0.943627739202115	0.8242187863408498	0.7880211007786239	0.8240015999706232	0.8727003289211993	0.8359341408657228	0.7659714229188643	0.9554763371952968	0.8607238800570806	0.8607238800570806	0.8607238800570806	0.8607238800570806	0.8607238800570806	0.8607238800570806	0.8607238800570806	0.8607238800570806	0.8607238800570806	0.8607238800570806	0.8607238800570806	0.8607238800570806	0.8607238800570806	0.8607238800570806	0.8607238800570806	0.8607238800570806	0.8607238800570806	0.8607238800570806	0.8607238800570806	0.8607238800570806	0.8607238800570806	0.8607238800570806	0.8607238800570806	0.8607238800570806	0.8607238800570806	0.8607238800570806
0.704237438008954	0.7241754860200154	0.4971117818502518	0.6370841667929877	0.7585489380171717	1.0516532841332238	0.7485522047746561	0.8626261981476081	0.9625304887371233	0.8522918116859068	0.5541395218272355	0.8322763581876224	0.9616191284581715	0.5825349866461751	0.8871566304984484	0.8097736452512896	0.816765574075124	1.0791398526433413	1.0769871903539878	0.5921427114533235	1.1296843901985378	0.8656617206195476	1.098144525917313	0.9578275407128559	1.0279860333150845	1.0279860333150845	1.0279860333150845	1.0279860333150845	1.0279860333150845	1.0279860333150845	1.0279860333150845	1.0279860333150845	1.0279860333150845	1.0279860333150845	1.0279860333150845	1.0279860333150845	1.0279860333150845	1.0279860333150845	1.0279860333150845	1.0279860333150845	1.0279860333150845	1.0279860333150845	1.0279860333150845	1.0279860333150845	1.0279860333150845	1.0279860333150845	1.0279860333150845	1.0279860333150845	1.0279860333150845	1.0279860333150845
0.9709178503730013	0.7257348781292869	0.7986063924839398	0.7792637582759626	0.7781869214799808	0.9927028084779526	1.158333406911665	0.9425829930451984	1.165821762414977	1.285068481510719	1.129281178645109	1.0430668551826225	1.2322358690392867	1.227124505491842	1.1108732161115011	1.104235286911843	1.0599725925532728	1.1341359170111163	1.0167075297647248	1.038065783164806	1.2005257061555699	1.231374719607678	1.2240590247116794	1.2594565891561653	1.2157538309284488	0.8684078175892349	1.0451740457101524	0.8594273030542164	1.1471832829592883	0.9124033745875861	1.029793328773437	1.029793328773437	1.029793328773437	1.029793328773437	1.029793328773437	1.029793328773437	1.029793328773437	1.029793328773437	1.029793328773437	1.029793328773437	1.029793328773437	1.029793328773437	1.029793328773437	1.029793328773437	1.029793328773437	1.029793328773437	1.029793328773437	1.029793328773437	1.029793328773437	1.029793328773437
0.6718937042746839	0.6626159410506083	0.7203044127752312	0.6316044064347903	0.7208737291209419	0.623572165515309	0.8354054856288008	0.7325416524375424	0.7217727508974016	0.742030090592285	0.8671360680188519	0.7204340692911461	0.7966717110141844	0.7585528901526651	0.7585528901526651	0.7585528901526651	0.7585528901526651	0.7585528901526651	0.7585528901526651	0.7585528901526651	0.7585528901526651	0.7585528901526651	0.7585528901526651	0.7585528901526651	0.7585528901526651	0.7585528901526651	0.7585528901526651	0.7585528901526651	0.7585528901526651	0.7585528901526651	0.7585528901526651	0.7585528901526651	0.7585528901526651	0.7585528901526651	0.7585528901526651	0.7585528901526651	0.7585528901526651	0.7585528901526651	0.7585528901526651	0.7585528901526651	0.7585528901526651	0.7585528901526651	0.7585528901526651	0.7585528901526651	0.7585528901526651	0.7585528901526651	0.7585528901526651	0.7585528901526651	0.7585528901526651	0.7585528901526651
0.8534086097480796	0.8188327296304481	0.8778303186516333	0.8079789219230682	1.2083138557148039	1.0019203112589026	0.9386988366199425	0.9436595670052481	1.062686028373197	1.1935826347645162	0.7649870624493224	1.0537447876281627	0.966862423271891	0.9412848771578619	0.9843576119509737	0.7902157894219446	0.892302599247472	0.6520768038435821	1.0155174819478312	0.8568095762011734	0.7247830889615986	0.9581967645074524	0.835219327023772	0.9208085769979985	0.9540016857361795	0.937405131367089	0.937405131367089	0.937405131367089	0.937405131367089	0.937405131367089	0.937405131367089	0.937405131367089	0.937405131367089	0.937405131367089	0.937405131367089	0.937405131367089	0.937405131367089	0.937405131367089	0.937405131367089	0.937405131367089	0.937405131367089	0.937405131367089	0.937405131367089	0.937405131367089	0.937405131367089	0.937405131367089	0.937405131367089	0.937405131367089	0.937405131367089	0.937405131367089
0.5009203992865958	0.590831825546839	0.5191459837537434	0.6912706696691117	0.6910833575686641	0.7431269549009717	0.7001299205555184	0.5974402178898407	0.7764824004819716	0.6263957276859514	0.8409843652246278	0.8268555986666783	0.8300280642728846	1.0152715928944656	0.731287707499656	0.9234041733156367	0.9448619075044327	0.9596540663902475	0.8600539678691499	0.9546989528585514	0.9193807750371691	0.8522824931596525	0.907153531552613	0.795123067333877	0.7738803969131909	1.0257467219359961	0.8998135594245936	0.8998135594245936	0.8998135594245936	0.8998135594245936	0.8998135594245936	0.8998135594245936	0.8998135594245936	0.8998135594245936	0.8998135594245936	0.8998135594245936	0.8998135594245936	0.8998135594245936	0.8998135594245936	0.8998135594245936	0.8998135594245936	0.8998135594245936	0.8998135594245936	0.8998135594245936	0.8998135594245936	0.8998135594245936	0.8998135594245936	0.8998135594245936	0.8998135594245936	0.8998135594245936
0.7945639484969789	0.31575164680647094	0.3305042566265334	0.448164802871282	0.3331399033888011	0.8177833350787194	0.4573683102337583	0.5860260282677057	0.5153861436749072	0.27757040976131797	0.40311469384908794	0.5269240150988765	0.34624893557807246	0.11685372279195133	0.3075391329195988	0.593569286505784	0.6421921407846906	0.42554499012795244	0.33350709029463504	0.3704554806944339	0.35560346980854335	0.2762008688948072	0.649258739237515	0.5327577628419592	0.3049045615526661	0.44787740375459767	0.37639098265363186	0.37639098265363186	0.37639098265363186	0.37639098265363186	0.37639098265363186	0.37639098265363186	0.37639098265363186	0.37639098265363186	0.37639098265363186	0.37639098265363186	0.37639098265363186	0.37639098265363186	0.37639098265363186	0.37639098265363186	0.37639098265363186	0.37639098265363186	0.37639098265363186	0.37639098265363186	0.37639098265363186	0.37639098265363186	0.37639098265363186	0.37639098265363186	0.37639098265363186	0.37639098265363186
0.6601371426302538	0.674908328544426	0.7334038995868698	0.756711104448202	0.6391766140382262	0.7926464882732285	0.6950791670540384	0.7398478535571936	0.7684447238724994	0.8183216109158742	0.6717072239247606	0.7603413474199153	0.7931972213873535	0.6682909167920451	0.7800534463161648	0.8273140528867396	0.7400969288652733	0.7532106785179568	0.6279398201804066	0.6462484273721237	0.787937071845664	0.7997961246943553	0.8267580058511037	0.8391216355301823	0.7665090658987572	0.7801678003904049	0.7733384331445811	0.7733384331445811	0.7733384331445811	0.7733384331445811	0.7733384331445811	0.7733384331445811	0.7733384331445811	0.7733384331445811	0.7733384331445811	0.7733384331445811	0.7733384331445811	0.7733384331445811	0.7733384331445811	0.7733384331445811	0.7733384331445811	0.7733384331445811	0.7733384331445811	0.7733384331445811	0.7733384331445811	0.7733384331445811	0.7733384331445811	0.7733384331445811	0.7733384331445811	0.7733384331445811
0.6015545334014595	0.7067602100727942	0.6649939745978717	0.49195338808332206	0.5705512538285251	0.6902229917043303	0.5866380486917838	0.6521767480698647	0.8178340985903215	0.8546239709878438	0.6586651869989324	0.8540393977894438	0.8384524479010441	0.7093918729347943	0.7991183878473701	0.8092862452752079	0.5963164966960813	1.052281265785567	0.6679475543089545	0.6531572958599704	0.6829269008908192	0.5647510696614069	0.7204886885712757	0.774703181565514	0.8013009968693459	0.78800208921743	0.78800208921743	0.78800208921743	0.78800208921743	0.78800208921743	0.78800208921743	0.78800208921743	0.78800208921743	0.78800208921743	0.78800208921743	0.78800208921743	0.78800208921743	0.78800208921743	0.78800208921743	0.78800208921743	0.78800208921743	0.78800208921743	0.78800208921743	0.78800208921743	0.78800208921743	0.78800208921743	0.78800208921743	0.78800208921743	0.78800208921743	0.78800208921743
0.8410342046982474	0.7741723968675864	0.7467209373816222	0.7385265175587106	0.47411114425972317	0.7119108188705058	0.6225698606418998	0.7489011796181776	0.5843899073146032	0.685267486174135	0.6155065944976403	0.8238568591418773	0.6869035403626665	0.6865533964175682	0.6208484529127903	0.8321892650223514	0.6601875428268336	0.7601932386608112	0.6118222854964391	0.7785691519206398	0.6617881138990128	0.7159573920986211	0.7146287370848856	0.749744151647893	0.7015319805587132	0.7256380661033031	0.7256380661033031	0.7256380661033031	0.7256380661033031	0.7256380661033031	0.7256380661033031	0.7256380661033031	0.7256380661033031	0.7256380661033031	0.7256380661033031	0.7256380661033031	0.7256380661033031	0.7256380661033031	0.7256380661033031	0.7256380661033031	0.7256380661033031	0.7256380661033031	0.7256380661033031	0.7256380661033031	0.7256380661033031	0.7256380661033031	0.7256380661033031	0.7256380661033031	0.7256380661033031	0.7256380661033031
0.7144835371336887	0.7950680494878274	0.7563757791766906	0.9299335908307363	0.856626724820099	0.7873383413451471	0.6993751512928723	0.6918867598787212	0.886612785139127	0.7703748286872213	0.8119769276813955	0.869211253213151	0.8318088873457965	0.7722140634390648	0.667641199513413	0.744377129199844	0.739076676400363	0.7055438384845996	0.7220071099446774	0.8095192124996899	0.8749962553427788	0.7125852769807903	0.769983379872704	0.7915590527763224	0.7084099244910144	0.7499844886336683	0.7499844886336683	0.7499844886336683	0.7499844886336683	0.7499844886336683	0.7499844886336683	0.7499844886336683	0.7499844886336683	0.7499844886336683	0.7499844886336683	0.7499844886336683	0.7499844886336683	0.7499844886336683	0.7499844886336683	0.7499844886336683	0.7499844886336683	0.7499844886336683	0.7499844886336683	0.7499844886336683	0.7499844886336683	0.7499844886336683	0.7499844886336683	0.7499844886336683	0.7499844886336683	0.7499844886336683
0.8840232916801178	0.7497784891704394	1.0896724523456263	1.0168409511757315	1.1882405492785686	1.0140640289037615	0.8907338934392164	1.044204878846389	0.9819915807070632	0.8844750893563029	0.8701798409887753	0.8702790470499531	1.075437385824791	0.8925990603994973	1.1005292043485404	0.8290359669202292	1.1031827519295436	1.110360594714504	0.9184112076392916	1.0944993110143457	1.0064552593268188	1.0064552593268188	1.0064552593268188	1.0064552593268188	1.0064552593268188	1.0064552593268188	1.0064552593268188	1.0064552593268188	1.0064552593268188	1.0064552593268188	1.0064552593268188	1.0064552593268188	1.0064552593268188	1.0064552593268188	1.0064552593268188	1.0064552593268188	1.0064552593268188	1.0064552593268188	1.0064552593268188	1.0064552593268188	1.0064552593268188	1.0064552593268188	1.0064552593268188	1.0064552593268188	1.0064552593268188	1.0064552593268188	1.0064552593268188	1.0064552593268188	1.0064552593268188	1.0064552593268188
0.771023227059445	0.6783640177306087	0.7730830024288773	0.840963878434063	0.9190849756827955	0.9116695757360511	0.9499337581549794	0.944088694021094	0.9113892668037641	0.8029879104326958	0.7705334558252291	0.8668146554569007	0.9418038325457481	0.8660084061433451	0.8157533135687353	0.8844605111981148	0.9593428470572268	0.798974995704895	1.0431335746152874	0.9903676168325947	1.016750595723941	1.016750595723941	1.016750595723941	1.016750595723941	1.016750595723941	1.016750595723941	1.016750595723941	1.016750595723941	1.016750595723941	1.016750595723941	1.016750595723941	1.016750595723941	1.016750595723941	1.016750595723941	1.016750595723941	1.016750595723941	1.016750595723941	1.016750595723941	1.016750595723941	1.016750595723941	1.016750595723941	1.016750595723941	1.016750595723941	1.016750595723941	1.016750595723941	1.016750595723941	1.016750595723941	1.016750595723941	1.016750595723941	1.016750595723941
0.43270853912315826	0.5630490783231111	0.2817708072996243	0.3417113461829252	0.4766922799542051	0.4722449608871953	0.4991235477102529	0.35504884741833764	0.3287163272504109	0.5789108251251577	0.2414221823220154	0.29274187779544614	0.15305120882634007	0.39352327589297936	0.3663453188031722	0.5442663620581255	0.39153227004005237	0.2328023633055316	0.3586394516985099	0.5402427964206477	0.18212373601637907	0.32765246989147	0.6854934131702697	0.19458507347918974	0.1581759177034302	0.2976845012941548	0.19886875986366773	0.24827663057891128	0.24827663057891128	0.24827663057891128	0.24827663057891128	0.24827663057891128	0.24827663057891128	0.24827663057891128	0.24827663057891128	0.24827663057891128	0.24827663057891128	0.24827663057891128	0.24827663057891128	0.24827663057891128	0.24827663057891128	0.24827663057891128	0.24827663057891128	0.24827663057891128	0.24827663057891128	0.24827663057891128	0.24827663057891128	0.24827663057891128	0.24827663057891128	0.24827663057891128
0.9421637030408129	0.8920774097974825	0.9723587281573896	1.1811499550625586	1.3752208094090266	1.0392287127954465	1.2127595442096246	1.26918945083835	1.07137006001385	0.9617268631018275	1.3831935179694843	1.2624768822536636	1.0204829448638058	1.2523406456732453	1.0567241115076231	1.070421715890806	1.399906256507476	1.3232869617321408	1.0925317641585053	1.2986660083903778	1.0739569979986123	1.2510488971646216	1.2051893053433904	1.2241520195003823	1.2146706624218864	1.2146706624218864	1.2146706624218864	1.2146706624218864	1.2146706624218864	1.2146706624218864	1.2146706624218864	1.2146706624218864	1.2146706624218864	1.2146706624218864	1.2146706624218864	1.2146706624218864	1.2146706624218864	1.2146706624218864	1.2146706624218864	1.2146706624218864	1.2146706624218864	1.2146706624218864	1.2146706624218864	1.2146706624218864	1.2146706624218864	1.2146706624218864	1.2146706624218864	1.2146706624218864	1.2146706624218864	1.2146706624218864
0.8022339614176816	1.0255997493432887	1.1514403282182344	0.6658823094051363	0.8446528441014671	1.0669057124574919	0.9917620689321487	1.0933722827084114	0.9698497948491122	1.4136366722213765	1.1451543754277602	0.816543639836654	1.1291622063913453	1.0117018677744989	0.7697800527150112	1.1503283440065337	1.0632887486619482	1.0030089015089285	1.0384738712647528	0.8842080177068125	0.8729189125345672	0.9177404026597035	1.0786278730319139	0.9699586629211463	0.8614463439804122	1.2374466564300008	1.0494465002052067	1.0494465002052067	1.0494465002052067	1.0494465002052067	1.0494465002052067	1.0494465002052067	1.0494465002052067	1.0494465002052067	1.0494465002052067	1.0494465002052067	1.0494465002052067	1.0494465002052067	1.0494465002052067	1.0494465002052067	1.0494465002052067	1.0494465002052067	1.0494465002052067	1.0494465002052067	1.0494465002052067	1.0494465002052067	1.0494465002052067	1.0494465002052067	1.0494465002052067	1.0494465002052067
1.3060852854520144	1.3271323674776612	1.5644667549619116	1.291821001138274	1.2063265675630075	0.7581660314187154	0.9910977778536589	1.084769479959502	1.0090524884853218	1.227703978798707	1.366017721426996	1.1490366431516503	1.3662306205984627	0.6045367970324452	1.3532817903401289	1.1707881746479716	1.2441950636517412	0.9348102558807558	1.1823327359045077	0.8464049126155113	1.1254346205362746	1.024792158110537	1.225147566898077	1.124969862504307	1.124969862504307	1.124969862504307	1.124969862504307	1.124969862504307	1.124969862504307	1.124969862504307	1.124969862504307	1.124969862504307	1.124969862504307	1.124969862504307	1.124969862504307	1.124969862504307	1.124969862504307	1.124969862504307	1.124969862504307	1.124969862504307	1.124969862504307	1.124969862504307	1.124969862504307	1.124969862504307	1.124969862504307	1.124969862504307	1.124969862504307	1.124969862504307	1.124969862504307	1.124969862504307
0.9756706221733343	0.9075763955316556	1.1084986495790015	0.9408504855850159	1.063666513906288	0.9432582258659864	1.013700105093955	1.1005989014311184	1.2022605164444495	1.0308344665970501	1.1238675411121357	0.7976514917623988	0.9046045808001013	0.9386712305381183	1.0589390206689107	0.98065029569847	0.9173472372996044	0.9815794943717532	1.066665825282403	0.9052268601248068	0.8898862250684215	0.8975565425966143	0.8975565425966143	0.8975565425966143	0.8975565425966143	0.8975565425966143	0.8975565425966143	0.8975565425966143	0.8975565425966143	0.8975565425966143	0.8975565425966143	0.8975565425966143	0.8975565425966143	0.8975565425966143	0.8975565425966143	0.8975565425966143	0.8975565425966143	0.8975565425966143	0.8975565425966143	0.8975565425966143	0.8975565425966143	0.8975565425966143	0.8975565425966143	0.8975565425966143	0.8975565425966143	0.8975565425966143	0.8975565425966143	0.8975565425966143	0.8975565425966143	0.8975565425966143
0.6947649639986756	0.7500388869658214	0.71926229218076	0.8197646192093215	0.8478243474170878	0.8550163682529455	0.8107634674269716	0.8531171980076111	0.8525333035740642	0.8140237254016942	0.9896008650074792	0.8844553575713149	1.0800426203854134	1.0768018083048039	0.9636520178911213	1.1742256118462544	1.0919554581588446	1.0374459600738504	0.8502474588468601	1.0056622387228729	0.9905964272805863	1.0423188822472294	1.0823185246763654	1.2779559900473183	1.1668798496778068	1.162641205171232	1.2420962663580022	1.0604463444321781	1.292317180994772	1.125711426083924	1.221774482043316	1.3222708664208827	1.1264657540251728	1.2243683102230276	1.2243683102230276	1.2243683102230276	1.2243683102230276	1.2243683102230276	1.2243683102230276	1.2243683102230276	1.2243683102230276	1.2243683102230276	1.2243683102230276	1.2243683102230276	1.2243683102230276	1.2243683102230276	1.2243683102230276	1.2243683102230276	1.2243683102230276	1.2243683102230276
0.9133482964808951	0.8486932563579875	0.8185068738348626	0.8111628768666352	0.8285830118927128	0.9839699636530216	0.8183867916533752	1.005300861792854	1.0047831546753427	1.0216276322489843	1.075427043625453	1.078017210967151	1.1410492188174817	1.1726982912580086	1.0412103388602763	1.2277531307880052	1.302854802964063	1.1700550272723844	1.2973884473072594	1.3175503536193744	1.4142564629035783	1.383795025457955	1.4861399486313522	1.4144681623203939	1.3278345503995006	1.3268683425358534	1.388963692448464	1.4192952438917938	1.1711819358199465	1.2426186570454927	1.1957456464714922	1.1171819304907915	1.2747271240402953	1.1959545272655434	1.1959545272655434	1.1959545272655434	1.1959545272655434	1.1959545272655434	1.1959545272655434	1.1959545272655434	1.1959545272655434	1.1959545272655434	1.1959545272655434	1.1959545272655434	1.1959545272655434	1.1959545272655434	1.1959545272655434	1.1959545272655434	1.1959545272655434	1.1959545272655434
1.1448407992591176	0.9098568830310106	1.035486568052444	1.1158683317179925	1.1313928908279312	1.10727433025083	1.140969811881932	1.0678515336758565	1.0459236986115636	1.0518469400816044	0.9401916211906138	1.0624357358160081	0.8724852360514812	1.0320656429947817	1.2135349696205986	1.112945542458556	1.0749810208547306	0.9593440119013972	1.0498205495139552	0.701046908473834	0.9469399922982338	0.823993450386034	0.823993450386034	0.823993450386034	0.823993450386034	0.823993450386034	0.823993450386034	0.823993450386034	0.823993450386034	0.823993450386034	0.823993450386034	0.823993450386034	0.823993450386034	0.823993450386034	0.823993450386034	0.823993450386034	0.823993450386034	0.823993450386034	0.823993450386034	0.823993450386034	0.823993450386034	0.823993450386034	0.823993450386034	0.823993450386034	0.823993450386034	0.823993450386034	0.823993450386034	0.823993450386034	0.823993450386034	0.823993450386034
0.7268531116827395	0.6852502504205462	0.6573293107276116	0.7183588440790944	0.7079632408215177	0.7921711419370362	0.7808365776624716	0.8471028075569669	0.8955633328854781	0.7576184559168245	0.8575776268073942	0.9059596499228154	0.853991306669536	0.9199041380047658	0.975616500442219	0.869345898690715	0.9430451273761461	0.785404105847551	0.9519791804397565	0.9448583360168387	0.8358859888637811	1.1333549645712941	0.89935143192269	0.8166586408602037	0.8580050363914468	0.8580050363914468	0.8580050363914468	0.8580050363914468	0.8580050363914468	0.8580050363914468	0.8580050363914468	0.8580050363914468	0.8580050363914468	0.8580050363914468	0.8580050363914468	0.8580050363914468	0.8580050363914468	0.8580050363914468	0.8580050363914468	0.8580050363914468	0.8580050363914468	0.8580050363914468	0.8580050363914468	0.8580050363914468	0.8580050363914468	0.8580050363914468	0.8580050363914468	0.8580050363914468	0.8580050363914468	0.8580050363914468
0.8011065473214403	0.9234135238910931	1.079579861946527	1.0332371818505421	0.8471370038583889	0.7931108546400565	0.9106755801034728	0.939019916329314	0.846958453608731	0.7888529946018539	0.9375265611186795	1.0685433232163024	0.9102461222729398	1.0760873203954182	1.160382828306428	1.1165090204169241	0.9367631326008931	1.2035789809539787	1.0510833915761366	1.1344826881580468	1.0508701833676726	0.9738311603045414	1.1828554662080704	1.0371503886734548	1.177457992486307	1.0149519837119423	1.0962049880991247	1.0962049880991247	1.0962049880991247	1.0962049880991247	1.0962049880991247	1.0962049880991247	1.0962049880991247	1.0962049880991247	1.0962049880991247	1.0962049880991247	1.0962049880991247	1.0962049880991247	1.0962049880991247	1.0962049880991247	1.0962049880991247	1.0962049880991247	1.0962049880991247	1.0962049880991247	1.0962049880991247	1.0962049880991247	1.0962049880991247	1.0962049880991247	1.0962049880991247	1.0962049880991247
0.882539676156909	0.7088926961671126	0.838035523427801	0.921355139007392	0.8906501789397718	0.9572010941152058	0.948826968208797	0.8206211617359742	0.9249162135172816	0.8776677955720669	0.8380850429372739	0.791332225789702	1.0569826295049674	0.869517149902487	0.9766302698585448	0.7861899308175324	0.9135881180140031	0.9976692451409911	0.9519405909051751	0.866418796480518	0.9091796936928466	0.9091796936928466	0.9091796936928466	0.9091796936928466	0.9091796936928466	0.9091796936928466	0.9091796936928466	0.9091796936928466	0.9091796936928466	0.9091796936928466	0.9091796936928466	0.9091796936928466	0.9091796936928466	0.9091796936928466	0.9091796936928466	0.9091796936928466	0.9091796936928466	0.9091796936928466	0.9091796936928466	0.9091796936928466	0.9091796936928466	0.9091796936928466	0.9091796936928466	0.9091796936928466	0.9091796936928466	0.9091796936928466	0.9091796936928466	0.9091796936928466	0.9091796936928466	0.9091796936928466
0.7860563589613385	0.8103823675980445	0.7992969000442779	0.7136833136013018	0.6117583048521934	0.7528787140268707	0.8922294899474619	0.8385974669117929	0.8728748684178937	0.806625024220836	0.804949072942777	0.8312851412026092	0.6942865281799848	0.6333033596130847	0.7688540933769122	0.732037429006273	0.7337014435217123	0.7944732924574348	0.7925754041620924	0.8144439458012135	0.9302896391727509	0.9348186161992642	0.9325541276860075	0.9325541276860075	0.9325541276860075	0.9325541276860075	0.9325541276860075	0.9325541276860075	0.9325541276860075	0.9325541276860075	0.9325541276860075	0.9325541276860075	0.9325541276860075	0.9325541276860075	0.9325541276860075	0.9325541276860075	0.9325541276860075	0.9325541276860075	0.9325541276860075	0.9325541276860075	0.9325541276860075	0.9325541276860075	0.9325541276860075	0.9325541276860075	0.9325541276860075	0.9325541276860075	0.9325541276860075	0.9325541276860075	0.9325541276860075	0.9325541276860075
1.1870585620248462	1.2573696226329674	0.8893204891607897	0.9987008178924661	1.1612337147753111	0.8551981041942833	0.7217196634712253	1.1296630431441261	0.9746314970226678	1.0432455635175006	0.8754835280406652	0.7454099476302815	0.9404674467771224	1.0549802684227538	0.7801233993846789	0.8230952177302285	0.955442021878941	0.7556992991901984	0.8590234456762715	0.879725226333512	0.8693743360048918	0.8693743360048918	0.8693743360048918	0.8693743360048918	0.8693743360048918	0.8693743360048918	0.8693743360048918	0.8693743360048918	0.8693743360048918	0.8693743360048918	0.8693743360048918	0.8693743360048918	0.8693743360048918	0.8693743360048918	0.8693743360048918	0.8693743360048918	0.8693743360048918	0.8693743360048918	0.8693743360048918	0.8693743360048918	0.8693743360048918	0.8693743360048918	0.8693743360048918	0.8693743360048918	0.8693743360048918	0.8693743360048918	0.8693743360048918	0.8693743360048918	0.8693743360048918	0.8693743360048918
0.9836606376653524	0.919635315269987	0.7319059874464793	0.8450206261620951	1.0578754859039374	1.0131590598143387	0.996383144582378	0.9561707914301053	1.1188959482061676	1.1663615268711902	1.3339913705953008	1.2299927701866078	1.1272825992746567	1.1677493000938346	0.9968058480986172	0.9091735913753851	1.1982034478016554	1.0449667987631972	0.9999249418854557	1.0095234421035373	0.8145851896433562	1.1478202181904533	1.1040000512920967	1.125910134741275	1.125910134741275	1.125910134741275	1.125910134741275	1.125910134741275	1.125910134741275	1.125910134741275	1.125910134741275	1.125910134741275	1.125910134741275	1.125910134741275	1.125910134741275	1.125910134741275	1.125910134741275	1.125910134741275	1.125910134741275	1.125910134741275	1.125910134741275	1.125910134741275	1.125910134741275	1.125910134741275	1.125910134741275	1.125910134741275	1.125910134741275	1.125910134741275	1.125910134741275	1.125910134741275
0.9859943743310885	1.0544999905890284	0.8622365300783773	0.9502922183525506	1.1796006250731603	1.1490383181862214	0.9839454786459951	0.9284340823143905	0.9311587489451216	0.7862051330624789	1.1292667312155997	1.0471308634894636	0.979331264228886	1.159479020120138	1.1625865069761216	1.0749755347966004	1.0692895357199586	1.0663897894043772	0.9099151599611575	0.9916916878236525	1.057652009010555	0.8945652045908533	0.9761086068007042	0.9761086068007042	0.9761086068007042	0.9761086068007042	0.9761086068007042	0.9761086068007042	0.9761086068007042	0.9761086068007042	0.9761086068007042	0.9761086068007042	0.9761086068007042	0.9761086068007042	0.9761086068007042	0.9761086068007042	0.9761086068007042	0.9761086068007042	0.9761086068007042	0.9761086068007042	0.9761086068007042	0.9761086068007042	0.9761086068007042	0.9761086068007042	0.9761086068007042	0.9761086068007042	0.9761086068007042	0.9761086068007042	0.9761086068007042	0.9761086068007042
0.7902081473449221	0.9450471739897447	0.9879716243392006	1.1533354318609808	0.9667043815172758	0.9975056564918734	0.809664177324667	1.1458961221600228	1.0368831747481329	0.7772114059396241	1.1103571840914825	1.026465268838975	1.1657999003409807	1.0862077929375824	0.9353697481551589	0.9595234469147916	1.0091631559631051	0.9784541566090826	0.8495163982394195	1.0860213923648039	1.3870599404514798	1.1582923171402313	0.9250700546991084	0.7913874548967391	0.9431566045013087	1.2117159615932314	1.2705341109554424	1.0111007410143533	1.396740695490554	1.0209751561809262	1.0923998998009152	1.0566875279909207	1.0566875279909207	1.0566875279909207	1.0566875279909207	1.0566875279909207	1.0566875279909207	1.0566875279909207	1.0566875279909207	1.0566875279909207	1.0566875279909207	1.0566875279909207	1.0566875279909207	1.0566875279909207	1.0566875279909207	1.0566875279909207	1.0566875279909207	1.0566875279909207	1.0566875279909207	1.0566875279909207
0.9378084529582185	0.9246242414061427	0.6643812563593786	0.7515234212292177	0.7567952665889544	0.8862017223390937	0.7736649422255752	0.8348542354191829	0.9560503220180716	0.9124262955779708	0.9727272685765768	1.0071592577979138	1.0477847247068477	1.120211689650929	1.118908495094106	1.1009196555306286	1.2915920007637538	1.238383902928475	1.2386367362025574	0.9689021320660994	1.0781047314478869	1.2560500446055258	1.2247912329189399	1.2028987355453733	1.3134330578791122	1.0685689376078018	1.0344232741116566	1.2452388410537256	1.131971911666816	1.0061703826158006	1.0109984830927334	1.008584432854267	1.008584432854267	1.008584432854267	1.008584432854267	1.008584432854267	1.008584432854267	1.008584432854267	1.008584432854267	1.008584432854267	1.008584432854267	1.008584432854267	1.008584432854267	1.008584432854267	1.008584432854267	1.008584432854267	1.008584432854267	1.008584432854267	1.008584432854267	1.008584432854267
1.1245944346224712	0.8850097176732925	0.7738528022835222	1.1101974455713814	1.086324177901128	1.237952312159321	1.0758819413856464	1.0851398671814971	1.1832467581112291	1.1400383181950469	1.2291560113015711	1.0677149000158348	1.0886097231642602	1.3259985475391909	0.9749197427536341	1.2307759166366918	1.1209966803561249	1.4732616645139294	1.1389465093154552	1.307637127119925	1.1931203732413838	1.2503787501806545	1.2503787501806545	1.2503787501806545	1.2503787501806545	1.2503787501806545	1.2503787501806545	1.2503787501806545	1.2503787501806545	1.2503787501806545	1.2503787501806545	1.2503787501806545	1.2503787501806545	1.2503787501806545	1.2503787501806545	1.2503787501806545	1.2503787501806545	1.2503787501806545	1.2503787501806545	1.2503787501806545	1.2503787501806545	1.2503787501806545	1.2503787501806545	1.2503787501806545	1.2503787501806545	1.2503787501806545	1.2503787501806545	1.2503787501806545	1.2503787501806545	1.2503787501806545
1.0652207585037685	0.3190665531296594	0.4470792963596374	2.7804198269434175	0.6692768767269517	2.750404872386346	0.26817506849006184	0.8481811045965272	0.3518703057457173	1.3242423983272695	1.0622106740785666	0.10012298713077002	1.1623336612093365	0.004913996516849964	0.7113320777907999	1.604498961052124	0.4470792963596374	1.0681488240720003	1.0501291798437744	1.3363238925620624	0.43008380560799486	0.8832038490850287	0.8832038490850287	0.8832038490850287	0.8832038490850287	0.8832038490850287	0.8832038490850287	0.8832038490850287	0.8832038490850287	0.8832038490850287	0.8832038490850287	0.8832038490850287	0.8832038490850287	0.8832038490850287	0.8832038490850287	0.8832038490850287	0.8832038490850287	0.8832038490850287	0.8832038490850287	0.8832038490850287	0.8832038490850287	0.8832038490850287	0.8832038490850287	0.8832038490850287	0.8832038490850287	0.8832038490850287	0.8832038490850287	0.8832038490850287	0.8832038490850287	0.8832038490850287
0.8678309992338088	0.745544989264004	1.0147056355159936	1.204412509984374	0.9139247818524335	1.3368585516909952	1.158465913443222	1.179718313557635	1.2995039910743063	1.2234417044267558	1.1713139222250237	1.3681971042662637	1.1785676966540604	1.1987845201642295	1.197453237889751	0.8989940326756823	1.362978624544055	1.2482285820591685	1.2276872799553673	1.2061531651303092	1.1282411883761616	1.0692599257854905	1.0208615771928495	1.2202555679279696	1.0091634425162994	1.0384664028704886	1.2145425093395126	1.1278681010841511	1.3858369646881457	1.2568525328861484	1.2568525328861484	1.2568525328861484	1.2568525328861484	1.2568525328861484	1.2568525328861484	1.2568525328861484	1.2568525328861484	1.2568525328861484	1.2568525328861484	1.2568525328861484	1.2568525328861484	1.2568525328861484	1.2568525328861484	1.2568525328861484	1.2568525328861484	1.2568525328861484	1.2568525328861484	1.2568525328861484	1.2568525328861484	1.2568525328861484
0.7009785213057822	0.7502043874921228	0.5703926382902141	0.7754767629084615	0.6958943862192553	0.9151969407339178	0.8277914827237914	0.8997122259955739	0.9375838215841051	0.9195928262178732	0.8112532887480447	0.8045429490751524	0.697535530340398	0.7788607665644156	0.8418625174219423	0.7971778188163259	0.8696696859052397	0.6600615109658338	0.811132749717749	0.6843066234291011	0.8213940545915993	0.7662839993077811	0.7521027940457726	0.8062384753723029	0.8183110884563731	0.6791759020154147	0.958936052023331	0.9110738780014807	0.969566684063727	0.8264370907288795	0.871058075054418	0.8783011319333492	1.0701680644412332	0.8907229900892611	0.8967392016304608	0.893731095859861	0.893731095859861	0.893731095859861	0.893731095859861	0.893731095859861	0.893731095859861	0.893731095859861	0.893731095859861	0.893731095859861	0.893731095859861	0.893731095859861	0.893731095859861	0.893731095859861	0.893731095859861	0.893731095859861
0.8674427005175914	0.8391788671499241	0.8037716594527755	0.9373423290534083	0.7843167677493634	0.80839632665113	0.9491181029449802	0.8801697852799631	1.0101805851382974	1.0445432439451525	0.8326808311028625	0.9254687667426043	1.0281298227688154	0.9831681075146554	0.9085237971759244	1.0242725768276002	0.9905131839459019	1.0337666934867287	1.2442393232167734	1.31829055890156	1.1978338827600061	1.3104848578480952	1.180600157907026	1.2339539658664003	1.2420307008689566	1.255139621485713	1.0820368374176725	1.1798492940952217	1.1568708571375999	1.059622929535659	1.10367517769534	1.2612103084836306	1.1025598013472426	1.244028504367063	1.1940010000130539	1.1363020038327525	1.3267321739541107	1.2019035661742938	1.257418363064982	1.0597662321631092	1.1585922976140457	1.1585922976140457	1.1585922976140457	1.1585922976140457	1.1585922976140457	1.1585922976140457	1.1585922976140457	1.1585922976140457	1.1585922976140457	1.1585922976140457
1.0854873335643214	1.0331413178389226	1.0166398701825825	1.1624999130879645	1.1982826680509797	1.0986864261764957	1.227132285972229	1.1924079874887716	1.2224475966201325	1.3847347171975146	1.3388171394378345	1.5664619809566298	1.3400959951567815	1.4255718672564262	1.2469779675845587	1.3196125017647273	1.311283652970059	1.3734843646521642	1.3435905685801508	1.3902428224650814	1.2995475754306232	1.2676006353412468	1.118900128620009	1.0850408419276518	1.2568252132952014	1.1709330276114267	1.1709330276114267	1.1709330276114267	1.1709330276114267	1.1709330276114267	1.1709330276114267	1.1709330276114267	1.1709330276114267	1.1709330276114267	1.1709330276114267	1.1709330276114267	1.1709330276114267	1.1709330276114267	1.1709330276114267	1.1709330276114267	1.1709330276114267	1.1709330276114267	1.1709330276114267	1.1709330276114267	1.1709330276114267	1.1709330276114267	1.1709330276114267	1.1709330276114267	1.1709330276114267	1.1709330276114267
0.7551596718542489	0.7475872171079013	0.8454731322278353	0.8710468894395266	0.8909542651532081	0.8430933601448369	0.8978390199305594	0.9019847161527783	0.9646321491326334	0.8751271698937944	0.8037834866910277	0.9763924750772471	1.1985709552935984	0.9768740723563185	0.8204378422647433	1.0353624217871324	1.093872261098857	1.1153679720644318	0.9810089898812411	1.0799068950061892	0.9519179695679839	1.046581107018121	0.9353344752434882	0.9277078669776304	1.1548601362168116	1.1227538323340644	1.1784455774272913	1.0706164038066293	1.1076021237560212	1.0852049938419355	1.0506739518319987	1.067939472836967	1.067939472836967	1.067939472836967	1.067939472836967	1.067939472836967	1.067939472836967	1.067939472836967	1.067939472836967	1.067939472836967	1.067939472836967	1.067939472836967	1.067939472836967	1.067939472836967	1.067939472836967	1.067939472836967	1.067939472836967	1.067939472836967	1.067939472836967	1.067939472836967
1.7988662177708716	1.8751944401127574	0.76980830868811	0.33659483047043504	0.2165938405341951	1.5125829529428523	0.7713342844176345	1.133696349974496	0.5673700278278812	1.4007879554404046	1.6667133887117427	0.8071458310311767	1.331216041568172	1.352846227005163	1.492682315063141	0.765534515545483	1.0844980602846297	0.9574407365380518	1.6781401798382547	0.8599565939551183	1.0900678570803548	1.111587685878058	1.4097347806268332	0.6313686919008793	0.8754017647970452	0.8098307402557257	0.8426162525263854	0.8426162525263854	0.8426162525263854	0.8426162525263854	0.8426162525263854	0.8426162525263854	0.8426162525263854	0.8426162525263854	0.8426162525263854	0.8426162525263854	0.8426162525263854	0.8426162525263854	0.8426162525263854	0.8426162525263854	0.8426162525263854	0.8426162525263854	0.8426162525263854	0.8426162525263854	0.8426162525263854	0.8426162525263854	0.8426162525263854	0.8426162525263854	0.8426162525263854	0.8426162525263854
0.7680943693753942	0.7910433580660587	0.9544384155417273	0.974191747036344	1.0782273584149948	1.0770634048129477	1.1368536756114755	1.179004784955297	1.2518538643051886	1.3511100764881154	1.1947586200341949	1.2646534728645085	1.1878174106045887	1.4941628505537525	1.20120677831888	1.1920398138116692	1.2370085617984905	1.3686140654073327	1.3526201437622167	1.3498283550436787	1.1560931620687847	1.297482712100915	1.3711850319697385	1.3343338720353266	1.3343338720353266	1.3343338720353266	1.3343338720353266	1.3343338720353266	1.3343338720353266	1.3343338720353266	1.3343338720353266	1.3343338720353266	1.3343338720353266	1.3343338720353266	1.3343338720353266	1.3343338720353266	1.3343338720353266	1.3343338720353266	1.3343338720353266	1.3343338720353266	1.3343338720353266	1.3343338720353266	1.3343338720353266	1.3343338720353266	1.3343338720353266	1.3343338720353266	1.3343338720353266	1.3343338720353266	1.3343338720353266	1.3343338720353266
0.9738863340066163	1.3621823875457226	1.1204199325214004	1.2618506855459364	1.0846852855555562	1.191432720070375	1.1571467123129888	1.1542846567797143	1.139592210891839	1.1273683432059702	1.300106129587556	1.2230530673831015	1.3175750692523405	1.3732186439451677	1.4116698436436992	1.2765813339656717	1.1049920217257052	1.3509540822759083	1.2558086901927317	1.1903288118519006	1.1936221694575173	1.1347158644904725	1.3540703998032553	1.2344104496224333	1.2343041682664186	1.281259785577085	1.125127532415263	1.2291886424517868	0.9614090340966231	1.0900425386858628	1.2429048654913213	1.166473702088592	1.166473702088592	1.166473702088592	1.166473702088592	1.166473702088592	1.166473702088592	1.166473702088592	1.166473702088592	1.166473702088592	1.166473702088592	1.166473702088592	1.166473702088592	1.166473702088592	1.166473702088592	1.166473702088592	1.166473702088592	1.166473702088592	1.166473702088592	1.166473702088592
0.6876108598675342	0.6438471686143992	1.1309183674489405	0.6625839746654603	0.619083279079455	0.7542472839542682	0.6511452615124513	0.5821629735821734	0.9128521137886632	0.9077018475384476	0.6832457551537623	0.37135961087512154	0.4457218997227197	0.7103007033870219	0.5059467227576371	0.8510641937410457	0.828191114874505	0.6839212272886227	0.6591806171536121	0.9133425881539952	0.18913838810009734	0.4111013936957926	0.33487707419369195	0.71032041987115	0.6932784655367321	0.37419165725180237	0.6502024766024886	0.6737422826678064	0.6554468130440274	1.128631816993091	0.9257975153291266	0.37621695273108785	1.2538333019451666	0.5127561615979076	0.47807758106221115	1.199879791124998	0.9360765019124201	0.7117428072007652	0.8239096545565927	0.8239096545565927	0.8239096545565927	0.8239096545565927	0.8239096545565927	0.8239096545565927	0.8239096545565927	0.8239096545565927	0.8239096545565927	0.8239096545565927	0.8239096545565927	0.8239096545565927
0.07525896212540999	0.0	0.17132350365575777	0.14314765690137762	0.13018511662544274	0.14420701957887036	0.23850340142332507	0.0651648324945464	0.11602515888495726	0.22788129826647402	0.11061630775489274	0.2456683568635139	0.6779776474057237	0.38762546593478314	0.7346287115173625	0.5549093718425586	0.9112975817659681	0.46476214798597787	0.7350593852847245	0.5742843413366135	0.40587169340623896	0.6774508574199506	0.9213479814366464	0.6084948701537387	0.8824957809658414	0.5195577005496637	0.8472058968175349	0.6926434434530138	0.5557143824898153	0.6812626792610456	0.3520252264373742	0.5532450128948416	0.7937906366912543	0.638341387033484	0.6841718933959329	0.6402766757861245	0.15917247114962685	0.7846652060783538	1.0338844537621679	0.5127103387479112	0.8468252295993934	0.6843497424442706	0.9337594844249019	0.6719590914542515	0.8028592879395766	0.8028592879395766	0.8028592879395766	0.8028592879395766	0.8028592879395766	0.8028592879395766
0.593633599242159	0.5798371978352429	0.5052371321488005	0.5329913147767331	0.43282060521766713	0.5304174082224778	0.4242103351262243	0.4953206681891238	0.5724931047542247	0.5677828516156644	0.43981936294440155	0.3269212760209004	0.5727846171789791	0.3517168140846209	0.29301357689467467	0.5462280782170529	0.3518423754255667	0.5175516943012466	0.38125804036807526	0.4902519177392231	0.2387148842790837	0.30665730413812603	0.44950203193078087	0.28306511156044234	0.32864541536139363	0.40615744412802685	0.35046335272692414	0.5288271216243602	0.5843722366719553	0.5816163258032436	0.5129078709125895	0.5770887535470612	0.4262803560258356	0.4637253281315623	0.5962466240752843	0.6748317268903475	0.6076658816186132	0.859860704664922	1.0694045928854852	0.8062541276743839	1.0558689108673762	0.9577149446450466	1.3362570867851296	1.214470940411199	1.2873586227206746	1.250914781565937	1.250914781565937	1.250914781565937	1.250914781565937	1.250914781565937
1.0510586011200809	1.0558779549660466	1.1184438528025646	1.1900031644463491	1.165585611256948	0.7992545076831106	1.098923731031973	1.2157961802944106	1.388495223318639	1.0948442073245712	1.2446066077166253	1.5008274205279062	1.4842522886895209	1.3130101295771093	1.3242123464692725	1.2705486872987013	1.4845070691538942	1.2600058988051626	1.8414016042447496	1.446398782811316	1.3414836117489675	1.594084666995031	1.3834099890540152	1.8517124724303589	1.1906793666979945	1.4411135293337536	1.5790287318414913	1.5674136709111326	1.4888526247460292	1.3988777810759492	1.433328148524123	1.1758840776984079	1.2756851901894852	1.3961423518115608	1.617436317529457	1.1976920678713034	1.6177699611812117	1.3407711148215342	1.5959597114431467	1.4683654131323407	1.4683654131323407	1.4683654131323407	1.4683654131323407	1.4683654131323407	1.4683654131323407	1.4683654131323407	1.4683654131323407	1.4683654131323407	1.4683654131323407	1.4683654131323407
1.259656438668946	0.8918143832316213	0.8173335626661313	1.1699668581779696	0.6497558790190913	0.8064522908546777	1.2117836874697856	0.8793025372737702	0.39401323111073333	0.6366578841922518	0.6366578841922518	0.6366578841922518	0.6366578841922518	0.6366578841922518	0.6366578841922518	0.6366578841922518	0.6366578841922518	0.6366578841922518	0.6366578841922518	0.6366578841922518	0.6366578841922518	0.6366578841922518	0.6366578841922518	0.6366578841922518	0.6366578841922518	0.6366578841922518	0.6366578841922518	0.6366578841922518	0.6366578841922518	0.6366578841922518	0.6366578841922518	0.6366578841922518	0.6366578841922518	0.6366578841922518	0.6366578841922518	0.6366578841922518	0.6366578841922518	0.6366578841922518	0.6366578841922518	0.6366578841922518	0.6366578841922518	0.6366578841922518	0.6366578841922518	0.6366578841922518	0.6366578841922518	0.6366578841922518	0.6366578841922518	0.6366578841922518	0.6366578841922518	0.6366578841922518
0.06109358861246778	0.13518882787857286	0.12079433402120666	0.14305574147644368	0.16247809278620182	0.20927016513893906	0.15497518934142546	0.003105326660677216	0.09116780132664622	0.0008978595921258943	0.0999819225309508	0.003105326660677216	0.08168797704698333	0.13068751475263293	0.0	0.11748174304899424	0.048999537705649625	0.0970577958052694	0.31763448206262307	0.27994248191347043	0.2987884819880467	0.2987884819880467	0.2987884819880467	0.2987884819880467	0.2987884819880467	0.2987884819880467	0.2987884819880467	0.2987884819880467	0.2987884819880467	0.2987884819880467	0.2987884819880467	0.2987884819880467	0.2987884819880467	0.2987884819880467	0.2987884819880467	0.2987884819880467	0.2987884819880467	0.2987884819880467	0.2987884819880467	0.2987884819880467	0.2987884819880467	0.2987884819880467	0.2987884819880467	0.2987884819880467	0.2987884819880467	0.2987884819880467	0.2987884819880467	0.2987884819880467	0.2987884819880467	0.2987884819880467
1.1757909616228712	0.4362220899498808	1.0432573138029113	0.8331147593450677	0.6045114137418822	0.5621066884943856	0.8009703437964797	0.502369165623902	0.5625775795213264	1.1045773131922743	0.41987131050863613	0.6526691099690348	0.7156310355447999	0.600277369121662	0.6102645623507039	0.5228652800693788	1.4627546866855523	0.6473844814042721	0.49808491773505126	1.0123629413826212	0.6383196275722579	0.45521873589486406	0.7926444468388187	0.7669933283275845	0.4382988825568218	0.7882084094439074	0.6302310031838403	0.9340986191744165	0.9622721911913736	0.8522516751420491	0.9313865602434638	1.0773919972807267	1.0043892787620952	1.0043892787620952	1.0043892787620952	1.0043892787620952	1.0043892787620952	1.0043892787620952	1.0043892787620952	1.0043892787620952	1.0043892787620952	1.0043892787620952	1.0043892787620952	1.0043892787620952	1.0043892787620952	1.0043892787620952	1.0043892787620952	1.0043892787620952	1.0043892787620952	1.0043892787620952
1.0045421111173602	1.233229587473045	1.5347982897296857	1.4312794673839189	1.1798620554423527	1.2375071048323654	1.3934184834886045	1.3820882668792092	1.3028673280740104	1.2788663623007497	1.5739770345260786	1.426968185341267	1.488874183093447	1.1205511228776672	1.3628022245053704	1.0831670538968539	1.1239997594478695	1.1618096611429374	1.2617603544595182	1.1518502483679114	1.1056062558404496	1.0607415479382185	1.1323938902569863	1.0965677190976024	1.0965677190976024	1.0965677190976024	1.0965677190976024	1.0965677190976024	1.0965677190976024	1.0965677190976024	1.0965677190976024	1.0965677190976024	1.0965677190976024	1.0965677190976024	1.0965677190976024	1.0965677190976024	1.0965677190976024	1.0965677190976024	1.0965677190976024	1.0965677190976024	1.0965677190976024	1.0965677190976024	1.0965677190976024	1.0965677190976024	1.0965677190976024	1.0965677190976024	1.0965677190976024	1.0965677190976024	1.0965677190976024	1.0965677190976024
1.1719565122968385	1.2241269465322793	0.8146591885258386	1.1754626151049872	0.7832218237961577	1.1641167547556226	1.2625080163196412	1.2450222527912116	0.7328094694792212	0.7759107386058233	0.8287492380750641	0.8023299883404437	0.8023299883404437	0.8023299883404437	0.8023299883404437	0.8023299883404437	0.8023299883404437	0.8023299883404437	0.8023299883404437	0.8023299883404437	0.8023299883404437	0.8023299883404437	0.8023299883404437	0.8023299883404437	0.8023299883404437	0.8023299883404437	0.8023299883404437	0.8023299883404437	0.8023299883404437	0.8023299883404437	0.8023299883404437	0.8023299883404437	0.8023299883404437	0.8023299883404437	0.8023299883404437	0.8023299883404437	0.8023299883404437	0.8023299883404437	0.8023299883404437	0.8023299883404437	0.8023299883404437	0.8023299883404437	0.8023299883404437	0.8023299883404437	0.8023299883404437	0.8023299883404437	0.8023299883404437	0.8023299883404437	0.8023299883404437	0.8023299883404437
1.1418480537982985	1.0369352285469111	1.0544790111090279	1.236000503787726	1.2858470961375734	1.0906396337894746	1.0731955697332065	0.9216493607381346	1.1927837148179858	0.9418210237478172	0.9587835319524249	0.9702862405686492	0.8988509459064872	1.0473548612096424	1.1260845897042961	0.8614203561697059	0.7329596435865867	0.9621123683217255	1.1166129991605378	0.8375629206760209	0.8439004585436104	0.9056094597555553	0.9437110177539665	1.0097607908826682	0.937823964434573	1.0255781862693107	0.8193447019333349	0.7839425940461927	0.8016436479897637	0.8016436479897637	0.8016436479897637	0.8016436479897637	0.8016436479897637	0.8016436479897637	0.8016436479897637	0.8016436479897637	0.8016436479897637	0.8016436479897637	0.8016436479897637	0.8016436479897637	0.8016436479897637	0.8016436479897637	0.8016436479897637	0.8016436479897637	0.8016436479897637	0.8016436479897637	0.8016436479897637	0.8016436479897637	0.8016436479897637	0.8016436479897637
0.011705232163687641	0.20545883016414965	0.007324489715931433	0.19422262470822363	0.06469872206280117	0.03202932215297285	0.10041449188019655	0.12656658372476456	0.2787025823863996	0.1257626304855934	0.13132566709861654	0.21461274405634484	0.2004222709696547	0.11572076436771996	0.21627205107640396	0.36326558140720916	0.20273393609548743	0.2241598493024501	0.22938800782350535	0.32218120642496645	0.19554278623918092	0.1113051867537826	0.1691962643376873	0.23113143279742038	0.2871917462147218	0.0757742149045697	0.2757663396074617	0.14975313439103025	0.18958925120701187	0.2025524444797316	0.28892617666347603	0.20061005734322282	0.24476811700334944	0.24476811700334944	0.24476811700334944	0.24476811700334944	0.24476811700334944	0.24476811700334944	0.24476811700334944	0.24476811700334944	0.24476811700334944	0.24476811700334944	0.24476811700334944	0.24476811700334944	0.24476811700334944	0.24476811700334944	0.24476811700334944	0.24476811700334944	0.24476811700334944	0.24476811700334944
0.18907392868151948	0.30108492852743485	0.3756577124339224	0.4062610704094057	0.26859182392974895	0.8273255188976826	0.5185474169958113	1.0603959292420795	0.8613464243655352	0.8596351114225069	0.8170045760343144	0.7695098068462984	0.9132965155682289	0.8883169304823195	0.7133579374106854	1.0059068137119334	0.9640285767618372	0.9460244605580665	1.073231004667972	1.0549241903476219	0.9916169903899487	0.7518965550949723	1.1901502695123292	0.9024699680530266	1.0437664121173416	1.1726210600768545	1.023614720481991	1.0273732030792557	1.015589946080438	1.1040013932807555	1.1637205422641537	0.9711573107309527	1.3988875267539034	1.1455739275934491	1.2739344287030412	1.572704545484197	1.423319487093619	1.423319487093619	1.423319487093619	1.423319487093619	1.423319487093619	1.423319487093619	1.423319487093619	1.423319487093619	1.423319487093619	1.423319487093619	1.423319487093619	1.423319487093619	1.423319487093619	1.423319487093619
0.7775469575652092	1.0999878031952677	1.07986003444995	1.2272392639396776	1.4381608375985553	1.3725938875164707	1.3550451961012415	1.2855563653437188	1.2464501299331754	1.4028959471282936	1.4462421064662003	1.5991736803422063	1.1630051996461443	1.43029755783846	1.4617675420906597	1.4479716824775621	1.4954429681102874	1.4344555038207993	1.4972750705786118	1.5134875071140863	1.4545392861927329	1.4934221294015033	1.3845432600190797	1.372378664379502	1.3128545195453847	1.5016561455518995	1.3377956132849929	1.2020757374327602	1.300823574709337	1.471899884586888	1.4240904540505217	1.4479951693187048	1.4479951693187048	1.4479951693187048	1.4479951693187048	1.4479951693187048	1.4479951693187048	1.4479951693187048	1.4479951693187048	1.4479951693187048	1.4479951693187048	1.4479951693187048	1.4479951693187048	1.4479951693187048	1.4479951693187048	1.4479951693187048	1.4479951693187048	1.4479951693187048	1.4479951693187048	1.4479951693187048
1.256678219859097	0.9741393013450441	1.2818492739267948	0.8776153768986097	0.8629718163168717	1.030931369485196	1.1540225734082326	0.8913136479859332	1.1232056485406812	0.9299115604352806	1.3243434336262139	1.1526973920474914	1.2647259453367798	1.7913799146817833	1.8297729641035716	1.5975312281084846	1.1376693103549083	1.6151990433641494	1.4662935194422073	1.5960419124617202	1.6778743822488695	1.4628567435006317	1.5311543927919575	1.2970620340470767	1.6130492540022632	1.5940258098976503	1.3807225608576776	1.2267357453977012	1.3520576524712375	1.567303945207404	1.5101770830842423	1.6888956872261363	1.7216140138514062	1.415812748147956	1.4531251378288017	1.5507559017171946	1.186092099263828	1.3684240004905113	1.3684240004905113	1.3684240004905113	1.3684240004905113	1.3684240004905113	1.3684240004905113	1.3684240004905113	1.3684240004905113	1.3684240004905113	1.3684240004905113	1.3684240004905113	1.3684240004905113	1.3684240004905113
0.055835365434135906	0.0	0.00033476214764330633	0.012187709807836471	0.02848254964229964	0.030456925417633555	0.0	0.0	0.325436242756865	0.8307651876883343	0.15037781071055933	0.12174395277129679	0.10128802503842108	0.2218805689912169	0.24167455681268235	0.20693411685354046	0.0589394750599332	0.08034087088484408	0.12272515241820954	0.12135782066928842	0.2270235906995747	0.08461753593240265	0.23396962609949748	0.10521141929576289	0.13203882492734648	0.25245344753669635	0.18886107585733047	0.08007426790977916	0.06132949239503173	0.1014461817244547	0.3894400129698039	0.4202127559692745	0.40482638446953917	0.40482638446953917	0.40482638446953917	0.40482638446953917	0.40482638446953917	0.40482638446953917	0.40482638446953917	0.40482638446953917	0.40482638446953917	0.40482638446953917	0.40482638446953917	0.40482638446953917	0.40482638446953917	0.40482638446953917	0.40482638446953917	0.40482638446953917	0.40482638446953917	0.40482638446953917
0.37671302378184385	0.5983434833396911	0.5642827853229077	0.6046991730435828	0.5678264358014994	0.6377293763082188	1.0562643624180954	0.7930193623075552	0.7724703505040652	1.2706082843530973	1.4692664636292678	1.8281544613417162	1.4468072486542576	1.2395317396018914	0.8312521470048984	1.5579283482983437	1.3581366763643783	1.1275320296642564	1.1456235218438109	1.455014208278327	1.1721595507747629	1.0874263842812313	0.835340884982149	1.1734122916271728	1.3410798164746471	1.8447572177140352	1.6407946554979496	1.3725342182180469	1.4336599098582823	1.0235304965435024	1.1870219247664042	1.1052762106549532	1.1052762106549532	1.1052762106549532	1.1052762106549532	1.1052762106549532	1.1052762106549532	1.1052762106549532	1.1052762106549532	1.1052762106549532	1.1052762106549532	1.1052762106549532	1.1052762106549532	1.1052762106549532	1.1052762106549532	1.1052762106549532	1.1052762106549532	1.1052762106549532	1.1052762106549532	1.1052762106549532
0.48136478457713877	0.3538547492335615	0.4085432681395666	0.42653521711562037	0.556678120451901	0.6791324166286479	0.7834145964499649	0.5700600279840704	0.680291635104497	0.632414671793982	0.7566677740761718	0.6592468989547162	0.7901299457117009	1.1925133606440865	1.0434747358124423	0.9615186457030607	1.331936880711113	1.5090215898206711	1.2184047705391963	1.1404038840647248	1.4609003582830438	1.1981005031835357	1.5350454943586478	1.2985906432227947	1.2809801115876183	1.4812681278608881	1.4757195982983942	1.5152071306290023	1.3651488889631274	1.3992030377477127	1.3757909114772207	1.2021826236701088	1.1770114344477594	1.2116032919956983	1.303144960165378	1.4743811340215751	1.0728549390949045	1.3996968079565075	1.3523821191361693	1.241550251655366	1.2969661853957677	1.2969661853957677	1.2969661853957677	1.2969661853957677	1.2969661853957677	1.2969661853957677	1.2969661853957677	1.2969661853957677	1.2969661853957677	1.2969661853957677
0.9685131275572657	0.8877235308343676	0.890572491941093	0.9383126343422981	0.8249100255976389	0.9148017865012431	0.9506360903386574	0.7482651019545261	1.0559857312888024	1.007725615261956	1.132258403495354	1.1767892082128153	1.2830765573971155	1.2351712816117366	1.0704595425013739	1.334365620021308	1.0482626153804742	1.2541364198348595	1.1891589987972595	1.2296008067619433	1.023956610406831	1.1184858364671653	1.1114810392637668	1.1993138303647204	1.120434832987564	1.1277328861106772	1.230968943969116	1.3268296359937823	1.2559801661478882	1.0609903595838064	1.0745651004617867	1.283684033816185	1.145332441695242	1.126211919904949	1.1033483065249514	1.1147801132149502	1.1147801132149502	1.1147801132149502	1.1147801132149502	1.1147801132149502	1.1147801132149502	1.1147801132149502	1.1147801132149502	1.1147801132149502	1.1147801132149502	1.1147801132149502	1.1147801132149502	1.1147801132149502	1.1147801132149502	1.1147801132149502
1.4985546755724497	1.0563882098836404	1.0433876506175628	1.0937531718279927	0.6925282809724754	1.6359795039758236	1.655170732911416	1.1292683019737952	1.3528953736481262	1.4365528254310986	1.3351315547598266	1.503742950075297	1.5956728904037731	1.3990944888940218	1.449488277052727	1.706981773894795	1.4317195404633907	1.4274330327066083	1.4981376837091491	1.5963208676369127	1.114017942362125	1.4637938970655135	1.2396008422028721	1.5607050075634585	1.2126190180566254	1.622511498073048	1.5650655928963677	1.2746581075486758	1.7835645326802974	1.3944887217120425	1.58902662719617	1.58902662719617	1.58902662719617	1.58902662719617	1.58902662719617	1.58902662719617	1.58902662719617	1.58902662719617	1.58902662719617	1.58902662719617	1.58902662719617	1.58902662719617	1.58902662719617	1.58902662719617	1.58902662719617	1.58902662719617	1.58902662719617	1.58902662719617	1.58902662719617	1.58902662719617
1.0551413170290915	1.3791901128122206	0.7923847818286741	1.1505443645350997	1.208633486124988	0.8753157025644933	1.0033505177896056	1.086896803934041	0.5502967522809569	1.4422071184726704	1.1685412071335053	0.9391730459153378	1.6810147780423288	1.2970986189927376	1.4541327223942764	1.0916849469861771	1.1185759630534533	0.4177411592259157	0.8965406679771845	0.7756383310027952	1.6000150548573262	0.833030500945532	1.0318693574626383	1.3176010573162833	1.8377404232677617	0.8402681024834413	1.3310644024669054	1.2067374809030726	1.053319172330379	0.7788924836818113	0.8871014098550077	1.2185098668573497	0.9301091318130684	0.7140971662391836	1.1369969586514155	0.9255470624452995	0.9255470624452995	0.9255470624452995	0.9255470624452995	0.9255470624452995	0.9255470624452995	0.9255470624452995	0.9255470624452995	0.9255470624452995	0.9255470624452995	0.9255470624452995	0.9255470624452995	0.9255470624452995	0.9255470624452995	0.9255470624452995
0.8486648646041197	1.0370358566549667	1.062648580891677	1.0885422275022036	0.8581906005923796	1.1704567097676672	1.1686704485602708	1.1367059764859673	1.0324771546549456	1.0322431755558898	0.9223630910550008	1.2526714486937065	0.8627380640665772	0.9246464149145398	1.183266632694204	1.170196058170995	1.086752912303592	1.0480429341917996	1.0742743487947664	0.9538511350163129	0.8360609778572664	1.070151844558789	1.1563866305209503	1.042967922545146	1.2030349703979952	1.1086982550675928	1.453767019223677	0.9973884546749177	1.2158628266897755	1.1669981665573212	0.9256227844672582	1.0694074822682949	1.1246026331779588	0.8564623326714125	0.9475141473550224	0.9019882400132174	0.9019882400132174	0.9019882400132174	0.9019882400132174	0.9019882400132174	0.9019882400132174	0.9019882400132174	0.9019882400132174	0.9019882400132174	0.9019882400132174	0.9019882400132174	0.9019882400132174	0.9019882400132174	0.9019882400132174	0.9019882400132174
0.8642904651400104	0.9779047013688332	1.0205411760433274	0.8747075621942869	0.8817259848041438	0.7523032763966654	0.9828194142944751	0.8483235039244398	0.984243130199755	0.9592732483252707	0.81530480582909	1.2965852207443795	1.1822367239751257	1.0071448573093722	1.0156062772866417	0.9570940681246726	1.0892278639424775	0.9666793723891028	0.9347958057160499	0.8874282440549456	0.8944198888403038	0.9260889245320718	0.9758490416629073	0.9344047851310223	0.870130411599502	0.8788526606506177	0.9353084332818268	0.9496408068639439	0.9028821872706129	0.8327065482533571	1.0388895806409604	0.9357980644471586	0.9357980644471586	0.9357980644471586	0.9357980644471586	0.9357980644471586	0.9357980644471586	0.9357980644471586	0.9357980644471586	0.9357980644471586	0.9357980644471586	0.9357980644471586	0.9357980644471586	0.9357980644471586	0.9357980644471586	0.9357980644471586	0.9357980644471586	0.9357980644471586	0.9357980644471586	0.9357980644471586
0.7855519999914045	0.9222487419757979	0.8565104521573103	1.108971299550731	1.216019768383642	1.0607335834084108	1.0783676743288078	1.3305999585734778	1.2512328227207525	1.2471462847550643	1.2595590212946055	1.198488788614184	1.3664943427635474	1.2769496405604743	1.2301721927018845	1.4394440027095636	1.230647115989093	1.350701067222935	1.272757522079596	1.3739290990890025	1.4643723829121358	1.3298852676016046	1.1813688391814718	1.0854381494297842	1.1364325112194915	1.1846030075150058	1.2551593130582697	1.0300366700397168	1.349416645776039	1.1371827531476237	1.3861140285690563	1.2233056577687096	1.304709843168883	1.304709843168883	1.304709843168883	1.304709843168883	1.304709843168883	1.304709843168883	1.304709843168883	1.304709843168883	1.304709843168883	1.304709843168883	1.304709843168883	1.304709843168883	1.304709843168883	1.304709843168883	1.304709843168883	1.304709843168883	1.304709843168883	1.304709843168883
0.5970795653300887	0.5461547764642914	0.5410783948082624	0.7001116374102686	0.6810574314936182	0.8933675268364991	0.7925459115524244	0.9483974204730882	0.8797507308255016	0.6822234734176073	0.6513822942656269	0.8427994456490283	0.7895872508979435	0.9347702163894738	0.9384140326675475	0.8554599562464706	0.6501325599276886	0.6753762601527555	0.6005886567824268	0.6997070038843373	0.6974249939092639	0.6955742288463178	0.8604927600873804	0.760087584646462	0.7986401533666454	0.9360712648060384	0.797811551199451	0.8669414080027448	0.8669414080027448	0.8669414080027448	0.8669414080027448	0.8669414080027448	0.8669414080027448	0.8669414080027448	0.8669414080027448	0.8669414080027448	0.8669414080027448	0.8669414080027448	0.8669414080027448	0.8669414080027448	0.8669414080027448	0.8669414080027448	0.8669414080027448	0.8669414080027448	0.8669414080027448	0.8669414080027448	0.8669414080027448	0.8669414080027448	0.8669414080027448	0.8669414080027448
0.7080115821166567	0.7524799216879269	1.0424542266929715	0.883760818979461	1.1915119366822553	1.175662094675933	1.2189236040905995	1.1716015466468908	1.2379020463445602	1.4479386830044705	1.3846404473277474	1.4000937318528577	1.1791501916766096	1.1911602103876862	1.2496742176188371	1.2763895753367536	1.398767752758043	1.3399049040368853	1.319788347635846	1.1024297368999099	1.2657579708881217	1.3248743614763665	1.3552270128058213	1.3752862319213697	1.3474524457844674	1.1310298143862636	1.2195382070258447	0.908530927065746	1.1317382120488335	1.0816696404661703	1.0760203376542703	1.1187198112875931	1.166642219268841	1.209333482649073	1.2148684422816542	1.1572001617702035	1.2513130731242048	1.177770035227775	1.250459914083836	1.3456293607457885	1.351158375573894	1.155882693307629	1.1630424836631021	1.2082707535703854	1.2621636056934218	1.183154404277859	1.25279893237317	1.2179766683255147	1.2179766683255147	1.2179766683255147
0.0	0.0	0.0	0.0	0.0	0.14852542974959212	0.0	0.05359647968637958	0.09128819661260709	0.22562056418670656	0.23730619607099954	0.20466738638896254	0.0	0.4644221253891493	0.20466738638896254	0.22812799447790627	0.22812799447790624	0.22812799447790624	0.0	0.09128819661260709	0.0	0.0	0.13734583044517742	0.0	0.22762196189802797	0.0	0.8207177487191396	0.34150718425426174	0.44758381994259755	0.0005060325798782704	0.3540778901654527	0.5930957872566773	0.17703894508272636	0.3850673661697019	0.3850673661697019	0.3850673661697019	0.3850673661697019	0.3850673661697019	0.3850673661697019	0.3850673661697019	0.3850673661697019	0.3850673661697019	0.3850673661697019	0.3850673661697019	0.3850673661697019	0.3850673661697019	0.3850673661697019	0.3850673661697019	0.3850673661697019	0.3850673661697019
0.6984348227390863	0.0	0.000929559152184748	0.0	0.6273333798720175	0.6796415386126354	0.5138387450402431	0.0	0.40313050813849843	0.8888739947494926	0.09384829224460656	0.0	0.0	0.0	0.7950257025048859	0.37596480886143396	1.2993492065601886	0.7790953169999324	0.0	0.9852776874355185	0.7882991389764998	0.5119796267358736	0.9769252826178977	0.0	0.09384829224460656	0.09384829224460656	0.41445485666415177	0.0	0.0	0.8212618426297656	0.6273333798720175	0.1415504140059245	0.384441896938971	0.384441896938971	0.384441896938971	0.384441896938971	0.384441896938971	0.384441896938971	0.384441896938971	0.384441896938971	0.384441896938971	0.384441896938971	0.384441896938971	0.384441896938971	0.384441896938971	0.384441896938971	0.384441896938971	0.384441896938971	0.384441896938971	0.384441896938971
0.6245174166077769	0.6758279550851334	0.7533393780621168	0.5668501183904743	0.6141377777806464	0.6534155819277823	0.6136556786251051	0.6222021921505068	0.6963090354613493	0.6729797434645638	0.7376224946615909	0.7019140207179211	0.7179324014788521	0.7468306132841279	0.6892447575304346	0.7420381876508688	0.7047372580920779	0.7081801559825165	0.7762993643046078	0.6861511684769573	0.6315583505317017	0.6588547595043295	0.6588547595043295	0.6588547595043295	0.6588547595043295	0.6588547595043295	0.6588547595043295	0.6588547595043295	0.6588547595043295	0.6588547595043295	0.6588547595043295	0.6588547595043295	0.6588547595043295	0.6588547595043295	0.6588547595043295	0.6588547595043295	0.6588547595043295	0.6588547595043295	0.6588547595043295	0.6588547595043295	0.6588547595043295	0.6588547595043295	0.6588547595043295	0.6588547595043295	0.6588547595043295	0.6588547595043295	0.6588547595043295	0.6588547595043295	0.6588547595043295	0.6588547595043295
0.7142943044193177	0.5631216960991676	0.5929860677812837	0.6999234789472429	0.7530169135346171	0.7387186059454812	0.6619537183200687	0.62583761351047	0.5702931556639056	0.6399066846317613	0.6195727841236304	0.7997827407642748	0.6817740592347044	0.7060726741148502	0.7473679546399283	0.6829861000053621	0.7384238340883192	0.7771371538326016	0.6321701610473983	0.7074805116762741	0.785138737900462	0.743038796001189	0.7640887669508255	0.7640887669508255	0.7640887669508255	0.7640887669508255	0.7640887669508255	0.7640887669508255	0.7640887669508255	0.7640887669508255	0.7640887669508255	0.7640887669508255	0.7640887669508255	0.7640887669508255	0.7640887669508255	0.7640887669508255	0.7640887669508255	0.7640887669508255	0.7640887669508255	0.7640887669508255	0.7640887669508255	0.7640887669508255	0.7640887669508255	0.7640887669508255	0.7640887669508255	0.7640887669508255	0.7640887669508255	0.7640887669508255	0.7640887669508255	0.7640887669508255
0.9003078509820174	0.872993776524051	0.931348594878018	0.8715072340737028	0.8801621957026833	0.9070116398364317	0.7945985177413439	0.950641346073968	0.7879863335190981	0.8558301636673482	0.6150755278598422	0.847008380613593	0.7992362015049137	0.8712908300674546	0.8968978947262816	0.7611331451594041	0.8646294019304526	0.7925132164016988	0.8049172476054639	0.7462346944019167	0.8467547236232648	0.9555975603528237	0.9011761419880443	0.9011761419880443	0.9011761419880443	0.9011761419880443	0.9011761419880443	0.9011761419880443	0.9011761419880443	0.9011761419880443	0.9011761419880443	0.9011761419880443	0.9011761419880443	0.9011761419880443	0.9011761419880443	0.9011761419880443	0.9011761419880443	0.9011761419880443	0.9011761419880443	0.9011761419880443	0.9011761419880443	0.9011761419880443	0.9011761419880443	0.9011761419880443	0.9011761419880443	0.9011761419880443	0.9011761419880443	0.9011761419880443	0.9011761419880443	0.9011761419880443
0.8262304442201561	0.9272910526076916	0.81807783689523	0.853642960334503	0.9755381211793845	0.9713213547464405	0.9803299096471355	0.9646064566990944	0.9505015484470369	0.9572730672568452	0.8779607499461745	0.9217021855943732	0.9497429335669614	0.8753428835741324	0.9559074655741717	0.8795206847840971	1.0285135541381996	0.9827735339622874	1.0347000870184253	1.0087368104903565	1.0087368104903565	1.0087368104903565	1.0087368104903565	1.0087368104903565	1.0087368104903565	1.0087368104903565	1.0087368104903565	1.0087368104903565	1.0087368104903565	1.0087368104903565	1.0087368104903565	1.0087368104903565	1.0087368104903565	1.0087368104903565	1.0087368104903565	1.0087368104903565	1.0087368104903565	1.0087368104903565	1.0087368104903565	1.0087368104903565	1.0087368104903565	1.0087368104903565	1.0087368104903565	1.0087368104903565	1.0087368104903565	1.0087368104903565	1.0087368104903565	1.0087368104903565	1.0087368104903565	1.0087368104903565
[truncated: 6 more columns]
