# Supplementary material for: Neuronal tuning aligns dynamically with object and texture manifolds across the visual hierarchy
Source: Nat Neurosci. 2026 Mar 10;29(4):864–75. doi: 10.1038/s41593-026-02207-1 (PMC13061647; doi:10.1038/s41593-026-02207-1)
Supplement: Supplementary file 10 — Attribution data for time windows 5, 10, 20, 25 and 50 ms, for panel b. Time window specific evolution trajectory of time windows 10, 20, 25 and 50 ms, for panel c. [file 41593_2026_2207_MOESM10_ESM.zip › ExtendedFig4_Source_data/FigureExtended4C_src_normresp_wdw_160-180_DeePSim_sem.csv]

0	1	2	3	4	5	6	7	8	9	10	11	12	13	14	15	16	17	18	19	20	21	22	23	24	25	26	27	28	29	30	31	32	33	34	35	36	37	38	39	40	41	42	43	44	45	46	47	48	49
0.05326399970133593	0.050161978367331855	0.04517852645438959	0.04686720096871941	0.05364565844437108	0.047958953203868164	0.04072400601446964	0.054766175005568206	0.051790336945108054	0.04632152296238323	0.05101289960754962	0.04931168433690716	0.05354936488900136	0.042083510167688576	0.039626455974031034	0.044796839545416196	0.048112983925503235	0.04975895503428863	0.053189851894249476	0.0456817279827674	0.048438472800521166	0.04736928247504921	0.05004739535096597	0.04984845453371476	0.04767976928188641	0.04774436069391878	0.04752714300738178	0.04437965491347622	0.05085243387341253	0.038922121794306555	0.05235717246305854	0.06055871922181476	0.04730747680779098	0.061040273977357236	0.05105137573006638	0.05276255264284075	0.052900069594287225	0.044484490659767374	0.04548185939933324	0.051061192578737716	0.06418088403174366	0.057098253972914674	0.05027476207373783	0.041815234380922016	0.044374029238427905	0.06146646303932944	0.05562643527852155	0.05854644915892549	0.05854644915892549	0.05854644915892549
0.059157240212700045	0.05457769780888433	0.046999531090872806	0.07508020198823093	0.07190348665985154	0.07066783630058432	0.06537536791073503	0.07107603349925228	0.07762949447116121	0.07500523463777294	0.07448259438159589	0.08169149457393891	0.06793716073970403	0.0756802976528599	0.053189245111994965	0.07482383782221007	0.07033865071610766	0.05970841932274902	0.06420175591353514	0.07449861128317423	0.06870642501267284	0.07664118642292479	0.08639904122548124	0.049526864723974745	0.07965456632996254	0.08780981276150804	0.07849131725020593	0.08245388371025711	0.09228734587887585	0.08021902534220969	0.06347339253716441	0.08291604651622175	0.08336081800818368	0.06474455417525857	0.07046827994907622	0.06760641706216738	0.06760641706216738	0.06760641706216738	0.06760641706216738	0.06760641706216738	0.06760641706216738	0.06760641706216738	0.06760641706216738	0.06760641706216738	0.06760641706216738	0.06760641706216738	0.06760641706216738	0.06760641706216738	0.06760641706216738	0.06760641706216738
0.11345507304411177	0.07579176451438134	0.05715257544502638	0.058359960431566715	0.06767446773840073	0.07158901749164563	0.0698909309855206	0.07233736609776736	0.07675646876935856	0.06508825058344686	0.07112172192966915	0.08884909136390186	0.10725603306206923	0.07189950130683004	0.07044642424180717	0.06533231938142614	0.09928781296969957	0.08286974875770113	0.10668467744014148	0.09014659372188921	0.08298660156074487	0.08984459131697989	0.08270619150371956	0.10119310842554682	0.09199611855797533	0.09171124867521263	0.08647373541065421	0.09507475904017797	0.1289027492232256	0.11984819037347219	0.09650921695308393	0.08859886780112969	0.08363112766031204	0.08611499773072086	0.08611499773072086	0.08611499773072086	0.08611499773072086	0.08611499773072086	0.08611499773072086	0.08611499773072086	0.08611499773072086	0.08611499773072086	0.08611499773072086	0.08611499773072086	0.08611499773072086	0.08611499773072086	0.08611499773072086	0.08611499773072086	0.08611499773072086	0.08611499773072086
0.05379215083038213	0.05822535405055751	0.047647515709562605	0.05754985845375764	0.05699673833139467	0.04622964961483043	0.043447440269549824	0.05517598771684614	0.05796823306916828	0.05732628716048812	0.04948111190988753	0.04108441305448349	0.05238454142190859	0.04714289584885451	0.045282504840385096	0.04968805930404605	0.050645195988998	0.040905131748163445	0.051206984378344145	0.05906795826405277	0.04011649914951229	0.05343350554150041	0.05793664444000995	0.04481017169946311	0.0488448919604706	0.06619279458758724	0.04684972370064097	0.043560674067681306	0.05249067879604538	0.04759427088530786	0.057394082480310804	0.04569187021486917	0.054728320555976574	0.04824718912160776	0.05372923946818203	0.06574921959312269	0.05698224843775078	0.050225953695367836	0.05360410106655931	0.05360410106655931	0.05360410106655931	0.05360410106655931	0.05360410106655931	0.05360410106655931	0.05360410106655931	0.05360410106655931	0.05360410106655931	0.05360410106655931	0.05360410106655931	0.05360410106655931
0.0650641496652001	0.051414113146899976	0.04048226336889861	0.048566056460437636	0.06103275580279748	0.06292217075597233	0.05405728887659916	0.05536511985150891	0.060239849730936795	0.05288140202644893	0.059075931613571046	0.06303506139950654	0.06439293241407754	0.05520610101007699	0.06325798135470896	0.05891857182799562	0.06482921428974474	0.062288942317521336	0.06705617662685373	0.06375821828948261	0.05684395812779863	0.07128730609888015	0.07714329385479099	0.08995578023075732	0.07824210804277866	0.04847730687100206	0.07443725461754147	0.06605198771544296	0.08163189894174537	0.05904966231463103	0.0703407806281882	0.0703407806281882	0.0703407806281882	0.0703407806281882	0.0703407806281882	0.0703407806281882	0.0703407806281882	0.0703407806281882	0.0703407806281882	0.0703407806281882	0.0703407806281882	0.0703407806281882	0.0703407806281882	0.0703407806281882	0.0703407806281882	0.0703407806281882	0.0703407806281882	0.0703407806281882	0.0703407806281882	0.0703407806281882
0.09340036688933097	0.07620309309202784	0.09844694151301256	0.11061722297868956	0.08185101294603148	0.1208406864283567	0.09309112339327999	0.06568319482873701	0.12484104523212906	0.11952090624569292	0.09360388907149998	0.1328232616570791	0.07862387946912691	0.10150510906670351	0.10432321739697127	0.12493943395583063	0.11284398346053469	0.08967744520275509	0.09775230020981872	0.10086911780749634	0.12354326386519951	0.1117555713975839	0.10752033312287182	0.10036011594008519	0.11788617216269069	0.10842974951133587	0.08617040040701934	0.10498247472821462	0.11097590429275503	0.11011754931460488	0.1087675332917565	0.11101799152736269	0.10662040446877724	0.10078885725544914	0.08326168831870133	0.12033068641202581	0.09562859437002134	0.12422171362262907	0.10041034209923658	0.11914110287852515	0.10977572248888087	0.10977572248888087	0.10977572248888087	0.10977572248888087	0.10977572248888087	0.10977572248888087	0.10977572248888087	0.10977572248888087	0.10977572248888087	0.10977572248888087
0.1298547219378946	0.09621350616486547	0.09148606791449311	0.1102529928249378	0.09122343204963278	0.10506783134349916	0.1135066201138409	0.10765965928213335	0.09791419683508072	0.10366841537311688	0.09562156082744457	0.14992054296809532	0.08701504903268062	0.10042689984534126	0.10263386386869992	0.08368678310782801	0.08664030604084927	0.10340349172052338	0.07887940212830898	0.08288874977408771	0.08355163689383975	0.10887925741707193	0.09502293293431202	0.0835064996324145	0.08781316669027307	0.11017632948727284	0.09899474808877295	0.09899474808877295	0.09899474808877295	0.09899474808877295	0.09899474808877295	0.09899474808877295	0.09899474808877295	0.09899474808877295	0.09899474808877295	0.09899474808877295	0.09899474808877295	0.09899474808877295	0.09899474808877295	0.09899474808877295	0.09899474808877295	0.09899474808877295	0.09899474808877295	0.09899474808877295	0.09899474808877295	0.09899474808877295	0.09899474808877295	0.09899474808877295	0.09899474808877295	0.09899474808877295
0.04527784138902595	0.03402008659919343	0.03452702694404162	0.02735481518037735	0.03284284587875362	0.03667596727561987	0.03771368873127979	0.03939434031144269	0.030413878319757066	0.036605737802043646	0.03302418465620003	0.03505591026965799	0.03981261707775055	0.03327662008170974	0.03967136649054917	0.03718218556147283	0.04008843680873646	0.042111817335511524	0.041135285687584046	0.050846081263122685	0.034154394879149126	0.03779874207801153	0.03596756651070904	0.03581289105645212	0.03896543398720124	0.037219918788586465	0.05755088207948867	0.047385400434037564	0.047385400434037564	0.047385400434037564	0.047385400434037564	0.047385400434037564	0.047385400434037564	0.047385400434037564	0.047385400434037564	0.047385400434037564	0.047385400434037564	0.047385400434037564	0.047385400434037564	0.047385400434037564	0.047385400434037564	0.047385400434037564	0.047385400434037564	0.047385400434037564	0.047385400434037564	0.047385400434037564	0.047385400434037564	0.047385400434037564	0.047385400434037564	0.047385400434037564
0.044807189736928016	0.05483144831607244	0.05261509082447563	0.051384269204003734	0.06181551097097514	0.05694477160933395	0.04969873083996896	0.04618707313584141	0.042972220829982345	0.06013135038620557	0.051283748724267865	0.05901701971937666	0.04668602965973046	0.05506457831012452	0.06049563165982496	0.04972939596583154	0.05037142883498004	0.05668239423035756	0.06376563080149363	0.05356923929928159	0.05480176719723315	0.0567743584621243	0.05152124275925931	0.05540933094936924	0.060408381705648065	0.06617934850297315	0.048939511486035134	0.050948670460306114	0.05138581190968948	0.05291927511244807	0.06977859317190149	0.05263658472911259	0.05881518886577396	0.06806017385510714	0.06343768136044056	0.06343768136044056	0.06343768136044056	0.06343768136044056	0.06343768136044056	0.06343768136044056	0.06343768136044056	0.06343768136044056	0.06343768136044056	0.06343768136044056	0.06343768136044056	0.06343768136044056	0.06343768136044056	0.06343768136044056	0.06343768136044056	0.06343768136044056
0.07212496019837712	0.08926374985774763	0.06977301595944754	0.07117376086432928	0.10060403426884545	0.09179891153723303	0.09033859255720811	0.08828603460472889	0.07423799115641462	0.08858825710447724	0.09061464581038693	0.08887605490719314	0.09842870173759345	0.079336334753279	0.081363600479555	0.09943731308708771	0.06129984770892618	0.08873893603099338	0.0747317322086489	0.06732697052770056	0.07180025581707859	0.10297910941047052	0.09091248020084784	0.08664589289853585	0.06505509928811855	0.08625389979285716	0.08487441426766476	0.07967008489484477	0.09868848150095713	0.06375005889167017	0.08929927438025988	0.09334311113133495	0.0850393955663756	0.08919125334885528	0.08919125334885528	0.08919125334885528	0.08919125334885528	0.08919125334885528	0.08919125334885528	0.08919125334885528	0.08919125334885528	0.08919125334885528	0.08919125334885528	0.08919125334885528	0.08919125334885528	0.08919125334885528	0.08919125334885528	0.08919125334885528	0.08919125334885528	0.08919125334885528
0.06594912343061864	0.06037962178568559	0.05375889973954795	0.06782676291447512	0.06681424928494625	0.06573709676542276	0.06470482582620547	0.07135598225266016	0.073080887715747	0.06844754631420752	0.06007736685150095	0.06923063079599043	0.06846363729918446	0.0778976806247147	0.06755479453454313	0.0699288385126805	0.06471863751242869	0.06430063569924879	0.058813984837342716	0.05753116565226785	0.08523656049479693	0.05078326287858822	0.06940119250601999	0.054847702405060025	0.05666623781556594	0.07139896097533642	0.05779255490452686	0.07911065399112749	0.06309376267440689	0.06516046506697686	0.055303319551336966	0.060231892309156904	0.060231892309156904	0.060231892309156904	0.060231892309156904	0.060231892309156904	0.060231892309156904	0.060231892309156904	0.060231892309156904	0.060231892309156904	0.060231892309156904	0.060231892309156904	0.060231892309156904	0.060231892309156904	0.060231892309156904	0.060231892309156904	0.060231892309156904	0.060231892309156904	0.060231892309156904	0.060231892309156904
0.04149861407020012	0.037014374052515904	0.034941218495809896	0.04134016653273537	0.04490860900048916	0.03820423323893561	0.04685343937765803	0.03215528468888608	0.04589695676549	0.038819744911051925	0.04260643565936488	0.037245384778316536	0.041568619655833514	0.04025308083443157	0.049849105261592766	0.04399619444713165	0.040103077767962514	0.043203312338518304	0.03643371767254004	0.047710809446441134	0.048630131257635795	0.049698003699164495	0.049583355012595774	0.05145557071175466	0.056087695313788925	0.04147385307642386	0.05145068769507705	0.049755043637887894	0.045077877967671806	0.04725146801402297	0.051763645187805025	0.04950755660091399	0.04950755660091399	0.04950755660091399	0.04950755660091399	0.04950755660091399	0.04950755660091399	0.04950755660091399	0.04950755660091399	0.04950755660091399	0.04950755660091399	0.04950755660091399	0.04950755660091399	0.04950755660091399	0.04950755660091399	0.04950755660091399	0.04950755660091399	0.04950755660091399	0.04950755660091399	0.04950755660091399
0.08523224415686073	0.06246536935065873	0.06232079601237805	0.06085418555051089	0.06343252492946384	0.06875395299272759	0.06434281091784672	0.05729930932813995	0.05709668438047743	0.0668856651265126	0.06786281706550742	0.07170384698898874	0.05926311935496487	0.07167189056773168	0.06685155560585336	0.06956986814508859	0.06532799060960015	0.06125764079627654	0.05379852979061742	0.06317597468021158	0.05986068875394152	0.07616011801040594	0.05475280705355245	0.06582545299625547	0.06075406613716026	0.06529297020778199	0.08145663113106184	0.07448576657773912	0.06806952636074091	0.06789637115872635	0.057867975623705804	0.06288217339121607	0.06288217339121607	0.06288217339121607	0.06288217339121607	0.06288217339121607	0.06288217339121607	0.06288217339121607	0.06288217339121607	0.06288217339121607	0.06288217339121607	0.06288217339121607	0.06288217339121607	0.06288217339121607	0.06288217339121607	0.06288217339121607	0.06288217339121607	0.06288217339121607	0.06288217339121607	0.06288217339121607
0.0836848896359565	0.06255015493866631	0.06179206417622887	0.08360021977278012	0.06676156200589489	0.05952728829916788	0.06988138162692703	0.059606257999228605	0.07154609549734349	0.06402787301779968	0.08890916281260414	0.062259212958725836	0.07290915477605599	0.06635232445800977	0.07726216284834443	0.05295969482920413	0.07194412414763642	0.06396074198268481	0.06977786765623069	0.06982633270407525	0.06811110541454891	0.06334998976011233	0.07404964359418889	0.06472230491702857	0.07255951146664341	0.062320472850102344	0.06702052281025037	0.07590516807849426	0.06578235541043742	0.06580997968536932	0.08423262698985012	0.07133644132342006	0.0777845341566351	0.0777845341566351	0.0777845341566351	0.0777845341566351	0.0777845341566351	0.0777845341566351	0.0777845341566351	0.0777845341566351	0.0777845341566351	0.0777845341566351	0.0777845341566351	0.0777845341566351	0.0777845341566351	0.0777845341566351	0.0777845341566351	0.0777845341566351	0.0777845341566351	0.0777845341566351
0.042742178654178065	0.05621732336992356	0.04686760698010132	0.05438480001051973	0.05213857631217474	0.05832127853150789	0.04759531056638705	0.050665145895612884	0.04548133699669586	0.06506453778412176	0.05306254540851999	0.06494439750440859	0.06123641067013697	0.06033945854130901	0.061534254410493	0.07027902411073181	0.04900959772751747	0.048569660943131844	0.06613401715675843	0.052573275852436464	0.06512490919995063	0.06257006585878729	0.06827084065614203	0.05960722073774884	0.061323881495920426	0.06414789073595847	0.05488217341867166	0.07057983888077916	0.06792539955693952	0.07407940554109892	0.07100240254901923	0.07100240254901923	0.07100240254901923	0.07100240254901923	0.07100240254901923	0.07100240254901923	0.07100240254901923	0.07100240254901923	0.07100240254901923	0.07100240254901923	0.07100240254901923	0.07100240254901923	0.07100240254901923	0.07100240254901923	0.07100240254901923	0.07100240254901923	0.07100240254901923	0.07100240254901923	0.07100240254901923	0.07100240254901923
0.0729202415850054	0.05371381130936597	0.03631867474137034	0.05844124926395843	0.047048941630006995	0.053725870585600306	0.052410622817677284	0.04584638505663836	0.0541498669966683	0.037494878982773254	0.04741845524922207	0.05046767648470566	0.04181271971823475	0.04282263806418145	0.04497543644051313	0.049382246907809235	0.04927424812699266	0.03749424021226389	0.043653581914481245	0.0479988675018686	0.04273176078902004	0.043600262789621425	0.044360025059635044	0.043980143924628234	0.043980143924628234	0.043980143924628234	0.043980143924628234	0.043980143924628234	0.043980143924628234	0.043980143924628234	0.043980143924628234	0.043980143924628234	0.043980143924628234	0.043980143924628234	0.043980143924628234	0.043980143924628234	0.043980143924628234	0.043980143924628234	0.043980143924628234	0.043980143924628234	0.043980143924628234	0.043980143924628234	0.043980143924628234	0.043980143924628234	0.043980143924628234	0.043980143924628234	0.043980143924628234	0.043980143924628234	0.043980143924628234	0.043980143924628234
0.05652660939698028	0.05459428111789593	0.04304662957510743	0.05378801578485305	0.04566004112456362	0.05326247613807249	0.04834399285051094	0.04358417032146318	0.03993382412913915	0.0504498272386716	0.05178248212909041	0.05291306405201487	0.053541068955644526	0.04528251216698301	0.0543219787113141	0.04560689139854349	0.053265110490305904	0.041965078339192476	0.056437200926804376	0.05609344035731311	0.04358252888633152	0.05588250639942799	0.055522160198422356	0.055702333298925176	0.055702333298925176	0.055702333298925176	0.055702333298925176	0.055702333298925176	0.055702333298925176	0.055702333298925176	0.055702333298925176	0.055702333298925176	0.055702333298925176	0.055702333298925176	0.055702333298925176	0.055702333298925176	0.055702333298925176	0.055702333298925176	0.055702333298925176	0.055702333298925176	0.055702333298925176	0.055702333298925176	0.055702333298925176	0.055702333298925176	0.055702333298925176	0.055702333298925176	0.055702333298925176	0.055702333298925176	0.055702333298925176	0.055702333298925176
0.11085996145809582	0.08572503071856634	0.09696586168994367	0.09762924866081944	0.10593917239228773	0.10053813382938342	0.10155712868361029	0.09786720672603615	0.13135312862402232	0.11088238769008621	0.06876447828442032	0.08889767730669047	0.11288936684562019	0.08187957022168837	0.11552145759751456	0.11132796693657511	0.11262923609524374	0.12310089639484452	0.11246875108468826	0.1064789412181271	0.07983547582137612	0.09495458896828725	0.09970479892048954	0.09783750238546463	0.10324939130613801	0.12017955180986968	0.10429325148259798	0.09178147834359351	0.10285929454813514	0.08116202182784062	0.09201065818798787	0.09201065818798787	0.09201065818798787	0.09201065818798787	0.09201065818798787	0.09201065818798787	0.09201065818798787	0.09201065818798787	0.09201065818798787	0.09201065818798787	0.09201065818798787	0.09201065818798787	0.09201065818798787	0.09201065818798787	0.09201065818798787	0.09201065818798787	0.09201065818798787	0.09201065818798787	0.09201065818798787	0.09201065818798787
0.06305615897332219	0.05778207832616313	0.06334011342264276	0.045108853334386856	0.06449584072208607	0.06730518522982734	0.04743970288300571	0.06606693544438501	0.04764763554959255	0.050033663233259994	0.06150999548347816	0.04236171583791341	0.057763311054002855	0.05871318490135441	0.06741085596127189	0.06571476372067572	0.049410685745927815	0.07524926885910602	0.07390588640952013	0.08107554928012733	0.04761295728297295	0.05806490244759802	0.06316366625975492	0.05825353550250958	0.060621631418581345	0.061211585147463436	0.06583438319039123	0.07754068333327462	0.05936435485716738	0.05532243921168579	0.06447218761997488	0.06417206513201366	0.06432212637599427	0.06432212637599427	0.06432212637599427	0.06432212637599427	0.06432212637599427	0.06432212637599427	0.06432212637599427	0.06432212637599427	0.06432212637599427	0.06432212637599427	0.06432212637599427	0.06432212637599427	0.06432212637599427	0.06432212637599427	0.06432212637599427	0.06432212637599427	0.06432212637599427	0.06432212637599427
0.0664017270038729	0.06543434613364112	0.07285715131540213	0.058775792282461076	0.07399569106214342	0.05578235676454057	0.05577235204161555	0.04762023330403363	0.07740289185112255	0.061486732002033834	0.06817958869653631	0.0719076358965766	0.05860976414395658	0.07180965684447332	0.10765652451533682	0.06750860391814943	0.07036539482491268	0.06769248556722618	0.06671892353785915	0.06313583062560989	0.07247204187025104	0.06604897760946533	0.07029191438656088	0.062235394736853154	0.07073647171905269	0.045513372775233936	0.05795569336975622	0.06219457233616013	0.06536290841269736	0.07809372800479233	0.06608907690884581	0.07501548065249954	0.08421155222407439	0.0670384144389836	0.07847526627008429	0.07275684035453395	0.07275684035453395	0.07275684035453395	0.07275684035453395	0.07275684035453395	0.07275684035453395	0.07275684035453395	0.07275684035453395	0.07275684035453395	0.07275684035453395	0.07275684035453395	0.07275684035453395	0.07275684035453395	0.07275684035453395	0.07275684035453395
0.06638994703641543	0.04968057080123487	0.04808133641589399	0.049195639350307296	0.047665638183290365	0.05085635054079942	0.06549139085033952	0.04618781347769278	0.037981716994922934	0.055180827596303966	0.054219262595857874	0.064847150466186	0.05685731471336221	0.07130543949991937	0.05892986831795705	0.06300039551897528	0.06452470576443625	0.05332198324608878	0.0667648914081501	0.05423982421992113	0.07111364889902172	0.05335354285017314	0.07564240976045132	0.07128951755483098	0.06725462907238608	0.05010650183737449	0.05970674620521343	0.05768451538249166	0.05869563079385254	0.05869563079385254	0.05869563079385254	0.05869563079385254	0.05869563079385254	0.05869563079385254	0.05869563079385254	0.05869563079385254	0.05869563079385254	0.05869563079385254	0.05869563079385254	0.05869563079385254	0.05869563079385254	0.05869563079385254	0.05869563079385254	0.05869563079385254	0.05869563079385254	0.05869563079385254	0.05869563079385254	0.05869563079385254	0.05869563079385254	0.05869563079385254
0.06697029880777011	0.07002830184723158	0.062204100572444514	0.06445060579347792	0.08598818979483129	0.06597002016247291	0.0833447111431764	0.08328306098954623	0.07140639471795567	0.08347351586457821	0.09265695150601111	0.08355770526500657	0.08079341361029967	0.07419331616562468	0.06263762060850815	0.0740525543583217	0.08327564738230532	0.07088386656557379	0.06701066058323772	0.09005413739490463	0.07060382697585364	0.07456420501523991	0.06732269984776498	0.07801803790165829	0.09333632976551487	0.07700130227964277	0.06309925160268502	0.080740306828966	0.09180177615741163	0.08627104149318882	0.08627104149318882	0.08627104149318882	0.08627104149318882	0.08627104149318882	0.08627104149318882	0.08627104149318882	0.08627104149318882	0.08627104149318882	0.08627104149318882	0.08627104149318882	0.08627104149318882	0.08627104149318882	0.08627104149318882	0.08627104149318882	0.08627104149318882	0.08627104149318882	0.08627104149318882	0.08627104149318882	0.08627104149318882	0.08627104149318882
0.059951841343915124	0.053305816795529044	0.046313169756358866	0.04330250766677676	0.04670622902450378	0.0448582652881117	0.039029578860366274	0.05075603570925301	0.04512867387065134	0.04719270375157991	0.04316712853518455	0.04355564031244071	0.04520336560553774	0.037629060247828305	0.04119177203076181	0.05134120068283204	0.05024402184791494	0.04214317100697352	0.04975068496294009	0.03914377900620042	0.04938110406918977	0.05945387293748153	0.047914161830984	0.05646171221330449	0.049516140698072725	0.053076962155621035	0.05129655142684688	0.05129655142684688	0.05129655142684688	0.05129655142684688	0.05129655142684688	0.05129655142684688	0.05129655142684688	0.05129655142684688	0.05129655142684688	0.05129655142684688	0.05129655142684688	0.05129655142684688	0.05129655142684688	0.05129655142684688	0.05129655142684688	0.05129655142684688	0.05129655142684688	0.05129655142684688	0.05129655142684688	0.05129655142684688	0.05129655142684688	0.05129655142684688	0.05129655142684688	0.05129655142684688
0.05273782122489608	0.05048477953331789	0.047373153504533826	0.05072834095696946	0.04425983289521047	0.05537480956619219	0.056438625682840714	0.05334754367385991	0.04227744962217335	0.055246325892464344	0.05225743566181456	0.048431912220114795	0.04845814493857588	0.05015874149203779	0.04426668683682653	0.05308320958182006	0.04764146424259615	0.05539394899984597	0.05667478002976586	0.0532464023667226	0.037697783900776605	0.052645016295212003	0.0451714000979943	0.0451714000979943	0.0451714000979943	0.0451714000979943	0.0451714000979943	0.0451714000979943	0.0451714000979943	0.0451714000979943	0.0451714000979943	0.0451714000979943	0.0451714000979943	0.0451714000979943	0.0451714000979943	0.0451714000979943	0.0451714000979943	0.0451714000979943	0.0451714000979943	0.0451714000979943	0.0451714000979943	0.0451714000979943	0.0451714000979943	0.0451714000979943	0.0451714000979943	0.0451714000979943	0.0451714000979943	0.0451714000979943	0.0451714000979943	0.0451714000979943
0.06852319386100246	0.03955619634337595	0.03864837389347416	0.05466878985265746	0.05532050905124945	0.04800095907550879	0.04614699736087716	0.048067221081124344	0.04686842859913929	0.04326321791170758	0.048225589025164405	0.06362025404783606	0.04301289169110706	0.05743826975493483	0.05089150915658587	0.05751955173090884	0.05265599634697469	0.05357426361592219	0.052205344184664396	0.050215653340114894	0.05542528988655488	0.03925091598116535	0.050319698315292885	0.042021961420672334	0.04723138348600502	0.03769126087365492	0.04979427016416721	0.04374276551891107	0.04374276551891107	0.04374276551891107	0.04374276551891107	0.04374276551891107	0.04374276551891107	0.04374276551891107	0.04374276551891107	0.04374276551891107	0.04374276551891107	0.04374276551891107	0.04374276551891107	0.04374276551891107	0.04374276551891107	0.04374276551891107	0.04374276551891107	0.04374276551891107	0.04374276551891107	0.04374276551891107	0.04374276551891107	0.04374276551891107	0.04374276551891107	0.04374276551891107
0.09481798095395472	0.09251161558377823	0.08655109193673326	0.08153164638488894	0.07335439850633499	0.09280478462762307	0.0892804465192278	0.07608226382987575	0.07600548008078604	0.07421879670962703	0.08912800541592818	0.09103796466630251	0.08464022247535694	0.08124485114040295	0.09222679408277949	0.08900220922653578	0.07007267575384964	0.08971759925224569	0.09905114674842826	0.11858730056935293	0.08151669998342194	0.10930824250321994	0.10391482264285604	0.11472704423749705	0.07999166653234292	0.09478010816372898	0.07658028651176316	0.0886723300252476	0.096072669291359	0.0923724996583033	0.0923724996583033	0.0923724996583033	0.0923724996583033	0.0923724996583033	0.0923724996583033	0.0923724996583033	0.0923724996583033	0.0923724996583033	0.0923724996583033	0.0923724996583033	0.0923724996583033	0.0923724996583033	0.0923724996583033	0.0923724996583033	0.0923724996583033	0.0923724996583033	0.0923724996583033	0.0923724996583033	0.0923724996583033	0.0923724996583033
0.09051972024939389	0.0729634577964194	0.06185764094075039	0.0549539825366237	0.08514099172888331	0.06690082994592704	0.055173270812559023	0.06684055216829266	0.0737835958230833	0.08734959449104544	0.07435126738978534	0.06920782849964689	0.07120920791156872	0.07620828406776246	0.0787549012412761	0.07147827914881079	0.0789270335459502	0.0924545548648866	0.0853298190807569	0.0729123117392033	0.07602642548482189	0.07269402533175155	0.09012455171940581	0.07108852352509683	0.08463545649726452	0.08284964053981408	0.07620403908498971	0.07718202608669603	0.07447175451684335	0.0798589020853785	0.0791577803864756	0.08317025902459764	0.08182317562170933	0.0782669546848804	0.08230407197582688	0.07455803355719616	0.07082265612775603	0.08569699699043412	0.07825982655909508	0.07825982655909508	0.07825982655909508	0.07825982655909508	0.07825982655909508	0.07825982655909508	0.07825982655909508	0.07825982655909508	0.07825982655909508	0.07825982655909508	0.07825982655909508	0.07825982655909508
0.02705276101530149	0.022852425798563954	0.02155895574277464	0.02081516864344984	0.014989648923121369	0.022219738355490678	0.023638918633207762	0.019328375822755574	0.023866863396431036	0.023660580319834285	0.034759881587211564	0.03668770585718145	0.04851432881939717	0.05416168735388164	0.06082309841350321	0.022670276798875715	0.015390438260793496	0.07483096188242666	0.05953880634335524	0.06980009201269319	0.04977668604489583	0.0733076820877469	0.045004182863288535	0.06525733209188901	0.07267757380473854	0.06338994083195433	0.08275103114543714	0.11501148450616694	0.07548897119786126	0.07573375119549094	0.06437198861423403	0.06907973865681641	0.0502866811632887	0.07281125184056618	0.04247991117793722	0.05012269258836173	0.05482269553399983	0.07504236010061112	0.09100638767122245	0.08458130802944618	0.08059143230289925	0.1270905701731504	0.10384100123802484	0.10384100123802484	0.10384100123802484	0.10384100123802484	0.10384100123802484	0.10384100123802484	0.10384100123802484	0.10384100123802484
0.056856796114002205	0.04313116867646795	0.055112894983358834	0.06088667002478484	0.04727984302967078	0.05341859737613273	0.050729805255998246	0.05687064469812322	0.05550061620257109	0.04920759182664902	0.056286620369101384	0.05378654716135898	0.04444229830246541	0.051437227918135583	0.05958033697260039	0.05147537450502205	0.04755176829074965	0.04884765386655767	0.05575423456441279	0.04534979511958291	0.04514402499932037	0.0426040829466196	0.039161308487700636	0.044755012940870274	0.047901715161787616	0.05200075741425786	0.04686017860864354	0.04187677814158599	0.04436847837511477	0.04436847837511477	0.04436847837511477	0.04436847837511477	0.04436847837511477	0.04436847837511477	0.04436847837511477	0.04436847837511477	0.04436847837511477	0.04436847837511477	0.04436847837511477	0.04436847837511477	0.04436847837511477	0.04436847837511477	0.04436847837511477	0.04436847837511477	0.04436847837511477	0.04436847837511477	0.04436847837511477	0.04436847837511477	0.04436847837511477	0.04436847837511477
0.0720750090539865	0.06069062837901843	0.06099009549578921	0.04750485292238226	0.0669015156486237	0.05920321970314316	0.05497162678351791	0.06439027591844314	0.04927714548127519	0.06001952470450035	0.05147498526107026	0.06950375809670628	0.04479038573547003	0.0679603894580561	0.06381840410631748	0.0612859859803934	0.05468002376397892	0.06356112502893373	0.07083580160917421	0.07704776684873957	0.05848137886609692	0.06687234305617878	0.059625921287945555	0.06475019874003714	0.06664881587891414	0.06569950730947563	0.06569950730947563	0.06569950730947563	0.06569950730947563	0.06569950730947563	0.06569950730947563	0.06569950730947563	0.06569950730947563	0.06569950730947563	0.06569950730947563	0.06569950730947563	0.06569950730947563	0.06569950730947563	0.06569950730947563	0.06569950730947563	0.06569950730947563	0.06569950730947563	0.06569950730947563	0.06569950730947563	0.06569950730947563	0.06569950730947563	0.06569950730947563	0.06569950730947563	0.06569950730947563	0.06569950730947563
0.04300336661382719	0.041855751459007974	0.0446973476731558	0.04380143665862381	0.03911481941712968	0.03596222387827102	0.036687891595759366	0.036336092009774244	0.04157163148626427	0.02992909304856167	0.03957852352932082	0.04125161071732504	0.03628568975061595	0.03944336296549095	0.032177116242159964	0.03706601440929021	0.036295097106552585	0.04233827842937937	0.038681330919318836	0.03843151599240087	0.036171722013795975	0.03730161900309842	0.03730161900309842	0.03730161900309842	0.03730161900309842	0.03730161900309842	0.03730161900309842	0.03730161900309842	0.03730161900309842	0.03730161900309842	0.03730161900309842	0.03730161900309842	0.03730161900309842	0.03730161900309842	0.03730161900309842	0.03730161900309842	0.03730161900309842	0.03730161900309842	0.03730161900309842	0.03730161900309842	0.03730161900309842	0.03730161900309842	0.03730161900309842	0.03730161900309842	0.03730161900309842	0.03730161900309842	0.03730161900309842	0.03730161900309842	0.03730161900309842	0.03730161900309842
0.05267700446072117	0.06059211495709993	0.04749946824476235	0.05953687495220714	0.03980858110939094	0.04924501321018322	0.05931034243881948	0.062168105003281245	0.05088198291944602	0.057981464943974395	0.059367243586604765	0.060814394234881414	0.05715476842956275	0.06678060033429081	0.05623752617071794	0.06251642453553152	0.06891709729417889	0.06784985475253623	0.06095116495292938	0.06276073148373801	0.056563887437926834	0.05706086229759525	0.06197887292355017	0.059519867610572715	0.059519867610572715	0.059519867610572715	0.059519867610572715	0.059519867610572715	0.059519867610572715	0.059519867610572715	0.059519867610572715	0.059519867610572715	0.059519867610572715	0.059519867610572715	0.059519867610572715	0.059519867610572715	0.059519867610572715	0.059519867610572715	0.059519867610572715	0.059519867610572715	0.059519867610572715	0.059519867610572715	0.059519867610572715	0.059519867610572715	0.059519867610572715	0.059519867610572715	0.059519867610572715	0.059519867610572715	0.059519867610572715	0.059519867610572715
0.04480201706306505	0.0386005585093292	0.039026777620988155	0.04629624419219193	0.043367766120037295	0.04550005389771802	0.03848406455386002	0.04150100155058744	0.04923584894695229	0.05528566830786646	0.04556450836287369	0.044842036107741505	0.04365752570654009	0.0436956350543239	0.04960320913452798	0.05242635171286213	0.034524327492215665	0.03639711074528512	0.04050378304240917	0.032215887667940535	0.04188732035700708	0.03705160401247381	0.03705160401247381	0.03705160401247381	0.03705160401247381	0.03705160401247381	0.03705160401247381	0.03705160401247381	0.03705160401247381	0.03705160401247381	0.03705160401247381	0.03705160401247381	0.03705160401247381	0.03705160401247381	0.03705160401247381	0.03705160401247381	0.03705160401247381	0.03705160401247381	0.03705160401247381	0.03705160401247381	0.03705160401247381	0.03705160401247381	0.03705160401247381	0.03705160401247381	0.03705160401247381	0.03705160401247381	0.03705160401247381	0.03705160401247381	0.03705160401247381	0.03705160401247381
0.05880405089453563	0.061297302396614024	0.05402949168731449	0.06296815485889469	0.06475463360892084	0.06412619667066477	0.06190509121501276	0.06317069070489235	0.06725883527845929	0.05728060015796828	0.07656208843498545	0.08345946319767664	0.07181547421608725	0.05637234609753363	0.07883604947466905	0.0727299946369286	0.061453369881728975	0.06105035093224059	0.06868843454138585	0.0830518764698656	0.0715317298986939	0.07729415225258568	0.07036988184528743	0.05883128201055519	0.0703336118765328	0.064582446943544	0.064582446943544	0.064582446943544	0.064582446943544	0.064582446943544	0.064582446943544	0.064582446943544	0.064582446943544	0.064582446943544	0.064582446943544	0.064582446943544	0.064582446943544	0.064582446943544	0.064582446943544	0.064582446943544	0.064582446943544	0.064582446943544	0.064582446943544	0.064582446943544	0.064582446943544	0.064582446943544	0.064582446943544	0.064582446943544	0.064582446943544	0.064582446943544
0.07072961600668397	0.058556313602038806	0.07207358537009353	0.06627097308223824	0.06730887918751315	0.06575515518644089	0.06680958748224675	0.057842192973074726	0.07007673290839118	0.05400604016459007	0.06694006051220458	0.051631134095702455	0.05650801231982006	0.05266499683069269	0.0661027618398086	0.08209842298712956	0.06822886618956361	0.06621416081190802	0.053210181867426744	0.06572343607808138	0.05946680897275407	0.05946680897275407	0.05946680897275407	0.05946680897275407	0.05946680897275407	0.05946680897275407	0.05946680897275407	0.05946680897275407	0.05946680897275407	0.05946680897275407	0.05946680897275407	0.05946680897275407	0.05946680897275407	0.05946680897275407	0.05946680897275407	0.05946680897275407	0.05946680897275407	0.05946680897275407	0.05946680897275407	0.05946680897275407	0.05946680897275407	0.05946680897275407	0.05946680897275407	0.05946680897275407	0.05946680897275407	0.05946680897275407	0.05946680897275407	0.05946680897275407	0.05946680897275407	0.05946680897275407
0.04628644057214571	0.03800673290292507	0.03875125018742106	0.042297177751290965	0.03818328507666266	0.044848678320485676	0.03833855782433156	0.04087800312106494	0.03629725139045311	0.04075767136309162	0.04193863707949511	0.03835906904110432	0.047158552894115274	0.03687080061840947	0.043196054452034116	0.04474171122392585	0.039566454826690696	0.03838075882861832	0.04879491433688885	0.033309861063809204	0.03127712311990714	0.03977456786490679	0.03552584549240697	0.03552584549240697	0.03552584549240697	0.03552584549240697	0.03552584549240697	0.03552584549240697	0.03552584549240697	0.03552584549240697	0.03552584549240697	0.03552584549240697	0.03552584549240697	0.03552584549240697	0.03552584549240697	0.03552584549240697	0.03552584549240697	0.03552584549240697	0.03552584549240697	0.03552584549240697	0.03552584549240697	0.03552584549240697	0.03552584549240697	0.03552584549240697	0.03552584549240697	0.03552584549240697	0.03552584549240697	0.03552584549240697	0.03552584549240697	0.03552584549240697
0.060065678949329196	0.044356893781607766	0.04578439688851248	0.0468439493811393	0.04071948247853511	0.04231835435843948	0.04216822803615469	0.044143061842098236	0.04264656315317663	0.0518982222162909	0.044856047444431286	0.04379823384855157	0.038978118200028354	0.05176182642689706	0.04228252320801942	0.03627756558491504	0.04346441246383428	0.06869211107217792	0.053324850970676275	0.0537063133174351	0.05351558214405569	0.05351558214405569	0.05351558214405569	0.05351558214405569	0.05351558214405569	0.05351558214405569	0.05351558214405569	0.05351558214405569	0.05351558214405569	0.05351558214405569	0.05351558214405569	0.05351558214405569	0.05351558214405569	0.05351558214405569	0.05351558214405569	0.05351558214405569	0.05351558214405569	0.05351558214405569	0.05351558214405569	0.05351558214405569	0.05351558214405569	0.05351558214405569	0.05351558214405569	0.05351558214405569	0.05351558214405569	0.05351558214405569	0.05351558214405569	0.05351558214405569	0.05351558214405569	0.05351558214405569
0.0920775121615484	0.05140783851640169	0.06854436851391693	0.06022874125591594	0.08643362019213283	0.06957992655656307	0.08006763322309786	0.0686971973029861	0.07550861304104037	0.06915232115872794	0.06847329506081687	0.06259945734032218	0.07898293024282854	0.06891694478299669	0.09198375576311081	0.08628565857069023	0.07840535668248592	0.07410272003198329	0.07266920568719669	0.09073231731848869	0.1034764075828712	0.06596527170036329	0.09174672580000615	0.08539056911818348	0.08120753322551962	0.08853428208825015	0.08972764200778838	0.09397571614349229	0.09203690530061598	0.11051100153879964	0.08708869562338983	0.08351536364015184	0.08470442125260472	0.093246039836406	0.1001345687502801	0.09669030429334306	0.09669030429334306	0.09669030429334306	0.09669030429334306	0.09669030429334306	0.09669030429334306	0.09669030429334306	0.09669030429334306	0.09669030429334306	0.09669030429334306	0.09669030429334306	0.09669030429334306	0.09669030429334306	0.09669030429334306	0.09669030429334306
0.04985618091117276	0.05720105918681457	0.048422865564490644	0.05377058787805245	0.047957721978410084	0.0473739289116775	0.04494868661025318	0.05305014619692072	0.0640928349526579	0.04407584556681803	0.0463755350515647	0.0518990970023815	0.04621231279634038	0.04481344455239751	0.0457196813891004	0.04209371120398459	0.043906696296542494	0.043906696296542494	0.043906696296542494	0.043906696296542494	0.043906696296542494	0.043906696296542494	0.043906696296542494	0.043906696296542494	0.043906696296542494	0.043906696296542494	0.043906696296542494	0.043906696296542494	0.043906696296542494	0.043906696296542494	0.043906696296542494	0.043906696296542494	0.043906696296542494	0.043906696296542494	0.043906696296542494	0.043906696296542494	0.043906696296542494	0.043906696296542494	0.043906696296542494	0.043906696296542494	0.043906696296542494	0.043906696296542494	0.043906696296542494	0.043906696296542494	0.043906696296542494	0.043906696296542494	0.043906696296542494	0.043906696296542494	0.043906696296542494	0.043906696296542494
0.04110305287830919	0.041638034186539066	0.04936826013836199	0.04983386452358653	0.051217240947685386	0.05295392163481813	0.04985685463784008	0.04706673174645437	0.04778564476152832	0.04467632572018834	0.037196417635743564	0.04907728036696576	0.06161509268470222	0.046881642317062704	0.040856029601607204	0.045394718788682106	0.04789527465373397	0.05279008407465865	0.05017238280122485	0.05111138802967943	0.05752982512564475	0.044075088768741374	0.04236990131720549	0.04250816048737403	0.042439030902289766	0.042439030902289766	0.042439030902289766	0.042439030902289766	0.042439030902289766	0.042439030902289766	0.042439030902289766	0.042439030902289766	0.042439030902289766	0.042439030902289766	0.042439030902289766	0.042439030902289766	0.042439030902289766	0.042439030902289766	0.042439030902289766	0.042439030902289766	0.042439030902289766	0.042439030902289766	0.042439030902289766	0.042439030902289766	0.042439030902289766	0.042439030902289766	0.042439030902289766	0.042439030902289766	0.042439030902289766	0.042439030902289766
0.10449081480080846	0.10143900043799582	0.08249557460372987	0.07907860360132551	0.08086943258954314	0.09279156825509682	0.10243500124614299	0.08851366586678443	0.08032934321682686	0.08723977809869776	0.09652435469232656	0.08568096625685484	0.08831619013400424	0.06521549280347953	0.09370228798624908	0.07835825083925417	0.09914009458525189	0.10206395637022582	0.10060202547773886	0.10060202547773886	0.10060202547773886	0.10060202547773886	0.10060202547773886	0.10060202547773886	0.10060202547773886	0.10060202547773886	0.10060202547773886	0.10060202547773886	0.10060202547773886	0.10060202547773886	0.10060202547773886	0.10060202547773886	0.10060202547773886	0.10060202547773886	0.10060202547773886	0.10060202547773886	0.10060202547773886	0.10060202547773886	0.10060202547773886	0.10060202547773886	0.10060202547773886	0.10060202547773886	0.10060202547773886	0.10060202547773886	0.10060202547773886	0.10060202547773886	0.10060202547773886	0.10060202547773886	0.10060202547773886	0.10060202547773886
0.060063933472279896	0.057179018957718354	0.05281145830474469	0.0548913224874956	0.05030063307417896	0.04377253481350411	0.05780944819647871	0.05531533471856073	0.04814389904650425	0.04683852191868459	0.045810945387879984	0.05846159957436272	0.06452204852831833	0.05326034050322754	0.051220724688179176	0.05560483066891238	0.0565465170064677	0.05322277263548757	0.05966891062188813	0.05037869505547391	0.05330454520786128	0.0518416201316676	0.0518416201316676	0.0518416201316676	0.0518416201316676	0.0518416201316676	0.0518416201316676	0.0518416201316676	0.0518416201316676	0.0518416201316676	0.0518416201316676	0.0518416201316676	0.0518416201316676	0.0518416201316676	0.0518416201316676	0.0518416201316676	0.0518416201316676	0.0518416201316676	0.0518416201316676	0.0518416201316676	0.0518416201316676	0.0518416201316676	0.0518416201316676	0.0518416201316676	0.0518416201316676	0.0518416201316676	0.0518416201316676	0.0518416201316676	0.0518416201316676	0.0518416201316676
0.08862467922788658	0.06446661038097998	0.06626810788636166	0.06203991298888364	0.05601882448469141	0.06671600891894006	0.05473346106907276	0.0652885163159083	0.06870807276473621	0.05616064780397454	0.062434360284355374	0.062434360284355374	0.062434360284355374	0.062434360284355374	0.062434360284355374	0.062434360284355374	0.062434360284355374	0.062434360284355374	0.062434360284355374	0.062434360284355374	0.062434360284355374	0.062434360284355374	0.062434360284355374	0.062434360284355374	0.062434360284355374	0.062434360284355374	0.062434360284355374	0.062434360284355374	0.062434360284355374	0.062434360284355374	0.062434360284355374	0.062434360284355374	0.062434360284355374	0.062434360284355374	0.062434360284355374	0.062434360284355374	0.062434360284355374	0.062434360284355374	0.062434360284355374	0.062434360284355374	0.062434360284355374	0.062434360284355374	0.062434360284355374	0.062434360284355374	0.062434360284355374	0.062434360284355374	0.062434360284355374	0.062434360284355374	0.062434360284355374	0.062434360284355374
0.05624631941630405	0.053487564569277626	0.048495108407598	0.05632590983277904	0.0517449796011897	0.05849823122068658	0.051826885651035964	0.05161303245589744	0.06599228449571666	0.05660657472252791	0.06832428904584023	0.05151101187362065	0.04485629852870475	0.047865035592532405	0.05725707160947936	0.058653899346148	0.059168374598803176	0.06490135346170528	0.062034864030254225	0.062034864030254225	0.062034864030254225	0.062034864030254225	0.062034864030254225	0.062034864030254225	0.062034864030254225	0.062034864030254225	0.062034864030254225	0.062034864030254225	0.062034864030254225	0.062034864030254225	0.062034864030254225	0.062034864030254225	0.062034864030254225	0.062034864030254225	0.062034864030254225	0.062034864030254225	0.062034864030254225	0.062034864030254225	0.062034864030254225	0.062034864030254225	0.062034864030254225	0.062034864030254225	0.062034864030254225	0.062034864030254225	0.062034864030254225	0.062034864030254225	0.062034864030254225	0.062034864030254225	0.062034864030254225	0.062034864030254225
0.11295994633594814	0.10238363879602716	0.08514296879233646	0.07345108507480236	0.11068152120569424	0.10070182419398191	0.09909045289580361	0.09680157184835128	0.10168205445506386	0.1120287413333177	0.11222449510799863	0.09902338162806816	0.10142773893193001	0.10158388925170246	0.08954119636551108	0.08803077745576335	0.10762558692927121	0.07938913601384974	0.06967976673135283	0.08311862737973846	0.07269902994141982	0.11694521873100798	0.07970158745141832	0.08991651728624665	0.0677048189257458	0.06747888159483027	0.08833539139451604	0.09662117666899997	0.0997329703123455	0.10568358204950909	0.13002064140253902	0.11785211172602404	0.11785211172602404	0.11785211172602404	0.11785211172602404	0.11785211172602404	0.11785211172602404	0.11785211172602404	0.11785211172602404	0.11785211172602404	0.11785211172602404	0.11785211172602404	0.11785211172602404	0.11785211172602404	0.11785211172602404	0.11785211172602404	0.11785211172602404	0.11785211172602404	0.11785211172602404	0.11785211172602404
0.05335778208902589	0.07338118938735136	0.06259640570562239	0.06315000459589228	0.05897778921934721	0.06563473564142773	0.08130399229165289	0.06808177753886582	0.05620701206639575	0.060668303573662284	0.0712726186511346	0.06564097446376797	0.057782278689941555	0.07742022553347497	0.07879455847275897	0.05989816023235212	0.06398991756470736	0.06619114662782719	0.0582266639746508	0.06232030856058183	0.07924264798568102	0.08095717406795247	0.07808330538937772	0.06796208341918686	0.07302269440428229	0.07302269440428229	0.07302269440428229	0.07302269440428229	0.07302269440428229	0.07302269440428229	0.07302269440428229	0.07302269440428229	0.07302269440428229	0.07302269440428229	0.07302269440428229	0.07302269440428229	0.07302269440428229	0.07302269440428229	0.07302269440428229	0.07302269440428229	0.07302269440428229	0.07302269440428229	0.07302269440428229	0.07302269440428229	0.07302269440428229	0.07302269440428229	0.07302269440428229	0.07302269440428229	0.07302269440428229	0.07302269440428229
0.0710229569269227	0.05687929177372141	0.05864773473019251	0.047481890486288446	0.05968624580696828	0.04860128680436329	0.048316690413564456	0.04886692517893878	0.06125499353207412	0.05925231452385871	0.06184544789953871	0.060548881211698706	0.060548881211698706	0.060548881211698706	0.060548881211698706	0.060548881211698706	0.060548881211698706	0.060548881211698706	0.060548881211698706	0.060548881211698706	0.060548881211698706	0.060548881211698706	0.060548881211698706	0.060548881211698706	0.060548881211698706	0.060548881211698706	0.060548881211698706	0.060548881211698706	0.060548881211698706	0.060548881211698706	0.060548881211698706	0.060548881211698706	0.060548881211698706	0.060548881211698706	0.060548881211698706	0.060548881211698706	0.060548881211698706	0.060548881211698706	0.060548881211698706	0.060548881211698706	0.060548881211698706	0.060548881211698706	0.060548881211698706	0.060548881211698706	0.060548881211698706	0.060548881211698706	0.060548881211698706	0.060548881211698706	0.060548881211698706	0.060548881211698706
0.1050523413037347	0.08080798032170533	0.09573143407932223	0.09126807130175389	0.09293443834410743	0.09124190114836665	0.08072938905732074	0.09331961181061847	0.06863272888250056	0.08919676313537116	0.08910819201924593	0.0820137163514173	0.0821243840655593	0.09682150007923235	0.08311098940577451	0.0922383895769296	0.09599331086446593	0.09788057843315431	0.09693694464881013	0.09693694464881013	0.09693694464881013	0.09693694464881013	0.09693694464881013	0.09693694464881013	0.09693694464881013	0.09693694464881013	0.09693694464881013	0.09693694464881013	0.09693694464881013	0.09693694464881013	0.09693694464881013	0.09693694464881013	0.09693694464881013	0.09693694464881013	0.09693694464881013	0.09693694464881013	0.09693694464881013	0.09693694464881013	0.09693694464881013	0.09693694464881013	0.09693694464881013	0.09693694464881013	0.09693694464881013	0.09693694464881013	0.09693694464881013	0.09693694464881013	0.09693694464881013	0.09693694464881013	0.09693694464881013	0.09693694464881013
0.09442726911365983	0.06454517155461725	0.10904691812918009	0.07249947952492773	0.07507891127094125	0.08813092659035132	0.08413958931778222	0.09715314936065458	0.08500805988254755	0.08935049873871932	0.08581151987355867	0.08083637352939112	0.09925585094198326	0.10014469602197333	0.08986614698020014	0.09500542150108675	0.09500542150108675	0.09500542150108675	0.09500542150108675	0.09500542150108675	0.09500542150108675	0.09500542150108675	0.09500542150108675	0.09500542150108675	0.09500542150108675	0.09500542150108675	0.09500542150108675	0.09500542150108675	0.09500542150108675	0.09500542150108675	0.09500542150108675	0.09500542150108675	0.09500542150108675	0.09500542150108675	0.09500542150108675	0.09500542150108675	0.09500542150108675	0.09500542150108675	0.09500542150108675	0.09500542150108675	0.09500542150108675	0.09500542150108675	0.09500542150108675	0.09500542150108675	0.09500542150108675	0.09500542150108675	0.09500542150108675	0.09500542150108675	0.09500542150108675	0.09500542150108675
0.08934641772249054	0.04786300536486369	0.06079329992752046	0.09902106644310167	0.09699558921891913	0.07199914554420979	0.059571459555808344	0.060414715966122676	0.06985166054895584	0.07163126761815994	0.08967561869625355	0.0872143473554699	0.08495921404287005	0.07267776226044087	0.0806014243683084	0.08216691504840284	0.10261803384152388	0.09489075867637549	0.08263412729985564	0.08962656712291675	0.06738836267589499	0.1017585380237948	0.10049607729125244	0.08345096199917718	0.08568935575063169	0.09069140471288069	0.10869617081121669	0.0915167129378509	0.1001064418745338	0.1001064418745338	0.1001064418745338	0.1001064418745338	0.1001064418745338	0.1001064418745338	0.1001064418745338	0.1001064418745338	0.1001064418745338	0.1001064418745338	0.1001064418745338	0.1001064418745338	0.1001064418745338	0.1001064418745338	0.1001064418745338	0.1001064418745338	0.1001064418745338	0.1001064418745338	0.1001064418745338	0.1001064418745338	0.1001064418745338	0.1001064418745338
0.07057833412665271	0.04633211185426052	0.06046907277140783	0.06851074856806368	0.06582152162588945	0.065393997535882	0.06324920255713377	0.060832540641702466	0.05292841516316495	0.061498410874557506	0.07476443752452826	0.06375935698732715	0.06379790015921387	0.06791107894572593	0.07144702010528482	0.06269129174509032	0.05987741493006821	0.06639436745075655	0.060579695542406366	0.07370946156990636	0.06594626874063711	0.05887075556231337	0.06410946153746248	0.06149010854988793	0.06149010854988793	0.06149010854988793	0.06149010854988793	0.06149010854988793	0.06149010854988793	0.06149010854988793	0.06149010854988793	0.06149010854988793	0.06149010854988793	0.06149010854988793	0.06149010854988793	0.06149010854988793	0.06149010854988793	0.06149010854988793	0.06149010854988793	0.06149010854988793	0.06149010854988793	0.06149010854988793	0.06149010854988793	0.06149010854988793	0.06149010854988793	0.06149010854988793	0.06149010854988793	0.06149010854988793	0.06149010854988793	0.06149010854988793
0.09244918419198188	0.06032714981452827	0.06559293831145294	0.05667319579216774	0.06932963704312671	0.05474766129408631	0.05767509167395693	0.08357205058371896	0.05931918451566345	0.07174831633317602	0.06677736585971442	0.06646524463009235	0.07377558194163068	0.06011229674094678	0.06033213087334132	0.05870254208206606	0.05825621351564538	0.06441608982673054	0.06628385487852351	0.06749377349869923	0.07651709944789595	0.07200543647329759	0.07200543647329759	0.07200543647329759	0.07200543647329759	0.07200543647329759	0.07200543647329759	0.07200543647329759	0.07200543647329759	0.07200543647329759	0.07200543647329759	0.07200543647329759	0.07200543647329759	0.07200543647329759	0.07200543647329759	0.07200543647329759	0.07200543647329759	0.07200543647329759	0.07200543647329759	0.07200543647329759	0.07200543647329759	0.07200543647329759	0.07200543647329759	0.07200543647329759	0.07200543647329759	0.07200543647329759	0.07200543647329759	0.07200543647329759	0.07200543647329759	0.07200543647329759
0.07745825298527372	0.06665806884325294	0.06222723961003403	0.08006726933652945	0.07230041338460369	0.06947131891615296	0.07421978583176023	0.07532768906711834	0.0823931028983509	0.06063084837308969	0.05581294695847615	0.07609189452978993	0.0795602131045051	0.0729684165765082	0.08072453077814058	0.07951939273419041	0.06280768693234341	0.07094039126099676	0.06687403909667008	0.06687403909667008	0.06687403909667008	0.06687403909667008	0.06687403909667008	0.06687403909667008	0.06687403909667008	0.06687403909667008	0.06687403909667008	0.06687403909667008	0.06687403909667008	0.06687403909667008	0.06687403909667008	0.06687403909667008	0.06687403909667008	0.06687403909667008	0.06687403909667008	0.06687403909667008	0.06687403909667008	0.06687403909667008	0.06687403909667008	0.06687403909667008	0.06687403909667008	0.06687403909667008	0.06687403909667008	0.06687403909667008	0.06687403909667008	0.06687403909667008	0.06687403909667008	0.06687403909667008	0.06687403909667008	0.06687403909667008
0.05213902615846975	0.04197990120953271	0.05576115735090549	0.047181170004890534	0.04622677009460989	0.055594012994215423	0.041075574365736896	0.04942767443567655	0.054970991337230546	0.04540448017768121	0.040560095938366125	0.053168069426217525	0.048448443990648606	0.038601318692223954	0.0490809266078631	0.052244712672560124	0.0555877342331384	0.05406119064599466	0.052833793416079564	0.05112973160512266	0.05198176251060111	0.05198176251060111	0.05198176251060111	0.05198176251060111	0.05198176251060111	0.05198176251060111	0.05198176251060111	0.05198176251060111	0.05198176251060111	0.05198176251060111	0.05198176251060111	0.05198176251060111	0.05198176251060111	0.05198176251060111	0.05198176251060111	0.05198176251060111	0.05198176251060111	0.05198176251060111	0.05198176251060111	0.05198176251060111	0.05198176251060111	0.05198176251060111	0.05198176251060111	0.05198176251060111	0.05198176251060111	0.05198176251060111	0.05198176251060111	0.05198176251060111	0.05198176251060111	0.05198176251060111
0.05995905396331972	0.10108874326099658	0.10370434069252006	0.12793751479822407	0.13022031671353762	0.10599400570545182	0.18307244444442264	0.10851689124818985	0.14760807898565245	0.147546136186858	0.1178399827968953	0.13249774213063847	0.12965312746109245	0.1434017388757742	0.1522795129656954	0.13033792241275444	0.1432113406198417	0.13048856838541562	0.16005409288376288	0.17294290865147777	0.11074513729196098	0.154179087161956	0.1468030485336242	0.147261703854641	0.10776975933236718	0.17320566302300486	0.19141110092510757	0.15532533683084518	0.14360239539787528	0.1619582525562095	0.18181447121998326	0.17134261225343647	0.14730743122385323	0.17982327526826297	0.16000345971424057	0.14322737351785533	0.14299906050249087	0.1438881722478578	0.11524967008377368	0.18076198716142455	0.18501412247521887	0.1828880548183217	0.1828880548183217	0.1828880548183217	0.1828880548183217	0.1828880548183217	0.1828880548183217	0.1828880548183217	0.1828880548183217	0.1828880548183217
0.06395365062251647	0.06159741184618146	0.04665635856114056	0.10978204762323424	0.07514370797179601	0.06883192039113549	0.08810536395782737	0.06484258284135076	0.09661536106272013	0.0846686501161234	0.08799373956048262	0.06498969642876747	0.13298314920880508	0.14840112740255765	0.13893958768723555	0.16463842728250982	0.17559641067526166	0.10576033793487574	0.14531319046662278	0.13913686420107746	0.17772161437911507	0.1563153304881154	0.09671471239773788	0.16792831870126074	0.15363623234815335	0.18200307030957194	0.17590679136270881	0.12343465474641166	0.12702493437091517	0.11105823576444421	0.18376270226886152	0.11522244860883962	0.11262911193756263	0.14134064861642665	0.20513675964041225	0.160201391216407	0.1874272542786795	0.2008397710267813	0.15621395546123604	0.11538078090880792	0.16083989565803516	0.11286991668724992	0.1290812050881669	0.10862523759867798	0.09391283160616459	0.11426038393411658	0.10408660777014059	0.10408660777014059	0.10408660777014059	0.10408660777014059
0.043511718218663856	0.060423192726903815	0.05941166033140329	0.06593324866182924	0.049076413984018796	0.06547950531649008	0.05437978162969416	0.073304555699291	0.06894667749476988	0.07268728743237608	0.05832925947758096	0.05288047682970279	0.06515339252881898	0.06785928422852636	0.054225854766986374	0.053563936948259776	0.08172007448309382	0.06021642996170154	0.06527943257619696	0.07116768005341244	0.05970121931546045	0.07057624528035605	0.06962146674400786	0.04264672585943926	0.061415593072304334	0.06003789872532428	0.04838310538584636	0.05640730044843868	0.050435971247435867	0.07617889174510689	0.07018258521399584	0.07616587982427019	0.07469854516047535	0.05766715090395154	0.08079281604651625	0.07131781666662766	0.05598886987399264	0.05970151064674555	0.05754424414775698	0.06187237177473647	0.07382338215832986	0.06784787696653316	0.06784787696653316	0.06784787696653316	0.06784787696653316	0.06784787696653316	0.06784787696653316	0.06784787696653316	0.06784787696653316	0.06784787696653316
0.0677000823268198	0.05895189350848623	0.06055214559662177	0.05515874672503586	0.07088328847686981	0.0580692543004058	0.05826613323968759	0.08005695674313396	0.05452314354521512	0.07170951921337196	0.05545988686411462	0.06700674254388816	0.06745377626212613	0.05884347137977602	0.08710828783996094	0.0647426035825578	0.055999327769431104	0.0744894725085911	0.057632792034240266	0.07439433381048399	0.05869797482358379	0.06937632234829369	0.05817099187589553	0.06374079098171857	0.06507479354698856	0.07433799157624865	0.06664260719445073	0.06798388439843857	0.09538868727621728	0.05886511567548174	0.06283327503709155	0.07355000884378805	0.08290659858493443	0.08010649636732332	0.08879900237400534	0.07464996993225712	0.0632480306555268	0.07882406563043144	0.09996022129085838	0.08426028989176473	0.07928635345499978	0.10932373800770155	0.0833637617015894	0.06830012538441112	0.09363178346724396	0.06831553827613206	0.080973660871688	0.080973660871688	0.080973660871688	0.080973660871688
0.1012936519329875	0.09366148414496785	0.09940357542549962	0.13387767952299523	0.09958597622305865	0.11400396883005086	0.10828304053052983	0.1639751313434859	0.12057073360282448	0.09102328023542544	0.12013504281069318	0.13089780790021496	0.11720748470487401	0.11270072690536342	0.11333710658467747	0.12345238561613256	0.11456643058317559	0.15499784209833395	0.10993853951105378	0.1183661874535378	0.11008308817990961	0.09512860082629207	0.16475307419767732	0.18102771574481644	0.12477381684396258	0.1549100579894587	0.13120287020681926	0.15926368160812923	0.15761817601942865	0.13438435564287451	0.12519944606682082	0.10066932667427106	0.13474108643112392	0.16847294680435113	0.1394510396402443	0.11768240220334052	0.1386280347335262	0.16458703981773284	0.16827366864961055	0.1613790857097353	0.16118050414052099	0.162670307194025	0.11410704941201671	0.13838867830302087	0.13838867830302087	0.13838867830302087	0.13838867830302087	0.13838867830302087	0.13838867830302087	0.13838867830302087
0.09905849695752347	0.08659620300144581	0.09185219847385005	0.07502740676022135	0.10686690801178486	0.09176595718813223	0.11104490046318115	0.10430177117060634	0.06932129955779803	0.08538259464645903	0.08258600117181077	0.08492005435022201	0.0837530277610164	0.0837530277610164	0.0837530277610164	0.0837530277610164	0.0837530277610164	0.0837530277610164	0.0837530277610164	0.0837530277610164	0.0837530277610164	0.0837530277610164	0.0837530277610164	0.0837530277610164	0.0837530277610164	0.0837530277610164	0.0837530277610164	0.0837530277610164	0.0837530277610164	0.0837530277610164	0.0837530277610164	0.0837530277610164	0.0837530277610164	0.0837530277610164	0.0837530277610164	0.0837530277610164	0.0837530277610164	0.0837530277610164	0.0837530277610164	0.0837530277610164	0.0837530277610164	0.0837530277610164	0.0837530277610164	0.0837530277610164	0.0837530277610164	0.0837530277610164	0.0837530277610164	0.0837530277610164	0.0837530277610164	0.0837530277610164
0.09449679175143712	0.1095352761955643	0.11489193020184006	0.09259668845947455	0.10179106618385968	0.09673409455416358	0.10490050587802119	0.10125696174369994	0.10598172474488586	0.11908246557606136	0.09641087452450087	0.0804373161221742	0.10184337593638566	0.07959693295895831	0.11765011938975842	0.08422198778962432	0.09539564669893984	0.09876282703026136	0.08564513432083457	0.0833323277987677	0.11354891754709022	0.10050202377621469	0.11810867772833696	0.05766491411542715	0.08673855963884747	0.11379909597329142	0.13057815295953568	0.10701463927109431	0.08130011328288889	0.09191475676989665	0.07938466982759125	0.0804195126465355	0.09097525785074757	0.09541408971936932	0.11495417849082665	0.08503636760643363	0.08852519933272716	0.074133671476244	0.10927664063355108	0.11101941140975813	0.09956301158820784	0.10529121149898299	0.10529121149898299	0.10529121149898299	0.10529121149898299	0.10529121149898299	0.10529121149898299	0.10529121149898299	0.10529121149898299	0.10529121149898299
0.050958320740020845	0.05581421867917709	0.04239078776721162	0.06363912688657124	0.05101962032888455	0.04474107846521801	0.04092676556983104	0.05258487082194714	0.05112015229391521	0.052575300121939776	0.051574122430518066	0.06033247964932405	0.053851553527743595	0.056541397593851454	0.07112933689526027	0.06368174904730502	0.059059207625676534	0.05752170632274301	0.054310071510593166	0.05168249200815035	0.047934122993789297	0.05001406557871643	0.062453832030919636	0.06344368470699573	0.05210628557525713	0.0650052451857373	0.048570807045927165	0.07149608291422574	0.0603098026142945	0.05758684520643052	0.06807746373597824	0.06917349335635507	0.053469421261496154	0.06133506182730716	0.05304751524296423	0.061342936627065	0.055452548007671354	0.06250380250788538	0.06791529188488195	0.0554358931962714	0.06586798250596877	0.061868283508258966	0.05237629849447315	0.055018444081992815	0.06649948494810674	0.06075896451504977	0.06075896451504977	0.06075896451504977	0.06075896451504977	0.06075896451504977
0.001261759932709032	0.0	0.1339087179248259	0.1339285714011739	0.0	0.0	0.153781103699633	0.1341506963072683	0.22622054481125017	0.13391865639349687	0.0014916559197947106	0.12876235814137685	0.029984403222699532	0.029993177362557796	0.0	0.0	0.0	0.10717820198322753	0.0	0.2783878766728759	0.00525077693104724	0.00029707980671399254	0.0	0.18156781187910565	0.0	0.13245651814634665	0.0	0.13416164584326795	0.0	0.11528503099298779	0.2086127436697987	0.29531383718957	0.0	0.21496075792708974	0.2235775490746994	0.27313978313508125	0.29263982909777303	0.22609289017635395	0.13384975886861766	0.272222292309416	0.18260866261929318	0.18719783149777613	0.059814826839456665	0.2234895422067395	0.21213913979861806	0.2178143410026788	0.2178143410026788	0.2178143410026788	0.2178143410026788	0.2178143410026788
0.10320161672925192	0.10018682990535382	0.11308142643795173	0.10634561584082104	0.1306325100472988	0.10737905580520514	0.09585469292952159	0.09023867583224988	0.11728472660781121	0.1595130255333306	0.08093933054282104	0.10741959856721374	0.10834403210600561	0.11063340129973387	0.13025061404516336	0.10420648077780446	0.1324241679396185	0.10898490522239372	0.10578136056114006	0.122079053790733	0.14022477826655763	0.16722928597941764	0.12487758768642886	0.11694530370472428	0.1684112692106675	0.11501528220078742	0.11684763121105843	0.13564044170753273	0.10492284237252439	0.1343093407639421	0.12938565658084844	0.12929246222064067	0.08356357431908835	0.12876526470777822	0.13710030098082057	0.12295781725224232	0.13086663426088305	0.1560560234207488	0.1192647821959111	0.11513329679931927	0.1367435969102725	0.12808641189295586	0.12234616327464859	0.1252162875838022	0.1252162875838022	0.1252162875838022	0.1252162875838022	0.1252162875838022	0.1252162875838022	0.1252162875838022
0.0881800634861499	0.08037915921171816	0.07426854119477022	0.07018773626210428	0.08201341998425254	0.09268072205033931	0.086222404150247	0.07248170504555139	0.07563651695494898	0.07527798865932642	0.09174881303352705	0.10605636812751917	0.07885148723232893	0.0725768280706956	0.09707902049741698	0.08577853148405531	0.11247639916788638	0.09399234666657498	0.08030131474553082	0.07162789272982915	0.0821996439085157	0.10139518167385542	0.06324950907357987	0.07654949078704604	0.08272184554433722	0.08832883655218882	0.10377722480720973	0.08257117870196526	0.08929058189419092	0.09147159937928291	0.08674848193285638	0.09658148026421931	0.06960650567913064	0.09663735053829074	0.07852670319759066	0.07551103793032356	0.11713093749000499	0.09337293345943892	0.06075221262771028	0.0768208845495986	0.06878654858865443	0.06878654858865443	0.06878654858865443	0.06878654858865443	0.06878654858865443	0.06878654858865443	0.06878654858865443	0.06878654858865443	0.06878654858865443	0.06878654858865443
0.0825478994540971	0.10984030843411435	0.10955390255660488	0.11551891800848066	0.07595187465092074	0.11765514298383362	0.09794309519822436	0.13483430334497884	0.11053423115805398	0.10782763043095908	0.11836151496023287	0.14397535827446487	0.09756390580949215	0.10797385974511321	0.13550526490236867	0.08582675783046527	0.13785986104790024	0.10379507202089432	0.12729957315335086	0.11208885821852566	0.09402884495848658	0.11868967575144193	0.15119189971044927	0.1423340671484258	0.17387864464068217	0.10084188526110012	0.0930396918683476	0.1380843737023057	0.1259093541581999	0.12246342238554786	0.14135095728763333	0.1135137573576855	0.11028976565741427	0.13879798234410262	0.18117285492706975	0.12963322383379958	0.13048169175765845	0.11426168765706446	0.14495156009399943	0.1435154139620725	0.12713815822485988	0.13532678609346618	0.13532678609346618	0.13532678609346618	0.13532678609346618	0.13532678609346618	0.13532678609346618	0.13532678609346618	0.13532678609346618	0.13532678609346618
0.034121826221535465	0.053438663754010886	0.05456973578223152	0.07590158125477227	0.043635407733733776	0.06509695044926218	0.06370168735611709	0.049664375468889674	0.055870017665504444	0.07436868466467678	0.05257283830275986	0.055197641263870494	0.0648743171798516	0.0601062690383681	0.06037756589306471	0.07356265604011664	0.05836900826417142	0.06480790236577826	0.06034249532379144	0.06510633890360815	0.06804911002160784	0.058819950556143995	0.07481557342396772	0.07763513192065255	0.07019998788631539	0.08681818076248513	0.061991438048928496	0.07230890327370235	0.06379252673874841	0.0731391119315096	0.07744071732686872	0.06769822802555282	0.07433069910781978	0.08446345870700922	0.06830364790481387	0.06917028244407032	0.057957004859182024	0.07554782343226393	0.07143512706112778	0.07622854858530931	0.08490491966414386	0.08337332953325499	0.0813929935971194	0.07900342418042289	0.06812246495384804	0.058150676094383194	0.0813479323806658	0.06513786872310968	0.07619938029575585	0.08674847322135354
0.06318488644988611	0.14128707916595787	0.21457211119537836	0.01658498366210204	0.150043198402624	0.2874705286884097	0.18865261096786815	0.18855238219922457	0.24334491353879809	0.15004319840262398	0.21056761858809145	0.11364875657137126	0.23443434722076664	0.12094558031777135	0.15177572231319122	0.20705601713530566	0.20993914711066397	0.1605998328332305	0.12067908260208127	0.17404816952744656	0.1822369084796164	0.23388427244766335	0.15691760936925334	0.258495517303353	0.1838554342050928	0.20025002610795323	0.20529818058885263	0.16233071333117213	0.1902150573564897	0.235186483278341	0.19979753715498752	0.15560491826263462	0.19519776141254164	0.22773441545758843	0.25154083867221566	0.25277491873493324	0.21515789969565605	0.1898585058906076	0.2743024575026668	0.23337419642067891	0.20419491599327771	0.12812931193503316	0.22639920582112213	0.2995703015253221	0.1539539187436173	0.19684333735710818	0.2965704973839991	0.14143671463864865	0.266943689602942	0.17681113992175068
0.12058744488742809	0.12497691844638571	0.1045424342166637	0.14121132482616572	0.11331176555417258	0.09679342976903803	0.12519585786368723	0.11013062178659769	0.08347062831048116	0.10815375178677722	0.1267500620631726	0.11218721820337249	0.13991923845400792	0.10555636065405849	0.11276343997734763	0.12312746539418884	0.09574042215961041	0.09903413414219038	0.11754002537824026	0.0911977543181304	0.14147916008602238	0.14915076239311859	0.11727018000290708	0.11405915643848408	0.13169713972206334	0.11926306488244058	0.12873464737552706	0.1136406539924007	0.13012236388627693	0.12479891306119582	0.10932318752601677	0.11693510023862536	0.09329235899732509	0.12484598416788358	0.09213378586752599	0.12171116630457152	0.11128074969367845	0.1373823856184407	0.1370882312861949	0.12831906948746505	0.1176543286604019	0.14873479525355604	0.10535654992986085	0.1016074913478287	0.11713551867152659	0.10872476999140035	0.10543773200172427	0.12411608297823676	0.11277907809655416	0.13324603955960038
0.0661165064942563	0.06254303730718866	0.07195983895434012	0.0627124648319313	0.060892876411340106	0.05727285486374533	0.06952104916448056	0.05455188441914379	0.060803546341062685	0.060011168063217615	0.06504373273133135	0.05251076924224046	0.06878793181337264	0.059494137558155705	0.07999443908458743	0.06620734573844791	0.06836976594705885	0.0556971905308015	0.057145784268392036	0.05642419418405147	0.06892454708090694	0.06224688277505256	0.045436246490605625	0.07567556738123095	0.0599126845076952	0.0642607326579525	0.05235639948647379	0.07584158553093139	0.059930745437216604	0.07151299632558297	0.07292848579927279	0.055217800466351066	0.07503118275561553	0.06371939431890054	0.06074442854970402	0.07636493077812304	0.06872714029170879	0.05906689483528318	0.05417863944945005	0.04959162504998679	0.06299119900108366	0.08112698004632551	0.0740502895061433	0.08211331848951925	0.06246640033821133	0.0669119472132277	0.08063642817615217	0.0609197799304415	0.05113336364473346	0.08305589399901796
0.0898795142061812	0.08196003580796489	0.07823440842110814	0.1008315365174694	0.06457626642485474	0.09575652868227932	0.07960332556643118	0.0756838450448667	0.11623944638838697	0.0895294708018446	0.08588993392060079	0.09083269112073379	0.08761538177998557	0.08234457157387941	0.09080733621342528	0.08141292316957927	0.08448084265611613	0.0829841322873748	0.097708612836354	0.10230262746253328	0.0815222974598686	0.08432179768197763	0.08299032823354556	0.09036327975615269	0.08919217207711326	0.12153412172907109	0.10566547804603127	0.07988029214279321	0.0990808145513935	0.06761187167868682	0.1013142276027491	0.0880798432309438	0.08915691702601108	0.07585894484346499	0.08691932332347475	0.08707493244121672	0.08101232448061346	0.08684828610467145	0.12234758888749567	0.08371878225938335	0.10786204184513588	0.0868788659680806	0.10676421520206783	0.0925910086666353	0.1008745785441805	0.09325515085807635	0.10328169753571537	0.0864277558137784	0.11496221449254947	0.11652987624078756
0.05392357359834123	0.0553712016039115	0.059427445097226986	0.07630817469196458	0.07085585730007142	0.06926227808149836	0.06594330971942314	0.06414804628391253	0.06911908195583376	0.0657481594708929	0.10264096962118585	0.07950943619790692	0.08233874244841535	0.06939346321750041	0.058733809045879985	0.05967351288782507	0.05153616590952716	0.06188308588175239	0.0640228658222697	0.05665012897917544	0.06964205015476785	0.05706339935797617	0.06204975768769008	0.051476969631632646	0.08848994712928025	0.05348372701799747	0.06926677748468404	0.058426222707639405	0.05752898217476653	0.06662342808723051	0.06277214357453917	0.07273534081679148	0.06677536516287119	0.06446439683448822	0.04890821078892529	0.06405488025251162	0.0648641395542256	0.0789671687587545	0.0627261454273035	0.07714821205807997	0.07667793686795603	0.06860265170763118	0.0551164233641147	0.061859537535872935	0.061859537535872935	0.061859537535872935	0.061859537535872935	0.061859537535872935	0.061859537535872935	0.061859537535872935
0.11674460745800595	0.07058093289617266	0.09325945314911305	0.0746939457833961	0.09822464216788507	0.10388508102773071	0.09107406654236146	0.08936380927692321	0.08208484068618113	0.09972213782217353	0.09739611825220455	0.09855912803718904	0.09855912803718904	0.09855912803718904	0.09855912803718904	0.09855912803718904	0.09855912803718904	0.09855912803718904	0.09855912803718904	0.09855912803718904	0.09855912803718904	0.09855912803718904	0.09855912803718904	0.09855912803718904	0.09855912803718904	0.09855912803718904	0.09855912803718904	0.09855912803718904	0.09855912803718904	0.09855912803718904	0.09855912803718904	0.09855912803718904	0.09855912803718904	0.09855912803718904	0.09855912803718904	0.09855912803718904	0.09855912803718904	0.09855912803718904	0.09855912803718904	0.09855912803718904	0.09855912803718904	0.09855912803718904	0.09855912803718904	0.09855912803718904	0.09855912803718904	0.09855912803718904	0.09855912803718904	0.09855912803718904	0.09855912803718904	0.09855912803718904
0.07125785085750787	0.09208194915927727	0.07657243626928095	0.08874476221457894	0.0895818919321945	0.10612340431416017	0.09785264812317733	0.09785264812317733	0.09785264812317733	0.09785264812317733	0.09785264812317733	0.09785264812317733	0.09785264812317733	0.09785264812317733	0.09785264812317733	0.09785264812317733	0.09785264812317733	0.09785264812317733	0.09785264812317733	0.09785264812317733	0.09785264812317733	0.09785264812317733	0.09785264812317733	0.09785264812317733	0.09785264812317733	0.09785264812317733	0.09785264812317733	0.09785264812317733	0.09785264812317733	0.09785264812317733	0.09785264812317733	0.09785264812317733	0.09785264812317733	0.09785264812317733	0.09785264812317733	0.09785264812317733	0.09785264812317733	0.09785264812317733	0.09785264812317733	0.09785264812317733	0.09785264812317733	0.09785264812317733	0.09785264812317733	0.09785264812317733	0.09785264812317733	0.09785264812317733	0.09785264812317733	0.09785264812317733	0.09785264812317733	0.09785264812317733
0.1255825278272617	0.1587067989677837	0.08221959892754929	0.11550171193707386	0.13295596404838747	0.09942113545616339	0.13860970805137954	0.1088716701606612	0.1275859899910441	0.1156548310748719	0.08507402080644344	0.12925378800747772	0.12077680278088224	0.13937064608001845	0.12893609254446334	0.11895500929094083	0.1790387575980975	0.14611935285810235	0.10986520615250725	0.12395297078992507	0.19722134535432312	0.1787173193206213	0.1771655991169257	0.16195985444201783	0.18113753024629764	0.24078228952511083	0.17529894187190317	0.1672452571464682	0.19799446565127762	0.18867820674338082	0.1447216375712153	0.15949815753081767	0.21198625779864722	0.1908629507455625	0.1784232664146261	0.16301013269581713	0.17071669955522162	0.17071669955522162	0.17071669955522162	0.17071669955522162	0.17071669955522162	0.17071669955522162	0.17071669955522162	0.17071669955522162	0.17071669955522162	0.17071669955522162	0.17071669955522162	0.17071669955522162	0.17071669955522162	0.17071669955522162
0.07007501296158396	0.06367873242279946	0.057543222114821234	0.06287029283976375	0.061938132596775365	0.060468951930500836	0.05686869715754243	0.05909212660102664	0.05706765264789507	0.0688945774476864	0.0595757735571854	0.03797653623200319	0.06908505407106107	0.058653289610743224	0.05502693362450047	0.07292968506187526	0.04921440513779017	0.04944764948150618	0.0514623668504264	0.06595437647697201	0.05606571235756274	0.060688420248306695	0.06175657248864526	0.0640067411561086	0.061840868769783036	0.05806332400199147	0.059576729687518065	0.058820026844754764	0.058820026844754764	0.058820026844754764	0.058820026844754764	0.058820026844754764	0.058820026844754764	0.058820026844754764	0.058820026844754764	0.058820026844754764	0.058820026844754764	0.058820026844754764	0.058820026844754764	0.058820026844754764	0.058820026844754764	0.058820026844754764	0.058820026844754764	0.058820026844754764	0.058820026844754764	0.058820026844754764	0.058820026844754764	0.058820026844754764	0.058820026844754764	0.058820026844754764
0.08522681801245117	0.07084538711610637	0.07937475292093782	0.08247293094413931	0.07059973458207294	0.0848142923759724	0.07749139310483769	0.08433243604132834	0.06973216496612301	0.07492969648359388	0.05855077488296605	0.07482359162730211	0.07752726618342569	0.08249035108575516	0.0985493929398147	0.0673895209931056	0.07965965993985434	0.06769736285785327	0.0655291351079503	0.07931403094584027	0.07242158302689529	0.07242158302689529	0.07242158302689529	0.07242158302689529	0.07242158302689529	0.07242158302689529	0.07242158302689529	0.07242158302689529	0.07242158302689529	0.07242158302689529	0.07242158302689529	0.07242158302689529	0.07242158302689529	0.07242158302689529	0.07242158302689529	0.07242158302689529	0.07242158302689529	0.07242158302689529	0.07242158302689529	0.07242158302689529	0.07242158302689529	0.07242158302689529	0.07242158302689529	0.07242158302689529	0.07242158302689529	0.07242158302689529	0.07242158302689529	0.07242158302689529	0.07242158302689529	0.07242158302689529
0.06472189165007804	0.058755366328949864	0.05112384073080964	0.05347677037295001	0.05175519750787401	0.04898411312854782	0.05445486876532539	0.043847294215594045	0.049640930396202154	0.054072000835389086	0.044791603628631695	0.043523427188824834	0.04733207907709838	0.055714205368802665	0.038485716597723575	0.047489418326506175	0.047277069812223765	0.055846117783738825	0.05533088253546676	0.055579419458122246	0.045436326276832306	0.051822894201596845	0.05502461958646957	0.048639933337739784	0.0445202933711387	0.05909119912801795	0.053505165353724196	0.04915186492379039	0.052626586588756415	0.04752846608410594	0.04652809052134725	0.0537088839811208	0.044784883225294767	0.05496669169072585	0.053986971540398096	0.05076811135070514	0.05870010050270903	0.05473410592670709	0.05473410592670709	0.05473410592670709	0.05473410592670709	0.05473410592670709	0.05473410592670709	0.05473410592670709	0.05473410592670709	0.05473410592670709	0.05473410592670709	0.05473410592670709	0.05473410592670709	0.05473410592670709
0.06890208155244791	0.07168801026726285	0.0933405921968838	0.07483526476889876	0.05397185190731523	0.06945244498754151	0.0734102192020132	0.08202617971313707	0.06719600495367767	0.07964585603920259	0.06891512157607034	0.09045524361561672	0.06460019256957933	0.061346463275100745	0.06203569373121253	0.08490295520941443	0.07029032930924586	0.054477274400109306	0.07692175522055379	0.07671628263634363	0.07759742708108767	0.06471520572580108	0.08726450799106908	0.07518612454755548	0.07408805147630781	0.07771524702322122	0.09756156748297387	0.05395647510485102	0.062156137312227765	0.07263625372338423	0.06717067422589422	0.07487628936212133	0.07102348179400778	0.07102348179400778	0.07102348179400778	0.07102348179400778	0.07102348179400778	0.07102348179400778	0.07102348179400778	0.07102348179400778	0.07102348179400778	0.07102348179400778	0.07102348179400778	0.07102348179400778	0.07102348179400778	0.07102348179400778	0.07102348179400778	0.07102348179400778	0.07102348179400778	0.07102348179400778
0.1397639370708752	0.16175980715701305	0.17638725325774493	0.107469895441613	0.1787055336260507	0.17897363277205577	0.14306284836661776	0.14048129542660173	0.1497636541470935	0.17219671950959772	0.16228969321314293	0.1694480902285881	0.13956446367652747	0.1635000671803786	0.23315828370020808	0.17407378891936068	0.17523844721253193	0.21287914851076148	0.18766191551853148	0.1516592916391126	0.17784125908093243	0.15060917760299644	0.18810540330728764	0.17956179004014972	0.19893876073588718	0.1551369023105597	0.23241528895140706	0.15846466752679558	0.22028021059216515	0.16457105756406556	0.18709836598796106	0.1917853121328543	0.18493394099235927	0.18357888995892271	0.18425641547564098	0.18425641547564098	0.18425641547564098	0.18425641547564098	0.18425641547564098	0.18425641547564098	0.18425641547564098	0.18425641547564098	0.18425641547564098	0.18425641547564098	0.18425641547564098	0.18425641547564098	0.18425641547564098	0.18425641547564098	0.18425641547564098	0.18425641547564098
0.08749683502127933	0.06977236245789646	0.06738368936685322	0.05650095728397254	0.0872263646436058	0.06668814523311732	0.05374318973470322	0.06120953911831107	0.05231717094020611	0.05901387550784258	0.05187380823873485	0.06127695025766016	0.05516788968712635	0.060520130201069326	0.06757193839478355	0.059155513713122734	0.05109638266270644	0.06626384778306217	0.06523918963709589	0.07342422432311159	0.0666078773806372	0.05195500564938402	0.0592814415150106	0.0592814415150106	0.0592814415150106	0.0592814415150106	0.0592814415150106	0.0592814415150106	0.0592814415150106	0.0592814415150106	0.0592814415150106	0.0592814415150106	0.0592814415150106	0.0592814415150106	0.0592814415150106	0.0592814415150106	0.0592814415150106	0.0592814415150106	0.0592814415150106	0.0592814415150106	0.0592814415150106	0.0592814415150106	0.0592814415150106	0.0592814415150106	0.0592814415150106	0.0592814415150106	0.0592814415150106	0.0592814415150106	0.0592814415150106	0.0592814415150106
0.13499046122176311	0.0855320213705873	0.08653448530709712	0.06977552227689175	0.08140379126261538	0.08555585106579845	0.09770558912042598	0.129097660625028	0.12666683416754468	0.12038331950955372	0.08567474466107533	0.06417164183407817	0.09176595145454455	0.15443929761034814	0.09072428455870442	0.15171101862083644	0.09415250746674818	0.12992228161418445	0.11115250084833207	0.1374005462048295	0.1410762632278502	0.16115215457867213	0.19211674920314517	0.1458099067228072	0.10761706170550855	0.14712619939154606	0.14053157645636416	0.14744989514334597	0.17479102028011545	0.19210883732941758	0.19236428721190676	0.1842518005567412	0.1412250971903171	0.16164697926556368	0.16277422500817043	0.21497078960222574	0.15533941865448997	0.1653963523029923	0.1500596362420859	0.1168894616001535	0.1505638722701156	0.13372666693513455	0.13372666693513455	0.13372666693513455	0.13372666693513455	0.13372666693513455	0.13372666693513455	0.13372666693513455	0.13372666693513455	0.13372666693513455
0.08653637238168303	0.08527527925230487	0.0828075138295229	0.07056618920201227	0.06913686487749318	0.07541814017415135	0.07828603932549612	0.06537927717866089	0.07747156127655205	0.08981489426903691	0.07910640001329639	0.0741756236449755	0.08441578109817971	0.07944417025128386	0.09018032858277483	0.08965400650541946	0.08334701420134998	0.08022730412251461	0.06603045666641782	0.07135805479514074	0.07374124006258219	0.07539789402052677	0.08653652909147616	0.08159421099086292	0.07661565933590098	0.07910493516338195	0.07910493516338195	0.07910493516338195	0.07910493516338195	0.07910493516338195	0.07910493516338195	0.07910493516338195	0.07910493516338195	0.07910493516338195	0.07910493516338195	0.07910493516338195	0.07910493516338195	0.07910493516338195	0.07910493516338195	0.07910493516338195	0.07910493516338195	0.07910493516338195	0.07910493516338195	0.07910493516338195	0.07910493516338195	0.07910493516338195	0.07910493516338195	0.07910493516338195	0.07910493516338195	0.07910493516338195
0.17633974538291272	0.1298675849580591	0.13003984851848513	0.12705971872833058	0.15291669583340184	0.13475358287398007	0.146148992405188	0.1343247978936043	0.1790537746296436	0.09969926990702666	0.16144367959408495	0.11660320060482303	0.1383578754876051	0.14988215876226998	0.12966537012652338	0.13694357890466274	0.18334360323236118	0.14998855630268726	0.1669603425792432	0.14144781488475192	0.13716752614372166	0.1375949176299684	0.11681722512737482	0.14829051835043422	0.14181030190875143	0.12743182482253929	0.14841555262730668	0.18100789998168873	0.1849757209851765	0.16537848370337255	0.17517710234427453	0.17517710234427453	0.17517710234427453	0.17517710234427453	0.17517710234427453	0.17517710234427453	0.17517710234427453	0.17517710234427453	0.17517710234427453	0.17517710234427453	0.17517710234427453	0.17517710234427453	0.17517710234427453	0.17517710234427453	0.17517710234427453	0.17517710234427453	0.17517710234427453	0.17517710234427453	0.17517710234427453	0.17517710234427453
0.08344899033638874	0.05841354951963847	0.06745933674022205	0.06848322654760952	0.05984601943168852	0.06934750310343221	0.06810301342093983	0.07604906680889036	0.07613902033563957	0.05876331368211948	0.06205949042196445	0.07807494699130031	0.06815271313811672	0.06978548912271822	0.047377364045015365	0.06633870481885511	0.06451775458225122	0.07053950853794813	0.06752863156009968	0.06752863156009968	0.06752863156009968	0.06752863156009968	0.06752863156009968	0.06752863156009968	0.06752863156009968	0.06752863156009968	0.06752863156009968	0.06752863156009968	0.06752863156009968	0.06752863156009968	0.06752863156009968	0.06752863156009968	0.06752863156009968	0.06752863156009968	0.06752863156009968	0.06752863156009968	0.06752863156009968	0.06752863156009968	0.06752863156009968	0.06752863156009968	0.06752863156009968	0.06752863156009968	0.06752863156009968	0.06752863156009968	0.06752863156009968	0.06752863156009968	0.06752863156009968	0.06752863156009968	0.06752863156009968	0.06752863156009968
0.0793031538238887	0.06952654814573624	0.06318013190772381	0.08454084085277508	0.07787323840794885	0.0850991070955945	0.07424063363868548	0.06761700935785661	0.07377908883031552	0.0739943746693365	0.07132220363701074	0.07025696434543253	0.06886098484818819	0.07638149620658133	0.06884059680885685	0.06819050680416543	0.06850068721622368	0.0748936580661615	0.08134918431414066	0.07643209781048549	0.0657467934361528	0.07765363078705638	0.07617836333758947	0.07315678657942767	0.06810981970193873	0.06722624995843804	0.07981964335117721	0.09052631931689369	0.08103360902239584	0.08577996416964476	0.08577996416964476	0.08577996416964476	0.08577996416964476	0.08577996416964476	0.08577996416964476	0.08577996416964476	0.08577996416964476	0.08577996416964476	0.08577996416964476	0.08577996416964476	0.08577996416964476	0.08577996416964476	0.08577996416964476	0.08577996416964476	0.08577996416964476	0.08577996416964476	0.08577996416964476	0.08577996416964476	0.08577996416964476	0.08577996416964476
0.09778806708878243	0.07151441608669723	0.08433141572577965	0.09419474251705627	0.08881344528989442	0.1111475125086657	0.12540701979308289	0.11185074141424133	0.08292836586147152	0.09220976341203517	0.09297201336421249	0.13370002477045767	0.12077739490492931	0.09884690043476228	0.11615992727194017	0.10821946294839582	0.10567579987631856	0.10450443716284148	0.10471088008246937	0.07354651079394303	0.08126714554283544	0.09373607453062303	0.08750161003672922	0.08750161003672922	0.08750161003672922	0.08750161003672922	0.08750161003672922	0.08750161003672922	0.08750161003672922	0.08750161003672922	0.08750161003672922	0.08750161003672922	0.08750161003672922	0.08750161003672922	0.08750161003672922	0.08750161003672922	0.08750161003672922	0.08750161003672922	0.08750161003672922	0.08750161003672922	0.08750161003672922	0.08750161003672922	0.08750161003672922	0.08750161003672922	0.08750161003672922	0.08750161003672922	0.08750161003672922	0.08750161003672922	0.08750161003672922	0.08750161003672922
0.06622217364317075	0.07394896066145196	0.0697600174484979	0.05797705144724237	0.0696410139341932	0.07378990613072305	0.07051945536125434	0.05390666901168751	0.07151237103197995	0.07270190295219693	0.06534914288463542	0.06371146815889853	0.06729363402449594	0.07496587772906707	0.06321959736543592	0.06222747417203009	0.06468918800506741	0.062095889820930464	0.0625713464466349	0.06890882213204196	0.06226712097960842	0.07503872387290071	0.07082138880476978	0.07426128639916854	0.07159260978028634	0.06783376099603929	0.0697131853881628	0.0697131853881628	0.0697131853881628	0.0697131853881628	0.0697131853881628	0.0697131853881628	0.0697131853881628	0.0697131853881628	0.0697131853881628	0.0697131853881628	0.0697131853881628	0.0697131853881628	0.0697131853881628	0.0697131853881628	0.0697131853881628	0.0697131853881628	0.0697131853881628	0.0697131853881628	0.0697131853881628	0.0697131853881628	0.0697131853881628	0.0697131853881628	0.0697131853881628	0.0697131853881628
0.09383480766405207	0.0715211562721092	0.07562052907569784	0.06428521160446403	0.09022078998391815	0.08143582247586068	0.08554785847325311	0.0965977484294934	0.07739152169931424	0.09720646420388437	0.08907383207846438	0.08211928330317589	0.09121752799507588	0.0982150906813423	0.08866150801073251	0.09350741164308785	0.08029682682217637	0.0917715095469282	0.08019762720378755	0.10130275810779699	0.08682847490643922	0.10261931067418453	0.09066342354233312	0.09112135294473218	0.09089238824353264	0.09089238824353264	0.09089238824353264	0.09089238824353264	0.09089238824353264	0.09089238824353264	0.09089238824353264	0.09089238824353264	0.09089238824353264	0.09089238824353264	0.09089238824353264	0.09089238824353264	0.09089238824353264	0.09089238824353264	0.09089238824353264	0.09089238824353264	0.09089238824353264	0.09089238824353264	0.09089238824353264	0.09089238824353264	0.09089238824353264	0.09089238824353264	0.09089238824353264	0.09089238824353264	0.09089238824353264	0.09089238824353264
0.08297430890304557	0.06710828445776879	0.08753169367326591	0.08484195374385642	0.068151518623827	0.0705645161767304	0.07722253884172582	0.07218169863038053	0.06278385181335516	0.0937124944688504	0.07158572835638502	0.0750199105670515	0.06915500663879381	0.0709817007175357	0.06765186449889253	0.06115316530186899	0.061755036777164	0.04666759976343146	0.06946065236207434	0.07365897900731705	0.0820185295321234	0.07272396378823542	0.07147964695743274	0.07230658727551649	0.07189311711647461	0.07189311711647461	0.07189311711647461	0.07189311711647461	0.07189311711647461	0.07189311711647461	0.07189311711647461	0.07189311711647461	0.07189311711647461	0.07189311711647461	0.07189311711647461	0.07189311711647461	0.07189311711647461	0.07189311711647461	0.07189311711647461	0.07189311711647461	0.07189311711647461	0.07189311711647461	0.07189311711647461	0.07189311711647461	0.07189311711647461	0.07189311711647461	0.07189311711647461	0.07189311711647461	0.07189311711647461	0.07189311711647461
0.04314299138967718	0.03738899781904046	0.03792755913160414	0.03222761752109234	0.04523326920110594	0.03708471451329759	0.05162177959307913	0.03396544417735992	0.03992519401210762	0.04137203440662325	0.04137602151498844	0.0404321259363512	0.03985539711533937	0.04767101279556145	0.042474846849374345	0.05499035925327358	0.038831935959961275	0.03310014760338191	0.04976059183949638	0.037893223639049074	0.035635829742124835	0.043842651250284526	0.04030717051884081	0.042074910884562666	0.042074910884562666	0.042074910884562666	0.042074910884562666	0.042074910884562666	0.042074910884562666	0.042074910884562666	0.042074910884562666	0.042074910884562666	0.042074910884562666	0.042074910884562666	0.042074910884562666	0.042074910884562666	0.042074910884562666	0.042074910884562666	0.042074910884562666	0.042074910884562666	0.042074910884562666	0.042074910884562666	0.042074910884562666	0.042074910884562666	0.042074910884562666	0.042074910884562666	0.042074910884562666	0.042074910884562666	0.042074910884562666	0.042074910884562666
0.06421803061992516	0.06897601402765888	0.05771750982117531	0.05864011424078465	0.06383707227912674	0.07327842982722606	0.07492930361856413	0.07373259915989516	0.07919633737108024	0.06775388653710819	0.07161944428394608	0.07537436864009292	0.06012602066834575	0.07021219030675648	0.0768887279163976	0.06474432994244182	0.057260442259540384	0.07513860166869386	0.05805400087420304	0.06309499305692494	0.05803544155879406	0.05728456888680225	0.06134700548005465	0.06517657922319217	0.06326179235162341	0.06326179235162341	0.06326179235162341	0.06326179235162341	0.06326179235162341	0.06326179235162341	0.06326179235162341	0.06326179235162341	0.06326179235162341	0.06326179235162341	0.06326179235162341	0.06326179235162341	0.06326179235162341	0.06326179235162341	0.06326179235162341	0.06326179235162341	0.06326179235162341	0.06326179235162341	0.06326179235162341	0.06326179235162341	0.06326179235162341	0.06326179235162341	0.06326179235162341	0.06326179235162341	0.06326179235162341	0.06326179235162341
0.07437896404422423	0.057114371027086296	0.06743935518460546	0.05888890754378346	0.07994585209549963	0.05913189173993184	0.06237528551834331	0.05795353231431132	0.05395417478652851	0.06465196837952288	0.056189578613484455	0.05598819534083041	0.06295577622357454	0.051946665406048594	0.08078196689869578	0.060257181081828856	0.06339255505642316	0.05767107803153529	0.06498484603095142	0.06680060457030769	0.07262404912330517	0.046083023892631	0.06021036223266281	0.06347943908867544	0.06785553242658149	0.07355472344973003	0.07593100552638497	0.05508169665191415	0.0721596809819734	0.06393571377116487	0.06804769737656914	0.06804769737656914	0.06804769737656914	0.06804769737656914	0.06804769737656914	0.06804769737656914	0.06804769737656914	0.06804769737656914	0.06804769737656914	0.06804769737656914	0.06804769737656914	0.06804769737656914	0.06804769737656914	0.06804769737656914	0.06804769737656914	0.06804769737656914	0.06804769737656914	0.06804769737656914	0.06804769737656914	0.06804769737656914
0.05669737493763292	0.052291841257340675	0.05908802646991325	0.05931502329436259	0.05869778764298515	0.05991155195811005	0.0529977083219995	0.05592609414667502	0.045744615626948266	0.06445593214466057	0.056504536912958314	0.06232729970286197	0.047237035809211396	0.05667405280476332	0.05831291991604673	0.05092659763103428	0.06266545727589531	0.048409494848102974	0.05287497836315567	0.05595679128277025	0.056631553082309	0.04900376116877774	0.05653656556253681	0.0497364869765158	0.04824912871677896	0.055338890968575354	0.06269025881071996	0.04701520936122251	0.05935091794563042	0.05661327027625291	0.04633605756543518	0.05147466392084404	0.05147466392084404	0.05147466392084404	0.05147466392084404	0.05147466392084404	0.05147466392084404	0.05147466392084404	0.05147466392084404	0.05147466392084404	0.05147466392084404	0.05147466392084404	0.05147466392084404	0.05147466392084404	0.05147466392084404	0.05147466392084404	0.05147466392084404	0.05147466392084404	0.05147466392084404	0.05147466392084404
0.05872724946746638	0.057046515789987685	0.05017356494956363	0.06924464948372037	0.04983192777716546	0.06272752697393591	0.05895565834410774	0.0713200800783185	0.07132894580403255	0.07128306842451558	0.0637280261275711	0.08539584457408575	0.06681398547931433	0.06884461521165892	0.07581951982249142	0.08033876497963623	0.08235733770591219	0.08022756312982612	0.09392329618835676	0.10125907373758687	0.08336545733636774	0.06246978421035441	0.07603691080206806	0.10045308961777698	0.09098114558497418	0.08598810613926144	0.08613021290768752	0.08290947153292318	0.07086431398948699	0.0731785913095509	0.07202145264951894	0.07202145264951894	0.07202145264951894	0.07202145264951894	0.07202145264951894	0.07202145264951894	0.07202145264951894	0.07202145264951894	0.07202145264951894	0.07202145264951894	0.07202145264951894	0.07202145264951894	0.07202145264951894	0.07202145264951894	0.07202145264951894	0.07202145264951894	0.07202145264951894	0.07202145264951894	0.07202145264951894	0.07202145264951894
0.0594198367550739	0.06185582553269127	0.05415360070936612	0.058555508352321296	0.0831731954262425	0.05535632275748332	0.07948584330811995	0.07948666791576581	0.048928760739035425	0.05934265396362469	0.0681722610638914	0.053072706073934585	0.061937315564506476	0.06761457865180186	0.06967771303604162	0.08360450650702032	0.07591025203771681	0.06872481697443861	0.0715793832936979	0.08230684902963381	0.07694311616166585	0.07694311616166585	0.07694311616166585	0.07694311616166585	0.07694311616166585	0.07694311616166585	0.07694311616166585	0.07694311616166585	0.07694311616166585	0.07694311616166585	0.07694311616166585	0.07694311616166585	0.07694311616166585	0.07694311616166585	0.07694311616166585	0.07694311616166585	0.07694311616166585	0.07694311616166585	0.07694311616166585	0.07694311616166585	0.07694311616166585	0.07694311616166585	0.07694311616166585	0.07694311616166585	0.07694311616166585	0.07694311616166585	0.07694311616166585	0.07694311616166585	0.07694311616166585	0.07694311616166585
0.09500125218422009	0.07942396212562457	0.06786565220051803	0.0653808579749262	0.07315128660503799	0.07487699156716712	0.07834918256872514	0.07978021792179955	0.08456880967202207	0.08085007829396182	0.06626255540395823	0.0717933052528541	0.0774242806790674	0.08020573617459312	0.057461567068524774	0.08542278386465282	0.09867510061865845	0.08655041813775322	0.08882214139063238	0.09521220210959272	0.06666916607331144	0.09191314283689452	0.07992560958764638	0.08232400198200535	0.08380771769122757	0.09094631064318315	0.07100621506440645	0.0809762628537948	0.0809762628537948	0.0809762628537948	0.0809762628537948	0.0809762628537948	0.0809762628537948	0.0809762628537948	0.0809762628537948	0.0809762628537948	0.0809762628537948	0.0809762628537948	0.0809762628537948	0.0809762628537948	0.0809762628537948	0.0809762628537948	0.0809762628537948	0.0809762628537948	0.0809762628537948	0.0809762628537948	0.0809762628537948	0.0809762628537948	0.0809762628537948	0.0809762628537948
0.047103681091897616	0.05498817265701145	0.054446579337926945	0.05495503146100442	0.039276991538208565	0.06773013918342209	0.04949007549028183	0.05624231667029099	0.06024132480641228	0.053706209855954465	0.051729097766795525	0.05043553633747934	0.04748213393173061	0.06143145006954449	0.04975064175956028	0.05997916272211137	0.05268849915336514	0.05996015595503523	0.06733684734582991	0.06658314140347744	0.06150371130917094	0.061697352230291685	0.056231204038948115	0.0505070102612642	0.04499501751624582	0.061386209175659165	0.06645121103261532	0.0640523798422923	0.05267729275215403	0.05631009861330779	0.040365604552804135	0.06575316598648784	0.053059385269645994	0.053059385269645994	0.053059385269645994	0.053059385269645994	0.053059385269645994	0.053059385269645994	0.053059385269645994	0.053059385269645994	0.053059385269645994	0.053059385269645994	0.053059385269645994	0.053059385269645994	0.053059385269645994	0.053059385269645994	0.053059385269645994	0.053059385269645994	0.053059385269645994	0.053059385269645994
0.12520825851753864	0.1155879692425351	0.17250015729138848	0.15879141163845797	0.15062920219171752	0.02138843646923859	0.1846709234644337	0.1323446230489714	0.18660358794277834	0.20017041212063935	0.15536449687008647	0.26362859475800593	0.1913715493023417	0.15751464286249817	0.19491580627275912	0.17621522456762864	0.17621522456762864	0.17621522456762864	0.17621522456762864	0.17621522456762864	0.17621522456762864	0.17621522456762864	0.17621522456762864	0.17621522456762864	0.17621522456762864	0.17621522456762864	0.17621522456762864	0.17621522456762864	0.17621522456762864	0.17621522456762864	0.17621522456762864	0.17621522456762864	0.17621522456762864	0.17621522456762864	0.17621522456762864	0.17621522456762864	0.17621522456762864	0.17621522456762864	0.17621522456762864	0.17621522456762864	0.17621522456762864	0.17621522456762864	0.17621522456762864	0.17621522456762864	0.17621522456762864	0.17621522456762864	0.17621522456762864	0.17621522456762864	0.17621522456762864	0.17621522456762864
0.06086381750585931	0.06207601596394604	0.06569672585326407	0.06379179588156995	0.05122864249219999	0.050285294516872726	0.06032334244623469	0.05251913945890397	0.061409023142563524	0.0628774070415027	0.0539667837220316	0.061476847983482186	0.05441862814781427	0.05560470294567774	0.05575360186836275	0.06510081111894314	0.061317567174223556	0.06214378943113315	0.05439826894698225	0.062298294729641414	0.05668761786801662	0.050877455891812834	0.060893612576096566	0.06598504809110962	0.0634393303336031	0.0634393303336031	0.0634393303336031	0.0634393303336031	0.0634393303336031	0.0634393303336031	0.0634393303336031	0.0634393303336031	0.0634393303336031	0.0634393303336031	0.0634393303336031	0.0634393303336031	0.0634393303336031	0.0634393303336031	0.0634393303336031	0.0634393303336031	0.0634393303336031	0.0634393303336031	0.0634393303336031	0.0634393303336031	0.0634393303336031	0.0634393303336031	0.0634393303336031	0.0634393303336031	0.0634393303336031	0.0634393303336031
0.09627842878491728	0.07896008172251269	0.08662729586073148	0.08691752529017895	0.15309826808907093	0.1047177110747875	0.08860606574699238	0.10117453105713124	0.10093059643509884	0.11094202976256265	0.11486199627256521	0.1249261192390193	0.10572055555721685	0.11122829581525791	0.14003571239028825	0.13761144454884885	0.12288310858038624	0.10424590163138157	0.10735098747995674	0.11212057567418127	0.1134039633375075	0.14246335336648064	0.09754774980894095	0.1219412259046597	0.10974448785680031	0.10974448785680031	0.10974448785680031	0.10974448785680031	0.10974448785680031	0.10974448785680031	0.10974448785680031	0.10974448785680031	0.10974448785680031	0.10974448785680031	0.10974448785680031	0.10974448785680031	0.10974448785680031	0.10974448785680031	0.10974448785680031	0.10974448785680031	0.10974448785680031	0.10974448785680031	0.10974448785680031	0.10974448785680031	0.10974448785680031	0.10974448785680031	0.10974448785680031	0.10974448785680031	0.10974448785680031	0.10974448785680031
0.08234495297801085	0.09033667764701617	0.0895327687758432	0.08351946108856576	0.08289232795219445	0.1006049291198218	0.09489363383374828	0.07233400007360476	0.08593874878569634	0.08894077560047516	0.06670940413777571	0.09406497440231246	0.11979200581325808	0.11585478374881626	0.0987974870875939	0.08487832429842568	0.11422865221918059	0.10453909944395015	0.09654537085582438	0.07934546611969293	0.09685897795232246	0.0894602912434468	0.10084521787688057	0.11349657939252722	0.09843931233345034	0.10247434840229866	0.08652423245530934	0.09801612019624786	0.09801160355254675	0.0931174806609446	0.09556454210674567	0.09556454210674567	0.09556454210674567	0.09556454210674567	0.09556454210674567	0.09556454210674567	0.09556454210674567	0.09556454210674567	0.09556454210674567	0.09556454210674567	0.09556454210674567	0.09556454210674567	0.09556454210674567	0.09556454210674567	0.09556454210674567	0.09556454210674567	0.09556454210674567	0.09556454210674567	0.09556454210674567	0.09556454210674567
0.049744423955741426	0.06110020475052907	0.06014702536419529	0.05195910029623493	0.042846589623971136	0.058218593588168464	0.05544051009154589	0.0639005451481336	0.06054436362121651	0.05624414977968313	0.057124513496523754	0.057961599177137994	0.10009790672013057	0.07902975294863429	0.07902975294863429	0.07902975294863429	0.07902975294863429	0.07902975294863429	0.07902975294863429	0.07902975294863429	0.07902975294863429	0.07902975294863429	0.07902975294863429	0.07902975294863429	0.07902975294863429	0.07902975294863429	0.07902975294863429	0.07902975294863429	0.07902975294863429	0.07902975294863429	0.07902975294863429	0.07902975294863429	0.07902975294863429	0.07902975294863429	0.07902975294863429	0.07902975294863429	0.07902975294863429	0.07902975294863429	0.07902975294863429	0.07902975294863429	0.07902975294863429	0.07902975294863429	0.07902975294863429	0.07902975294863429	0.07902975294863429	0.07902975294863429	0.07902975294863429	0.07902975294863429	0.07902975294863429	0.07902975294863429
0.12009083108820658	0.07540028274373826	0.08248121002552686	0.08604679899187433	0.08574610083397531	0.07247499775087071	0.09867778697473875	0.09367245580552906	0.07927700429770577	0.08468906950281932	0.09505090496894625	0.08027751694427901	0.07277785351655236	0.08332806754981759	0.09452067279496898	0.07523733241192748	0.0938878303004546	0.06625908832704923	0.07217009833806849	0.07226517042408047	0.081579765479894	0.08611860184476146	0.09364233954807134	0.06276170366360705	0.08675059421793463	0.07475614894077084	0.07475614894077084	0.07475614894077084	0.07475614894077084	0.07475614894077084	0.07475614894077084	0.07475614894077084	0.07475614894077084	0.07475614894077084	0.07475614894077084	0.07475614894077084	0.07475614894077084	0.07475614894077084	0.07475614894077084	0.07475614894077084	0.07475614894077084	0.07475614894077084	0.07475614894077084	0.07475614894077084	0.07475614894077084	0.07475614894077084	0.07475614894077084	0.07475614894077084	0.07475614894077084	0.07475614894077084
0.06802604653330302	0.05018869029684544	0.06705889749428724	0.057637291626837964	0.06929706191235503	0.05947542486261859	0.061252704829105845	0.0516190087295747	0.056504652861801466	0.06072742588924403	0.0606615143023626	0.05522113658263849	0.05509623125921666	0.06588181885883249	0.06258048369441095	0.07299364327659641	0.052992465337727016	0.06026636226526526	0.05585667920373521	0.051412684792998	0.0739506810617651	0.0761404327448829	0.04814301150216278	0.06299219972110179	0.04891996218031056	0.11447937640964717	0.08169966929497886	0.08169966929497886	0.08169966929497886	0.08169966929497886	0.08169966929497886	0.08169966929497886	0.08169966929497886	0.08169966929497886	0.08169966929497886	0.08169966929497886	0.08169966929497886	0.08169966929497886	0.08169966929497886	0.08169966929497886	0.08169966929497886	0.08169966929497886	0.08169966929497886	0.08169966929497886	0.08169966929497886	0.08169966929497886	0.08169966929497886	0.08169966929497886	0.08169966929497886	0.08169966929497886
0.09060242703703476	0.09758292296543326	0.14277883073527797	0.14805662118779797	0.12769349424076346	0.12597525221835446	0.12334190554553719	0.10771173322245217	0.09587293987571499	0.15095516864604636	0.14706469910420694	0.13586126529268364	0.09520259134966869	0.16749071856704598	0.10954789378801219	0.13702644398270447	0.11769470557752415	0.1501968284160122	0.17099384190317413	0.1352696830480461	0.1514049926736126	0.12524750755620065	0.19688354930888102	0.14275602439219406	0.14060271138484887	0.13298672493572053	0.1367947181602847	0.1367947181602847	0.1367947181602847	0.1367947181602847	0.1367947181602847	0.1367947181602847	0.1367947181602847	0.1367947181602847	0.1367947181602847	0.1367947181602847	0.1367947181602847	0.1367947181602847	0.1367947181602847	0.1367947181602847	0.1367947181602847	0.1367947181602847	0.1367947181602847	0.1367947181602847	0.1367947181602847	0.1367947181602847	0.1367947181602847	0.1367947181602847	0.1367947181602847	0.1367947181602847
0.04803865460040973	0.03881332861991309	0.03966767319625859	0.048471980523491894	0.037881517325465436	0.04261865092581215	0.04134701335743571	0.04976048174256208	0.05231996838742288	0.043812711815150014	0.06020891864255154	0.044574426993859446	0.046182546155326985	0.04881250068449658	0.05338735358205452	0.0438261608859574	0.0506542050923104	0.05129466470994791	0.046891520664875834	0.05621293537381279	0.044868451433671214	0.055468632818720234	0.06367002675264642	0.05599080818903629	0.038420447475583895	0.04719907053138639	0.042809759003485146	0.042809759003485146	0.042809759003485146	0.042809759003485146	0.042809759003485146	0.042809759003485146	0.042809759003485146	0.042809759003485146	0.042809759003485146	0.042809759003485146	0.042809759003485146	0.042809759003485146	0.042809759003485146	0.042809759003485146	0.042809759003485146	0.042809759003485146	0.042809759003485146	0.042809759003485146	0.042809759003485146	0.042809759003485146	0.042809759003485146	0.042809759003485146	0.042809759003485146	0.042809759003485146
0.07168143549466484	0.07234835692060469	0.07640829536040275	0.0799635237133745	0.08123454057176545	0.0739044942292196	0.06855112604693679	0.08348128751319353	0.06070634643972797	0.059882626655440176	0.0658643107948434	0.07102579519252694	0.08314568126008579	0.07012021165500502	0.08353039205008886	0.07014621699788953	0.07153889567025166	0.07282188163283522	0.0875071004747486	0.07268749104842247	0.06015834950730461	0.0747951501114615	0.0923831179520127	0.08439060325107242	0.09189221770533076	0.08814141047820159	0.08814141047820159	0.08814141047820159	0.08814141047820159	0.08814141047820159	0.08814141047820159	0.08814141047820159	0.08814141047820159	0.08814141047820159	0.08814141047820159	0.08814141047820159	0.08814141047820159	0.08814141047820159	0.08814141047820159	0.08814141047820159	0.08814141047820159	0.08814141047820159	0.08814141047820159	0.08814141047820159	0.08814141047820159	0.08814141047820159	0.08814141047820159	0.08814141047820159	0.08814141047820159	0.08814141047820159
0.102591642638883	0.0930447500910154	0.09302747480092267	0.10427675707107703	0.09697747583114324	0.09207178207923578	0.09829017681439073	0.09461177448335042	0.09365386344798036	0.10625730084330094	0.08616482363184005	0.09134281642788622	0.09365116373232032	0.08327246956893186	0.08851123594950698	0.09536770182093914	0.09997217679185773	0.08595898046278432	0.08808919961594265	0.10188497435425747	0.08112609734055713	0.09770208871646735	0.09089214065269291	0.09494322159430846	0.08928480118569601	0.09211401139000222	0.09211401139000222	0.09211401139000222	0.09211401139000222	0.09211401139000222	0.09211401139000222	0.09211401139000222	0.09211401139000222	0.09211401139000222	0.09211401139000222	0.09211401139000222	0.09211401139000222	0.09211401139000222	0.09211401139000222	0.09211401139000222	0.09211401139000222	0.09211401139000222	0.09211401139000222	0.09211401139000222	0.09211401139000222	0.09211401139000222	0.09211401139000222	0.09211401139000222	0.09211401139000222	0.09211401139000222
0.055749530713041624	0.06248515510887228	0.050029453882650086	0.06550469866407166	0.0533161285978516	0.05436984367076352	0.048019505494304	0.055803641955551306	0.04715201508836115	0.052177217467241424	0.05429971326033684	0.05853432894542448	0.054630667039459374	0.04588822554738827	0.048327234370046546	0.049806538777685753	0.05504921353243717	0.05620901896445361	0.045299926236164155	0.051725385978025125	0.05549159828905631	0.048137578155191346	0.048327286647323296	0.06770715193262282	0.04735341010286479	0.0575302810177438	0.0575302810177438	0.0575302810177438	0.0575302810177438	0.0575302810177438	0.0575302810177438	0.0575302810177438	0.0575302810177438	0.0575302810177438	0.0575302810177438	0.0575302810177438	0.0575302810177438	0.0575302810177438	0.0575302810177438	0.0575302810177438	0.0575302810177438	0.0575302810177438	0.0575302810177438	0.0575302810177438	0.0575302810177438	0.0575302810177438	0.0575302810177438	0.0575302810177438	0.0575302810177438	0.0575302810177438
0.11780354988857798	0.08966998306840981	0.1054154902704701	0.07707804166402855	0.08606016451345118	0.09667748297395148	0.07415485645286776	0.083663029702256	0.08260980578070232	0.08243793076595018	0.08037611053243933	0.08868872792069349	0.07857847990509328	0.08129899762861151	0.09430694163415763	0.08245931271506377	0.09428087416466203	0.08204275537535802	0.09296765766765899	0.1160428561123808	0.1045052568900199	0.1045052568900199	0.1045052568900199	0.1045052568900199	0.1045052568900199	0.1045052568900199	0.1045052568900199	0.1045052568900199	0.1045052568900199	0.1045052568900199	0.1045052568900199	0.1045052568900199	0.1045052568900199	0.1045052568900199	0.1045052568900199	0.1045052568900199	0.1045052568900199	0.1045052568900199	0.1045052568900199	0.1045052568900199	0.1045052568900199	0.1045052568900199	0.1045052568900199	0.1045052568900199	0.1045052568900199	0.1045052568900199	0.1045052568900199	0.1045052568900199	0.1045052568900199	0.1045052568900199
0.05366427798044367	0.05309711039871078	0.05485189909199302	0.04262597176743355	0.05124857543977742	0.05226544064166578	0.04343114164571991	0.052060860231328165	0.04839296897062982	0.04627682004082845	0.0486580197689037	0.05132187009228637	0.04909279218079036	0.05336976571391602	0.04507143031736883	0.05065011606042805	0.05927315121814347	0.041112559816488814	0.05183846755800249	0.04191613013175842	0.046877298844880455	0.046877298844880455	0.046877298844880455	0.046877298844880455	0.046877298844880455	0.046877298844880455	0.046877298844880455	0.046877298844880455	0.046877298844880455	0.046877298844880455	0.046877298844880455	0.046877298844880455	0.046877298844880455	0.046877298844880455	0.046877298844880455	0.046877298844880455	0.046877298844880455	0.046877298844880455	0.046877298844880455	0.046877298844880455	0.046877298844880455	0.046877298844880455	0.046877298844880455	0.046877298844880455	0.046877298844880455	0.046877298844880455	0.046877298844880455	0.046877298844880455	0.046877298844880455	0.046877298844880455
0.1658511930461558	0.13471364493685128	0.12256854755170021	0.17422037972349366	0.13466206827783359	0.13579006502393645	0.10439768118324683	0.16746933892817342	0.12826218936363218	0.18665715740150587	0.14990992505037967	0.13138344516256242	0.13846333367237942	0.13936066310266698	0.13511263979527308	0.16467011897541745	0.16752496993999672	0.18207578527371954	0.15137501990166854	0.16480529777685926	0.15336802991298853	0.16635279850693208	0.16034404954037731	0.17821158354770644	0.15780651339813964	0.22972330618618217	0.16570796485292327	0.1977156355195527	0.1977156355195527	0.1977156355195527	0.1977156355195527	0.1977156355195527	0.1977156355195527	0.1977156355195527	0.1977156355195527	0.1977156355195527	0.1977156355195527	0.1977156355195527	0.1977156355195527	0.1977156355195527	0.1977156355195527	0.1977156355195527	0.1977156355195527	0.1977156355195527	0.1977156355195527	0.1977156355195527	0.1977156355195527	0.1977156355195527	0.1977156355195527	0.1977156355195527
0.10760001843711858	0.09232456658535172	0.11195479885524236	0.1016247123451543	0.0765789837387277	0.09383626240600469	0.07991689170742075	0.08802935585041806	0.07448546136490522	0.0751967161243058	0.07262362183440338	0.0793067522923318	0.08638707586573229	0.09660730692449869	0.11316305872250984	0.06291864334268851	0.08047056461218575	0.08784905788308912	0.09341686221667356	0.09707289599305749	0.08562909996290158	0.08813772076485475	0.06869835153071992	0.12219366990979365	0.09544601072025678	0.09544601072025678	0.09544601072025678	0.09544601072025678	0.09544601072025678	0.09544601072025678	0.09544601072025678	0.09544601072025678	0.09544601072025678	0.09544601072025678	0.09544601072025678	0.09544601072025678	0.09544601072025678	0.09544601072025678	0.09544601072025678	0.09544601072025678	0.09544601072025678	0.09544601072025678	0.09544601072025678	0.09544601072025678	0.09544601072025678	0.09544601072025678	0.09544601072025678	0.09544601072025678	0.09544601072025678	0.09544601072025678
0.10025760250122191	0.08681918972136658	0.06253123411850867	0.0694238168499827	0.09017635132201768	0.0836066919506634	0.0815195267224536	0.0725822316311955	0.08193178178148804	0.0676440016324735	0.062456418837122586	0.07302112485257208	0.08033609568942299	0.08292039984979442	0.06346833319635112	0.06976415788370598	0.0816490109900482	0.06751127217926149	0.07658285630866032	0.08286946206957055	0.09261776565867445	0.0751830390142888	0.07273368854570274	0.08830959579282618	0.086370794361451	0.09274828224208315	0.08955953830176708	0.08955953830176708	0.08955953830176708	0.08955953830176708	0.08955953830176708	0.08955953830176708	0.08955953830176708	0.08955953830176708	0.08955953830176708	0.08955953830176708	0.08955953830176708	0.08955953830176708	0.08955953830176708	0.08955953830176708	0.08955953830176708	0.08955953830176708	0.08955953830176708	0.08955953830176708	0.08955953830176708	0.08955953830176708	0.08955953830176708	0.08955953830176708	0.08955953830176708	0.08955953830176708
0.08479801788180248	0.07525740529568302	0.054749989369564836	0.0718086031797281	0.07061677977056935	0.10499615063084201	0.07240343750050665	0.07467786375636443	0.06873970697733128	0.07631684376396172	0.06862885975452535	0.09509265024116093	0.09331900062922709	0.11011105871024342	0.08238129431804418	0.08888384886684131	0.08686489688902548	0.08200955885164508	0.0714193169161019	0.08233011475792498	0.06265698003633063	0.0851008602591815	0.05993530040233057	0.07251808033075603	0.07251808033075603	0.07251808033075603	0.07251808033075603	0.07251808033075603	0.07251808033075603	0.07251808033075603	0.07251808033075603	0.07251808033075603	0.07251808033075603	0.07251808033075603	0.07251808033075603	0.07251808033075603	0.07251808033075603	0.07251808033075603	0.07251808033075603	0.07251808033075603	0.07251808033075603	0.07251808033075603	0.07251808033075603	0.07251808033075603	0.07251808033075603	0.07251808033075603	0.07251808033075603	0.07251808033075603	0.07251808033075603	0.07251808033075603
0.07856456143453955	0.06626918151096203	0.06160281436529719	0.060925180730736044	0.0606588439374348	0.0577004731313074	0.05720508988777852	0.07631530437749266	0.07078219540017115	0.06651061204004438	0.05426584595750934	0.0615368497321733	0.05924486880104351	0.07225798791879161	0.06555421217308109	0.04858377324894398	0.05992113311059483	0.060347630374867484	0.05742882387680232	0.060305819631672856	0.07391910572632478	0.06711246267899881	0.06711246267899881	0.06711246267899881	0.06711246267899881	0.06711246267899881	0.06711246267899881	0.06711246267899881	0.06711246267899881	0.06711246267899881	0.06711246267899881	0.06711246267899881	0.06711246267899881	0.06711246267899881	0.06711246267899881	0.06711246267899881	0.06711246267899881	0.06711246267899881	0.06711246267899881	0.06711246267899881	0.06711246267899881	0.06711246267899881	0.06711246267899881	0.06711246267899881	0.06711246267899881	0.06711246267899881	0.06711246267899881	0.06711246267899881	0.06711246267899881	0.06711246267899881
0.053369841867827866	0.0503157560719977	0.05738011098408768	0.05437977975934463	0.05934585118230648	0.06313232340699275	0.05338145326190078	0.054660400003871464	0.057822915367152755	0.05687085646541783	0.05440152652868091	0.05924952888045813	0.05838858747213988	0.06327087240935975	0.05538292613832308	0.05174564874617682	0.06441455042880734	0.05744423062969628	0.05913165199359519	0.05638173066273744	0.06017887237732308	0.06653541755626782	0.055863088502895966	0.049057924759671113	0.05668159854501429	0.0666285944510039	0.05200632469871791	0.052103571151633846	0.04263350359469572	0.0483816579087911	0.05493108182303938	0.05626839890963581	0.09798652247884551	0.07712746069424066	0.07712746069424066	0.07712746069424066	0.07712746069424066	0.07712746069424066	0.07712746069424066	0.07712746069424066	0.07712746069424066	0.07712746069424066	0.07712746069424066	0.07712746069424066	0.07712746069424066	0.07712746069424066	0.07712746069424066	0.07712746069424066	0.07712746069424066	0.07712746069424066
0.048834723741473386	0.06947657883873326	0.07127402292584552	0.07053105615870002	0.06230512416141936	0.04848318201301728	0.05384098045605053	0.06684554217874344	0.05647254221069448	0.062001487132826376	0.06326955198642899	0.05851582857549695	0.05985716065683563	0.061024370190687946	0.06385023864564435	0.06464709654822645	0.06703444755338761	0.06496156228526882	0.06896114340204972	0.07072728865698608	0.04287147494795556	0.05889684454852674	0.07465276485234791	0.08083308796414226	0.07046644536223233	0.07374001267307452	0.06317679994899675	0.06838314564162182	0.05870206739324195	0.0698400086879706	0.05431781239599885	0.07167995546210383	0.058345919995554656	0.06501293772882924	0.06501293772882924	0.06501293772882924	0.06501293772882924	0.06501293772882924	0.06501293772882924	0.06501293772882924	0.06501293772882924	0.06501293772882924	0.06501293772882924	0.06501293772882924	0.06501293772882924	0.06501293772882924	0.06501293772882924	0.06501293772882924	0.06501293772882924	0.06501293772882924
0.051615331141699	0.05859855497404289	0.0647024669758685	0.07446828215387645	0.08309012249366596	0.07647315760261023	0.06113078144314551	0.0786206576487208	0.07520281479711073	0.05658695543477736	0.07934856010184464	0.06466133407137614	0.07636263431577506	0.07731451459325683	0.08704491652893796	0.05378821731558924	0.07687869143980952	0.07992451879120933	0.07083371250425655	0.0627460620475301	0.07511289535075551	0.0689294786991428	0.0689294786991428	0.0689294786991428	0.0689294786991428	0.0689294786991428	0.0689294786991428	0.0689294786991428	0.0689294786991428	0.0689294786991428	0.0689294786991428	0.0689294786991428	0.0689294786991428	0.0689294786991428	0.0689294786991428	0.0689294786991428	0.0689294786991428	0.0689294786991428	0.0689294786991428	0.0689294786991428	0.0689294786991428	0.0689294786991428	0.0689294786991428	0.0689294786991428	0.0689294786991428	0.0689294786991428	0.0689294786991428	0.0689294786991428	0.0689294786991428	0.0689294786991428
0.05858568878357288	0.05403691427508761	0.05485442809880309	0.05943691125694172	0.04714048145615352	0.06085479632468857	0.04509957572628067	0.04697965221905084	0.04150311323993775	0.04811000658175075	0.04266684237237214	0.04529259167405537	0.05312682888857624	0.04143517193536028	0.040089950481011376	0.04553932497068644	0.05017669865432387	0.04494988406281441	0.0467223908202633	0.06258697494489011	0.050120851051444364	0.06883508974704344	0.0435429758968321	0.04837530532039433	0.04595914060861322	0.04595914060861322	0.04595914060861322	0.04595914060861322	0.04595914060861322	0.04595914060861322	0.04595914060861322	0.04595914060861322	0.04595914060861322	0.04595914060861322	0.04595914060861322	0.04595914060861322	0.04595914060861322	0.04595914060861322	0.04595914060861322	0.04595914060861322	0.04595914060861322	0.04595914060861322	0.04595914060861322	0.04595914060861322	0.04595914060861322	0.04595914060861322	0.04595914060861322	0.04595914060861322	0.04595914060861322	0.04595914060861322
0.09921735771586036	0.07496317585568302	0.08170940139299286	0.0869882076972158	0.08130451067048827	0.07446852965952888	0.07684460572975743	0.08178484668221994	0.06041546941931693	0.08193678957342898	0.07617132058374405	0.070929615464791	0.08050449316891527	0.10139438913273248	0.09048386401182934	0.08326923421124953	0.08499040961464614	0.07271102249294882	0.08325780042259114	0.08062685658210916	0.0798661469474823	0.06783012663541955	0.07460005607408292	0.08400966325933525	0.08830271500579091	0.08771676972252353	0.08800974236415722	0.08800974236415722	0.08800974236415722	0.08800974236415722	0.08800974236415722	0.08800974236415722	0.08800974236415722	0.08800974236415722	0.08800974236415722	0.08800974236415722	0.08800974236415722	0.08800974236415722	0.08800974236415722	0.08800974236415722	0.08800974236415722	0.08800974236415722	0.08800974236415722	0.08800974236415722	0.08800974236415722	0.08800974236415722	0.08800974236415722	0.08800974236415722	0.08800974236415722	0.08800974236415722
0.0730448754539376	0.07370330011276134	0.07559264656106952	0.05546077452114435	0.06217103114341088	0.05385854831066752	0.05959492155089098	0.06851144033571073	0.0576825647456838	0.06428122354704048	0.06107130988078898	0.07380983035976177	0.04405169897895262	0.056798031771717036	0.05152826525893445	0.05279473170139775	0.0531318906775764	0.06821882276073418	0.05476924772145263	0.059320944548932615	0.05704509613519262	0.05704509613519262	0.05704509613519262	0.05704509613519262	0.05704509613519262	0.05704509613519262	0.05704509613519262	0.05704509613519262	0.05704509613519262	0.05704509613519262	0.05704509613519262	0.05704509613519262	0.05704509613519262	0.05704509613519262	0.05704509613519262	0.05704509613519262	0.05704509613519262	0.05704509613519262	0.05704509613519262	0.05704509613519262	0.05704509613519262	0.05704509613519262	0.05704509613519262	0.05704509613519262	0.05704509613519262	0.05704509613519262	0.05704509613519262	0.05704509613519262	0.05704509613519262	0.05704509613519262
0.055400237612537775	0.0462486997474626	0.06431210365569434	0.058572760458740415	0.05316115952577395	0.04605480204454477	0.058749508960895126	0.05415176825162742	0.05865696650841316	0.05025829218523679	0.04754429355845346	0.05311077940468907	0.05325255507665499	0.05161186776940271	0.0732293445804074	0.0711294228688783	0.07079182803748799	0.0586844488108614	0.048470174255214174	0.061791184017959626	0.05856581815876122	0.060190563371678885	0.05937819076522005	0.05937819076522005	0.05937819076522005	0.05937819076522005	0.05937819076522005	0.05937819076522005	0.05937819076522005	0.05937819076522005	0.05937819076522005	0.05937819076522005	0.05937819076522005	0.05937819076522005	0.05937819076522005	0.05937819076522005	0.05937819076522005	0.05937819076522005	0.05937819076522005	0.05937819076522005	0.05937819076522005	0.05937819076522005	0.05937819076522005	0.05937819076522005	0.05937819076522005	0.05937819076522005	0.05937819076522005	0.05937819076522005	0.05937819076522005	0.05937819076522005
0.11235599360791854	0.09542723371001084	0.09313513027241693	0.10177232186653865	0.11291043603197	0.1154235983600925	0.07989642824213002	0.08991606621547735	0.09402127584158686	0.089623514410534	0.10549149947431094	0.12894958794503392	0.10590814350490747	0.0999016997535571	0.09965438799512844	0.10242660703404077	0.10997940018906682	0.10019213744508969	0.08289091452839764	0.15631386536430128	0.11960238994634947	0.11960238994634947	0.11960238994634947	0.11960238994634947	0.11960238994634947	0.11960238994634947	0.11960238994634947	0.11960238994634947	0.11960238994634947	0.11960238994634947	0.11960238994634947	0.11960238994634947	0.11960238994634947	0.11960238994634947	0.11960238994634947	0.11960238994634947	0.11960238994634947	0.11960238994634947	0.11960238994634947	0.11960238994634947	0.11960238994634947	0.11960238994634947	0.11960238994634947	0.11960238994634947	0.11960238994634947	0.11960238994634947	0.11960238994634947	0.11960238994634947	0.11960238994634947	0.11960238994634947
0.12864798488929347	0.10046695391151608	0.10038533213023167	0.10682087552956482	0.11279239809980843	0.0958467380765364	0.10140309445813497	0.07844261086705255	0.09166043745362715	0.09173125953217161	0.10144398358274323	0.09149593272490994	0.09854543688266088	0.08109588329997527	0.09254235975599918	0.08344350572791487	0.11466507226508404	0.10376484079957408	0.08459664466228077	0.11072103435805697	0.08144450596568555	0.10109397708396949	0.10940766474164451	0.105250820912807	0.105250820912807	0.105250820912807	0.105250820912807	0.105250820912807	0.105250820912807	0.105250820912807	0.105250820912807	0.105250820912807	0.105250820912807	0.105250820912807	0.105250820912807	0.105250820912807	0.105250820912807	0.105250820912807	0.105250820912807	0.105250820912807	0.105250820912807	0.105250820912807	0.105250820912807	0.105250820912807	0.105250820912807	0.105250820912807	0.105250820912807	0.105250820912807	0.105250820912807	0.105250820912807
0.08961605210010269	0.09492092855581079	0.06831746666631645	0.07534357644469827	0.08375809516370411	0.08425546813197157	0.07373927389217844	0.07494056571635226	0.07462024818705651	0.07747352217117602	0.08472685491950295	0.06354426552528049	0.07736653170545256	0.0651246867987046	0.04539780677402185	0.08140223848094007	0.06918796272164818	0.0772906531577958	0.054570124719198164	0.07340843192883659	0.08131187689009803	0.07205344209910187	0.07668265949459994	0.07668265949459994	0.07668265949459994	0.07668265949459994	0.07668265949459994	0.07668265949459994	0.07668265949459994	0.07668265949459994	0.07668265949459994	0.07668265949459994	0.07668265949459994	0.07668265949459994	0.07668265949459994	0.07668265949459994	0.07668265949459994	0.07668265949459994	0.07668265949459994	0.07668265949459994	0.07668265949459994	0.07668265949459994	0.07668265949459994	0.07668265949459994	0.07668265949459994	0.07668265949459994	0.07668265949459994	0.07668265949459994	0.07668265949459994	0.07668265949459994
0.08325537153445539	0.0777153964550347	0.08759486526642056	0.07998153208558613	0.09901814295893283	0.07854776260924465	0.09554666220396688	0.08638894935765987	0.08031978793228843	0.10089821685149922	0.10022686735559884	0.08160708317619038	0.10934741745292814	0.09195140114244281	0.07972986005056736	0.08009933871600997	0.0979350416597677	0.07570399952893639	0.09272806182193605	0.11469409462946921	0.08455821938732869	0.06551958539524504	0.09290264125306708	0.08097606905454512	0.1119500550258015	0.0866493789419288	0.09980811565392153	0.08811234806017253	0.0999932815647228	0.08108925306721447	0.14831943838468936	0.11470434572595192	0.11470434572595192	0.11470434572595192	0.11470434572595192	0.11470434572595192	0.11470434572595192	0.11470434572595192	0.11470434572595192	0.11470434572595192	0.11470434572595192	0.11470434572595192	0.11470434572595192	0.11470434572595192	0.11470434572595192	0.11470434572595192	0.11470434572595192	0.11470434572595192	0.11470434572595192	0.11470434572595192
0.06371368551262797	0.07185980687890726	0.0717032706097937	0.06709675661620115	0.06973207355416519	0.09536695302709183	0.09414891032046095	0.08240259903080793	0.07290721655838651	0.08167914950972446	0.0663793921424732	0.0802016300175228	0.087840976516187	0.0666661884640064	0.08049602460998706	0.08236900762214931	0.06611536206082151	0.06531047944227311	0.07218312879748445	0.0719624656350219	0.07428474573732799	0.05815166468232043	0.0865614154303149	0.0742999129001349	0.06926260019494636	0.06886808883687787	0.08209568762215128	0.0804708539818571	0.06423694518058957	0.060503541451442586	0.06672844239713452	0.06361599192428855	0.06361599192428855	0.06361599192428855	0.06361599192428855	0.06361599192428855	0.06361599192428855	0.06361599192428855	0.06361599192428855	0.06361599192428855	0.06361599192428855	0.06361599192428855	0.06361599192428855	0.06361599192428855	0.06361599192428855	0.06361599192428855	0.06361599192428855	0.06361599192428855	0.06361599192428855	0.06361599192428855
0.10740232932319123	0.10609947381481845	0.10491134305523268	0.09911977378170073	0.09701309723681925	0.09819320609276233	0.09630836471159884	0.09319557178675895	0.07700342860021395	0.11272427277300871	0.0904017033218233	0.08381227433496384	0.08176405619547548	0.1252704506366072	0.0884139609202703	0.1005278924219579	0.12478127690427866	0.10497708388526461	0.09853886090197633	0.10498769785241581	0.11139888102255176	0.10819328943748378	0.10819328943748378	0.10819328943748378	0.10819328943748378	0.10819328943748378	0.10819328943748378	0.10819328943748378	0.10819328943748378	0.10819328943748378	0.10819328943748378	0.10819328943748378	0.10819328943748378	0.10819328943748378	0.10819328943748378	0.10819328943748378	0.10819328943748378	0.10819328943748378	0.10819328943748378	0.10819328943748378	0.10819328943748378	0.10819328943748378	0.10819328943748378	0.10819328943748378	0.10819328943748378	0.10819328943748378	0.10819328943748378	0.10819328943748378	0.10819328943748378	0.10819328943748378
0.0	0.5234214936722669	0.39476580645661047	0.387938115829927	0.028735930076717292	0.0	0.35253236227085377	0.39006687293589126	0.3900697092216304	0.3411722934470379	0.461754209271278	0.06818652609922012	0.2506886301480561	0.41880725378845324	0.2982723725134991	0.2795478145669495	0.3995584330531673	0.21683268578622134	0.37355767181700045	0.40108234352532557	0.16755879874229476	0.28432057113381015	0.28432057113381015	0.28432057113381015	0.28432057113381015	0.28432057113381015	0.28432057113381015	0.28432057113381015	0.28432057113381015	0.28432057113381015	0.28432057113381015	0.28432057113381015	0.28432057113381015	0.28432057113381015	0.28432057113381015	0.28432057113381015	0.28432057113381015	0.28432057113381015	0.28432057113381015	0.28432057113381015	0.28432057113381015	0.28432057113381015	0.28432057113381015	0.28432057113381015	0.28432057113381015	0.28432057113381015	0.28432057113381015	0.28432057113381015	0.28432057113381015	0.28432057113381015
0.08192356040138939	0.0702211640713831	0.08004661102751631	0.06913807043416587	0.08118009138703945	0.09770505658163618	0.06297821723725022	0.07944189950895598	0.08066239582587048	0.08500287678884132	0.08897357290432982	0.0660718497410824	0.0934679741568526	0.07422725074421371	0.0811254520414111	0.09569179599664954	0.07811793684083454	0.07340741325124821	0.07068921029438513	0.09006217789909246	0.0795916427887815	0.08304626465171448	0.08687582676745645	0.07882802976156437	0.10996319598044549	0.09046591347879067	0.08728831575714341	0.08008614986168273	0.09233966100782547	0.0862129054347541	0.0862129054347541	0.0862129054347541	0.0862129054347541	0.0862129054347541	0.0862129054347541	0.0862129054347541	0.0862129054347541	0.0862129054347541	0.0862129054347541	0.0862129054347541	0.0862129054347541	0.0862129054347541	0.0862129054347541	0.0862129054347541	0.0862129054347541	0.0862129054347541	0.0862129054347541	0.0862129054347541	0.0862129054347541	0.0862129054347541
0.12064804759294062	0.0612274675161474	0.07048463604008977	0.0620503513316881	0.07958345084736454	0.07273418751087336	0.07480453246295665	0.06834114073939812	0.07647368255277606	0.07734456773522673	0.09319711371626824	0.08295725992865771	0.09846735889252249	0.08456928856984489	0.08053402362708455	0.08420447839766869	0.07852052881877612	0.08475214397798077	0.07855438889458412	0.07612027635310543	0.0831817772795904	0.08942349264168586	0.06994136746803682	0.08293879066588214	0.07163412203670877	0.055231394847685474	0.08371504742401237	0.07199754236967237	0.08835917120030529	0.06858225494969103	0.08463867098024067	0.0664602561919039	0.09471809367761501	0.07146251287902566	0.08940652574179825	0.08043451931041196	0.08043451931041196	0.08043451931041196	0.08043451931041196	0.08043451931041196	0.08043451931041196	0.08043451931041196	0.08043451931041196	0.08043451931041196	0.08043451931041196	0.08043451931041196	0.08043451931041196	0.08043451931041196	0.08043451931041196	0.08043451931041196
0.05288102333163333	0.06309980488307983	0.051606313600861715	0.05088838495650722	0.06403781480478883	0.058382308320716676	0.06311989913674308	0.04913050812542208	0.048343605934820504	0.055980096780538585	0.05629633872383025	0.06528479472576557	0.06376613612525976	0.05978899163950763	0.04671297981664048	0.05771929478029883	0.05656039706137734	0.07305793731232142	0.07374399569942781	0.0717636888674295	0.07862671977705692	0.05876896280440643	0.06640722628137538	0.06743959612616923	0.05323192973314086	0.06919319303698514	0.06144147642153801	0.0666798614661019	0.07361773054016738	0.0681499774444565	0.05481441936632061	0.06334234630201113	0.07279125562820253	0.07913157770296884	0.06175337311705914	0.07268099669832521	0.07550948093327665	0.06500062099662315	0.07029859513616077	0.0569792570214456	0.06363892607880318	0.06363892607880318	0.06363892607880318	0.06363892607880318	0.06363892607880318	0.06363892607880318	0.06363892607880318	0.06363892607880318	0.06363892607880318	0.06363892607880318
0.09027619700392758	0.07100257869362807	0.07781285581079303	0.07426555336543054	0.0822833454453055	0.07146176769799374	0.05870541318534319	0.0720076799725069	0.06540524892175083	0.09428507414202834	0.06334938476434658	0.07870852669453747	0.09169637066620333	0.0599642541756486	0.08048131859576271	0.0585574816637464	0.07139919431433238	0.06051216057175021	0.08309040238228271	0.07979897716949105	0.10174004462732807	0.08745820377920609	0.07003905472184592	0.07212135119915547	0.06805277252511428	0.07008706186213487	0.07008706186213487	0.07008706186213487	0.07008706186213487	0.07008706186213487	0.07008706186213487	0.07008706186213487	0.07008706186213487	0.07008706186213487	0.07008706186213487	0.07008706186213487	0.07008706186213487	0.07008706186213487	0.07008706186213487	0.07008706186213487	0.07008706186213487	0.07008706186213487	0.07008706186213487	0.07008706186213487	0.07008706186213487	0.07008706186213487	0.07008706186213487	0.07008706186213487	0.07008706186213487	0.07008706186213487
0.07381963096933938	0.0776793723692881	0.05721009474608967	0.06837037005113583	0.0785153122233606	0.06227626559380608	0.05755536379466051	0.06058048412906536	0.0673937159730094	0.06325122224234678	0.0565744682926931	0.06629850314897984	0.06783407110760169	0.06708766847206152	0.06763832041479201	0.07301313467753855	0.06362277541980486	0.06203645083949068	0.060913024010174004	0.07247173375089289	0.06375244404159466	0.056301393975811014	0.05000761029247138	0.06636898739128982	0.060358667425540816	0.07026800039843341	0.05826530236365548	0.0502043909494083	0.05841226632604262	0.05841121605194944	0.04804572759096617	0.053228471821457804	0.053228471821457804	0.053228471821457804	0.053228471821457804	0.053228471821457804	0.053228471821457804	0.053228471821457804	0.053228471821457804	0.053228471821457804	0.053228471821457804	0.053228471821457804	0.053228471821457804	0.053228471821457804	0.053228471821457804	0.053228471821457804	0.053228471821457804	0.053228471821457804	0.053228471821457804	0.053228471821457804
0.24394737678038073	0.15201701956847946	0.3813041154315541	0.1997022818336453	0.12279468559047943	0.20852399597188187	0.22274111764642798	0.19431870622307848	0.3032939417028529	0.16020326008230726	0.1168907999807152	0.20364472141452486	0.16563117756279958	0.18781140201870358	0.1786929850348253	0.1612811314980581	0.1923524545199433	0.328091447079275	0.2020943727869568	0.1528526445405854	0.11884791840068432	0.13925528658925235	0.16204886602374996	0.10576354999939841	0.09870092933920781	0.22654551760438071	0.16262322347179425	0.16262322347179425	0.16262322347179425	0.16262322347179425	0.16262322347179425	0.16262322347179425	0.16262322347179425	0.16262322347179425	0.16262322347179425	0.16262322347179425	0.16262322347179425	0.16262322347179425	0.16262322347179425	0.16262322347179425	0.16262322347179425	0.16262322347179425	0.16262322347179425	0.16262322347179425	0.16262322347179425	0.16262322347179425	0.16262322347179425	0.16262322347179425	0.16262322347179425	0.16262322347179425
0.060641255918761426	0.051544735022569864	0.05075569286598302	0.05688565343990754	0.06074907009645679	0.06530290850593798	0.06448857822115094	0.04981174064631107	0.06235071718056915	0.05548713303963621	0.05086437219259945	0.06065777032098703	0.04637734087012078	0.044694116328957575	0.04316657236596128	0.05022762447080565	0.055990919964403786	0.054488499874538965	0.0533537612934245	0.04072337359439096	0.05233159922238424	0.059503913758959394	0.05083915509653939	0.05517153442774939	0.05517153442774939	0.05517153442774939	0.05517153442774939	0.05517153442774939	0.05517153442774939	0.05517153442774939	0.05517153442774939	0.05517153442774939	0.05517153442774939	0.05517153442774939	0.05517153442774939	0.05517153442774939	0.05517153442774939	0.05517153442774939	0.05517153442774939	0.05517153442774939	0.05517153442774939	0.05517153442774939	0.05517153442774939	0.05517153442774939	0.05517153442774939	0.05517153442774939	0.05517153442774939	0.05517153442774939	0.05517153442774939	0.05517153442774939
0.09018154280867974	0.0990224863461832	0.1102447938940834	0.10625559974064436	0.11395300611655447	0.10372863384362883	0.10981567749620423	0.10309946164033526	0.103251303505492	0.08190474851732561	0.07183953180801693	0.09578799000550177	0.11420612508987035	0.1062772324943345	0.09792088045106317	0.10201672906986592	0.11317268837422396	0.0999087029682004	0.0945941596157707	0.07717926591899889	0.10229205087891531	0.09170056758007622	0.11330619342269965	0.09674190784525982	0.10214285961592282	0.10394813293460681	0.10035830864805327	0.09587889860371004	0.08174509010084141	0.10159175944570929	0.09401310132968095	0.09780243038769511	0.09780243038769511	0.09780243038769511	0.09780243038769511	0.09780243038769511	0.09780243038769511	0.09780243038769511	0.09780243038769511	0.09780243038769511	0.09780243038769511	0.09780243038769511	0.09780243038769511	0.09780243038769511	0.09780243038769511	0.09780243038769511	0.09780243038769511	0.09780243038769511	0.09780243038769511	0.09780243038769511
0.1506226034328276	0.19488120056706265	0.21898789778672903	0.13167568333352286	0.18551870014068475	0.2400600996021278	0.1899667579621891	0.15681229642256334	0.17690794437393378	0.25962697297036486	0.17519292537079106	0.2367001251836345	0.214839185143044	0.22858235144599276	0.19150082296321413	0.20374193415936384	0.20326998618857783	0.20040067767889952	0.20858876063095833	0.212387893674666	0.2093559520655673	0.2269845899540275	0.219507941060222	0.23338581576456957	0.2564371297775693	0.19934063796236665	0.2772144157323697	0.23664830206788154	0.2258671919697829	0.264533243503795	0.22294808741775562	0.28670501102323004	0.2287048561956087	0.2806487893936858	0.2809848977751431	0.23869242146641578	0.25391566244051017	0.2577380995846366	0.2558268810125734	0.2558268810125734	0.2558268810125734	0.2558268810125734	0.2558268810125734	0.2558268810125734	0.2558268810125734	0.2558268810125734	0.2558268810125734	0.2558268810125734	0.2558268810125734	0.2558268810125734
0.2361102791569612	0.1157342085906004	0.14024893875550373	0.17316576239594542	0.2373008490960483	0.20926988810632116	0.27926099786203096	0.2167237709971438	0.18067021846577438	0.20845295167742178	0.17947322523806372	0.16072289650442528	0.23553117040505098	0.19978794609804593	0.25056326845158505	0.1912620607615287	0.22103052493654263	0.20600586250884007	0.2455565185718929	0.18548865419980665	0.24557353662693038	0.1870569726837839	0.2207378717091724	0.20861400439931643	0.19594747494358164	0.23165547941635767	0.2975009979400928	0.16997124955791684	0.22740743354693396	0.2516010481875551	0.23470549603109034	0.15741976582077216	0.19447529248985157	0.17760853858473044	0.17057838091263905	0.25374485762126037	0.2851472319957294	0.2705729529147549	0.23241455266276725	0.18057292813736658	0.22597370715724935	0.21089878926623407	0.24820817446528246	0.21836784915745394	0.2332880118113682	0.2332880118113682	0.2332880118113682	0.2332880118113682	0.2332880118113682	0.2332880118113682
0.09332625355243111	0.0836805863610166	0.073294084139677	0.07496807067687344	0.07192659860864875	0.081952323081419	0.06667364063859685	0.07859305890683672	0.08955269321575289	0.07804910272877855	0.0829522205037735	0.08865976895721989	0.08302622957451555	0.0885933747632587	0.0864323158596032	0.1020655004973034	0.08811513038314572	0.08835267029072331	0.07541139272081764	0.08788166146309195	0.09807420343091386	0.08688141479560828	0.09679250229943843	0.08988481658441047	0.0859835011580453	0.082289776703422	0.11112002789783423	0.09064109864397588	0.09763400331070413	0.11066838945591072	0.10968123833776941	0.10233435382849526	0.10925545109118416	0.09236893686061712	0.0771465648436212	0.10587140068653648	0.09300574181271626	0.1069335539155203	0.09962452583015263	0.08538886113344517	0.08080795502699022	0.10195329711563322	0.1212916871259531	0.11107296952762856	0.09778908225834232	0.10443102589298543	0.10443102589298543	0.10443102589298543	0.10443102589298543	0.10443102589298543
0.14706641373477608	0.10584677457821393	0.11427379976122913	0.10446230349545073	0.11028736250651167	0.12479253512253702	0.10478886997208804	0.11411666696961364	0.10704384772170904	0.1353774201101907	0.11792821848109364	0.10462705459297188	0.13346400631206065	0.10415846743053243	0.14528262807976358	0.1037086181527222	0.10078139029378941	0.11483993415567581	0.1400801266400162	0.1351640134857972	0.1071777279349198	0.12261557121847703	0.14052356005079364	0.15053503516260827	0.11044608825560821	0.1505015496206891	0.11675881471659544	0.12720269773130563	0.12221156369295941	0.1342448777103705	0.14596738900794662	0.14484902971387442	0.11721586802323636	0.12648338828166006	0.1060479967706574	0.10237198828846365	0.12681521413676233	0.12281580711363976	0.18476682867395797	0.15379131789379885	0.15379131789379885	0.15379131789379885	0.15379131789379885	0.15379131789379885	0.15379131789379885	0.15379131789379885	0.15379131789379885	0.15379131789379885	0.15379131789379885	0.15379131789379885
0.2336935163774135	0.17254489329308928	0.17437325675620938	0.2226387525473994	0.18494189567202834	0.1776597890285127	0.2609402907260639	0.19560873152629915	0.2534096408156777	0.22450918617098842	0.22450918617098842	0.22450918617098842	0.22450918617098842	0.22450918617098842	0.22450918617098842	0.22450918617098842	0.22450918617098842	0.22450918617098842	0.22450918617098842	0.22450918617098842	0.22450918617098842	0.22450918617098842	0.22450918617098842	0.22450918617098842	0.22450918617098842	0.22450918617098842	0.22450918617098842	0.22450918617098842	0.22450918617098842	0.22450918617098842	0.22450918617098842	0.22450918617098842	0.22450918617098842	0.22450918617098842	0.22450918617098842	0.22450918617098842	0.22450918617098842	0.22450918617098842	0.22450918617098842	0.22450918617098842	0.22450918617098842	0.22450918617098842	0.22450918617098842	0.22450918617098842	0.22450918617098842	0.22450918617098842	0.22450918617098842	0.22450918617098842	0.22450918617098842	0.22450918617098842
0.07762494278989465	0.0006285017144881262	0.0	0.04195451005030903	0.0573329767251769	0.06941809964781386	0.061038609813047665	0.057167162073413096	0.12409120435591951	0.12017358303747412	0.13609627128340876	0.13654069878553612	0.16827699851376013	0.21052173552088732	0.13528900346857853	0.11481647624086246	0.22069007066878504	0.14175722493805396	0.2022330889359213	0.12175041344784021	0.16199175119188075	0.16199175119188075	0.16199175119188075	0.16199175119188075	0.16199175119188075	0.16199175119188075	0.16199175119188075	0.16199175119188075	0.16199175119188075	0.16199175119188075	0.16199175119188075	0.16199175119188075	0.16199175119188075	0.16199175119188075	0.16199175119188075	0.16199175119188075	0.16199175119188075	0.16199175119188075	0.16199175119188075	0.16199175119188075	0.16199175119188075	0.16199175119188075	0.16199175119188075	0.16199175119188075	0.16199175119188075	0.16199175119188075	0.16199175119188075	0.16199175119188075	0.16199175119188075	0.16199175119188075
0.26087904913135096	0.1813221852214398	0.16610414969367873	0.25662482569022793	0.19354722600875293	0.215657998493417	0.22784138750929173	0.19607697271334412	0.17508714813536919	0.2056997071389758	0.12542710822176875	0.21064937616533932	0.1911025739826667	0.15981406078922425	0.23914918723530748	0.22430096666873395	0.21542034394773685	0.20763896737973211	0.24623472671081764	0.24063578935711324	0.18950729027147348	0.18142844372329292	0.21462828698529596	0.22755032643177608	0.3125048802783613	0.2767202444685919	0.18994122672331581	0.18972191606717834	0.2142361367499837	0.25618273449102413	0.1708846590050859	0.25291197725372916	0.21189831812940751	0.21189831812940751	0.21189831812940751	0.21189831812940751	0.21189831812940751	0.21189831812940751	0.21189831812940751	0.21189831812940751	0.21189831812940751	0.21189831812940751	0.21189831812940751	0.21189831812940751	0.21189831812940751	0.21189831812940751	0.21189831812940751	0.21189831812940751	0.21189831812940751	0.21189831812940751
0.09150857440294168	0.11463881595760668	0.09226740990749896	0.08196159129897573	0.08285733133034758	0.10148058627367276	0.10058631961256134	0.1054665105322486	0.09471712736951723	0.07928865758233446	0.08393117941365345	0.09623552884217344	0.10159473263378722	0.09083531597468815	0.07525503338267199	0.08046758066782417	0.08235021967481616	0.08972590082207764	0.08062115552175181	0.07707289914772752	0.07606845508560148	0.10959400001549191	0.09482427454347085	0.10220913727948139	0.10220913727948139	0.10220913727948139	0.10220913727948139	0.10220913727948139	0.10220913727948139	0.10220913727948139	0.10220913727948139	0.10220913727948139	0.10220913727948139	0.10220913727948139	0.10220913727948139	0.10220913727948139	0.10220913727948139	0.10220913727948139	0.10220913727948139	0.10220913727948139	0.10220913727948139	0.10220913727948139	0.10220913727948139	0.10220913727948139	0.10220913727948139	0.10220913727948139	0.10220913727948139	0.10220913727948139	0.10220913727948139	0.10220913727948139
0.18387580856631003	0.1652111928679848	0.15693753015514905	0.10479579565563889	0.1311316763698274	0.16351127646340907	0.12820986579800311	0.16891192565839963	0.10889105808026996	0.12118909679805218	0.1302740245546926	0.1257315606763724	0.1257315606763724	0.1257315606763724	0.1257315606763724	0.1257315606763724	0.1257315606763724	0.1257315606763724	0.1257315606763724	0.1257315606763724	0.1257315606763724	0.1257315606763724	0.1257315606763724	0.1257315606763724	0.1257315606763724	0.1257315606763724	0.1257315606763724	0.1257315606763724	0.1257315606763724	0.1257315606763724	0.1257315606763724	0.1257315606763724	0.1257315606763724	0.1257315606763724	0.1257315606763724	0.1257315606763724	0.1257315606763724	0.1257315606763724	0.1257315606763724	0.1257315606763724	0.1257315606763724	0.1257315606763724	0.1257315606763724	0.1257315606763724	0.1257315606763724	0.1257315606763724	0.1257315606763724	0.1257315606763724	0.1257315606763724	0.1257315606763724
0.11630313324499447	0.08732597328577339	0.10091129326210903	0.10243893676513344	0.09449713658788571	0.08698740275837709	0.07766543838060953	0.09060608612861176	0.10832253685014083	0.08161213133879858	0.0921388667225512	0.08163718643263893	0.10754626705175786	0.08335705604408485	0.11878169378151952	0.08359187948203971	0.08029704443221886	0.0849208937380265	0.07867037735949794	0.08689990436634341	0.08181888844349518	0.08155037355822196	0.09305554234365901	0.07237145361768288	0.06687895269920512	0.08884006168915716	0.08224261999485515	0.09307662947066568	0.08765962473276041	0.08765962473276041	0.08765962473276041	0.08765962473276041	0.08765962473276041	0.08765962473276041	0.08765962473276041	0.08765962473276041	0.08765962473276041	0.08765962473276041	0.08765962473276041	0.08765962473276041	0.08765962473276041	0.08765962473276041	0.08765962473276041	0.08765962473276041	0.08765962473276041	0.08765962473276041	0.08765962473276041	0.08765962473276041	0.08765962473276041	0.08765962473276041
0.12633707498139604	0.15853075680490916	0.13416846784845773	0.18871392342746718	0.16529579187392693	0.18812807924173602	0.19543389988607518	0.1679701051544191	0.19204374999102275	0.1900105508265405	0.17719933734383683	0.17022808082648558	0.1660759170581327	0.19288218074334662	0.16493839901427154	0.15907032017015607	0.1593332352722381	0.163894850085667	0.10882137148868007	0.17162545219195266	0.16045531263054089	0.15034272045518401	0.17733315387169962	0.15277809080244717	0.15325048237632913	0.14569086853032032	0.136030307893227	0.16486808334386002	0.17088003289553313	0.17578734326091086	0.15467533972020422	0.13682712254854731	0.14575123113437574	0.14575123113437574	0.14575123113437574	0.14575123113437574	0.14575123113437574	0.14575123113437574	0.14575123113437574	0.14575123113437574	0.14575123113437574	0.14575123113437574	0.14575123113437574	0.14575123113437574	0.14575123113437574	0.14575123113437574	0.14575123113437574	0.14575123113437574	0.14575123113437574	0.14575123113437574
0.07127946498929201	0.08832337338063463	0.11900481913279239	0.1120329177172828	0.0980974597171613	0.10220812501406977	0.13609337552265008	0.10324004581992313	0.1429558090631918	0.08897339950330259	0.047010278467242386	0.09652499882738398	0.1403716470869773	0.12283472853687154	0.09079610380586652	0.10266997503035942	0.07597588493070177	0.10209099692931635	0.09470506018331296	0.08792096469889699	0.11422341116458411	0.11664052483344245	0.13092974274921546	0.1160148808512776	0.14014265894824965	0.11752732415166307	0.1001969878698864	0.18833153624759957	0.16014811257921008	0.17280397652940788	0.15085746225235372	0.16303327654192243	0.18499885277395256	0.13871087975009977	0.19192364266105205	0.22103173726035902	0.20647768996070553	0.20647768996070553	0.20647768996070553	0.20647768996070553	0.20647768996070553	0.20647768996070553	0.20647768996070553	0.20647768996070553	0.20647768996070553	0.20647768996070553	0.20647768996070553	0.20647768996070553	0.20647768996070553	0.20647768996070553
0.0941452231478755	0.0938690768725709	0.06778143366335591	0.06535481594385628	0.08646214529384794	0.07073787487054481	0.0860032167676418	0.09255344558192811	0.09333157482335827	0.08246037594757986	0.09341129139641689	0.09223085822095389	0.07354559748133901	0.09529326373367876	0.07853971477336626	0.08549854079884134	0.08375810723482346	0.07752537719588366	0.08712174975784785	0.06866040499659809	0.10251144261976071	0.08886757958181343	0.0633895895388197	0.07632142148110586	0.08137548028460106	0.08087078863940894	0.09211324642521351	0.07120155896702841	0.06920035256936374	0.07167606250196744	0.08627008810369065	0.07897307530282904	0.07897307530282904	0.07897307530282904	0.07897307530282904	0.07897307530282904	0.07897307530282904	0.07897307530282904	0.07897307530282904	0.07897307530282904	0.07897307530282904	0.07897307530282904	0.07897307530282904	0.07897307530282904	0.07897307530282904	0.07897307530282904	0.07897307530282904	0.07897307530282904	0.07897307530282904	0.07897307530282904
0.1065768765025519	0.1440573019713329	0.1429283886790165	0.12032236162677813	0.08832294296143282	0.11387775905000354	0.10836597488637117	0.12260484449375098	0.11369796241994798	0.08865509133100274	0.10016039858518892	0.12940530632087743	0.10943282894710989	0.13001648175553387	0.10936639325815181	0.1045642431250547	0.11473335502859591	0.11390591951138673	0.09789970261258452	0.12941523983215922	0.11176459355294299	0.09288789231534295	0.13032775371205904	0.09073050099797621	0.10105103715410764	0.12805373580090781	0.11150017082944032	0.09184122350072783	0.14422238094545542	0.11427132212585005	0.11572212785850071	0.13763485318275898	0.08130406657454253	0.10757193598062674	0.1000839160719923	0.08483088549883626	0.1241497182156536	0.10449030185724492	0.10449030185724492	0.10449030185724492	0.10449030185724492	0.10449030185724492	0.10449030185724492	0.10449030185724492	0.10449030185724492	0.10449030185724492	0.10449030185724492	0.10449030185724492	0.10449030185724492	0.10449030185724492
0.058664553142503316	0.038743845458017165	0.05166419730202973	0.07462440945750085	0.056373975693216435	0.07253858584008036	0.028104979818925874	0.033140124689598496	0.3187603694851659	0.23723098631582426	0.16756353057342582	0.14942200998025632	0.1810182700505079	0.21042175107058964	0.15942281644689604	0.14182118886694506	0.19801749106621605	0.15512592372148457	0.16774867692760995	0.17113149045691486	0.2032499413095584	0.22743186461480233	0.15881737619651715	0.15515537487736653	0.17703005794670718	0.14110398226195323	0.14985999517895826	0.16675724853655857	0.18656069946842221	0.13206724520774346	0.2041768665404417	0.3266608257829727	0.2654188461617072	0.2654188461617072	0.2654188461617072	0.2654188461617072	0.2654188461617072	0.2654188461617072	0.2654188461617072	0.2654188461617072	0.2654188461617072	0.2654188461617072	0.2654188461617072	0.2654188461617072	0.2654188461617072	0.2654188461617072	0.2654188461617072	0.2654188461617072	0.2654188461617072	0.2654188461617072
0.09382934639772804	0.12756037114381652	0.09644353915179382	0.08706515979411276	0.07070955473033369	0.13897919327527064	0.08751306977909185	0.05706076546341749	0.1255835891110263	0.13361711189144954	0.06729990931321198	0.07989863232567378	0.09823624401690911	0.12130595568695164	0.02168079393343349	0.10280625070618442	0.12202514516221888	0.04336593575029017	0.1169693218415053	0.09056471020181875	0.1571242196584313	0.08430369673156733	0.10044681568263862	0.08110206487131555	0.07004492094803472	0.06057061317623187	0.07372756103843606	0.07717068820433655	0.10211478650426002	0.053562474688354705	0.09381843271133687	0.0736904536998458	0.0736904536998458	0.0736904536998458	0.0736904536998458	0.0736904536998458	0.0736904536998458	0.0736904536998458	0.0736904536998458	0.0736904536998458	0.0736904536998458	0.0736904536998458	0.0736904536998458	0.0736904536998458	0.0736904536998458	0.0736904536998458	0.0736904536998458	0.0736904536998458	0.0736904536998458	0.0736904536998458
0.01982577571063979	0.07788990541285043	0.042521172900972154	0.05616084319418177	0.07385420972992361	0.031038967390003884	0.06409057959422423	0.05233121853167767	0.07652069082426663	0.06268499225588994	0.0938287758123123	0.0790069195371661	0.07673526075175971	0.08346105686593461	0.05710739695790688	0.06735136672969358	0.1283176543643406	0.11664161458385003	0.07614135548921844	0.07579874376064694	0.08638276285395825	0.07840609180210652	0.11195451823987802	0.08772110495899198	0.09438602888220592	0.12232501160479985	0.07834552546810301	0.11812951059057324	0.12615488040570813	0.12612824023949407	0.1521092276735691	0.1126275937365971	0.09303235327917236	0.10263425481613436	0.1332531901911868	0.1162336686644237	0.12217831387455194	0.12044873772441163	0.12422269137523448	0.09523098053694308	0.10972683595608879	0.10972683595608879	0.10972683595608879	0.10972683595608879	0.10972683595608879	0.10972683595608879	0.10972683595608879	0.10972683595608879	0.10972683595608879	0.10972683595608879
0.08494127184397346	0.07910128938964318	0.06379309099474992	0.079557310335563	0.06650256993378964	0.10027551417756879	0.07970525996365188	0.07567273525362439	0.06956034459121395	0.06878262716794156	0.061743149630946986	0.08421908145453971	0.061415570620318743	0.0688848347538208	0.08457996763800152	0.08510526267341666	0.07163762100284807	0.08161757756456131	0.089458616759291	0.08522279823297377	0.05951339520813897	0.06463686095325963	0.08091392158694911	0.07790784764516827	0.07108259441654075	0.0689274049470655	0.07060032991515393	0.07772165446610615	0.08555626481465524	0.06405827553316235	0.07342091983449045	0.0797239660116483	0.07533217362210175	0.09009316033938498	0.07509725445565546	0.08259520739752023	0.08259520739752023	0.08259520739752023	0.08259520739752023	0.08259520739752023	0.08259520739752023	0.08259520739752023	0.08259520739752023	0.08259520739752023	0.08259520739752023	0.08259520739752023	0.08259520739752023	0.08259520739752023	0.08259520739752023	0.08259520739752023
0.11515495171164634	0.11786782358428785	0.11570465215377032	0.08796281006152823	0.10495142689866087	0.08647309005536304	0.10448444035978538	0.1298362196710116	0.12746237966796375	0.13539577162348976	0.13984081505160117	0.10743613471200725	0.1234654267151558	0.14729026682317903	0.15990649762726572	0.12133440624790828	0.10500253150853715	0.16437739019335107	0.13990522869856656	0.09183400465420398	0.13280020439146337	0.07960614640752248	0.11148883563100885	0.11949666348774152	0.12046665878507636	0.10071482596826424	0.1340209621531492	0.1152848565216522	0.17437250793665562	0.12973217566025022	0.15205234179845292	0.15205234179845292	0.15205234179845292	0.15205234179845292	0.15205234179845292	0.15205234179845292	0.15205234179845292	0.15205234179845292	0.15205234179845292	0.15205234179845292	0.15205234179845292	0.15205234179845292	0.15205234179845292	0.15205234179845292	0.15205234179845292	0.15205234179845292	0.15205234179845292	0.15205234179845292	0.15205234179845292	0.15205234179845292
0.26805139835706376	0.21349452309192649	0.25718928064027674	0.23082030386060248	0.3099802338280554	0.2514770360208613	0.3005149686504866	0.19737349097557477	0.36141842308291394	0.25749241936182343	0.21707920836467554	0.21339944603045885	0.17477738978339163	0.16439128315493862	0.14602859899612386	0.25237121832612225	0.36347582109911947	0.3387113919173508	0.24704219321237575	0.20249706097656409	0.14521479342214233	0.18607653470720664	0.19923987555348702	0.23380406144645585	0.17761723909846305	0.2243602093227586	0.2890603487006432	0.07445334597589141	0.13866491313300788	0.229050338056045	0.1308907495452493	0.21415307403718734	0.1921047738653157	0.14171574372710166	0.525697791008372	0.3337067673677368	0.3337067673677368	0.3337067673677368	0.3337067673677368	0.3337067673677368	0.3337067673677368	0.3337067673677368	0.3337067673677368	0.3337067673677368	0.3337067673677368	0.3337067673677368	0.3337067673677368	0.3337067673677368	0.3337067673677368	0.3337067673677368
0.09759949786908294	0.10140344989257577	0.06855419499023255	0.057799386555123525	0.08055459600728172	0.08744081837864837	0.08542418553930099	0.08047286425866569	0.07120486908026391	0.08881911040073324	0.09190592963717567	0.08480472553180524	0.08187761203506198	0.09862476553664197	0.11876971706207155	0.09942223709855157	0.07606698477224774	0.09435101122512164	0.08516655139940794	0.09320691193355746	0.06328276842678275	0.07604271122354163	0.08781942343915894	0.08055477731357917	0.07784853369023803	0.08969279163609242	0.06613550313751665	0.08092757513236327	0.079835514266452	0.08582895452638697	0.07223570932616401	0.10205967424095704	0.088616892545904	0.0717223442491192	0.0919528552741364	0.0818375997616278	0.0818375997616278	0.0818375997616278	0.0818375997616278	0.0818375997616278	0.0818375997616278	0.0818375997616278	0.0818375997616278	0.0818375997616278	0.0818375997616278	0.0818375997616278	0.0818375997616278	0.0818375997616278	0.0818375997616278	0.0818375997616278
0.06888270575844696	0.07874722905878488	0.07343142365374783	0.06508007639695387	0.06280931639402842	0.07773752400074896	0.09497579124374243	0.07533975826001123	0.06235194919264489	0.09556426659723995	0.08439907430500863	0.11480181779376379	0.0895460320977741	0.08544134803159581	0.08524538121340133	0.09354822347240338	0.09113950574863579	0.10485313941747375	0.09450471084767487	0.08088521875034292	0.08273084686374253	0.08115914389088774	0.09089687282751518	0.07470551807250947	0.0852189556473336	0.06950899086715988	0.10378705117276936	0.06438423187015903	0.10381993680003775	0.07932616111687978	0.08931951874332414	0.08432283993010195	0.08432283993010195	0.08432283993010195	0.08432283993010195	0.08432283993010195	0.08432283993010195	0.08432283993010195	0.08432283993010195	0.08432283993010195	0.08432283993010195	0.08432283993010195	0.08432283993010195	0.08432283993010195	0.08432283993010195	0.08432283993010195	0.08432283993010195	0.08432283993010195	0.08432283993010195	0.08432283993010195
0.05974364922453288	0.06680286022340402	0.06970011751841906	0.06060404736327494	0.07030461774196087	0.05540848880740186	0.06093881360241187	0.07341178101857236	0.05934112396881294	0.06368388395753703	0.08511102079799467	0.07132151126713226	0.06735660221132667	0.06204572359122974	0.07201509847855778	0.05933549588599242	0.06248738426908616	0.06680801601056158	0.07785881646325679	0.06285820404708753	0.06676382197376265	0.0768052091824281	0.04934135916349538	0.07480862366040049	0.0750040055840802	0.06949506904531556	0.0784628743065285	0.06579801796754413	0.0782957079586772	0.0586336019565334	0.06697172825912176	0.07188681724501095	0.06942927275206635	0.06942927275206635	0.06942927275206635	0.06942927275206635	0.06942927275206635	0.06942927275206635	0.06942927275206635	0.06942927275206635	0.06942927275206635	0.06942927275206635	0.06942927275206635	0.06942927275206635	0.06942927275206635	0.06942927275206635	0.06942927275206635	0.06942927275206635	0.06942927275206635	0.06942927275206635
0.044782083604642135	0.06968453816308243	0.058374090683422045	0.047050497036972914	0.04903421850790121	0.054713945584058524	0.06299236880433319	0.06820076896393222	0.08556485781323397	0.06843718606865444	0.08925286440794064	0.06525778283339555	0.08544584650317735	0.07172213773058443	0.08112480191796723	0.08447896284483399	0.07638126050705947	0.06532794737303542	0.083679808857833	0.07955696706597278	0.07303388747690487	0.060051756261977264	0.07363405188351385	0.06801995388200209	0.060604189572544175	0.0610338764967161	0.08734913199260907	0.07419150424466259	0.07419150424466259	0.07419150424466259	0.07419150424466259	0.07419150424466259	0.07419150424466259	0.07419150424466259	0.07419150424466259	0.07419150424466259	0.07419150424466259	0.07419150424466259	0.07419150424466259	0.07419150424466259	0.07419150424466259	0.07419150424466259	0.07419150424466259	0.07419150424466259	0.07419150424466259	0.07419150424466259	0.07419150424466259	0.07419150424466259	0.07419150424466259	0.07419150424466259
0.047416722681310676	0.05660295909698499	0.05819886957037851	0.05039916123980464	0.053965104189394	0.042468437800556855	0.05870041411656102	0.05373391241546929	0.05805688044228609	0.06444697756966822	0.05944451989024499	0.06823827519595498	0.05272182924251569	0.054433096134447724	0.057374054290763275	0.059210667345919156	0.050361269493222324	0.05460650966195651	0.06827510631933803	0.06643190865259738	0.05746488982858395	0.06657194805346302	0.06545872894608032	0.061055645247660065	0.059431610860679454	0.0509302485157422	0.059121538648332785	0.043884677408433104	0.045762246496103026	0.054280005890090494	0.05377679894633718	0.058708161481583365	0.057361743308765784	0.06165402890696794	0.0652108615635382	0.07088761490724801	0.06668901398158573	0.061270894029660176	0.0527381686217113	0.062098704540091865	0.05670609809104882	0.06362368103149747	0.06296717512040405	0.04714314399658829	0.06216697330232697	0.05798651569694435	0.0656441922509483	0.06181535397394632	0.06181535397394632	0.06181535397394632
0.284698517133193	0.14257999654869138	0.1784509102726467	0.18896125818668316	0.1941166182866307	0.17823804110927444	0.14529142416682184	0.16410215907700132	0.2360820096909216	0.2897936267231991	0.2738210685350018	0.3015335670944632	0.14226372618626745	0.14257223761591492	0.15945608476683243	0.2127282766679731	0.21445561284719833	0.1413901206293553	0.2361844227273506	0.1989837469546668	0.21348258945795356	0.23761992843906443	0.2013321042374236	0.24536682515864322	0.23626110275492132	0.21226547572841858	0.18909399888411477	0.2738210685350018	0.23221075759299722	0.2268932964359203	0.2574287419215288	0.19775815983139952	0.200407530520302	0.19908284517585073	0.19908284517585073	0.19908284517585073	0.19908284517585073	0.19908284517585073	0.19908284517585073	0.19908284517585073	0.19908284517585073	0.19908284517585073	0.19908284517585073	0.19908284517585073	0.19908284517585073	0.19908284517585073	0.19908284517585073	0.19908284517585073	0.19908284517585073	0.19908284517585073
0.34982515064782366	0.25195656758656154	0.0	0.0	0.2349780055383962	0.27039334629805745	0.0	0.0	0.010293161603375102	0.009958544263559677	0.3656240900901968	0.3615084578882699	0.1571053568816147	0.26191305852715735	0.2669289365677521	0.10498388978361269	0.0	0.25891780269223147	0.48920240060518694	0.1570438096889493	0.1571053568816147	0.2032044404122426	0.484205129635096	0.4820678405583508	0.2032578758742783	0.5137107635098679	0.4290846139207804	0.4822919395028209	0.2157059228624261	0.44686075853134904	0.3429816485314296	0.47246112744851226	0.40772138798997093	0.40772138798997093	0.40772138798997093	0.40772138798997093	0.40772138798997093	0.40772138798997093	0.40772138798997093	0.40772138798997093	0.40772138798997093	0.40772138798997093	0.40772138798997093	0.40772138798997093	0.40772138798997093	0.40772138798997093	0.40772138798997093	0.40772138798997093	0.40772138798997093	0.40772138798997093
0.03848695578932627	0.04654902800597056	0.0477547837503011	0.041281638990957305	0.04878236422875602	0.04060574924794553	0.047711001395944794	0.05832595175904803	0.0462230876741396	0.048250093705730066	0.040988908720399994	0.03996634625221409	0.046337844056505026	0.04298467188986387	0.04309789965687478	0.04018487297738339	0.03393834005908272	0.04874659097065412	0.05086306162231896	0.043411123801509674	0.039217702977795865	0.04131441338965277	0.04131441338965277	0.04131441338965277	0.04131441338965277	0.04131441338965277	0.04131441338965277	0.04131441338965277	0.04131441338965277	0.04131441338965277	0.04131441338965277	0.04131441338965277	0.04131441338965277	0.04131441338965277	0.04131441338965277	0.04131441338965277	0.04131441338965277	0.04131441338965277	0.04131441338965277	0.04131441338965277	0.04131441338965277	0.04131441338965277	0.04131441338965277	0.04131441338965277	0.04131441338965277	0.04131441338965277	0.04131441338965277	0.04131441338965277	0.04131441338965277	0.04131441338965277
0.06188332929995898	0.051596542755296446	0.056599617659471656	0.046583280090941016	0.048665894545382164	0.047038499283735595	0.041082553624931	0.04937171827733013	0.04536582891484112	0.050269687742417614	0.05113794585569912	0.04885978352661393	0.048421199363305564	0.044009765540848886	0.047915989288349496	0.05134990841788911	0.04600647034848153	0.04683595227329365	0.05139803403307803	0.05230856830359575	0.04601198502258364	0.04792660810285394	0.046969296562718796	0.046969296562718796	0.046969296562718796	0.046969296562718796	0.046969296562718796	0.046969296562718796	0.046969296562718796	0.046969296562718796	0.046969296562718796	0.046969296562718796	0.046969296562718796	0.046969296562718796	0.046969296562718796	0.046969296562718796	0.046969296562718796	0.046969296562718796	0.046969296562718796	0.046969296562718796	0.046969296562718796	0.046969296562718796	0.046969296562718796	0.046969296562718796	0.046969296562718796	0.046969296562718796	0.046969296562718796	0.046969296562718796	0.046969296562718796	0.046969296562718796
0.04753525258859432	0.048917465680792374	0.05328653300100771	0.05527587578556045	0.05003417564599646	0.05600624335445873	0.054591524598816256	0.04931016006997634	0.0528791617874344	0.042220508090372595	0.04867201841364837	0.06058665468363394	0.06786368138155487	0.05440666852533207	0.043682307929178335	0.05462816773370273	0.06461497168305326	0.04837710893252759	0.04448438195074628	0.05157611734437037	0.045460001918895314	0.051723807198725186	0.04859190455881025	0.04859190455881025	0.04859190455881025	0.04859190455881025	0.04859190455881025	0.04859190455881025	0.04859190455881025	0.04859190455881025	0.04859190455881025	0.04859190455881025	0.04859190455881025	0.04859190455881025	0.04859190455881025	0.04859190455881025	0.04859190455881025	0.04859190455881025	0.04859190455881025	0.04859190455881025	0.04859190455881025	0.04859190455881025	0.04859190455881025	0.04859190455881025	0.04859190455881025	0.04859190455881025	0.04859190455881025	0.04859190455881025	0.04859190455881025	0.04859190455881025
0.05269956323278665	0.04550666123672144	0.046016509632741495	0.05479184195874269	0.05109163217310827	0.0395727161654317	0.053111325093968265	0.05891095913459439	0.05272525546584475	0.04329076551647673	0.06111208833345743	0.05012888802053362	0.040645312312785536	0.048436618217044536	0.052717714654119605	0.050368459851809835	0.05236015540966743	0.04422492496297	0.057723410294726704	0.050974167628848356	0.050974167628848356	0.050974167628848356	0.050974167628848356	0.050974167628848356	0.050974167628848356	0.050974167628848356	0.050974167628848356	0.050974167628848356	0.050974167628848356	0.050974167628848356	0.050974167628848356	0.050974167628848356	0.050974167628848356	0.050974167628848356	0.050974167628848356	0.050974167628848356	0.050974167628848356	0.050974167628848356	0.050974167628848356	0.050974167628848356	0.050974167628848356	0.050974167628848356	0.050974167628848356	0.050974167628848356	0.050974167628848356	0.050974167628848356	0.050974167628848356	0.050974167628848356	0.050974167628848356	0.050974167628848356
[truncated: 6 more columns]
