# Supplementary material for: Neuronal tuning aligns dynamically with object and texture manifolds across the visual hierarchy
Source: Nat Neurosci. 2026 Mar 10;29(4):864–75. doi: 10.1038/s41593-026-02207-1 (PMC13061647; doi:10.1038/s41593-026-02207-1)
Supplement: Supplementary file 10 — Attribution data for time windows 5, 10, 20, 25 and 50 ms, for panel b. Time window specific evolution trajectory of time windows 10, 20, 25 and 50 ms, for panel c. [file 41593_2026_2207_MOESM10_ESM.zip › ExtendedFig4_Source_data/FigureExtended4C_src_normresp_wdw_175-200_DeePSim_mean.csv]

0	1	2	3	4	5	6	7	8	9	10	11	12	13	14	15	16	17	18	19	20	21	22	23	24	25	26	27	28	29	30	31	32	33	34	35	36	37	38	39	40	41	42	43	44	45	46	47	48	49
0.5002925725701134	0.6055451417179111	0.5699052344892431	0.5035880620922766	0.5540691444984502	0.5938248843786477	0.5541073631279165	0.5742531236023474	0.5207857168002317	0.5684109486462153	0.6344593899029094	0.5059142062956024	0.5281052951334945	0.5126372175046885	0.6093347128135872	0.5703290042830651	0.6843147209492119	0.5007230515401752	0.6465427260099368	0.5188420524840285	0.5274799179978009	0.574001356513932	0.5327555419095372	0.5529019083429836	0.5875417126627442	0.6513589720224273	0.5140950977436464	0.49557656088786173	0.5551124822919014	0.5606348754344903	0.4999591735632201	0.5605068553344182	0.5092742458042827	0.723131449238759	0.6511002993579605	0.57878418050062	0.7156634478038947	0.5249596050447402	0.5116876269260232	0.6582845177138217	0.584429236289613	0.616399320068284	0.7587609495027596	0.597728109436679	0.5454441359850479	0.5072494449070981	0.6993158814340935	0.6032826631705958	0.6032826631705958	0.6032826631705958
0.7160626224645731	0.7990023768381909	0.6900886795195461	0.7129647666655877	0.6830383549506118	0.7429517251234555	0.6658697386690204	0.7119455639421189	0.7325009882429045	0.8768432101430879	0.8885677991589588	0.8525346256310783	0.8853933710417257	0.862775642144806	0.7036920312316169	0.7501489881946055	0.8362695421801077	0.8435471936580925	0.7952978958485653	0.5942645485119903	0.8307030342703803	0.7826248312322969	0.8332188121022747	0.7881168103396593	0.7404330597871996	0.8359608073350188	0.8569095989076838	0.7470038719260412	0.8196855463986358	0.6945884677584179	0.8913903475780519	0.8955682981469526	0.9072983472704481	0.8856104848521159	0.8593382374575474	0.8724743611548317	0.8724743611548317	0.8724743611548317	0.8724743611548317	0.8724743611548317	0.8724743611548317	0.8724743611548317	0.8724743611548317	0.8724743611548317	0.8724743611548317	0.8724743611548317	0.8724743611548317	0.8724743611548317	0.8724743611548317	0.8724743611548317
0.2261020222907991	0.293112168228919	0.166968483757138	0.2024034542686651	0.2594171339717553	0.3157742700769355	0.29149689412023577	0.26470683878885937	0.18034338975642558	0.2401186325224837	0.3549888347257195	0.3279761281239684	0.3671915931302665	0.3248780823717402	0.4546104894375232	0.48206460707560983	0.5111555550482644	0.4654456892539712	0.4042238129941753	0.5449164301024848	0.45851698255702505	0.6000466099687772	0.628537493252575	0.6190200324625457	0.6322324653516024	0.6894130996310626	0.712174158603727	0.8015059733475615	0.8833089413032592	0.8626239526750221	0.6261973874900658	0.7042706359069367	0.8734786983195953	0.788874667113266	0.788874667113266	0.788874667113266	0.788874667113266	0.788874667113266	0.788874667113266	0.788874667113266	0.788874667113266	0.788874667113266	0.788874667113266	0.788874667113266	0.788874667113266	0.788874667113266	0.788874667113266	0.788874667113266	0.788874667113266	0.788874667113266
0.5728230682677874	0.5113769269514629	0.49338870263922624	0.56263778630326	0.525775697733786	0.5778798787589969	0.553484909526496	0.598285598913787	0.6319362296600893	0.5752795319323007	0.6241345855272679	0.6402040303140407	0.5833615997356724	0.56944267059937	0.5856180640856528	0.5258405762788819	0.457460257942781	0.5294846217283584	0.618935692934787	0.4571006483930717	0.6682907616340763	0.5886842391410196	0.6200410263622966	0.6837527086037484	0.5952531402080229	0.6429589053410575	0.7182508698310607	0.7109214445645213	0.6566536709175719	0.7501814646608205	0.5892481983650845	0.5145731657143447	0.6256608368544909	0.5670027453945881	0.5219647087553004	0.5943136360938402	0.612484237866173	0.6055603821941968	0.6090223100301849	0.6090223100301849	0.6090223100301849	0.6090223100301849	0.6090223100301849	0.6090223100301849	0.6090223100301849	0.6090223100301849	0.6090223100301849	0.6090223100301849	0.6090223100301849	0.6090223100301849
0.5238462090590904	0.4882435083044968	0.4919584400068941	0.5466646931251475	0.5518534721770926	0.5633035664783093	0.5567459477344855	0.4659734645222637	0.4972118087891597	0.48061742030205473	0.5781174639874856	0.6171074949332399	0.5734485314258817	0.5635422211289968	0.6080767675326179	0.6954058995623763	0.7040054882442748	0.639639879895164	0.6984970939809902	0.6589650811245203	0.8911013356951833	0.9176544456628285	0.7285891807750491	0.9839118152060466	0.8412367831018652	0.7665110626221476	0.8805957227836546	0.8179367970968842	1.0116780685161424	0.863152514576418	0.9374152915462801	0.9374152915462801	0.9374152915462801	0.9374152915462801	0.9374152915462801	0.9374152915462801	0.9374152915462801	0.9374152915462801	0.9374152915462801	0.9374152915462801	0.9374152915462801	0.9374152915462801	0.9374152915462801	0.9374152915462801	0.9374152915462801	0.9374152915462801	0.9374152915462801	0.9374152915462801	0.9374152915462801	0.9374152915462801
0.8074254225390403	0.7666179551013128	0.7376886468544352	0.7843938995443422	0.8211978925603222	0.7100737075991714	0.7223159069744209	0.8856428322763119	0.8791754647425156	1.0922987379545765	0.8874170010438139	0.7505512813944507	0.7389820652461746	0.7997595441957512	0.7222471905377259	0.8113189448057565	0.6847696494554087	0.816135498953714	0.8146951470011354	0.8881944055647014	1.0758756800420541	0.9201726230950478	0.7468872996113592	0.8280752809612699	0.9263133802640149	0.8579066743916036	0.9282741623247326	0.9748429388419535	0.8810091532638699	0.7272460234943636	0.9005068182140995	0.8269782281155003	0.8486568857067174	1.0616774420455026	0.7424982895860811	0.9838981572803704	0.8547086190865821	0.8977480681995078	0.9144128221491584	0.8716861203968287	0.8930494712729935	0.8930494712729935	0.8930494712729935	0.8930494712729935	0.8930494712729935	0.8930494712729935	0.8930494712729935	0.8930494712729935	0.8930494712729935	0.8930494712729935
0.8630379752967726	0.5839134769342452	0.6656162320235163	0.6543002363404484	0.7806109158992525	0.759603511114036	0.7919402988469988	0.7701354335256951	0.7213869919919357	0.6876029090333429	0.6516357578115749	0.7500098992371493	0.4567033100303841	0.691961212851926	0.6246381814010951	0.5481278274587572	0.6478820344901415	0.7021236667490285	0.6512724588525249	0.6705481012978997	0.6088034354606722	0.6475409365671556	0.640858832657715	0.57952076241872	0.649956519662733	0.6506228583609129	0.650289689011823	0.650289689011823	0.650289689011823	0.650289689011823	0.650289689011823	0.650289689011823	0.650289689011823	0.650289689011823	0.650289689011823	0.650289689011823	0.650289689011823	0.650289689011823	0.650289689011823	0.650289689011823	0.650289689011823	0.650289689011823	0.650289689011823	0.650289689011823	0.650289689011823	0.650289689011823	0.650289689011823	0.650289689011823	0.650289689011823	0.650289689011823
0.6924675656217447	0.6499642007036059	0.6310542995518772	0.6427744071576107	0.6733533250445677	0.5951975085036051	0.636085875856535	0.6509952070444169	0.7354336434593983	0.7391799942540594	0.7214926612313651	0.6663602693588773	0.6620250996793697	0.6695331900790572	0.662885617934384	0.6596786404485704	0.7129135606988136	0.6221805706212364	0.7695994247276805	0.7981529420725338	0.8857453183378742	0.9013022102186603	0.8988470407122694	0.838302751331424	0.7497470856633554	0.6841633604404992	0.7795883004312875	0.7318758304358933	0.7318758304358933	0.7318758304358933	0.7318758304358933	0.7318758304358933	0.7318758304358933	0.7318758304358933	0.7318758304358933	0.7318758304358933	0.7318758304358933	0.7318758304358933	0.7318758304358933	0.7318758304358933	0.7318758304358933	0.7318758304358933	0.7318758304358933	0.7318758304358933	0.7318758304358933	0.7318758304358933	0.7318758304358933	0.7318758304358933	0.7318758304358933	0.7318758304358933
0.2716796003149597	0.41137024047285065	0.42921064429590217	0.40384389649844876	0.4993453334807673	0.4955200549406233	0.3175215620992685	0.3575660383915537	0.4082571021985255	0.47938821349472116	0.387313228625231	0.4090781108158026	0.46007431405431315	0.4169347725812054	0.4092704137562227	0.3625757640107214	0.44119452793957187	0.5172581394745334	0.5222565317779342	0.5138647839383192	0.5057880669372141	0.5251893242037159	0.3852791245987276	0.4133282213832992	0.6267644596771983	0.5528634682106863	0.5735601279329847	0.6187565055877273	0.5860895949778393	0.5579281444127598	0.6371724677318278	0.6428564194091412	0.5635488812052282	0.6445258082509578	0.604037344728093	0.604037344728093	0.604037344728093	0.604037344728093	0.604037344728093	0.604037344728093	0.604037344728093	0.604037344728093	0.604037344728093	0.604037344728093	0.604037344728093	0.604037344728093	0.604037344728093	0.604037344728093	0.604037344728093	0.604037344728093
0.7004015732952759	0.8338210340312397	0.7423699279196552	0.9056880949851691	0.8854871882730541	0.9221894151874841	0.8810088174783252	0.7492863354024323	0.9228342047484622	0.7984014230863024	0.9795588006032678	0.9704721749988015	0.7942500024632687	0.9993251641585232	0.7338159049488597	0.9860164412853964	0.9245311559472437	0.8853485771688808	0.7960386620739297	1.024285923941107	0.9277037501474624	0.8293588413902726	0.9125760337640062	0.9648152134471811	0.8029032275616091	0.892819372020034	0.9343369373494819	1.1053838641118878	0.9713920159514683	0.8452239450556619	0.8303182419603938	0.8188508476024726	0.8957357262854524	0.8572932869439625	0.8572932869439625	0.8572932869439625	0.8572932869439625	0.8572932869439625	0.8572932869439625	0.8572932869439625	0.8572932869439625	0.8572932869439625	0.8572932869439625	0.8572932869439625	0.8572932869439625	0.8572932869439625	0.8572932869439625	0.8572932869439625	0.8572932869439625	0.8572932869439625
0.5930839308154251	0.4835162861206001	0.5231548533109898	0.598994922148982	0.6027550559781267	0.5350211046221695	0.5573186427228983	0.5568194280070777	0.5505350028827679	0.5057253391872122	0.4885245103531538	0.5352051956598287	0.6109005648995335	0.5048817803968585	0.5774186890209025	0.5806754643805022	0.3997488227693205	0.4909765536085206	0.6243345238218062	0.5756771175231254	0.5512685388009387	0.6385220282057079	0.5532381181616577	0.6387620237700542	0.6363056164085905	0.6520459366859254	0.6078762164955609	0.6225185010054058	0.7093736353725345	0.5803548024534182	0.6015907888649495	0.5909727956591839	0.5909727956591839	0.5909727956591839	0.5909727956591839	0.5909727956591839	0.5909727956591839	0.5909727956591839	0.5909727956591839	0.5909727956591839	0.5909727956591839	0.5909727956591839	0.5909727956591839	0.5909727956591839	0.5909727956591839	0.5909727956591839	0.5909727956591839	0.5909727956591839	0.5909727956591839	0.5909727956591839
0.40236549452435494	0.3729882489471893	0.3904444760715142	0.3988189272423642	0.3408907609428949	0.3664133266366496	0.39551513146638584	0.39975193013881205	0.46217028328990367	0.4322128581381391	0.4290428182712945	0.4411517692066403	0.601269443589839	0.6182875093348765	0.6031880874167761	0.5575909974493911	0.582946287475235	0.6145493974437866	0.6796136003316007	0.6102986997570806	0.7215446425381558	0.6770529417065869	0.6761829486070454	0.7479171619612576	0.7374219690072501	0.7941793319453573	0.841092153030636	0.8080631871205366	0.9363336371905354	0.8877899613125348	0.9472774715019435	0.9175337164072392	0.9175337164072392	0.9175337164072392	0.9175337164072392	0.9175337164072392	0.9175337164072392	0.9175337164072392	0.9175337164072392	0.9175337164072392	0.9175337164072392	0.9175337164072392	0.9175337164072392	0.9175337164072392	0.9175337164072392	0.9175337164072392	0.9175337164072392	0.9175337164072392	0.9175337164072392	0.9175337164072392
0.7532365435176313	0.7034976023166745	0.6222339629115723	0.8073488985872814	0.7279964085084518	0.6891858605442227	0.8099791496063719	0.7286605030524498	0.6169210797237075	0.6965762744951114	0.7519893825056457	0.8158541004347222	0.8081001732206602	0.7963253068772115	0.7601802547509633	0.7711318666351792	0.8288336451593318	0.707573692999226	0.819762828977918	0.8097809124227656	0.8371123908833729	0.7878710113335707	0.7284993097322227	0.8124240917852955	0.826114221995006	0.7667705596235205	0.7563481735838954	0.672617564822214	0.7310676515515551	0.6940329553019172	0.6859227025191748	0.6899778289105459	0.6899778289105459	0.6899778289105459	0.6899778289105459	0.6899778289105459	0.6899778289105459	0.6899778289105459	0.6899778289105459	0.6899778289105459	0.6899778289105459	0.6899778289105459	0.6899778289105459	0.6899778289105459	0.6899778289105459	0.6899778289105459	0.6899778289105459	0.6899778289105459	0.6899778289105459	0.6899778289105459
0.7322099642163834	0.6882048613364866	0.47939894664850374	0.6142181334077046	0.6781764416779366	0.4582958277700871	0.4969703904784426	0.6244965369945438	0.6497862294779685	0.6386134260825574	0.7011005833146821	0.6231610537581953	0.688503860386901	0.5427400928893941	0.5823787753172606	0.6791858617361264	0.596644919090226	0.7790423673680105	0.6642385224374587	0.7292881496753761	0.5518872638114476	0.6816734239369087	0.6563411516432179	0.7537574418544623	0.7791813143193234	0.6037375413574799	0.7326241628291639	0.7633093928624204	0.6553427366363046	0.7238557448599505	0.6189249045667782	0.607339412244727	0.6131321584057526	0.6131321584057526	0.6131321584057526	0.6131321584057526	0.6131321584057526	0.6131321584057526	0.6131321584057526	0.6131321584057526	0.6131321584057526	0.6131321584057526	0.6131321584057526	0.6131321584057526	0.6131321584057526	0.6131321584057526	0.6131321584057526	0.6131321584057526	0.6131321584057526	0.6131321584057526
0.505662836418187	0.46941956497495885	0.45568656048033307	0.4019302714627172	0.4796260385231827	0.4396359622506561	0.5034713689062836	0.4020261778535726	0.31263706660511303	0.43330503446848634	0.3773389907235844	0.3159837973582664	0.46831250586547984	0.47074364882851	0.4650082214606152	0.559704978305657	0.4515868025171919	0.4500055112397283	0.4601245629764153	0.4401955026009494	0.6817627588538971	0.5938231267021299	0.5461457501919137	0.5306655857376993	0.43588034131501224	0.59621842223655	0.45827870006228966	0.5065559310422383	0.5326234298654555	0.5162475859437822	0.5244355079046189	0.5244355079046189	0.5244355079046189	0.5244355079046189	0.5244355079046189	0.5244355079046189	0.5244355079046189	0.5244355079046189	0.5244355079046189	0.5244355079046189	0.5244355079046189	0.5244355079046189	0.5244355079046189	0.5244355079046189	0.5244355079046189	0.5244355079046189	0.5244355079046189	0.5244355079046189	0.5244355079046189	0.5244355079046189
0.5830182198098984	0.4377044204208888	0.42109661731855214	0.43422726178272814	0.4640601584261792	0.4558496204791959	0.4231982785135537	0.37808945652949183	0.4320732868875937	0.4523358242029599	0.34924046954651977	0.38672843332580537	0.41646369343736517	0.3881844905683103	0.303619578565678	0.3666478968246658	0.47733376941621186	0.41107515326728206	0.3792782624064371	0.44559630653987453	0.39559667440578355	0.37495794288264805	0.37579126341105407	0.37537460314685106	0.37537460314685106	0.37537460314685106	0.37537460314685106	0.37537460314685106	0.37537460314685106	0.37537460314685106	0.37537460314685106	0.37537460314685106	0.37537460314685106	0.37537460314685106	0.37537460314685106	0.37537460314685106	0.37537460314685106	0.37537460314685106	0.37537460314685106	0.37537460314685106	0.37537460314685106	0.37537460314685106	0.37537460314685106	0.37537460314685106	0.37537460314685106	0.37537460314685106	0.37537460314685106	0.37537460314685106	0.37537460314685106	0.37537460314685106
0.5440609248490836	0.4552197370732448	0.48238069741934675	0.431023835039808	0.4845154538748434	0.4594490942094963	0.4409914603091001	0.47693791160413584	0.40683913821684614	0.37641795083154406	0.4660458522175586	0.4832026336700949	0.44279026648147796	0.48209197562383876	0.4106274741834851	0.3771676705524375	0.44093548607654554	0.49440600239330557	0.45839067307322456	0.5457667663349766	0.4586933941981059	0.6280890824776223	0.5663193470219726	0.5972042147497975	0.5972042147497975	0.5972042147497975	0.5972042147497975	0.5972042147497975	0.5972042147497975	0.5972042147497975	0.5972042147497975	0.5972042147497975	0.5972042147497975	0.5972042147497975	0.5972042147497975	0.5972042147497975	0.5972042147497975	0.5972042147497975	0.5972042147497975	0.5972042147497975	0.5972042147497975	0.5972042147497975	0.5972042147497975	0.5972042147497975	0.5972042147497975	0.5972042147497975	0.5972042147497975	0.5972042147497975	0.5972042147497975	0.5972042147497975
0.7337842645311409	0.5666049726170104	0.7105034609659906	0.657178868574535	0.6275439712249107	0.642763130598359	0.6810760117896754	0.38594928859241107	0.5932516915450042	0.6369476187040076	0.5255824425811884	0.5407504518996142	0.7182479368466577	0.7599557262200183	0.7995324041389984	0.6017116313130412	0.6476854961740771	0.7906786740223481	0.6027822723357783	0.6150866427560341	0.5542144692297978	0.8021728453316418	0.7206373966219553	0.8176777848795771	0.6982079673340617	0.7519661855769189	0.8953175675275281	0.5254958537750938	0.6996295855237544	0.5899796558834846	0.6448046207036195	0.6448046207036195	0.6448046207036195	0.6448046207036195	0.6448046207036195	0.6448046207036195	0.6448046207036195	0.6448046207036195	0.6448046207036195	0.6448046207036195	0.6448046207036195	0.6448046207036195	0.6448046207036195	0.6448046207036195	0.6448046207036195	0.6448046207036195	0.6448046207036195	0.6448046207036195	0.6448046207036195	0.6448046207036195
0.4065232176564394	0.5664763321486389	0.4709099670070861	0.5533554350383524	0.5184834822292811	0.5249964162791607	0.36865267932062773	0.38110935394805573	0.37609929687377014	0.37852342292530045	0.3817181100703605	0.3299706927843397	0.4291898552388529	0.4288903216072478	0.46976488850908366	0.6601372044780868	0.6656391620076694	0.47396445083995403	0.5394029029285073	0.856274075766385	0.655030213727268	0.5553061897127596	0.634881406547572	0.625009701337796	0.6537837232497257	0.6654273801731801	0.6588221601256588	0.6872325154960994	0.5386581545728805	0.408335942827607	0.633153506576729	0.43673540461717336	0.5349444555969511	0.5349444555969511	0.5349444555969511	0.5349444555969511	0.5349444555969511	0.5349444555969511	0.5349444555969511	0.5349444555969511	0.5349444555969511	0.5349444555969511	0.5349444555969511	0.5349444555969511	0.5349444555969511	0.5349444555969511	0.5349444555969511	0.5349444555969511	0.5349444555969511	0.5349444555969511
0.6881746264879304	0.668458020063423	0.6934220579503033	0.5764424090174658	0.6874482531963857	0.5815726549220196	0.6890852793502036	0.6296540014250391	0.681427723095323	0.5429934317190998	0.5266609444615784	0.5897394572215585	0.6917518539005388	0.570160993017242	0.7097479645508401	0.6383085259198826	0.6423581639990448	0.6031035698657902	0.6810680070942841	0.7613741136892086	0.7506348049632866	0.668478686242334	0.7410337782134306	0.7524233091132245	0.653496749089552	0.7108254907126071	0.6393397609016948	0.7688310313174052	0.7265709799580301	0.7363701137897787	0.6835443696654131	0.720200652799883	0.9599263021400245	0.7648095318093971	0.8065026473641899	0.7856560895867936	0.7856560895867936	0.7856560895867936	0.7856560895867936	0.7856560895867936	0.7856560895867936	0.7856560895867936	0.7856560895867936	0.7856560895867936	0.7856560895867936	0.7856560895867936	0.7856560895867936	0.7856560895867936	0.7856560895867936	0.7856560895867936
0.41973329129314285	0.4936326602875491	0.3721236306207972	0.46833992193782564	0.44973159368151844	0.4416287531481839	0.5578832709071118	0.501833219088842	0.46649840348533766	0.43658792141580227	0.5177270094765203	0.6638095926905445	0.571179656204483	0.5639132752268038	0.6095412376612042	0.6406133277080264	0.6987406059205311	0.7381452683977202	0.7224841108477273	0.6810688638100296	0.6786470018476682	0.754794688075186	0.7206295188878631	0.6332636044740567	0.7937150141537	0.7109656064224779	0.7438060597696053	0.715940499686734	0.7298732797281696	0.7298732797281696	0.7298732797281696	0.7298732797281696	0.7298732797281696	0.7298732797281696	0.7298732797281696	0.7298732797281696	0.7298732797281696	0.7298732797281696	0.7298732797281696	0.7298732797281696	0.7298732797281696	0.7298732797281696	0.7298732797281696	0.7298732797281696	0.7298732797281696	0.7298732797281696	0.7298732797281696	0.7298732797281696	0.7298732797281696	0.7298732797281696
0.16036373011860414	0.33178495372236017	0.19096179416081577	0.17099099959305078	0.2732991196646505	0.24027868243132933	0.2701628613206914	0.32211385102395096	0.3342726066921552	0.2720710341418819	0.2436421310343702	0.27419428621606606	0.17833991783211722	0.2509910497410346	0.20978919759435505	0.24056791695851276	0.2032279021764209	0.2268879139228394	0.20282001698083027	0.2103446241521495	0.16037167395818472	0.26645601445986017	0.25782610748819895	0.25255264973333696	0.26333409411832737	0.32418826914638726	0.2591802753721439	0.205048105049138	0.29095313729622857	0.24800062117268332	0.24800062117268332	0.24800062117268332	0.24800062117268332	0.24800062117268332	0.24800062117268332	0.24800062117268332	0.24800062117268332	0.24800062117268332	0.24800062117268332	0.24800062117268332	0.24800062117268332	0.24800062117268332	0.24800062117268332	0.24800062117268332	0.24800062117268332	0.24800062117268332	0.24800062117268332	0.24800062117268332	0.24800062117268332	0.24800062117268332
0.48191391508457976	0.611898715474031	0.4957346266284585	0.6441722936226965	0.5497357227092262	0.552874000979041	0.5383166293055731	0.5845994906727586	0.5111859774916186	0.6363020419894104	0.5337895567085955	0.48673589472482925	0.5694736845646817	0.5130532671600824	0.5759223320768914	0.5645460042931068	0.5358780477911542	0.555934797128225	0.550763620284086	0.5659269193248292	0.4844569866590027	0.4568685605293874	0.537725892446663	0.5594251816454415	0.5083645833335767	0.5273164288586172	0.517840506096097	0.517840506096097	0.517840506096097	0.517840506096097	0.517840506096097	0.517840506096097	0.517840506096097	0.517840506096097	0.517840506096097	0.517840506096097	0.517840506096097	0.517840506096097	0.517840506096097	0.517840506096097	0.517840506096097	0.517840506096097	0.517840506096097	0.517840506096097	0.517840506096097	0.517840506096097	0.517840506096097	0.517840506096097	0.517840506096097	0.517840506096097
0.568373492124749	0.4927143694745844	0.503754392462539	0.5948228438388903	0.5026673806356974	0.628348470752057	0.5314824838642116	0.5159979939521385	0.6113377636434603	0.4920342700526605	0.5814485633243237	0.6121581324500559	0.5744894806233949	0.6155643829044594	0.5545371207237255	0.6249866567783847	0.604069573501817	0.6174097366061503	0.6144473444670334	0.6121895577321755	0.5648546064658838	0.587512605819262	0.576183606142573	0.576183606142573	0.576183606142573	0.576183606142573	0.576183606142573	0.576183606142573	0.576183606142573	0.576183606142573	0.576183606142573	0.576183606142573	0.576183606142573	0.576183606142573	0.576183606142573	0.576183606142573	0.576183606142573	0.576183606142573	0.576183606142573	0.576183606142573	0.576183606142573	0.576183606142573	0.576183606142573	0.576183606142573	0.576183606142573	0.576183606142573	0.576183606142573	0.576183606142573	0.576183606142573	0.576183606142573
0.5549890577552984	0.4004112684568178	0.4903880246043028	0.5416758322725266	0.5133886672803366	0.5000941884674566	0.4674350345752436	0.5484000902215087	0.5278341386690177	0.5017348152965982	0.5584882280601993	0.5501113058448052	0.705866904882284	0.6341773978551372	0.6814127371784856	0.7175545405325827	0.7487054060256737	0.8805290029009911	0.834258113524343	0.7402031032366505	0.8171091072380344	0.7663378759480614	0.8738483226226503	0.7871795050675016	0.7756871315101294	0.7867988280303542	0.7978966629840506	0.7923477455072024	0.7923477455072024	0.7923477455072024	0.7923477455072024	0.7923477455072024	0.7923477455072024	0.7923477455072024	0.7923477455072024	0.7923477455072024	0.7923477455072024	0.7923477455072024	0.7923477455072024	0.7923477455072024	0.7923477455072024	0.7923477455072024	0.7923477455072024	0.7923477455072024	0.7923477455072024	0.7923477455072024	0.7923477455072024	0.7923477455072024	0.7923477455072024	0.7923477455072024
0.7425850696594317	0.8052747332636335	0.8180324039842928	0.8358561787113049	0.7671737217345898	0.8844094812263685	0.8541266610099199	0.8352156650635016	0.7637813699903647	0.7938723664641227	0.808631475053137	0.7777083177088966	0.8821501963121869	0.7425483843023085	0.7471163937483721	0.9220017621515719	0.7329761302412231	0.8244327622969347	0.8101993630373164	0.9163235421791853	0.7857059690484606	0.9051671821162711	0.8987722096097132	0.8562322886645303	0.8673327359466291	0.9808079993061035	0.9626701987200562	0.793206931548275	0.8927034152946524	0.8429551734214638	0.8429551734214638	0.8429551734214638	0.8429551734214638	0.8429551734214638	0.8429551734214638	0.8429551734214638	0.8429551734214638	0.8429551734214638	0.8429551734214638	0.8429551734214638	0.8429551734214638	0.8429551734214638	0.8429551734214638	0.8429551734214638	0.8429551734214638	0.8429551734214638	0.8429551734214638	0.8429551734214638	0.8429551734214638	0.8429551734214638
0.6653787662275981	0.7805323903901272	0.7575780077505275	0.6862388605881674	0.6500618469945093	0.8646656353545963	0.8034080223113034	0.7442742768516442	0.7469629780360445	0.8435382243598615	0.6736827736097987	0.713134190365107	0.9901718885852796	0.8191530577041243	0.699563334145397	0.82259302104525	0.9203304626301818	0.8762658503553835	0.800488158299241	0.9129040399292097	0.86598626861469	0.7508652861978434	0.898704703711627	0.8594780302634396	0.8621931390572033	0.9431949886969501	0.8781350441735993	0.8441966584729097	0.6918873597657316	0.9810065922257386	0.8851569940124353	0.9938166996791518	0.838966392923007	0.8177960862638374	0.7544956031405975	0.8170534051930325	0.8680038590550943	0.8100223234383207	0.8390130912467075	0.8390130912467075	0.8390130912467075	0.8390130912467075	0.8390130912467075	0.8390130912467075	0.8390130912467075	0.8390130912467075	0.8390130912467075	0.8390130912467075	0.8390130912467075	0.8390130912467075
0.08063665138389473	0.04056214841497621	0.03423658292433533	0.07385762691378449	0.02612501360531652	0.07580333025511987	0.06352971369876326	0.07353379135583543	0.09640051638337904	0.057693914805022437	0.058565091957779446	0.04505141335023922	0.09580692052618407	0.1988124562700856	0.1280734793892897	0.08775350116913523	0.10176763012510315	0.0753895792549052	0.1035513441485247	0.10185509326504733	0.19467501739879392	0.22254573423509308	0.2104767497136257	0.1627088640974117	0.1455650478317872	0.18938437448945358	0.12820813568697118	0.32848394819615684	0.31551380335837104	0.204214515071491	0.16063853577195694	0.16235757634976455	0.16263140024528921	0.10865759852899813	0.06695217363855621	0.05598240906777365	0.13425271315056347	0.17985635669625472	0.31974380369005817	0.20378186496325523	0.17485411286305846	0.378735086488031	0.27679459967554476	0.27679459967554476	0.27679459967554476	0.27679459967554476	0.27679459967554476	0.27679459967554476	0.27679459967554476	0.27679459967554476
0.5274714287606286	0.5839735385695767	0.6631068207422643	0.5593657831972233	0.5921565188515004	0.5747500509912705	0.5634545398762065	0.5936124318208053	0.5329425837223465	0.6549713855445464	0.6753211904764788	0.7664123583540197	0.7151938364999113	0.7938226498046888	0.7877880465877873	0.8137515131782931	0.8587632945310316	0.8728853539930351	0.8229538420172238	0.9011308065322231	0.7937476428736888	0.7841748809437608	0.7658878325399259	0.9059376270974787	0.8802090853115105	0.8477990913027256	0.8109962838565798	0.7878286501822089	0.7994124670193944	0.7994124670193944	0.7994124670193944	0.7994124670193944	0.7994124670193944	0.7994124670193944	0.7994124670193944	0.7994124670193944	0.7994124670193944	0.7994124670193944	0.7994124670193944	0.7994124670193944	0.7994124670193944	0.7994124670193944	0.7994124670193944	0.7994124670193944	0.7994124670193944	0.7994124670193944	0.7994124670193944	0.7994124670193944	0.7994124670193944	0.7994124670193944
0.7753542831260941	0.7712174242980432	0.6755878592369637	0.686348861845082	0.7183385355639292	0.7239590757429492	0.7990189104850048	0.6310722224474239	0.6412692123203584	0.6835037959067171	0.7096383219020046	0.7421991889297459	0.699790941743063	0.6957500994604147	0.6562814294270957	0.6967428862237507	0.7595983878786028	0.7538989911760408	0.7671068185958915	0.671413170020592	0.6909754201574272	0.8319199323407576	0.7022613637185791	0.7130387483431827	0.8375161213190571	0.7752774348311199	0.7752774348311199	0.7752774348311199	0.7752774348311199	0.7752774348311199	0.7752774348311199	0.7752774348311199	0.7752774348311199	0.7752774348311199	0.7752774348311199	0.7752774348311199	0.7752774348311199	0.7752774348311199	0.7752774348311199	0.7752774348311199	0.7752774348311199	0.7752774348311199	0.7752774348311199	0.7752774348311199	0.7752774348311199	0.7752774348311199	0.7752774348311199	0.7752774348311199	0.7752774348311199	0.7752774348311199
0.6938229466965299	0.6402962635252258	0.7771663979200301	0.7525720954281204	0.7355280325217182	0.7011504088506908	0.7052981794825329	0.6742237167712629	0.708927143967167	0.7559400334367713	0.8110118952060607	0.7353119884605865	0.7178392006775055	0.7372997309715098	0.7818160419891335	0.7804076550558489	0.764446360040723	0.8136911919932263	0.7585328986754035	0.8085606557008905	0.8217508599150364	0.8151557578079635	0.8151557578079635	0.8151557578079635	0.8151557578079635	0.8151557578079635	0.8151557578079635	0.8151557578079635	0.8151557578079635	0.8151557578079635	0.8151557578079635	0.8151557578079635	0.8151557578079635	0.8151557578079635	0.8151557578079635	0.8151557578079635	0.8151557578079635	0.8151557578079635	0.8151557578079635	0.8151557578079635	0.8151557578079635	0.8151557578079635	0.8151557578079635	0.8151557578079635	0.8151557578079635	0.8151557578079635	0.8151557578079635	0.8151557578079635	0.8151557578079635	0.8151557578079635
0.48523395187624446	0.511063412627135	0.5265827841202803	0.5119107358321119	0.5305827898912419	0.5789650388074293	0.6663036542876406	0.7058649874654082	0.6193517258226462	0.687590647965443	0.669200741835782	0.629448306508114	0.6992364527932201	0.7236792600131176	0.6897403301336438	0.6449865597692258	0.6983753361024575	0.6810555857731211	0.6662963835924721	0.6196901724265751	0.6703475214556238	0.6276125325385419	0.6921269694747578	0.6598697510066499	0.6598697510066499	0.6598697510066499	0.6598697510066499	0.6598697510066499	0.6598697510066499	0.6598697510066499	0.6598697510066499	0.6598697510066499	0.6598697510066499	0.6598697510066499	0.6598697510066499	0.6598697510066499	0.6598697510066499	0.6598697510066499	0.6598697510066499	0.6598697510066499	0.6598697510066499	0.6598697510066499	0.6598697510066499	0.6598697510066499	0.6598697510066499	0.6598697510066499	0.6598697510066499	0.6598697510066499	0.6598697510066499	0.6598697510066499
0.5081711557105121	0.40549662055113495	0.402347436725376	0.4549343831832972	0.5022462543868975	0.46212017335464295	0.46924486489794565	0.4737800625370384	0.5728804911858106	0.5839954746920581	0.5245565195838428	0.5067228646825961	0.5213378502270806	0.653828866848564	0.8331669584918046	0.7843210887964585	0.2292253567337703	0.2886385511780254	0.3249789381357159	0.23066698434642652	0.24280781760498663	0.23673740097570656	0.23673740097570656	0.23673740097570656	0.23673740097570656	0.23673740097570656	0.23673740097570656	0.23673740097570656	0.23673740097570656	0.23673740097570656	0.23673740097570656	0.23673740097570656	0.23673740097570656	0.23673740097570656	0.23673740097570656	0.23673740097570656	0.23673740097570656	0.23673740097570656	0.23673740097570656	0.23673740097570656	0.23673740097570656	0.23673740097570656	0.23673740097570656	0.23673740097570656	0.23673740097570656	0.23673740097570656	0.23673740097570656	0.23673740097570656	0.23673740097570656	0.23673740097570656
0.7101727544165907	0.7332393640860647	0.7168015844125019	0.6460059054247693	0.7805440207411904	0.7362497258969131	0.839183270083306	0.8119932974399023	0.7596297095489452	0.7582377649683364	0.77738907533042	0.708127509112162	0.9728815396187922	0.7620328067917272	0.7216629991485661	0.9052475358724554	0.7867210165835964	0.835209660415484	0.9036747086376559	0.7675397639398599	0.8950920216418352	0.8807903226178159	0.8875514526056939	1.0564194234075155	0.9355970315677866	0.996008227487651	0.996008227487651	0.996008227487651	0.996008227487651	0.996008227487651	0.996008227487651	0.996008227487651	0.996008227487651	0.996008227487651	0.996008227487651	0.996008227487651	0.996008227487651	0.996008227487651	0.996008227487651	0.996008227487651	0.996008227487651	0.996008227487651	0.996008227487651	0.996008227487651	0.996008227487651	0.996008227487651	0.996008227487651	0.996008227487651	0.996008227487651	0.996008227487651
0.7943191285093554	0.9112918492085511	0.8484593132994149	0.7738574133842238	0.7623877064370829	0.7648724225770182	0.8200466169781534	0.7714133033535904	0.845594499384278	0.7718779613713607	0.8535914876166673	0.8003303607189146	0.7823690394138717	0.839534971082829	0.7599644954370789	0.8713140266838031	0.8441261972681546	0.9091639526882033	0.7863854978083687	0.8658574170808748	0.8261214574446218	0.8261214574446218	0.8261214574446218	0.8261214574446218	0.8261214574446218	0.8261214574446218	0.8261214574446218	0.8261214574446218	0.8261214574446218	0.8261214574446218	0.8261214574446218	0.8261214574446218	0.8261214574446218	0.8261214574446218	0.8261214574446218	0.8261214574446218	0.8261214574446218	0.8261214574446218	0.8261214574446218	0.8261214574446218	0.8261214574446218	0.8261214574446218	0.8261214574446218	0.8261214574446218	0.8261214574446218	0.8261214574446218	0.8261214574446218	0.8261214574446218	0.8261214574446218	0.8261214574446218
0.4226508926697138	0.5072568837253802	0.47018616874574726	0.5506044091768868	0.5269181717324934	0.6390921249164919	0.49745499735888177	0.6047507410746412	0.4636589111224057	0.598087338398929	0.42803931315041355	0.4014729228509574	0.4737839742042645	0.6253320222717779	0.804984569351945	0.7975564055634395	0.5829632383020426	0.5905394323110864	0.5794474115007862	0.42951374541961695	0.4548653772906685	0.4976098567642228	0.4762376170274457	0.4762376170274457	0.4762376170274457	0.4762376170274457	0.4762376170274457	0.4762376170274457	0.4762376170274457	0.4762376170274457	0.4762376170274457	0.4762376170274457	0.4762376170274457	0.4762376170274457	0.4762376170274457	0.4762376170274457	0.4762376170274457	0.4762376170274457	0.4762376170274457	0.4762376170274457	0.4762376170274457	0.4762376170274457	0.4762376170274457	0.4762376170274457	0.4762376170274457	0.4762376170274457	0.4762376170274457	0.4762376170274457	0.4762376170274457	0.4762376170274457
0.5202970826445182	0.5927094393521588	0.5914796649563373	0.5962245138908896	0.6393571844191938	0.6087658377132789	0.5704168780839562	0.5960572774073787	0.51961658791512	0.5922450917337928	0.5654061275705292	0.6292746268803561	0.6064397565975129	0.5415072541266471	0.5943455174448135	0.627929346307459	0.6627458785474514	0.7473192138747107	0.608605136513059	0.5853741682529497	0.5969896523830043	0.5969896523830043	0.5969896523830043	0.5969896523830043	0.5969896523830043	0.5969896523830043	0.5969896523830043	0.5969896523830043	0.5969896523830043	0.5969896523830043	0.5969896523830043	0.5969896523830043	0.5969896523830043	0.5969896523830043	0.5969896523830043	0.5969896523830043	0.5969896523830043	0.5969896523830043	0.5969896523830043	0.5969896523830043	0.5969896523830043	0.5969896523830043	0.5969896523830043	0.5969896523830043	0.5969896523830043	0.5969896523830043	0.5969896523830043	0.5969896523830043	0.5969896523830043	0.5969896523830043
0.5150969622821359	0.2846117330057729	0.3624069390593919	0.4112240925305939	0.40547092656754935	0.2867191479866397	0.5003674215842671	0.3795355722860721	0.38497985396601203	0.5258843489483686	0.3130368416440968	0.3217720446349069	0.3184086180043277	0.358261301323732	0.34670907438096377	0.4530156478604906	0.5996820251214233	0.3435523514664997	0.4272851192222409	0.4118687323401697	0.4559064324261337	0.39726368968969517	0.5289858204684046	0.5715947201874276	0.6760293312773894	0.6552060083686807	0.6304878504309115	0.6624905662423985	0.44699658969733735	0.5263337687771894	0.6783483096052793	0.6468961888664558	0.5725857915420227	0.40794005829015584	0.5799033606758218	0.49392170948298886	0.49392170948298886	0.49392170948298886	0.49392170948298886	0.49392170948298886	0.49392170948298886	0.49392170948298886	0.49392170948298886	0.49392170948298886	0.49392170948298886	0.49392170948298886	0.49392170948298886	0.49392170948298886	0.49392170948298886	0.49392170948298886
0.5052672061079712	0.7150444195922485	0.6206181143013498	0.5714276255455774	0.6266527130411206	0.6212771436178787	0.514252204490085	0.659515136286901	0.7370568287995889	0.5732143271971828	0.593089712424983	0.6656998574580757	0.5674641971350789	0.5900666645766676	0.5948746960178666	0.6502451088267575	0.6225599024223121	0.6225599024223121	0.6225599024223121	0.6225599024223121	0.6225599024223121	0.6225599024223121	0.6225599024223121	0.6225599024223121	0.6225599024223121	0.6225599024223121	0.6225599024223121	0.6225599024223121	0.6225599024223121	0.6225599024223121	0.6225599024223121	0.6225599024223121	0.6225599024223121	0.6225599024223121	0.6225599024223121	0.6225599024223121	0.6225599024223121	0.6225599024223121	0.6225599024223121	0.6225599024223121	0.6225599024223121	0.6225599024223121	0.6225599024223121	0.6225599024223121	0.6225599024223121	0.6225599024223121	0.6225599024223121	0.6225599024223121	0.6225599024223121	0.6225599024223121
0.6547107610161075	0.6149467551969089	0.7455654971560235	0.6573087188751163	0.6030773575172602	0.6236349843436952	0.5891384414772597	0.569373097511541	0.6553244356740102	0.6617535968814755	0.6961262249411203	0.6142439182030859	0.6244247426602659	0.6577473358833773	0.5922667598393601	0.575404046654093	0.5558154250943953	0.6616474650843341	0.6873841605507048	0.6132713353936363	0.570047933147517	0.5704165016976879	0.5593148104720375	0.5616321835032263	0.5604734969876319	0.5604734969876319	0.5604734969876319	0.5604734969876319	0.5604734969876319	0.5604734969876319	0.5604734969876319	0.5604734969876319	0.5604734969876319	0.5604734969876319	0.5604734969876319	0.5604734969876319	0.5604734969876319	0.5604734969876319	0.5604734969876319	0.5604734969876319	0.5604734969876319	0.5604734969876319	0.5604734969876319	0.5604734969876319	0.5604734969876319	0.5604734969876319	0.5604734969876319	0.5604734969876319	0.5604734969876319	0.5604734969876319
0.7682973564659795	0.8325228409506799	0.6276660696762093	0.7789155054281893	0.7581839828255544	0.6655453998008506	0.6228796811779999	0.7048427885906345	0.6800540985307806	0.8219281116841048	0.7522695298150215	0.7908231493182226	0.5662154821355626	0.7945575915814789	0.7692881810268818	0.6842435325350957	0.6940297687015358	0.7886397104795847	0.7413347395905603	0.7413347395905603	0.7413347395905603	0.7413347395905603	0.7413347395905603	0.7413347395905603	0.7413347395905603	0.7413347395905603	0.7413347395905603	0.7413347395905603	0.7413347395905603	0.7413347395905603	0.7413347395905603	0.7413347395905603	0.7413347395905603	0.7413347395905603	0.7413347395905603	0.7413347395905603	0.7413347395905603	0.7413347395905603	0.7413347395905603	0.7413347395905603	0.7413347395905603	0.7413347395905603	0.7413347395905603	0.7413347395905603	0.7413347395905603	0.7413347395905603	0.7413347395905603	0.7413347395905603	0.7413347395905603	0.7413347395905603
0.42105802220863164	0.5378179249823168	0.4296565741843729	0.5009561258943463	0.5000415148653897	0.5505150497699238	0.4478818987278356	0.513116155002668	0.4391075715452348	0.42793580632972494	0.4408140416064992	0.5123182909492539	0.42961243369902113	0.45763781587504687	0.5585024444548738	0.49641148606553087	0.4823026687998174	0.47381188489209364	0.5648874990728813	0.5476704174375874	0.4672674326079574	0.5074689250227723	0.5074689250227723	0.5074689250227723	0.5074689250227723	0.5074689250227723	0.5074689250227723	0.5074689250227723	0.5074689250227723	0.5074689250227723	0.5074689250227723	0.5074689250227723	0.5074689250227723	0.5074689250227723	0.5074689250227723	0.5074689250227723	0.5074689250227723	0.5074689250227723	0.5074689250227723	0.5074689250227723	0.5074689250227723	0.5074689250227723	0.5074689250227723	0.5074689250227723	0.5074689250227723	0.5074689250227723	0.5074689250227723	0.5074689250227723	0.5074689250227723	0.5074689250227723
0.43493068918546207	0.5660246758043693	0.5744216687829737	0.617929201978116	0.6307614075306913	0.5919007736457249	0.5306146787408972	0.5940163095076535	0.5410638191010876	0.5717700049518736	0.5564169120264806	0.5564169120264806	0.5564169120264806	0.5564169120264806	0.5564169120264806	0.5564169120264806	0.5564169120264806	0.5564169120264806	0.5564169120264806	0.5564169120264806	0.5564169120264806	0.5564169120264806	0.5564169120264806	0.5564169120264806	0.5564169120264806	0.5564169120264806	0.5564169120264806	0.5564169120264806	0.5564169120264806	0.5564169120264806	0.5564169120264806	0.5564169120264806	0.5564169120264806	0.5564169120264806	0.5564169120264806	0.5564169120264806	0.5564169120264806	0.5564169120264806	0.5564169120264806	0.5564169120264806	0.5564169120264806	0.5564169120264806	0.5564169120264806	0.5564169120264806	0.5564169120264806	0.5564169120264806	0.5564169120264806	0.5564169120264806	0.5564169120264806	0.5564169120264806
0.42520604297443	0.48271683605177734	0.4761204651067848	0.5043821524327515	0.4216194948617531	0.494591331831755	0.41117521296556653	0.46831438019102506	0.5513353010315861	0.6178766747338561	0.45865811902388826	0.41690694003268225	0.4408442835472351	0.45764257835353483	0.500573755396009	0.5206091111886785	0.6796493502533237	0.6768741099925789	0.6782617301229513	0.6782617301229513	0.6782617301229513	0.6782617301229513	0.6782617301229513	0.6782617301229513	0.6782617301229513	0.6782617301229513	0.6782617301229513	0.6782617301229513	0.6782617301229513	0.6782617301229513	0.6782617301229513	0.6782617301229513	0.6782617301229513	0.6782617301229513	0.6782617301229513	0.6782617301229513	0.6782617301229513	0.6782617301229513	0.6782617301229513	0.6782617301229513	0.6782617301229513	0.6782617301229513	0.6782617301229513	0.6782617301229513	0.6782617301229513	0.6782617301229513	0.6782617301229513	0.6782617301229513	0.6782617301229513	0.6782617301229513
0.5839554857023147	0.5750427330014489	0.4740630265280941	0.42921997341397927	0.5413811178470943	0.4550184760278963	0.49157298514547865	0.5886308915355528	0.7818574510712456	0.42854466657612555	0.6175524519555365	0.6581593389197354	0.49063024020153856	0.6197885210210611	0.5570140073527148	0.4194937703459262	0.5418051194734345	0.49620590459106084	0.4532578504400932	0.4100222111444946	0.35281322104669266	0.5905149754597052	0.35303324944179426	0.542311440883745	0.30781895851467667	0.38273374365471824	0.46311190151846954	0.6562648002220617	0.6710475160508563	0.5678853710746393	0.56264562280538	0.5652654969400097	0.5652654969400097	0.5652654969400097	0.5652654969400097	0.5652654969400097	0.5652654969400097	0.5652654969400097	0.5652654969400097	0.5652654969400097	0.5652654969400097	0.5652654969400097	0.5652654969400097	0.5652654969400097	0.5652654969400097	0.5652654969400097	0.5652654969400097	0.5652654969400097	0.5652654969400097	0.5652654969400097
0.5277922070397705	0.6506333875521323	0.6011972385626269	0.5233779024651442	0.5672354691899651	0.46130636316044743	0.5722803358387678	0.5538879959514441	0.6067664626762954	0.6547612503163659	0.6602623675084098	0.5785339065530029	0.5308431539233666	0.5656971256100976	0.669737967037037	0.521972488254703	0.5468563273246889	0.6432372723031594	0.650931844848407	0.7296389298932157	0.6620967318178752	0.5738813072432362	0.6109001134976153	0.5482933534804646	0.5795967334890398	0.5795967334890398	0.5795967334890398	0.5795967334890398	0.5795967334890398	0.5795967334890398	0.5795967334890398	0.5795967334890398	0.5795967334890398	0.5795967334890398	0.5795967334890398	0.5795967334890398	0.5795967334890398	0.5795967334890398	0.5795967334890398	0.5795967334890398	0.5795967334890398	0.5795967334890398	0.5795967334890398	0.5795967334890398	0.5795967334890398	0.5795967334890398	0.5795967334890398	0.5795967334890398	0.5795967334890398	0.5795967334890398
1.0440403210101705	0.9392589528774064	0.9052664689144434	0.9079629198817054	0.8275554173089861	0.9984102100468554	0.9326711987123464	0.9765837683244887	0.9522946907865502	0.7664152901083721	0.8935073919600691	0.8299613410342206	0.8299613410342206	0.8299613410342206	0.8299613410342206	0.8299613410342206	0.8299613410342206	0.8299613410342206	0.8299613410342206	0.8299613410342206	0.8299613410342206	0.8299613410342206	0.8299613410342206	0.8299613410342206	0.8299613410342206	0.8299613410342206	0.8299613410342206	0.8299613410342206	0.8299613410342206	0.8299613410342206	0.8299613410342206	0.8299613410342206	0.8299613410342206	0.8299613410342206	0.8299613410342206	0.8299613410342206	0.8299613410342206	0.8299613410342206	0.8299613410342206	0.8299613410342206	0.8299613410342206	0.8299613410342206	0.8299613410342206	0.8299613410342206	0.8299613410342206	0.8299613410342206	0.8299613410342206	0.8299613410342206	0.8299613410342206	0.8299613410342206
0.898728211655349	0.8644230214077195	0.9482495111274362	0.887133081517918	0.8955636010694846	0.7907284213460449	0.736951839428323	0.6738054559121784	0.7356673269119424	0.9092952247889485	0.7964911876055301	0.9009082088892405	0.7019269278514373	0.8142027083878994	0.8574771165924672	0.6181386161250499	0.7558863658985643	0.713536689702233	0.7347115278003987	0.7347115278003987	0.7347115278003987	0.7347115278003987	0.7347115278003987	0.7347115278003987	0.7347115278003987	0.7347115278003987	0.7347115278003987	0.7347115278003987	0.7347115278003987	0.7347115278003987	0.7347115278003987	0.7347115278003987	0.7347115278003987	0.7347115278003987	0.7347115278003987	0.7347115278003987	0.7347115278003987	0.7347115278003987	0.7347115278003987	0.7347115278003987	0.7347115278003987	0.7347115278003987	0.7347115278003987	0.7347115278003987	0.7347115278003987	0.7347115278003987	0.7347115278003987	0.7347115278003987	0.7347115278003987	0.7347115278003987
0.4222516540393046	0.38446606544462825	0.6205813930430141	0.3765910526950522	0.44878494355784454	0.52536401321243	0.4537971363826659	0.5874983677810661	0.5309009333031656	0.46742183067315113	0.5572105168016798	0.5660756244060828	0.5934895438889741	0.6538398710163933	0.5316336946318095	0.5927367828241014	0.5927367828241014	0.5927367828241014	0.5927367828241014	0.5927367828241014	0.5927367828241014	0.5927367828241014	0.5927367828241014	0.5927367828241014	0.5927367828241014	0.5927367828241014	0.5927367828241014	0.5927367828241014	0.5927367828241014	0.5927367828241014	0.5927367828241014	0.5927367828241014	0.5927367828241014	0.5927367828241014	0.5927367828241014	0.5927367828241014	0.5927367828241014	0.5927367828241014	0.5927367828241014	0.5927367828241014	0.5927367828241014	0.5927367828241014	0.5927367828241014	0.5927367828241014	0.5927367828241014	0.5927367828241014	0.5927367828241014	0.5927367828241014	0.5927367828241014	0.5927367828241014
0.4004184902212331	0.23591824911399503	0.2651182661585456	0.29412461501010406	0.331455296834426	0.409462156250766	0.3484775106310442	0.4061297131299689	0.25551388460034735	0.4413658790439841	0.5099857507704108	0.46738400315989675	0.34243124254477514	0.5153609085175558	0.5281127973416669	0.6457145732896121	0.5431082402306588	0.49516938208165395	0.5852897019701514	0.4921530143906716	0.4739665485624246	0.5589104505565387	0.5291887676939216	0.5686656864875501	0.6639122805441986	0.4718671298651193	0.5209710543783395	0.6948176929956607	0.607894373687	0.607894373687	0.607894373687	0.607894373687	0.607894373687	0.607894373687	0.607894373687	0.607894373687	0.607894373687	0.607894373687	0.607894373687	0.607894373687	0.607894373687	0.607894373687	0.607894373687	0.607894373687	0.607894373687	0.607894373687	0.607894373687	0.607894373687	0.607894373687	0.607894373687
0.5331840127748748	0.522747729224037	0.4907998111957921	0.568232861250222	0.5100408734909049	0.5080470536858599	0.5504973585619639	0.440594635767251	0.44564721896614423	0.520882808678678	0.5098473777367674	0.5101355166815195	0.612265918984944	0.5405378125184024	0.6348332612577726	0.5265022822777086	0.43717407255158514	0.45753732059210706	0.607663451653603	0.5876557968394144	0.5103413140162126	0.5535865475841192	0.5465533294187733	0.5500699385014463	0.5500699385014463	0.5500699385014463	0.5500699385014463	0.5500699385014463	0.5500699385014463	0.5500699385014463	0.5500699385014463	0.5500699385014463	0.5500699385014463	0.5500699385014463	0.5500699385014463	0.5500699385014463	0.5500699385014463	0.5500699385014463	0.5500699385014463	0.5500699385014463	0.5500699385014463	0.5500699385014463	0.5500699385014463	0.5500699385014463	0.5500699385014463	0.5500699385014463	0.5500699385014463	0.5500699385014463	0.5500699385014463	0.5500699385014463
0.6524159812272002	0.5501675131009902	0.5658162475928389	0.7453386810623525	0.5889548197059862	0.5338588686621689	0.6269899516330601	0.6679356526224813	0.4699863856051645	0.6379321926768728	0.6305039121645998	0.5384424969509959	0.4696335069533723	0.4682215841696995	0.5324150147900324	0.5670485653326576	0.6362466355891067	0.5785596576351039	0.48836130179776793	0.5994453082259277	0.49929004841672503	0.5493676783213263	0.5493676783213263	0.5493676783213263	0.5493676783213263	0.5493676783213263	0.5493676783213263	0.5493676783213263	0.5493676783213263	0.5493676783213263	0.5493676783213263	0.5493676783213263	0.5493676783213263	0.5493676783213263	0.5493676783213263	0.5493676783213263	0.5493676783213263	0.5493676783213263	0.5493676783213263	0.5493676783213263	0.5493676783213263	0.5493676783213263	0.5493676783213263	0.5493676783213263	0.5493676783213263	0.5493676783213263	0.5493676783213263	0.5493676783213263	0.5493676783213263	0.5493676783213263
0.5351553405752443	0.42941494857299395	0.5959972837800265	0.47558043597462907	0.5614377574481307	0.49893314397013366	0.4270435731941975	0.4475598722957561	0.4836739934957181	0.4187301170755389	0.5005013990410506	0.5347765404659824	0.5564245963327228	0.47836245697827906	0.4914553537954917	0.4302058435531229	0.4409787417434165	0.6010130541983125	0.5209958979708644	0.5209958979708644	0.5209958979708644	0.5209958979708644	0.5209958979708644	0.5209958979708644	0.5209958979708644	0.5209958979708644	0.5209958979708644	0.5209958979708644	0.5209958979708644	0.5209958979708644	0.5209958979708644	0.5209958979708644	0.5209958979708644	0.5209958979708644	0.5209958979708644	0.5209958979708644	0.5209958979708644	0.5209958979708644	0.5209958979708644	0.5209958979708644	0.5209958979708644	0.5209958979708644	0.5209958979708644	0.5209958979708644	0.5209958979708644	0.5209958979708644	0.5209958979708644	0.5209958979708644	0.5209958979708644	0.5209958979708644
0.5570607282948397	0.5801075798462808	0.6656632418857321	0.5222991485036628	0.558273130929232	0.6721619454616771	0.670148720243559	0.6970337578370409	0.540862491021139	0.5806512171910044	0.5187327959098875	0.6231800243807403	0.4889131838824478	0.6778531574379432	0.648215805182486	0.6535480303883773	0.7104649981252206	0.6604430842982374	0.6957388188726245	0.6311660592538478	0.6634524390632361	0.6634524390632361	0.6634524390632361	0.6634524390632361	0.6634524390632361	0.6634524390632361	0.6634524390632361	0.6634524390632361	0.6634524390632361	0.6634524390632361	0.6634524390632361	0.6634524390632361	0.6634524390632361	0.6634524390632361	0.6634524390632361	0.6634524390632361	0.6634524390632361	0.6634524390632361	0.6634524390632361	0.6634524390632361	0.6634524390632361	0.6634524390632361	0.6634524390632361	0.6634524390632361	0.6634524390632361	0.6634524390632361	0.6634524390632361	0.6634524390632361	0.6634524390632361	0.6634524390632361
0.1419987368324701	0.3222027262132073	0.355921042874802	0.41742120375175296	0.3538294226274737	0.7133788708395844	0.8097493755721733	0.6215371488801503	0.6352248662160079	0.6800061429361476	0.998700243733889	0.5501652528233131	0.7096230126557475	0.6130476828842699	0.9992158261247557	0.6734246465474248	0.6591674627775891	0.5391937643885166	0.8876908042226568	0.8846134374522704	0.8322972563211906	0.9237065110256436	0.6379981788685264	0.7722901481344312	0.6971468775264693	0.750600343127837	1.1963838991883609	0.9348285591148887	0.9116063278391926	0.7812898188592187	0.7605600563259928	0.681940489438101	0.8635715868266554	1.1216209705270996	0.8403304474865816	0.7618714201645235	0.7462564513774178	1.0678021390029295	0.5086641524988988	1.1756254306090854	0.873071435611814	1.0243484331104498	1.0243484331104498	1.0243484331104498	1.0243484331104498	1.0243484331104498	1.0243484331104498	1.0243484331104498	1.0243484331104498	1.0243484331104498
0.12266259598646892	0.13052575942324257	0.06678430240731875	0.1558775176573557	0.23003464461781553	0.18662543424456224	0.10165870818981075	0.12033417857460853	0.22454098022671867	0.17584691061710347	0.35955176216275425	0.3490327226795313	0.4351079452221532	0.23317326979669512	0.41633064768565486	0.6098626833686459	0.601777599249778	0.4758664998479703	0.5130613924309366	0.7985881948689008	0.5295556966825682	0.628165003142603	0.6035576413966229	0.5722455340380846	1.0584654813825631	0.8142584752918434	0.5855944311833041	0.39210825099395796	0.4535523651027777	0.47382436561659574	0.4354725017450634	0.3064440180345566	0.4826238766460243	0.7219680625336011	0.7885711265952113	0.7046950707106097	0.6682614456983093	0.41350763951034936	0.23715379906953973	0.3404461992726038	0.51295605113403	0.5956141985807715	0.46686450297501414	0.14861842794952468	0.2997541475874984	0.3670073818184413	0.33338076470296985	0.33338076470296985	0.33338076470296985	0.33338076470296985
0.6361920216656011	0.6973400484932202	0.7151598642940532	0.7138096455991353	0.7189505526310885	0.6630767969746947	0.7037724901739459	0.7160050301790601	0.7196752911894142	0.7264428090532444	0.7497765952808879	0.7717188881502117	0.6312547512578189	0.7112755075358017	0.7602578940760163	0.7459668267818037	0.8010138258124794	0.8660921800408625	0.8057705914116791	0.8166581852476976	0.762277357425694	0.8680323673172969	0.9044419490573472	0.8487471016821487	0.9992994669044108	0.9879756705304122	0.9109761163293848	0.9703312746675187	1.0316046951180133	0.9209908412111392	0.8925746057491107	1.0000389404518564	0.857818912121778	0.870457317614377	0.9325082350223909	0.9826622168453177	0.9138732293156013	0.886313590474224	0.8701397672428751	0.8128195088332213	0.9315062140797598	0.8721628614564906	0.8721628614564906	0.8721628614564906	0.8721628614564906	0.8721628614564906	0.8721628614564906	0.8721628614564906	0.8721628614564906	0.8721628614564906
0.36078561994552405	0.4252081819424718	0.38867974082247136	0.4107712018166974	0.4415596402717203	0.47183518042895484	0.48360227149006985	0.46939218171016006	0.5075044108697216	0.36252755839570205	0.47713305431530734	0.5307547521113486	0.5368728758390562	0.4719223766870028	0.40105834894570197	0.48856532652308027	0.49461493493275416	0.5484426479592368	0.373300223020824	0.4791719944145632	0.4501818689686888	0.4082535446032455	0.5730627597751663	0.5075991529826366	0.5226679950337456	0.7125018146065931	0.575867633711759	0.8014973517983747	0.6715475335081459	0.6918406576618509	0.8097367939677733	0.6280328169492254	0.7690242899440056	0.8336275942148329	0.8320404816793676	0.8211080106049466	0.7386670273877213	0.8889897481708002	0.932099008354903	0.7841018934777888	0.8756152401282086	0.9636898877872533	0.8436143208296769	0.7000017594812294	0.7691535142636967	0.7588977683761308	0.7640256413199138	0.7640256413199138	0.7640256413199138	0.7640256413199138
0.5240407376580144	0.6743396331441933	0.6116206871918295	0.677279627163479	0.9413546908364695	0.7211322230551099	0.7014976512003032	0.7928002144458768	0.8469523159126747	0.7384269766402861	0.6001816656829453	0.7717154631380757	0.65505723640638	0.7849097710965639	0.8563273760127	0.6398138110290482	0.685819079817922	1.1033575091346015	0.9761252245400124	0.8048251250787528	0.586214108525106	0.922808119788214	0.8243704740024989	1.2494467877251387	1.144541614317002	0.9169677172434211	0.9151685294282269	1.1026921894572592	1.0972042986146493	1.0750329746171465	0.8566075915718474	0.9486448044136243	0.8104605440832285	0.9050122554468336	1.0612426458839064	1.066213386778705	0.8932415464528709	1.1977514133908722	1.1154451806387948	0.8521731717756981	1.4302297683003535	1.0008569337106543	1.0710330820318839	1.035945007871269	1.035945007871269	1.035945007871269	1.035945007871269	1.035945007871269	1.035945007871269	1.035945007871269
0.7206205407882783	0.5429759113927778	0.4276917002288781	0.5620230757089119	0.7277881642475102	0.6808659924773255	0.7133884828229697	0.7475335525183755	0.6699473757430741	0.5282603088650016	0.6210092211605452	0.7176807051142435	0.6693449631373943	0.6693449631373943	0.6693449631373943	0.6693449631373943	0.6693449631373943	0.6693449631373943	0.6693449631373943	0.6693449631373943	0.6693449631373943	0.6693449631373943	0.6693449631373943	0.6693449631373943	0.6693449631373943	0.6693449631373943	0.6693449631373943	0.6693449631373943	0.6693449631373943	0.6693449631373943	0.6693449631373943	0.6693449631373943	0.6693449631373943	0.6693449631373943	0.6693449631373943	0.6693449631373943	0.6693449631373943	0.6693449631373943	0.6693449631373943	0.6693449631373943	0.6693449631373943	0.6693449631373943	0.6693449631373943	0.6693449631373943	0.6693449631373943	0.6693449631373943	0.6693449631373943	0.6693449631373943	0.6693449631373943	0.6693449631373943
0.7793826264129863	0.8945274875299638	0.9917711194689292	1.005729256335893	0.9698392432534099	0.8509803043062428	0.8447386714634427	0.8495423703806303	0.7904693952638934	0.8420851837273438	0.9724841208163298	0.8031356987615111	0.8713599889803918	0.9570805066122169	0.9161385086258197	0.8648386660710402	0.8920541481435917	0.5744441778423337	0.8464977643353451	0.8222780121366604	0.6432551613492972	0.8102590521329889	1.0232440926978759	0.7466655223920544	0.7788114936731655	0.7461135902557988	0.813753063597338	0.668968648742713	0.8197313335629416	0.5811488758650557	0.8147309694988186	0.8470765462120068	0.7004482526571137	0.6739738800047653	0.7810811011920132	0.8201883181262386	0.6650973787516996	0.6729060746373687	0.8068666970923256	0.8100779024534186	0.6827615989445553	0.7464197506989869	0.7464197506989869	0.7464197506989869	0.7464197506989869	0.7464197506989869	0.7464197506989869	0.7464197506989869	0.7464197506989869	0.7464197506989869
0.7531335051848903	0.7149316074049792	0.6293989143828218	0.745993486492714	0.7721118976416435	0.7576246377996735	0.7048136659064749	0.6450498066155206	0.7533420036844688	0.7681666418575452	0.7366319719268627	0.7973824636245807	0.7854063513967967	0.7540126393234925	0.7739282677847223	0.7612166809427956	0.7104315802491347	0.7808727044847101	0.8502596330067869	0.9021044028945208	0.7289370379620842	0.7611638899928155	0.7371536040757812	0.8053228783594676	0.7864650543083326	0.8070672128215135	0.7683836275787018	0.6882908680989424	0.7006443576860691	0.8300769676314098	0.8440111554751607	0.7327219573094897	0.7522462887003404	0.7797623108371484	0.8247239975770517	0.7503069582208878	0.8650767298353491	0.8173760794940523	0.7535041809424525	0.8277958611572862	0.7805328854659171	0.6613464512439851	0.7704545474011136	0.7026641327308891	0.7988556031958424	0.7507598679633657	0.7507598679633657	0.7507598679633657	0.7507598679633657	0.7507598679633657
0.09183673467509067	0.0	0.19029117235183202	0.12706441810551602	0.0	0.0	0.00023766384537119415	0.001177642603861763	0.0	0.00023766384537119415	0.10714285712093913	0.19029117235183202	0.00023766384537119415	0.0	0.0	0.0	0.0	0.11121583802640848	0.10714285712093913	0.3700710038770314	0.0	0.22530425050787556	0.0	0.08314831523089287	0.0	0.0	0.0	0.11816139338693643	0.0	0.0	0.10330754006084097	0.12442950739354446	0.0	0.10424751881933153	0.33244710762881463	0.3817599873075258	0.39908859923900797	0.10738052096631033	0.10714285712093913	0.2634625344338028	0.001177642603861763	0.28641549300220553	0.0	0.011256200111368513	0.4288090923291277	0.2200326462202481	0.2200326462202481	0.2200326462202481	0.2200326462202481	0.2200326462202481
0.5278826518635352	0.48754042439776485	0.5260469555652434	0.5484101037895832	0.5186640457027695	0.7042505893754514	0.7864660770749939	0.6778818489749241	0.8970241448722293	0.9833617519161025	0.9015237769063864	0.7309843463666801	0.4650416121873175	0.6572098403371438	0.702975143185511	0.6665938082287391	0.6515147966942757	0.918773865365694	0.6967221382595205	0.7030085256505407	0.6332692798801889	0.7829879013285508	0.953829592612051	0.7685060409126576	0.9924279655825817	0.7985922149581233	0.6357063083822616	0.9004725276831438	0.6948319251110112	0.6642028807179884	0.860727402036435	0.8379534912458677	0.619990806681183	0.7410505540093156	0.9952696098136468	0.9078530214456365	0.7781551360553062	0.7863890726247962	0.6809821510265097	0.8238835488772106	0.7067095335665583	0.6695022016489234	0.7051868655988665	0.6873445336238949	0.6873445336238949	0.6873445336238949	0.6873445336238949	0.6873445336238949	0.6873445336238949	0.6873445336238949
0.5651609931828917	0.7443916372018345	0.7653458757447292	0.7179351958048745	0.8153715812346461	0.6774561401752689	0.7481898235482095	0.7663438679983294	0.7553413242605632	0.7352350889728274	0.6698239027099194	0.8804304181309909	0.9539229090889398	0.7875041355512858	0.7056963603074449	0.8171758052765539	0.7371381712719902	0.7949402365557675	0.7848007455456818	0.9239038920818959	0.8307971389057467	0.8262718476076788	0.8218110212187377	0.7422259592350384	0.842611151066072	0.5630258067200693	0.7661249338466908	0.6897997107699987	0.7045743550033478	0.7628580285339953	0.7104378376938769	0.6238602394983506	0.7345535594484094	0.8141113670023897	0.7422872231055487	0.6383891356204959	0.8847613834221993	0.7681023349210739	0.7795675313663615	0.8074321074854247	0.7934998194258932	0.7934998194258932	0.7934998194258932	0.7934998194258932	0.7934998194258932	0.7934998194258932	0.7934998194258932	0.7934998194258932	0.7934998194258932	0.7934998194258932
0.6842870743537142	0.5002839364136231	0.6445091086876819	0.43918002426818076	0.5177530047079777	0.5786362007789095	0.7596377625316565	0.6436560137474657	0.5627350964663014	0.6740449962496807	0.8100555058463573	0.7734520861695026	0.692869810643463	0.7994819108346263	0.8474176642767524	0.6942720048499637	0.8348868366808887	0.6943544424894196	0.6795998391933654	0.9512073119822708	1.003928795717113	0.7657816604941997	0.839198866915103	0.7387120263179782	0.9090126995375636	0.932118392049673	0.8325397903076421	0.6439007944468046	0.7042832207032577	0.9921564331047643	0.9802215042907747	0.8782669879711559	1.0864454527756033	0.8610513394921581	0.947803118905584	0.7145711385271066	0.6780321240279301	0.6469622105540713	1.062227488153751	0.755790122924206	0.9905181212722047	0.8731541220982053	0.8731541220982053	0.8731541220982053	0.8731541220982053	0.8731541220982053	0.8731541220982053	0.8731541220982053	0.8731541220982053	0.8731541220982053
0.33946075844741114	0.3871970109790631	0.3856076396127054	0.43991988629930145	0.5044665807035775	0.40067756949440747	0.4148475458062275	0.45133343080175253	0.5414996519894283	0.4905256294769394	0.5948736307997844	0.7422815618707509	0.549129910384011	0.8041616379839401	0.6889688052376215	0.8021058449221622	0.6643438651489146	0.7560079777857257	0.7774450751306757	0.568209673558702	0.7473141326170618	0.8121507220523819	0.6965537719423487	0.7997933496576323	0.7968659337735816	0.9575034276214126	0.8605339079531638	0.9644271996640296	1.034807214897912	1.0115651447004232	0.8087979451909006	0.9836616952088658	0.8388343504780176	0.8596630735220292	1.0122885791021863	0.8154624766970578	0.8226563383211082	0.8834452798797375	0.9151204522963287	0.6727550667307801	0.7979842592552597	0.6453029785647649	0.6965548505967197	0.7018157068948688	0.7385296048325216	0.8442755099732647	0.7325635353917692	0.6304466221234176	0.7283209472478782	0.7008338846245961
0.6551899140244251	0.3508697045333992	0.16713994024301346	0.14545566275925267	0.18183801051419407	0.5309604280171725	0.18875049102858948	0.10126840679987617	0.26019213304548094	0.09091900525709704	0.5170103202525886	0.18203968667803141	0.3305084753348694	0.18163633435035673	0.4373524626759605	0.665713948438775	0.24304570955380603	0.4570519448831271	0.3897089672405503	0.2758099029196501	0.1783817710381604	0.5093333607326422	0.4686379501412413	0.720207084947525	0.5066940820753206	0.7273520411020201	0.18263565522874836	0.29657448166838235	0.5337070322805526	0.3935890034097106	0.26294686792481	0.3127972791661035	0.4464459426633267	0.3487762745933702	0.5845549740590028	0.6543373435815428	0.833332609888099	0.29245649797845774	1.0792210648646872	0.7212372078192631	0.5242397042717587	0.37382374640732985	0.12340615358046787	0.9544986838631926	0.18083868963580238	0.41721335765215206	0.31202007881700106	0.4535957054070935	0.14765598067987337	0.40906427402999357
0.9055414416831019	0.6948769647954993	0.7859547240131475	0.7504473596410658	0.6913226642792258	0.8635525945119864	0.7300395657549291	0.7881065694497086	0.8251097926515087	0.8446213886004376	0.9960952482961143	0.8148055381486917	1.0559334017037187	0.8612241066063768	1.014801079290731	0.792998785085772	0.7435165010419951	0.8397886306835197	0.877501059937253	0.7960814702039143	1.013815022591992	0.7553986325189463	0.9384670691777671	0.828834205856804	1.052316026709383	0.9713158130351409	1.182504693680654	0.9931565662748326	0.7572376621919906	0.8511553425899971	0.992883550532072	0.9733643956404315	0.8410731657277586	0.9485960200975088	0.8003626503445563	0.9919818860699284	0.9236788919865861	1.0081277940783588	0.7635291867339287	1.1882240576697325	1.1333835738388234	1.031336889027843	0.9654607911136783	0.865190974474372	0.9086858999846205	0.9073189153925748	0.9543870580197232	0.9595538403861269	0.9695530169159149	1.1386010967218219
0.6168435324033299	0.6371601760473783	0.685240423352361	0.7206940581244509	0.7213353212496034	0.6463053078744385	0.7031734701083283	0.7463113851107516	0.7096835104931478	0.650671389508426	0.7119143972979058	0.8169229109725308	0.7427903006915555	0.7301193026967732	0.7681759876187412	0.7703368812358861	0.7487719654225914	0.7487675714004167	0.6952851442330283	0.9312853355278	0.7957898319029879	0.7704993682231109	0.7682982692715967	0.8853265985253215	0.8594297104540842	0.883537227822939	0.7965634943823036	0.8225261651176083	0.798307008811836	0.9273451982670458	0.7788243389164271	0.9009470499315957	0.8711884178429544	0.9328886189190154	0.7974816242876408	0.9100332071329179	0.8056438190557745	0.926238975285267	0.9478520803542283	0.8008350315261317	0.8178603639905914	0.9776358707847302	0.9565686051424452	0.9149068586008562	0.8949691938828782	0.9657953093171675	1.0139999926844503	0.9013674140928383	0.7853097679881862	0.94171830629017
0.5746430932424844	0.7216951035308483	0.644312322227897	0.5972834265982898	0.8072723314140671	0.7696165289526079	0.7105911837474616	0.7091487365224766	0.7592921200093126	0.6387192757588976	0.8108573813950715	0.9579094998932781	0.7450052266506048	0.6742169258355308	0.6715494285739408	0.7458239854222417	0.9099177003389735	0.7959101482157781	0.7433194784588887	0.7757362512002633	0.8001771990136126	0.8649984829758302	0.8636117127821722	0.80715511099428	0.7352214011530653	0.8551607160427278	0.997136127722663	0.9247537922691936	0.8002265731354846	0.9199575155091303	0.8838248089978517	0.96229301615292	0.848644354263946	0.9731187848024891	0.9484531932494805	0.9966590231105441	0.8738669302883022	0.8345299042187071	1.0208561638114784	1.042593007417863	0.9805511272884994	1.2114223844784073	0.9597274874396828	1.1139357128349046	1.005340474225791	0.9388631032239589	1.201498224963676	1.0369548813233065	1.0183777149410311	0.964604566518275
0.7339487638769435	0.799992221365772	0.7399809169705708	0.7526936672369405	0.7299731456969862	0.6810435930399288	0.8494296511325958	0.7816657426352535	0.8775893140694015	0.6886002533061558	0.8016553038572675	0.8463031724589485	0.972717285419571	0.8281002996210556	0.8190421869505246	0.8420942007193426	0.8659895019461213	0.83975442328506	0.9021944194650888	0.8914970970060996	0.8754178115546518	0.881072611623269	0.7175540673315817	0.8181515540190564	0.9387498434182809	0.8401032662320778	0.7573271487183624	0.7484648932566395	0.7566103457646279	0.7586616915419925	0.9242230279883717	0.8602224599478225	0.882015605120174	0.9101527079294446	0.8800572347468254	1.0331182691678757	1.0446147649707873	1.005781581515601	1.0847595985252068	0.9365166643161911	1.0254814051422794	1.0099206906636393	0.9576631276919723	0.9837919091778058	0.9837919091778058	0.9837919091778058	0.9837919091778058	0.9837919091778058	0.9837919091778058	0.9837919091778058
0.9892245159380053	0.8957240858772582	0.8591014906547448	0.8571967413583179	0.7367718705890988	0.7072127172273224	0.6566127656113612	0.6365381621762353	0.8332196658284624	0.8031467209795221	0.7236785909525582	0.7634126559660401	0.7634126559660401	0.7634126559660401	0.7634126559660401	0.7634126559660401	0.7634126559660401	0.7634126559660401	0.7634126559660401	0.7634126559660401	0.7634126559660401	0.7634126559660401	0.7634126559660401	0.7634126559660401	0.7634126559660401	0.7634126559660401	0.7634126559660401	0.7634126559660401	0.7634126559660401	0.7634126559660401	0.7634126559660401	0.7634126559660401	0.7634126559660401	0.7634126559660401	0.7634126559660401	0.7634126559660401	0.7634126559660401	0.7634126559660401	0.7634126559660401	0.7634126559660401	0.7634126559660401	0.7634126559660401	0.7634126559660401	0.7634126559660401	0.7634126559660401	0.7634126559660401	0.7634126559660401	0.7634126559660401	0.7634126559660401	0.7634126559660401
0.7459970087856226	0.6861504885041624	0.7755816452195159	0.7907964432994249	0.7878381216301011	0.9154242261160905	0.8516311738730957	0.8516311738730957	0.8516311738730957	0.8516311738730957	0.8516311738730957	0.8516311738730957	0.8516311738730957	0.8516311738730957	0.8516311738730957	0.8516311738730957	0.8516311738730957	0.8516311738730957	0.8516311738730957	0.8516311738730957	0.8516311738730957	0.8516311738730957	0.8516311738730957	0.8516311738730957	0.8516311738730957	0.8516311738730957	0.8516311738730957	0.8516311738730957	0.8516311738730957	0.8516311738730957	0.8516311738730957	0.8516311738730957	0.8516311738730957	0.8516311738730957	0.8516311738730957	0.8516311738730957	0.8516311738730957	0.8516311738730957	0.8516311738730957	0.8516311738730957	0.8516311738730957	0.8516311738730957	0.8516311738730957	0.8516311738730957	0.8516311738730957	0.8516311738730957	0.8516311738730957	0.8516311738730957	0.8516311738730957	0.8516311738730957
0.14852209667912403	0.27066162784361936	0.3226219181970305	0.26935445264735985	0.37195884999895773	0.2769388698653164	0.18365496385856978	0.3724205727265848	0.30027699409922626	0.3240815359277084	0.21605435728513894	0.33653726652406657	0.11405578695843703	0.20407787757625365	0.0546072705584804	0.22366239605355265	0.4166010203044935	0.25253672709699826	0.27066162784361936	0.21522105060420682	0.5636110644126501	0.3956615008547966	0.4052640609442488	0.18932951638097809	0.6531241304187613	0.8103649013577944	0.7662844654444566	0.40030809094035713	0.3531603363185124	0.4618489821072058	0.47151138345781596	0.5017200371549826	0.46641797258926704	0.34185746944032297	0.3840950234549509	0.47836467867704807	0.4312298510659995	0.4312298510659995	0.4312298510659995	0.4312298510659995	0.4312298510659995	0.4312298510659995	0.4312298510659995	0.4312298510659995	0.4312298510659995	0.4312298510659995	0.4312298510659995	0.4312298510659995	0.4312298510659995	0.4312298510659995
0.7420858416638237	0.5707412179560937	0.6271833241449278	0.6400182890061749	0.6428733552430552	0.6604375357099774	0.684467168769907	0.5829804698225278	0.7431153297173039	0.5573992117041037	0.6032276802066168	0.6359874250691343	0.6309955009317876	0.6588541411235964	0.6339653834052387	0.6506871704203857	0.5586078605424823	0.6203265961229358	0.6324907512144363	0.633638162446286	0.6526536288709782	0.7005946770933769	0.6416250504517682	0.6288351098813987	0.6953504438113476	0.6712068133444444	0.6239218200346723	0.6475643166895584	0.6475643166895584	0.6475643166895584	0.6475643166895584	0.6475643166895584	0.6475643166895584	0.6475643166895584	0.6475643166895584	0.6475643166895584	0.6475643166895584	0.6475643166895584	0.6475643166895584	0.6475643166895584	0.6475643166895584	0.6475643166895584	0.6475643166895584	0.6475643166895584	0.6475643166895584	0.6475643166895584	0.6475643166895584	0.6475643166895584	0.6475643166895584	0.6475643166895584
0.751052909764401	0.6356397692170218	0.674412773400566	0.6977260051403802	0.5841928858702675	0.6799199681215515	0.5614491901879105	0.6192059756324457	0.5211902563813399	0.46954622678740965	0.3952667089511248	0.7364628548928233	0.6266086375196854	0.47002748667416144	0.5564871864891859	0.4089838907131762	0.6139504428446882	0.44886972934417696	0.5821262107827279	0.4706325988247386	0.5263794048037332	0.5263794048037332	0.5263794048037332	0.5263794048037332	0.5263794048037332	0.5263794048037332	0.5263794048037332	0.5263794048037332	0.5263794048037332	0.5263794048037332	0.5263794048037332	0.5263794048037332	0.5263794048037332	0.5263794048037332	0.5263794048037332	0.5263794048037332	0.5263794048037332	0.5263794048037332	0.5263794048037332	0.5263794048037332	0.5263794048037332	0.5263794048037332	0.5263794048037332	0.5263794048037332	0.5263794048037332	0.5263794048037332	0.5263794048037332	0.5263794048037332	0.5263794048037332	0.5263794048037332
0.7721418116828983	0.5749753466196144	0.5908634716137443	0.6037824085099167	0.5405293921927653	0.6090434549501254	0.5898083708484286	0.6141483776365612	0.5969629321107291	0.540349849088067	0.6014479483710065	0.5395068229982105	0.6400562514410307	0.6111847255355012	0.5713232561429558	0.5423301419820922	0.5421035517017793	0.527462076078301	0.5221287900122615	0.5787884353077124	0.5215268797252554	0.5210554322722764	0.6351225046500163	0.6106752159366456	0.5530183969919024	0.7110060254709705	0.6535562782318517	0.666212580328233	0.5768871994761086	0.6462715193549764	0.5287796258773937	0.5941694944754243	0.676513535264425	0.6228346699402915	0.6475120521501846	0.5959467510759584	0.6647076302760936	0.630327190676026	0.630327190676026	0.630327190676026	0.630327190676026	0.630327190676026	0.630327190676026	0.630327190676026	0.630327190676026	0.630327190676026	0.630327190676026	0.630327190676026	0.630327190676026	0.630327190676026
0.662980320949036	0.41898609215830007	0.5107521395347868	0.581962036778521	0.6774711774592791	0.5440938827813041	0.46172598168893303	0.5121157864944863	0.4651585477317702	0.5284957875891051	0.486397328076202	0.48599033324017443	0.40997095508519804	0.5361040911763454	0.5054273825172525	0.4722586979873783	0.44283026380754825	0.5086014805831583	0.43129118000086103	0.5319172906319072	0.4998036015524969	0.4552245754153952	0.4138935631511679	0.4863022975363081	0.45619634310966306	0.5279465049030927	0.5843483705842538	0.48747118050006105	0.364582789632218	0.5345813586672077	0.47224588899134684	0.4056285091915576	0.43893719909145223	0.43893719909145223	0.43893719909145223	0.43893719909145223	0.43893719909145223	0.43893719909145223	0.43893719909145223	0.43893719909145223	0.43893719909145223	0.43893719909145223	0.43893719909145223	0.43893719909145223	0.43893719909145223	0.43893719909145223	0.43893719909145223	0.43893719909145223	0.43893719909145223	0.43893719909145223
1.008157779951642	0.5271181864335428	0.7813451680185728	0.525615663309833	0.5275775777465275	0.5877077606104639	0.8373400199204322	0.7509816864152489	0.7402016473656745	0.9158661907664885	0.61570718245704	0.9098492588275592	0.6756301458120723	0.8896075668002431	1.0179529530299032	0.8825131969480631	0.9221757202589037	1.0423217811180598	0.8906477669690707	0.7951703216976472	0.9044587529389558	0.8478488519660903	0.688339221701995	0.9476648844157092	0.8000857959765848	0.7753334039159058	1.622755666671479	1.1797245299371188	1.3729177211414245	0.8138832677766968	0.873211652582672	1.0451447408725456	1.2354591974352016	1.0341742427699978	1.1348167201025996	1.1348167201025996	1.1348167201025996	1.1348167201025996	1.1348167201025996	1.1348167201025996	1.1348167201025996	1.1348167201025996	1.1348167201025996	1.1348167201025996	1.1348167201025996	1.1348167201025996	1.1348167201025996	1.1348167201025996	1.1348167201025996	1.1348167201025996
0.4729628804478947	0.526293363799538	0.5461679127663638	0.5857931694643854	0.6059090488418868	0.5853862463684689	0.5211640018516671	0.5898202654341367	0.47774784227810857	0.5490618713682411	0.5819625939613593	0.47288577808695476	0.5256803639501536	0.523791308166914	0.6187972584649163	0.44134220657113915	0.46168761293750044	0.5776483157003108	0.6636940181756452	0.6132260818563999	0.5863011713617649	0.6664888068575008	0.6263949891096328	0.6263949891096328	0.6263949891096328	0.6263949891096328	0.6263949891096328	0.6263949891096328	0.6263949891096328	0.6263949891096328	0.6263949891096328	0.6263949891096328	0.6263949891096328	0.6263949891096328	0.6263949891096328	0.6263949891096328	0.6263949891096328	0.6263949891096328	0.6263949891096328	0.6263949891096328	0.6263949891096328	0.6263949891096328	0.6263949891096328	0.6263949891096328	0.6263949891096328	0.6263949891096328	0.6263949891096328	0.6263949891096328	0.6263949891096328	0.6263949891096328
0.5551267198721919	0.35616397514138537	0.4077059019944771	0.3556902995442395	0.37257065285629837	0.36615278782261484	0.21230394884943504	0.3538782980564296	0.4972400501884222	0.40015280162237343	0.3435912322174284	0.3192480134267051	0.6360468563345044	0.5043952813966653	0.4826746874583562	0.6000114858161838	0.6662503943161544	0.6002944085612687	0.5375136886679514	0.43656259925715135	0.7450344263631534	0.8710244382020723	1.0971618489238024	1.1227132624651965	0.8353342939876588	0.8816144460372975	1.2336943059534617	0.8886622173942361	0.9497944686553904	1.0637291097251937	1.2368326073511238	1.0492922416084225	0.767317424565477	1.1327422687735775	1.114817642659634	0.9592216169493366	0.8094578829937922	0.962561898120946	0.9730192617376275	0.9431281302561381	0.8698915275124504	0.9065098288842942	0.9065098288842942	0.9065098288842942	0.9065098288842942	0.9065098288842942	0.9065098288842942	0.9065098288842942	0.9065098288842942	0.9065098288842942
0.5025226344238078	0.5372151270089961	0.48501258031701566	0.6028685502463687	0.5073915204208906	0.47363099124133856	0.5632557077424738	0.43161095516329057	0.5381024717583064	0.6419500703606434	0.4595136481861301	0.6435716393059644	0.6954419361721155	0.5420506813381888	0.7338583356553443	0.694287877266488	0.7121812743513372	0.7055921701406127	0.6630828963156655	0.8205391779125454	1.0864667067184548	0.6419727916022961	0.8650545881441417	0.8186113632598733	0.7847438932706698	0.8016776282652714	0.8016776282652714	0.8016776282652714	0.8016776282652714	0.8016776282652714	0.8016776282652714	0.8016776282652714	0.8016776282652714	0.8016776282652714	0.8016776282652714	0.8016776282652714	0.8016776282652714	0.8016776282652714	0.8016776282652714	0.8016776282652714	0.8016776282652714	0.8016776282652714	0.8016776282652714	0.8016776282652714	0.8016776282652714	0.8016776282652714	0.8016776282652714	0.8016776282652714	0.8016776282652714	0.8016776282652714
1.1508794921188785	0.969348273420538	0.9507984444502362	0.9970075605491302	0.8413271954784272	0.9982913399479243	0.890775431320559	0.656022935717348	0.9490011657982844	0.8594666583204468	1.1566915414910053	1.0462191365359712	1.0399493974151814	0.9238268735048495	1.0820011720522869	1.2752866277145982	1.2172163638562474	1.0146657755334116	0.9693100595635775	0.9637746638249781	1.0447001320611704	0.8145605038233052	1.0159685173587094	0.9778622251719619	0.9752015557138197	1.1397671231584927	1.340421901317463	1.3020568532388817	1.4884672639060925	1.4001595241789933	1.444313394042543	1.444313394042543	1.444313394042543	1.444313394042543	1.444313394042543	1.444313394042543	1.444313394042543	1.444313394042543	1.444313394042543	1.444313394042543	1.444313394042543	1.444313394042543	1.444313394042543	1.444313394042543	1.444313394042543	1.444313394042543	1.444313394042543	1.444313394042543	1.444313394042543	1.444313394042543
0.6300521198360973	0.5413819222240066	0.5415195678580733	0.4817276530390583	0.5194443856992036	0.5636471713502944	0.463281772396853	0.44006469585119745	0.5740824209089845	0.4673326921272825	0.43507656588327515	0.5593616711490537	0.49176426919023725	0.5575638614109557	0.4866845843533983	0.5200141272777485	0.672795283259331	0.7043849309319333	0.6885901070956322	0.6885901070956322	0.6885901070956322	0.6885901070956322	0.6885901070956322	0.6885901070956322	0.6885901070956322	0.6885901070956322	0.6885901070956322	0.6885901070956322	0.6885901070956322	0.6885901070956322	0.6885901070956322	0.6885901070956322	0.6885901070956322	0.6885901070956322	0.6885901070956322	0.6885901070956322	0.6885901070956322	0.6885901070956322	0.6885901070956322	0.6885901070956322	0.6885901070956322	0.6885901070956322	0.6885901070956322	0.6885901070956322	0.6885901070956322	0.6885901070956322	0.6885901070956322	0.6885901070956322	0.6885901070956322	0.6885901070956322
0.6048882375008282	0.4833732216065077	0.5544604472175344	0.570321554224996	0.4853303078952791	0.47698477201347295	0.4454486626584745	0.5931592315212425	0.5777983227169764	0.5296543417216444	0.5043436186841909	0.6710241830604502	0.5629173094606624	0.4633318806872503	0.5199470464808374	0.5320858641022537	0.6918486386503366	0.5719576300961594	0.5195804575438278	0.5634226397542834	0.5157110063545547	0.5012318873179816	0.6458391621587911	0.595617245236359	0.5631482392789244	0.6164050275460409	0.5227838680146495	0.6557784449550813	0.4360202021713096	0.5458993235631954	0.5458993235631954	0.5458993235631954	0.5458993235631954	0.5458993235631954	0.5458993235631954	0.5458993235631954	0.5458993235631954	0.5458993235631954	0.5458993235631954	0.5458993235631954	0.5458993235631954	0.5458993235631954	0.5458993235631954	0.5458993235631954	0.5458993235631954	0.5458993235631954	0.5458993235631954	0.5458993235631954	0.5458993235631954	0.5458993235631954
0.6054004757651283	0.5339407977194148	0.5075756587795334	0.6882896083002336	0.5478427436911598	0.7100915206240922	0.7234645916746822	0.6028009345958407	0.6696569273372579	0.6860174003422094	0.9256547453827753	0.780365749120284	0.855722777395014	0.8047246197818813	0.9741431122553134	1.1151181732834294	1.0956861276161844	0.8948880544973951	0.7740006002782115	0.7894109001431833	0.9468174570364472	0.9851193538386541	0.9659684054375506	0.9659684054375506	0.9659684054375506	0.9659684054375506	0.9659684054375506	0.9659684054375506	0.9659684054375506	0.9659684054375506	0.9659684054375506	0.9659684054375506	0.9659684054375506	0.9659684054375506	0.9659684054375506	0.9659684054375506	0.9659684054375506	0.9659684054375506	0.9659684054375506	0.9659684054375506	0.9659684054375506	0.9659684054375506	0.9659684054375506	0.9659684054375506	0.9659684054375506	0.9659684054375506	0.9659684054375506	0.9659684054375506	0.9659684054375506	0.9659684054375506
0.7004924361866761	0.7380562444519672	0.5552068598222073	0.6108191633846293	0.7393898115128799	0.6052289139438263	0.6907045328507884	0.5884890232051476	0.6748813153424488	0.7384637378908303	0.6203971187771433	0.5494223300663913	0.5934143654566749	0.6074019551450338	0.6738300996940053	0.553530254301789	0.6424709679262454	0.6856903727523516	0.5865652577601673	0.5012297919450422	0.5227829562214095	0.5709223267073161	0.525833686108771	0.4570099841848146	0.609455035783624	0.47686289020975475	0.5431589629966894	0.5431589629966894	0.5431589629966894	0.5431589629966894	0.5431589629966894	0.5431589629966894	0.5431589629966894	0.5431589629966894	0.5431589629966894	0.5431589629966894	0.5431589629966894	0.5431589629966894	0.5431589629966894	0.5431589629966894	0.5431589629966894	0.5431589629966894	0.5431589629966894	0.5431589629966894	0.5431589629966894	0.5431589629966894	0.5431589629966894	0.5431589629966894	0.5431589629966894	0.5431589629966894
0.5028416702213764	0.7129449028160412	0.6346505369148601	0.6051639753639997	0.8456939904802646	0.6418557626818335	0.7870521033137006	0.839884520996533	0.7773516650018757	0.8363257234914615	0.7405768558781424	0.8453420223289584	0.7834335026376087	1.029906463084151	0.9488944556962177	0.8412322683154966	0.73726287372224	0.7029291876462568	0.999858670620264	0.6441050860747616	0.6940363964204311	0.7581398613259505	0.7076590463759022	0.7739970454415087	0.7408280459087054	0.7408280459087054	0.7408280459087054	0.7408280459087054	0.7408280459087054	0.7408280459087054	0.7408280459087054	0.7408280459087054	0.7408280459087054	0.7408280459087054	0.7408280459087054	0.7408280459087054	0.7408280459087054	0.7408280459087054	0.7408280459087054	0.7408280459087054	0.7408280459087054	0.7408280459087054	0.7408280459087054	0.7408280459087054	0.7408280459087054	0.7408280459087054	0.7408280459087054	0.7408280459087054	0.7408280459087054	0.7408280459087054
0.6439526931523368	0.5745949904815031	0.5930248692108816	0.5260404933761507	0.45001491018744016	0.6789723041456276	0.5532844218402023	0.5489415671908261	0.6668418637300854	0.7453911661564759	0.7116981864687387	0.6927342077064512	0.5885005382180292	0.6207935251421584	0.7223307532157289	0.6618893475791983	0.6555120303401364	0.6588031114326721	0.5360882963668999	0.7582102476103957	0.6882094604629786	0.8191934610027328	0.6457254975018905	0.7411920217242913	0.6934587596130909	0.6934587596130909	0.6934587596130909	0.6934587596130909	0.6934587596130909	0.6934587596130909	0.6934587596130909	0.6934587596130909	0.6934587596130909	0.6934587596130909	0.6934587596130909	0.6934587596130909	0.6934587596130909	0.6934587596130909	0.6934587596130909	0.6934587596130909	0.6934587596130909	0.6934587596130909	0.6934587596130909	0.6934587596130909	0.6934587596130909	0.6934587596130909	0.6934587596130909	0.6934587596130909	0.6934587596130909	0.6934587596130909
0.13476309805789083	0.2091172145675458	0.2111991322042764	0.10233652401458772	0.19882845871179727	0.14771737998407047	0.23704120152534602	0.17616307146379825	0.22542361561725996	0.13880209556145492	0.21237682499320598	0.2092578969359498	0.24498625862123324	0.18939316230898634	0.21198064982368817	0.10244291276491914	0.19608963184312456	0.14787716185855146	0.19814369437054358	0.16495441463221347	0.27203883418973035	0.21976073215588168	0.13765104890896987	0.17870589053242575	0.17870589053242575	0.17870589053242575	0.17870589053242575	0.17870589053242575	0.17870589053242575	0.17870589053242575	0.17870589053242575	0.17870589053242575	0.17870589053242575	0.17870589053242575	0.17870589053242575	0.17870589053242575	0.17870589053242575	0.17870589053242575	0.17870589053242575	0.17870589053242575	0.17870589053242575	0.17870589053242575	0.17870589053242575	0.17870589053242575	0.17870589053242575	0.17870589053242575	0.17870589053242575	0.17870589053242575	0.17870589053242575	0.17870589053242575
0.7445647612349278	0.5719696153449141	0.6845947607824108	0.6513492402114516	0.6862034652730576	0.673659181532934	0.6819447383650389	0.7168241286198305	0.6005493145300805	0.752297636985764	0.7692793186153579	0.6482748550291745	0.6504654569342292	0.6804163226733304	0.6655210566393396	0.6723750236551017	0.5922697884461231	0.5407317338158438	0.612250727777298	0.6155395619184314	0.5664234068409321	0.6106570281830298	0.6441572123742936	0.5190404034520133	0.5815988079131534	0.5815988079131534	0.5815988079131534	0.5815988079131534	0.5815988079131534	0.5815988079131534	0.5815988079131534	0.5815988079131534	0.5815988079131534	0.5815988079131534	0.5815988079131534	0.5815988079131534	0.5815988079131534	0.5815988079131534	0.5815988079131534	0.5815988079131534	0.5815988079131534	0.5815988079131534	0.5815988079131534	0.5815988079131534	0.5815988079131534	0.5815988079131534	0.5815988079131534	0.5815988079131534	0.5815988079131534	0.5815988079131534
0.43103547740040565	0.3508720119565026	0.5565446085061514	0.4006298136801885	0.4243454940455327	0.4752319839209905	0.5406831727344921	0.4529408321197159	0.4258000386672334	0.36677724789721655	0.5273203259208239	0.45083130071312966	0.534586814078682	0.5456921936938344	0.4137123847359359	0.5003283430272685	0.4472974584375281	0.5560080222058353	0.5357595778908292	0.5364022691629284	0.5783922266584164	0.4929529788385628	0.5129942684230424	0.4541103307830748	0.5439856084615285	0.5872497715090869	0.5526165682381421	0.3989444570942073	0.5165404743841648	0.6430528438373811	0.579796659110773	0.579796659110773	0.579796659110773	0.579796659110773	0.579796659110773	0.579796659110773	0.579796659110773	0.579796659110773	0.579796659110773	0.579796659110773	0.579796659110773	0.579796659110773	0.579796659110773	0.579796659110773	0.579796659110773	0.579796659110773	0.579796659110773	0.579796659110773	0.579796659110773	0.579796659110773
0.5311300847140616	0.513931516068096	0.451484097599023	0.5205019171514832	0.5462950176493383	0.47965010261679375	0.517212243202427	0.5125660435053289	0.544773787696642	0.41865523653226905	0.4798419497975451	0.4353523820521705	0.4700198088677552	0.43889893669340047	0.49292956174420915	0.49395507852354514	0.5891834382806784	0.4330062510355246	0.4274402057663196	0.4779298414691118	0.44973726184972834	0.5981532645971983	0.42963496221030334	0.5913936433306455	0.4895586742682409	0.47192836145884126	0.4900240667984459	0.5267370032789405	0.5768513320446123	0.47035827520883833	0.4741471564301502	0.4722527158194943	0.4722527158194943	0.4722527158194943	0.4722527158194943	0.4722527158194943	0.4722527158194943	0.4722527158194943	0.4722527158194943	0.4722527158194943	0.4722527158194943	0.4722527158194943	0.4722527158194943	0.4722527158194943	0.4722527158194943	0.4722527158194943	0.4722527158194943	0.4722527158194943	0.4722527158194943	0.4722527158194943
0.4299492790183052	0.4280876525484332	0.41477423624877097	0.3699361344810454	0.4614301722852532	0.5221448104303628	0.6241226561364193	0.6055500684690491	0.5004906432963039	0.5321839594281569	0.591354228326736	0.5895521865436772	0.639223734911679	0.5412464685238249	0.5844965744703293	0.6078001583711012	0.6471093254718551	0.7957419902536954	0.8587162698648748	0.7917773136717328	0.7868305582980262	0.7505402973124614	0.7752850071595259	0.8168130894730082	0.9182869367990543	0.8078246115987316	0.7803464307333016	0.9164311742243161	0.7776001422237458	0.6513164555717773	0.7144582988977616	0.7144582988977616	0.7144582988977616	0.7144582988977616	0.7144582988977616	0.7144582988977616	0.7144582988977616	0.7144582988977616	0.7144582988977616	0.7144582988977616	0.7144582988977616	0.7144582988977616	0.7144582988977616	0.7144582988977616	0.7144582988977616	0.7144582988977616	0.7144582988977616	0.7144582988977616	0.7144582988977616	0.7144582988977616
0.42976970353209504	0.4327053732782155	0.5003624737532072	0.43439484305847315	0.4792432968752325	0.6068831100428382	0.5916403374952841	0.6245449523076069	0.4326011217412028	0.5852373062423951	0.5406510247675906	0.4699346274759533	0.5880196318094173	0.6621147140082224	0.6613980850718958	0.609534539452118	0.7164540133633097	0.6434423486068639	0.8143572760984938	0.892313061831527	0.8533351689650105	0.8533351689650105	0.8533351689650105	0.8533351689650105	0.8533351689650105	0.8533351689650105	0.8533351689650105	0.8533351689650105	0.8533351689650105	0.8533351689650105	0.8533351689650105	0.8533351689650105	0.8533351689650105	0.8533351689650105	0.8533351689650105	0.8533351689650105	0.8533351689650105	0.8533351689650105	0.8533351689650105	0.8533351689650105	0.8533351689650105	0.8533351689650105	0.8533351689650105	0.8533351689650105	0.8533351689650105	0.8533351689650105	0.8533351689650105	0.8533351689650105	0.8533351689650105	0.8533351689650105
0.5911847383122955	0.7412388321536673	0.6074712129296078	0.7337723693675753	0.6627885662310208	0.7690352207015789	0.7717518403118727	0.7780801410997461	0.81492654942722	0.8749469854806216	0.7172726366795431	0.7576349847056987	0.8697860991068304	0.8672034421763922	0.6321451990600717	0.6621689152818675	0.7391152626243647	0.8595866699166792	0.8598546008429042	0.7962486084922832	0.8395560737143122	0.8254991525450633	0.7370814238363272	0.7056023326238563	0.7705907610450963	0.8436292031357228	0.7097852963055481	0.7767072497206354	0.7767072497206354	0.7767072497206354	0.7767072497206354	0.7767072497206354	0.7767072497206354	0.7767072497206354	0.7767072497206354	0.7767072497206354	0.7767072497206354	0.7767072497206354	0.7767072497206354	0.7767072497206354	0.7767072497206354	0.7767072497206354	0.7767072497206354	0.7767072497206354	0.7767072497206354	0.7767072497206354	0.7767072497206354	0.7767072497206354	0.7767072497206354	0.7767072497206354
0.33335367160549056	0.37173120061205156	0.40201933283891833	0.3992158984796414	0.2889506818360733	0.46023287895334875	0.47724070373575256	0.36843454163811423	0.46917103271001087	0.41948894976843143	0.4874332776402023	0.46658049979395455	0.4713557735235889	0.5590035086728766	0.5644135475100319	0.47697016702727424	0.5794039329346095	0.6304947585988918	0.6661287825194149	0.6038693704942404	0.549507529920769	0.5925401717803133	0.6814569757037698	0.6806122160527254	0.587040251681985	0.6488437855765633	0.7001590511864207	0.6614302523451735	0.7304117198330983	0.6792559820278989	0.594566941728507	0.6463725298437143	0.6204697357861108	0.6204697357861108	0.6204697357861108	0.6204697357861108	0.6204697357861108	0.6204697357861108	0.6204697357861108	0.6204697357861108	0.6204697357861108	0.6204697357861108	0.6204697357861108	0.6204697357861108	0.6204697357861108	0.6204697357861108	0.6204697357861108	0.6204697357861108	0.6204697357861108	0.6204697357861108
0.1461227273287839	0.11326575603212216	0.48013973305718427	0.31490230943624953	0.32462169304475497	0.05539830397024914	0.12810104989849688	0.2872120170473148	0.2233501773788629	0.3400861883302491	0.4869963033568054	0.3824916487173448	0.6892819383452423	0.4046501010723096	0.7431538096992404	0.5739019553857749	0.5739019553857749	0.5739019553857749	0.5739019553857749	0.5739019553857749	0.5739019553857749	0.5739019553857749	0.5739019553857749	0.5739019553857749	0.5739019553857749	0.5739019553857749	0.5739019553857749	0.5739019553857749	0.5739019553857749	0.5739019553857749	0.5739019553857749	0.5739019553857749	0.5739019553857749	0.5739019553857749	0.5739019553857749	0.5739019553857749	0.5739019553857749	0.5739019553857749	0.5739019553857749	0.5739019553857749	0.5739019553857749	0.5739019553857749	0.5739019553857749	0.5739019553857749	0.5739019553857749	0.5739019553857749	0.5739019553857749	0.5739019553857749	0.5739019553857749	0.5739019553857749
0.34896683830051684	0.5143507072824641	0.42160581516084233	0.5002487355368446	0.47178940671390757	0.44293047347037284	0.5050134229318428	0.5089865674041391	0.43516461599355866	0.43433616332329095	0.5792144133203326	0.4983810101885641	0.4352300018023579	0.5118036544973406	0.5057951061374711	0.4788707282994015	0.39863772076847637	0.3852166158700261	0.41530215980022117	0.47235476059914044	0.4249804729082858	0.4720147687664841	0.3796556517179674	0.48793538854267227	0.4337955201303198	0.4337955201303198	0.4337955201303198	0.4337955201303198	0.4337955201303198	0.4337955201303198	0.4337955201303198	0.4337955201303198	0.4337955201303198	0.4337955201303198	0.4337955201303198	0.4337955201303198	0.4337955201303198	0.4337955201303198	0.4337955201303198	0.4337955201303198	0.4337955201303198	0.4337955201303198	0.4337955201303198	0.4337955201303198	0.4337955201303198	0.4337955201303198	0.4337955201303198	0.4337955201303198	0.4337955201303198	0.4337955201303198
0.5696583044741982	0.5706267883626946	0.7745210684264024	0.648169340829776	0.7828189851404795	0.7920993290794388	0.6906122513147821	0.7275815581339136	0.7959087848422481	0.6514787232342312	0.9188339689785198	0.7249718714132566	0.8294362672124227	0.8220218808818917	1.02702586440631	1.0394919398771618	0.7588744814720455	0.9861677837154604	0.8743598814198039	0.9273122513345642	0.9868446950590875	0.9130413458388846	0.9183536619650617	0.7698422746678998	0.8440979683164808	0.8440979683164808	0.8440979683164808	0.8440979683164808	0.8440979683164808	0.8440979683164808	0.8440979683164808	0.8440979683164808	0.8440979683164808	0.8440979683164808	0.8440979683164808	0.8440979683164808	0.8440979683164808	0.8440979683164808	0.8440979683164808	0.8440979683164808	0.8440979683164808	0.8440979683164808	0.8440979683164808	0.8440979683164808	0.8440979683164808	0.8440979683164808	0.8440979683164808	0.8440979683164808	0.8440979683164808	0.8440979683164808
0.4109151436077422	0.5614172830492355	0.4876538269346547	0.4648966504935176	0.47642703547754633	0.5764569737819807	0.5002035085832347	0.49309774737505846	0.4484233656335936	0.5715443589056498	0.40751822284191525	0.6173171502417967	0.5889032829269674	0.8737368041222273	0.6915165216837152	0.4921524114052032	0.6996848548755638	0.8416922644748331	0.5656002041828383	0.6654183148071222	0.6598829113823986	0.6921041447911827	0.6510166755746188	0.8360107055786697	0.8330806324852481	0.8826715597833728	0.772260766002073	0.7570573499756897	0.7648380752009225	0.8383490676296557	0.8015935714152891	0.8015935714152891	0.8015935714152891	0.8015935714152891	0.8015935714152891	0.8015935714152891	0.8015935714152891	0.8015935714152891	0.8015935714152891	0.8015935714152891	0.8015935714152891	0.8015935714152891	0.8015935714152891	0.8015935714152891	0.8015935714152891	0.8015935714152891	0.8015935714152891	0.8015935714152891	0.8015935714152891	0.8015935714152891
0.26892553604293196	0.2827581747674223	0.35939795489218634	0.40014125363138386	0.30986289151110485	0.3443193119591193	0.3838703557138367	0.4890350148385335	0.4857810280352367	0.3856021174616801	0.4452936049593369	0.3921602636376006	0.5249950462618778	0.45857765494973923	0.45857765494973923	0.45857765494973923	0.45857765494973923	0.45857765494973923	0.45857765494973923	0.45857765494973923	0.45857765494973923	0.45857765494973923	0.45857765494973923	0.45857765494973923	0.45857765494973923	0.45857765494973923	0.45857765494973923	0.45857765494973923	0.45857765494973923	0.45857765494973923	0.45857765494973923	0.45857765494973923	0.45857765494973923	0.45857765494973923	0.45857765494973923	0.45857765494973923	0.45857765494973923	0.45857765494973923	0.45857765494973923	0.45857765494973923	0.45857765494973923	0.45857765494973923	0.45857765494973923	0.45857765494973923	0.45857765494973923	0.45857765494973923	0.45857765494973923	0.45857765494973923	0.45857765494973923	0.45857765494973923
0.6074188199644157	0.5866836733980592	0.4799149264698753	0.532189853045481	0.4689678062023356	0.6269246510990085	0.5375481257459552	0.5653357050939294	0.5285861829785418	0.6268741572100504	0.6346979634543211	0.6217013570739817	0.5270165480357665	0.6848285409732675	0.6048616705450872	0.481063959241395	0.6002006083866688	0.6338148390102963	0.6359807258923724	0.6424335471712375	0.6029900449250328	0.5903517587651679	0.600523068928771	0.37476939191820335	0.5905003022466058	0.4826348470824045	0.4826348470824045	0.4826348470824045	0.4826348470824045	0.4826348470824045	0.4826348470824045	0.4826348470824045	0.4826348470824045	0.4826348470824045	0.4826348470824045	0.4826348470824045	0.4826348470824045	0.4826348470824045	0.4826348470824045	0.4826348470824045	0.4826348470824045	0.4826348470824045	0.4826348470824045	0.4826348470824045	0.4826348470824045	0.4826348470824045	0.4826348470824045	0.4826348470824045	0.4826348470824045	0.4826348470824045
0.3715435259513908	0.3511586100618715	0.33708582067402454	0.32157539592685225	0.26550331894545526	0.32190567041020424	0.32097380036489553	0.3301876126884505	0.3180320946990465	0.3245687920160959	0.3443966639536983	0.2818215716386121	0.29411328430227207	0.3444818469547208	0.3555314305768051	0.29153357019490794	0.2919794260068562	0.26041884907474216	0.37726889085175835	0.24773385255709793	0.3201248128826693	0.31885613027257276	0.32731257051283197	0.42926355201611316	0.29337615575774123	0.45080976371954157	0.3720929597386414	0.3720929597386414	0.3720929597386414	0.3720929597386414	0.3720929597386414	0.3720929597386414	0.3720929597386414	0.3720929597386414	0.3720929597386414	0.3720929597386414	0.3720929597386414	0.3720929597386414	0.3720929597386414	0.3720929597386414	0.3720929597386414	0.3720929597386414	0.3720929597386414	0.3720929597386414	0.3720929597386414	0.3720929597386414	0.3720929597386414	0.3720929597386414	0.3720929597386414	0.3720929597386414
0.2431280801174616	0.306475345293889	0.20226059674843327	0.31632416872211466	0.21482768705926775	0.6475608483062629	0.2842178934387537	0.2729137858803242	0.28090196405690554	0.6019167036777888	0.5056028667335041	0.41879398987936095	0.44057178748545156	0.42626358577761647	0.1973784869614452	0.4125775666560737	0.4441200805772845	0.3651535742528364	0.5992606427720629	0.450913620194017	0.6077411405596866	0.45756599697754513	0.7711989051891467	0.5681479815044159	0.4374626653597448	0.9263236945368901	0.6818931799483176	0.6818931799483176	0.6818931799483176	0.6818931799483176	0.6818931799483176	0.6818931799483176	0.6818931799483176	0.6818931799483176	0.6818931799483176	0.6818931799483176	0.6818931799483176	0.6818931799483176	0.6818931799483176	0.6818931799483176	0.6818931799483176	0.6818931799483176	0.6818931799483176	0.6818931799483176	0.6818931799483176	0.6818931799483176	0.6818931799483176	0.6818931799483176	0.6818931799483176	0.6818931799483176
0.43190040071432123	0.40983187892452755	0.4636320495626392	0.46158935014252295	0.5027415177204339	0.501892950666955	0.4855270819639405	0.5386644691083489	0.6795524975026417	0.6642802103911651	0.6889307131484393	0.652752332058709	0.6157110328704255	0.5445800731483464	0.6609409949618616	0.6036224482461408	0.6468279567053811	0.6552968327055342	0.6344902330122701	0.6510462121481779	0.700647048368956	0.6702416094338871	0.5878739596953092	0.6930555904399145	0.6472019408640629	0.5563474907231324	0.6017747157935976	0.6017747157935976	0.6017747157935976	0.6017747157935976	0.6017747157935976	0.6017747157935976	0.6017747157935976	0.6017747157935976	0.6017747157935976	0.6017747157935976	0.6017747157935976	0.6017747157935976	0.6017747157935976	0.6017747157935976	0.6017747157935976	0.6017747157935976	0.6017747157935976	0.6017747157935976	0.6017747157935976	0.6017747157935976	0.6017747157935976	0.6017747157935976	0.6017747157935976	0.6017747157935976
0.38270645425062055	0.38435612495032734	0.3433887640330354	0.3524432280227764	0.4442886729548742	0.25680388506735213	0.2969562075681845	0.3697079435521754	0.3136108473036911	0.23977738139221702	0.3911806045175013	0.4395362751232054	0.35059597852486446	0.428266686780689	0.46908300876466685	0.3950125556324742	0.30578641738927764	0.39187315756561375	0.31805925957923487	0.4947901090436752	0.40171447460920684	0.4697737679356421	0.3668333738219936	0.5005098444162455	0.32721433371103625	0.4138620890636408	0.4138620890636408	0.4138620890636408	0.4138620890636408	0.4138620890636408	0.4138620890636408	0.4138620890636408	0.4138620890636408	0.4138620890636408	0.4138620890636408	0.4138620890636408	0.4138620890636408	0.4138620890636408	0.4138620890636408	0.4138620890636408	0.4138620890636408	0.4138620890636408	0.4138620890636408	0.4138620890636408	0.4138620890636408	0.4138620890636408	0.4138620890636408	0.4138620890636408	0.4138620890636408	0.4138620890636408
0.9450518833826924	0.8296700513822266	0.8089258036052202	0.8884846230520855	0.7574701710844618	0.7599893515322187	0.7993047088082067	0.8454538866440316	0.8364475161155527	0.8706785677185821	0.7440778388184882	0.7672164332080874	0.9206789421865573	0.8426112418995855	0.8691296705278956	0.8874939170346413	0.6175946714102724	0.6126021359517053	0.6277669885193692	0.8178407554321844	0.7928246480237003	0.9462657262928345	0.8327344648833337	0.9004598902154106	0.779105537624343	0.8397827139198769	0.8397827139198769	0.8397827139198769	0.8397827139198769	0.8397827139198769	0.8397827139198769	0.8397827139198769	0.8397827139198769	0.8397827139198769	0.8397827139198769	0.8397827139198769	0.8397827139198769	0.8397827139198769	0.8397827139198769	0.8397827139198769	0.8397827139198769	0.8397827139198769	0.8397827139198769	0.8397827139198769	0.8397827139198769	0.8397827139198769	0.8397827139198769	0.8397827139198769	0.8397827139198769	0.8397827139198769
0.5147925800226417	0.5025111944879813	0.5142486290560293	0.40805183672859935	0.5104365541673896	0.4887926701273864	0.47219978133363977	0.45743673595347734	0.5082350610138651	0.5462838306671443	0.5687763063855236	0.5919463247403852	0.5514123277516093	0.48838590623089057	0.4838235821872898	0.45577717665078504	0.5532872491115312	0.5231749829612857	0.5905244818838469	0.5635849206302841	0.5376127648942133	0.5135162776270503	0.6115067891060073	0.4874848225322254	0.587728556935637	0.5376066897339312	0.5376066897339312	0.5376066897339312	0.5376066897339312	0.5376066897339312	0.5376066897339312	0.5376066897339312	0.5376066897339312	0.5376066897339312	0.5376066897339312	0.5376066897339312	0.5376066897339312	0.5376066897339312	0.5376066897339312	0.5376066897339312	0.5376066897339312	0.5376066897339312	0.5376066897339312	0.5376066897339312	0.5376066897339312	0.5376066897339312	0.5376066897339312	0.5376066897339312	0.5376066897339312	0.5376066897339312
0.8502260294458951	0.848598112727889	0.8368801404206108	0.7897146215161566	0.8026436517458201	0.810191462460364	0.8626488376186681	0.5749493509966164	0.7463065968172513	0.7390867437705391	0.7666944677711608	0.7526807768315535	0.7917257913462163	0.8257213615024984	0.7707012964795208	0.7991114005835148	0.776999481863592	0.8718811322095912	0.8440811349967471	0.9526727536117878	0.8983769443042674	0.8983769443042674	0.8983769443042674	0.8983769443042674	0.8983769443042674	0.8983769443042674	0.8983769443042674	0.8983769443042674	0.8983769443042674	0.8983769443042674	0.8983769443042674	0.8983769443042674	0.8983769443042674	0.8983769443042674	0.8983769443042674	0.8983769443042674	0.8983769443042674	0.8983769443042674	0.8983769443042674	0.8983769443042674	0.8983769443042674	0.8983769443042674	0.8983769443042674	0.8983769443042674	0.8983769443042674	0.8983769443042674	0.8983769443042674	0.8983769443042674	0.8983769443042674	0.8983769443042674
0.5169103344188501	0.5971846294014667	0.6185587493937338	0.6646346094257288	0.5399932311782797	0.5896358186285197	0.6020350211802843	0.6416046518068325	0.6078119762696108	0.6225323374447751	0.694271708413532	0.6569098584238917	0.6697387870085257	0.5706764207245031	0.6197522301194991	0.6458566033269525	0.6854907005016835	0.6336352050349444	0.689431431125754	0.6371038147788691	0.6632676229523116	0.6632676229523116	0.6632676229523116	0.6632676229523116	0.6632676229523116	0.6632676229523116	0.6632676229523116	0.6632676229523116	0.6632676229523116	0.6632676229523116	0.6632676229523116	0.6632676229523116	0.6632676229523116	0.6632676229523116	0.6632676229523116	0.6632676229523116	0.6632676229523116	0.6632676229523116	0.6632676229523116	0.6632676229523116	0.6632676229523116	0.6632676229523116	0.6632676229523116	0.6632676229523116	0.6632676229523116	0.6632676229523116	0.6632676229523116	0.6632676229523116	0.6632676229523116	0.6632676229523116
0.7694826961099333	0.8680895688739547	0.646764078471359	0.9500096360678141	0.5135415517870489	0.7748172542231754	0.594153623832625	0.8102732471914359	0.935058749959515	1.0943811521956357	0.6747714026303275	0.8384876319237126	0.6258439681905061	0.9420180711082029	1.1501889267810277	1.1439965121713416	1.131239588708942	1.2555859068752875	0.8146297022192387	1.3868026472281294	1.184149119001217	0.9036904202771285	1.0892620403870446	0.9256529541052657	0.9386599472645385	1.3446279317378642	1.0604973631584973	1.2025626474481808	1.2025626474481808	1.2025626474481808	1.2025626474481808	1.2025626474481808	1.2025626474481808	1.2025626474481808	1.2025626474481808	1.2025626474481808	1.2025626474481808	1.2025626474481808	1.2025626474481808	1.2025626474481808	1.2025626474481808	1.2025626474481808	1.2025626474481808	1.2025626474481808	1.2025626474481808	1.2025626474481808	1.2025626474481808	1.2025626474481808	1.2025626474481808	1.2025626474481808
0.45000442984885886	0.6985562161132938	0.5826544642343469	0.4887993531416593	0.4997745109155854	0.6848243582598473	0.6753929534307929	0.5102032626847302	0.3568494377779844	0.5578447872023637	0.5775729835591915	0.5703049567663135	0.5826471188949616	0.661430922915374	0.5240299964369981	0.46022197189575126	0.6119377699155385	0.7051515888090643	0.6098072142148384	0.6439798435934373	0.5517389445304006	0.6884558952044455	0.6007693228295382	0.6524528190284056	0.626611070928972	0.626611070928972	0.626611070928972	0.626611070928972	0.626611070928972	0.626611070928972	0.626611070928972	0.626611070928972	0.626611070928972	0.626611070928972	0.626611070928972	0.626611070928972	0.626611070928972	0.626611070928972	0.626611070928972	0.626611070928972	0.626611070928972	0.626611070928972	0.626611070928972	0.626611070928972	0.626611070928972	0.626611070928972	0.626611070928972	0.626611070928972	0.626611070928972	0.626611070928972
0.6453520206364799	0.7704665867156721	0.6041878191731027	0.6107977081085794	0.6951979417799127	0.6136094707812099	0.7221365388763328	0.7291833359169874	0.7109978475390384	0.6902154112683145	0.7134041798762182	0.6376431504022596	0.5987470349704528	0.6408710067871157	0.7278949145271895	0.6567473881766942	0.7977860787220127	0.6179218529229703	0.6504789981439033	0.8416593605125975	0.6969545972295117	0.5984231441427795	0.7980869292679381	0.7242801396693878	0.7404858737280379	0.7242920407270762	0.732388957227557	0.732388957227557	0.732388957227557	0.732388957227557	0.732388957227557	0.732388957227557	0.732388957227557	0.732388957227557	0.732388957227557	0.732388957227557	0.732388957227557	0.732388957227557	0.732388957227557	0.732388957227557	0.732388957227557	0.732388957227557	0.732388957227557	0.732388957227557	0.732388957227557	0.732388957227557	0.732388957227557	0.732388957227557	0.732388957227557	0.732388957227557
0.3707972872551641	0.08755324781007474	0.31329239693598665	0.23600426685623122	0.19822347071055726	0.19592347401771643	0.1691208859598734	0.2650587576996306	0.30848418376233144	0.17431187019020786	0.30271147643252777	0.3631223022647943	0.3388321839590899	0.21795394507001406	0.3283765291646089	0.3583870378913852	0.31386391349974435	0.3782715516702555	0.2999243792381147	0.17162803519178044	0.12320116628669904	0.2862100154947519	0.21905689163924594	0.2526334535669989	0.2526334535669989	0.2526334535669989	0.2526334535669989	0.2526334535669989	0.2526334535669989	0.2526334535669989	0.2526334535669989	0.2526334535669989	0.2526334535669989	0.2526334535669989	0.2526334535669989	0.2526334535669989	0.2526334535669989	0.2526334535669989	0.2526334535669989	0.2526334535669989	0.2526334535669989	0.2526334535669989	0.2526334535669989	0.2526334535669989	0.2526334535669989	0.2526334535669989	0.2526334535669989	0.2526334535669989	0.2526334535669989	0.2526334535669989
0.7220307575149046	0.6861781289198134	0.7368566578443527	0.8144520768584931	0.7167183230706311	0.6369722967353972	0.8549881024951808	0.7716473910040523	0.7930851960166098	0.8111613433629279	0.7198474079703758	0.7010224668353536	0.6348091187438223	0.6551109611832603	0.6860321111201626	0.576111203874412	0.6476279756454767	0.6252728286178532	0.7258394544266838	0.6460773353461662	0.6471811981401887	0.6466292667431776	0.6466292667431776	0.6466292667431776	0.6466292667431776	0.6466292667431776	0.6466292667431776	0.6466292667431776	0.6466292667431776	0.6466292667431776	0.6466292667431776	0.6466292667431776	0.6466292667431776	0.6466292667431776	0.6466292667431776	0.6466292667431776	0.6466292667431776	0.6466292667431776	0.6466292667431776	0.6466292667431776	0.6466292667431776	0.6466292667431776	0.6466292667431776	0.6466292667431776	0.6466292667431776	0.6466292667431776	0.6466292667431776	0.6466292667431776	0.6466292667431776	0.6466292667431776
0.37675558217544286	0.5079159039918704	0.5056717668783737	0.5032558069039511	0.5472022520669232	0.5407927769655867	0.4993400903876812	0.4681363501589395	0.3672914166714007	0.583861312156091	0.5324223511678636	0.5742961232226272	0.48732700005307866	0.5042237584370418	0.5136770861405836	0.40672253778909956	0.4481034572206466	0.5049667009047535	0.5295893211048432	0.49691285304939886	0.6254095831732293	0.5824495794818215	0.6407214869613144	0.584377685205724	0.629018961987086	0.7047861318350072	0.6154550065722496	0.6963844910926416	0.6172021022232843	0.693843175344337	0.6361368690939445	0.6384962598635355	0.7249126575358658	0.6817044586997006	0.6817044586997006	0.6817044586997006	0.6817044586997006	0.6817044586997006	0.6817044586997006	0.6817044586997006	0.6817044586997006	0.6817044586997006	0.6817044586997006	0.6817044586997006	0.6817044586997006	0.6817044586997006	0.6817044586997006	0.6817044586997006	0.6817044586997006	0.6817044586997006
0.5343347915698633	0.6732429105072052	0.5465432672218656	0.5824956972886375	0.7503415574731508	0.6150301253359225	0.5896715884840468	0.6104598304541233	0.6743137957189095	0.6644195233395265	0.7460908410469738	0.6174096595125652	0.7271093659723412	0.6907982541030844	0.6267488767016715	0.7104101056390361	0.705949745905407	0.5923258665816995	0.7994036472390781	0.8060491300654016	0.7389066432785202	0.5643977858892703	0.6992718063691761	0.6398577313770784	0.7593425006758519	0.7614773984455382	0.6334227137896841	0.7596641591418911	0.6697107814314557	0.6690916639780303	0.5900214004918494	0.6201540077595551	0.649633716060613	0.634893861910084	0.634893861910084	0.634893861910084	0.634893861910084	0.634893861910084	0.634893861910084	0.634893861910084	0.634893861910084	0.634893861910084	0.634893861910084	0.634893861910084	0.634893861910084	0.634893861910084	0.634893861910084	0.634893861910084	0.634893861910084	0.634893861910084
0.7796476328329494	0.8520130613274361	0.9780056909019156	0.8288108620824585	0.8993557905375961	0.7025217150312604	0.7408247818188335	0.7292494620839007	0.7419267521813743	0.6802757322990783	0.8774300113640546	0.7676718500608245	0.7495592142160651	0.8165986237970688	0.8983414790185086	0.6725839639113314	0.6753084887046672	0.6156238046930695	0.726996124593046	0.7372559414534909	0.909541723211008	0.8233988323322494	0.8233988323322494	0.8233988323322494	0.8233988323322494	0.8233988323322494	0.8233988323322494	0.8233988323322494	0.8233988323322494	0.8233988323322494	0.8233988323322494	0.8233988323322494	0.8233988323322494	0.8233988323322494	0.8233988323322494	0.8233988323322494	0.8233988323322494	0.8233988323322494	0.8233988323322494	0.8233988323322494	0.8233988323322494	0.8233988323322494	0.8233988323322494	0.8233988323322494	0.8233988323322494	0.8233988323322494	0.8233988323322494	0.8233988323322494	0.8233988323322494	0.8233988323322494
0.4559889589740805	0.5392711240181266	0.5295004984744445	0.47052629688664777	0.37340097028231106	0.4237032087426676	0.522312926428197	0.44494603627478346	0.4902169748194256	0.41188533499294544	0.5079065929625017	0.37671492897616726	0.40965700613338685	0.3776925153565593	0.42294072438162394	0.48900844439487456	0.41438065199346064	0.4221347473077578	0.5571547136386885	0.5624298946148981	0.4933466710179508	0.7733934287808553	0.41229613493480916	0.41525969088147846	0.4137779129081438	0.4137779129081438	0.4137779129081438	0.4137779129081438	0.4137779129081438	0.4137779129081438	0.4137779129081438	0.4137779129081438	0.4137779129081438	0.4137779129081438	0.4137779129081438	0.4137779129081438	0.4137779129081438	0.4137779129081438	0.4137779129081438	0.4137779129081438	0.4137779129081438	0.4137779129081438	0.4137779129081438	0.4137779129081438	0.4137779129081438	0.4137779129081438	0.4137779129081438	0.4137779129081438	0.4137779129081438	0.4137779129081438
0.7316627117662685	0.6839332632228159	0.741926710605314	0.6870899249393994	0.7130365569824267	0.6404342755334189	0.6622455010263564	0.5855618872068787	0.6304069490185217	0.6867258377759946	0.7369077935935772	0.7350686700538291	0.5730928415463452	0.7651757517758001	0.6122565046610664	0.6101301535217352	0.6524405722132637	0.7972085750470639	0.7010786792360273	0.7682106207590725	0.6495296678450473	0.664009359957554	0.7007841930959594	0.7635935748140023	0.7509270429076385	0.556013167954833	0.6534701054312358	0.6534701054312358	0.6534701054312358	0.6534701054312358	0.6534701054312358	0.6534701054312358	0.6534701054312358	0.6534701054312358	0.6534701054312358	0.6534701054312358	0.6534701054312358	0.6534701054312358	0.6534701054312358	0.6534701054312358	0.6534701054312358	0.6534701054312358	0.6534701054312358	0.6534701054312358	0.6534701054312358	0.6534701054312358	0.6534701054312358	0.6534701054312358	0.6534701054312358	0.6534701054312358
0.5995862977172279	0.5096873156751852	0.5586584442112471	0.5294132861807105	0.584135232259193	0.5358711972760856	0.4934380076858218	0.578571364349461	0.4715528649149061	0.4874065395276921	0.44122832394671885	0.5559079141310982	0.5294470270097017	0.561952877763712	0.4844796283158631	0.5746557517983345	0.5161398622458717	0.43058300047398007	0.6341098102280425	0.4404226084579178	0.5372662093429801	0.5372662093429801	0.5372662093429801	0.5372662093429801	0.5372662093429801	0.5372662093429801	0.5372662093429801	0.5372662093429801	0.5372662093429801	0.5372662093429801	0.5372662093429801	0.5372662093429801	0.5372662093429801	0.5372662093429801	0.5372662093429801	0.5372662093429801	0.5372662093429801	0.5372662093429801	0.5372662093429801	0.5372662093429801	0.5372662093429801	0.5372662093429801	0.5372662093429801	0.5372662093429801	0.5372662093429801	0.5372662093429801	0.5372662093429801	0.5372662093429801	0.5372662093429801	0.5372662093429801
0.37136782835267995	0.45114443818047106	0.441474439404316	0.3950848879111827	0.4235948627078941	0.47340570278656463	0.49662335703448546	0.5497454960148872	0.4276195293589123	0.4196870634592446	0.4241867574660927	0.462595021638271	0.46455876092380705	0.5251688899691545	0.529679841270473	0.6025146591311794	0.5106777430241197	0.5154166889871341	0.480785070341252	0.5470547912923874	0.545826845497337	0.6171123280397599	0.5814695867685484	0.5814695867685484	0.5814695867685484	0.5814695867685484	0.5814695867685484	0.5814695867685484	0.5814695867685484	0.5814695867685484	0.5814695867685484	0.5814695867685484	0.5814695867685484	0.5814695867685484	0.5814695867685484	0.5814695867685484	0.5814695867685484	0.5814695867685484	0.5814695867685484	0.5814695867685484	0.5814695867685484	0.5814695867685484	0.5814695867685484	0.5814695867685484	0.5814695867685484	0.5814695867685484	0.5814695867685484	0.5814695867685484	0.5814695867685484	0.5814695867685484
0.6064288349037641	0.7435846824561837	0.5897923702183102	0.628475801537107	0.6147862284687827	0.7585232951010644	0.7026930653011326	0.5934432439030294	0.7185564321352059	0.736608807293205	0.7403296245605069	0.7767234309905946	0.7171465723152901	0.5810960782473971	0.7519818495224903	0.5876723016033787	0.60436900662698	0.7027154900662501	0.7750859716878025	0.6584295940865672	0.7167577828871848	0.7167577828871848	0.7167577828871848	0.7167577828871848	0.7167577828871848	0.7167577828871848	0.7167577828871848	0.7167577828871848	0.7167577828871848	0.7167577828871848	0.7167577828871848	0.7167577828871848	0.7167577828871848	0.7167577828871848	0.7167577828871848	0.7167577828871848	0.7167577828871848	0.7167577828871848	0.7167577828871848	0.7167577828871848	0.7167577828871848	0.7167577828871848	0.7167577828871848	0.7167577828871848	0.7167577828871848	0.7167577828871848	0.7167577828871848	0.7167577828871848	0.7167577828871848	0.7167577828871848
0.5608582044616723	0.6602063977670275	0.6037475633405317	0.7832332631858085	0.9260829242797248	0.6973472076461065	0.6906897455022409	0.723989306414285	0.6757434769240572	0.790475473527149	0.7560401299947486	0.7070082558055711	0.7023123598442502	0.6795146246051568	0.7249224366707863	0.6132984484590241	0.7271173834246362	0.7586081838722505	0.683505779622848	0.7076296651797874	0.6161291042110401	0.8300249384518674	0.7264714950545766	0.7782482167532221	0.7782482167532221	0.7782482167532221	0.7782482167532221	0.7782482167532221	0.7782482167532221	0.7782482167532221	0.7782482167532221	0.7782482167532221	0.7782482167532221	0.7782482167532221	0.7782482167532221	0.7782482167532221	0.7782482167532221	0.7782482167532221	0.7782482167532221	0.7782482167532221	0.7782482167532221	0.7782482167532221	0.7782482167532221	0.7782482167532221	0.7782482167532221	0.7782482167532221	0.7782482167532221	0.7782482167532221	0.7782482167532221	0.7782482167532221
0.6428012281721409	0.7501345244423729	0.7243353244448405	0.6165297246852796	0.6322804729914506	0.7559517567936813	0.5586329058132616	0.5707362928709299	0.5946031462527572	0.5548454263668198	0.6645150887129968	0.5667002528927783	0.4936689902069795	0.5889114965800365	0.5600594032868552	0.6730483902011645	0.5556425177117494	0.6426295927673911	0.6800162441598877	0.5043753438916414	0.6034285754874106	0.7385229849188424	0.6709757802031264	0.6709757802031264	0.6709757802031264	0.6709757802031264	0.6709757802031264	0.6709757802031264	0.6709757802031264	0.6709757802031264	0.6709757802031264	0.6709757802031264	0.6709757802031264	0.6709757802031264	0.6709757802031264	0.6709757802031264	0.6709757802031264	0.6709757802031264	0.6709757802031264	0.6709757802031264	0.6709757802031264	0.6709757802031264	0.6709757802031264	0.6709757802031264	0.6709757802031264	0.6709757802031264	0.6709757802031264	0.6709757802031264	0.6709757802031264	0.6709757802031264
0.591479132778608	0.6506942037433333	0.7429088885669249	0.7375410622331153	0.4219370112582517	0.42564424997573513	0.5730330262800669	0.6266517057531872	0.5839470998903085	0.6677003550418661	0.7220938230841296	1.0068251850078664	0.7488063204514924	0.6877552893191266	0.8446537260784461	0.6739485347994552	0.7034161722296219	0.5088919766325741	0.7046421826149392	0.5686783542368659	0.7236543835927294	0.7267453357861807	0.5133169323147893	0.5694813282278124	0.6607064625000846	0.525224431727708	0.753575645590993	0.7121256155471563	0.676523095189669	0.5792158482793013	0.7653098368179833	0.6722628425486423	0.6722628425486423	0.6722628425486423	0.6722628425486423	0.6722628425486423	0.6722628425486423	0.6722628425486423	0.6722628425486423	0.6722628425486423	0.6722628425486423	0.6722628425486423	0.6722628425486423	0.6722628425486423	0.6722628425486423	0.6722628425486423	0.6722628425486423	0.6722628425486423	0.6722628425486423	0.6722628425486423
0.7222661386903731	0.7126097799108507	0.7309008006706232	0.8783113696318233	0.7594949908745865	0.7847837963126408	0.8961498040880961	0.9129176070654825	0.800011931723359	0.9740180310100218	0.7587635551759312	0.7816501726881597	0.8403573718190317	0.8577023808138666	0.9122398457559804	0.8778831884227317	0.9071656346570026	0.9174141748531909	0.8726577140957944	0.856895004490819	0.8621291327248575	0.8653001487892897	0.9248531871930191	0.8759909521728578	0.8736504343738813	0.8340689630241854	0.7932423434458558	0.8813238015615368	0.838349793732756	0.789195557556063	0.8027490475795325	0.7959723025677977	0.7959723025677977	0.7959723025677977	0.7959723025677977	0.7959723025677977	0.7959723025677977	0.7959723025677977	0.7959723025677977	0.7959723025677977	0.7959723025677977	0.7959723025677977	0.7959723025677977	0.7959723025677977	0.7959723025677977	0.7959723025677977	0.7959723025677977	0.7959723025677977	0.7959723025677977	0.7959723025677977
0.7925546025131686	1.0070116017794948	1.014752232843299	0.8962173994895459	0.7698774869192735	0.9124581635686342	0.6840733587536539	0.7555365802934149	0.6967123375682025	0.9562808975195869	0.8657744108593913	0.8488246473574189	0.6862102746396619	0.6920064507195001	1.1072531481676313	0.8844298419572145	0.7215084615385607	0.7328981184834972	0.8073186716778671	0.7162578030877049	0.7677402981316017	0.7419990506096533	0.7419990506096533	0.7419990506096533	0.7419990506096533	0.7419990506096533	0.7419990506096533	0.7419990506096533	0.7419990506096533	0.7419990506096533	0.7419990506096533	0.7419990506096533	0.7419990506096533	0.7419990506096533	0.7419990506096533	0.7419990506096533	0.7419990506096533	0.7419990506096533	0.7419990506096533	0.7419990506096533	0.7419990506096533	0.7419990506096533	0.7419990506096533	0.7419990506096533	0.7419990506096533	0.7419990506096533	0.7419990506096533	0.7419990506096533	0.7419990506096533	0.7419990506096533
0.0	0.25110825241280516	1.430663568624676	0.6706189445394561	0.47006804042101125	0.21504190280399743	1.1092004955232724	0.6952346957850423	0.06297297887439018	0.6601600556341851	1.2408310315098783	0.6701230898104809	0.6476302004780823	0.45803403999388365	1.0297114157647802	0.5816626853336435	0.8191974774700396	1.108704640794297	0.6181004527156462	0.6952346957850424	0.6476302004780823	0.6714324481315623	0.6714324481315623	0.6714324481315623	0.6714324481315623	0.6714324481315623	0.6714324481315623	0.6714324481315623	0.6714324481315623	0.6714324481315623	0.6714324481315623	0.6714324481315623	0.6714324481315623	0.6714324481315623	0.6714324481315623	0.6714324481315623	0.6714324481315623	0.6714324481315623	0.6714324481315623	0.6714324481315623	0.6714324481315623	0.6714324481315623	0.6714324481315623	0.6714324481315623	0.6714324481315623	0.6714324481315623	0.6714324481315623	0.6714324481315623	0.6714324481315623	0.6714324481315623
0.4146670078778356	0.6092460283782127	0.5761678791124645	0.5747754965355445	0.6547913859458874	0.6882604682320105	0.543150738402161	0.5795781460426284	0.5830470335701216	0.5923717236744993	0.626175740423888	0.5716501154704908	0.6098896515677261	0.6636000861215249	0.45808352251528406	0.6711782264192085	0.649490798784658	0.7797933918449554	0.6280340403824282	0.7428252941345979	0.6592953454374396	0.6548396020044381	0.5534150383952451	0.6765019027008455	0.7071174660884237	0.7079250737060726	0.6606959874723027	0.6593912246903451	0.7325120640704974	0.6959516443804212	0.6959516443804212	0.6959516443804212	0.6959516443804212	0.6959516443804212	0.6959516443804212	0.6959516443804212	0.6959516443804212	0.6959516443804212	0.6959516443804212	0.6959516443804212	0.6959516443804212	0.6959516443804212	0.6959516443804212	0.6959516443804212	0.6959516443804212	0.6959516443804212	0.6959516443804212	0.6959516443804212	0.6959516443804212	0.6959516443804212
0.6806422574730555	0.6618061310568428	0.6567535876177155	0.6959145494923428	0.740259429800807	0.7348307356286308	0.6273843016311104	0.8196183735327056	0.7235488711339801	0.7991818366415554	0.7137134182987811	0.7716908069600492	0.8147297686318246	0.8140906023568171	0.8097862239094062	0.825523254426424	0.772818700566428	0.8461874479485354	0.8762561570737349	0.7662185472940457	0.7348339558564723	0.8819695117618284	0.8532336298295242	0.8981707096680307	0.82219904231473	0.7747252546780768	0.9142965899418116	1.0265870801951698	0.939795435572243	0.9226205218385809	0.8312289800277948	0.9080743475501792	0.9708970203850629	0.8319181751636564	0.9324621466464041	0.8821901609050303	0.8821901609050303	0.8821901609050303	0.8821901609050303	0.8821901609050303	0.8821901609050303	0.8821901609050303	0.8821901609050303	0.8821901609050303	0.8821901609050303	0.8821901609050303	0.8821901609050303	0.8821901609050303	0.8821901609050303	0.8821901609050303
0.5320636867102789	0.5791577318005415	0.5613102350199309	0.6255180952722116	0.5553399870623335	0.6389787424939748	0.6490354515382527	0.5960681622418217	0.5729422628991682	0.6238249904738369	0.6461696262501512	0.7493723427547262	0.669764428947222	0.6109451136883596	0.45139679850084646	0.5807409099674685	0.6347983456629754	0.5933817247278677	0.5619573915023635	0.6802726456100259	0.5916526192747293	0.7094931599184746	0.6155363211040689	0.6786995043556975	0.6948462431986893	0.7087930144652052	0.6943045059437012	0.7007304754323039	0.774407805045919	0.8177112284562635	0.6155386470578725	0.6959309688659817	0.66649571222743	0.7266674776017662	0.6665083313097832	0.7894210233912908	0.7868448553659	0.6691394875195473	0.6908077146575965	0.6572598675231048	0.6740337910903508	0.6740337910903508	0.6740337910903508	0.6740337910903508	0.6740337910903508	0.6740337910903508	0.6740337910903508	0.6740337910903508	0.6740337910903508	0.6740337910903508
0.7265041421140901	0.6530739970194537	0.6224799989220114	0.713297723125006	0.7013192720077394	0.5761222495729837	0.6054293105995687	0.6597330522018823	0.5751030862352877	0.5119046680464723	0.6063765398381449	0.6863830949009311	0.642794557441471	0.7703331061964056	0.6453835616616185	0.6112861448029826	0.7160371064217138	0.6921404577876175	0.7091112107114088	0.6528236209175433	0.697970606681923	0.7243453475469357	0.6616477529299545	0.5240024340117583	0.7129683207094323	0.6184853773605953	0.6184853773605953	0.6184853773605953	0.6184853773605953	0.6184853773605953	0.6184853773605953	0.6184853773605953	0.6184853773605953	0.6184853773605953	0.6184853773605953	0.6184853773605953	0.6184853773605953	0.6184853773605953	0.6184853773605953	0.6184853773605953	0.6184853773605953	0.6184853773605953	0.6184853773605953	0.6184853773605953	0.6184853773605953	0.6184853773605953	0.6184853773605953	0.6184853773605953	0.6184853773605953	0.6184853773605953
0.633983505735417	0.6566992607856789	0.7438869490804014	0.6513282035375028	0.7712777402742611	0.653807809200508	0.7303811864479292	0.7737126776680143	0.6976111487926115	0.6878896941162466	0.7339286475256687	0.6972374741631433	0.5933201491315011	0.7558741499790297	0.7295557944575428	0.6899154830443748	0.6200454347720454	0.6173677900847794	0.6553413896754888	0.7071354213887711	0.7141932763808959	0.666408038847925	0.7546964017622007	0.7468319559451014	0.7122989576642417	0.7731602598829588	0.6705053784890375	0.7038711564538298	0.725751189973959	0.6022373807857143	0.6590245596992647	0.6306309702424895	0.6306309702424895	0.6306309702424895	0.6306309702424895	0.6306309702424895	0.6306309702424895	0.6306309702424895	0.6306309702424895	0.6306309702424895	0.6306309702424895	0.6306309702424895	0.6306309702424895	0.6306309702424895	0.6306309702424895	0.6306309702424895	0.6306309702424895	0.6306309702424895	0.6306309702424895	0.6306309702424895
0.6052307684127404	0.4033783909320807	0.27609220185170325	0.376016808202099	0.47046956715821425	0.4944060839281592	0.14202947831505897	0.28601643305954655	0.25836123209663814	0.22895417341989552	0.42868245540114236	0.6115351683340078	0.21930383941317724	0.1763519679397204	0.26737965909401845	0.21047993499008943	0.33198970077036183	0.17852721540342703	0.5433567145051732	0.12259136559237542	0.4472941366984149	0.414533716342555	0.4616456617305188	0.3279980645445229	0.20146150799270915	0.19309298035806424	0.1972772441753867	0.1972772441753867	0.1972772441753867	0.1972772441753867	0.1972772441753867	0.1972772441753867	0.1972772441753867	0.1972772441753867	0.1972772441753867	0.1972772441753867	0.1972772441753867	0.1972772441753867	0.1972772441753867	0.1972772441753867	0.1972772441753867	0.1972772441753867	0.1972772441753867	0.1972772441753867	0.1972772441753867	0.1972772441753867	0.1972772441753867	0.1972772441753867	0.1972772441753867	0.1972772441753867
0.47068232088585343	0.5776031717970233	0.6740939695866859	0.7080137015290083	0.7077202121816882	0.7458577411107128	0.7462269780099867	0.7887421027955748	0.8116557428177631	0.785382809263842	0.8467975279768324	0.8466997254725551	0.8417033505045431	0.8037890876149361	0.7856110600077032	0.767885932448298	0.7697898002584124	0.7958404091616826	0.7321519962505226	0.7626207300249176	0.8109793340246316	0.8066356204968935	0.8177487587586847	0.8121921896277892	0.8121921896277892	0.8121921896277892	0.8121921896277892	0.8121921896277892	0.8121921896277892	0.8121921896277892	0.8121921896277892	0.8121921896277892	0.8121921896277892	0.8121921896277892	0.8121921896277892	0.8121921896277892	0.8121921896277892	0.8121921896277892	0.8121921896277892	0.8121921896277892	0.8121921896277892	0.8121921896277892	0.8121921896277892	0.8121921896277892	0.8121921896277892	0.8121921896277892	0.8121921896277892	0.8121921896277892	0.8121921896277892	0.8121921896277892
0.38008188048434227	0.5669137690850173	0.3554564267430435	0.5419424803637507	0.4579952755624878	0.5820890414924395	0.4355982280562131	0.410029227590115	0.4063869524563673	0.458706059819605	0.5267015053278562	0.6006192070005968	0.43513793294046776	0.4159153463860841	0.6454315958517363	0.5280428839976391	0.5279968700090536	0.5361149189478539	0.7360852117677975	0.5356850802047036	0.40542987482005316	0.6089413625197908	0.46050129369437764	0.5008678025230238	0.5026408536481901	0.522404741164813	0.5326578259739205	0.4808577137555127	0.4686573597386472	0.43102918088540565	0.5157117697994633	0.4733704753424344	0.4733704753424344	0.4733704753424344	0.4733704753424344	0.4733704753424344	0.4733704753424344	0.4733704753424344	0.4733704753424344	0.4733704753424344	0.4733704753424344	0.4733704753424344	0.4733704753424344	0.4733704753424344	0.4733704753424344	0.4733704753424344	0.4733704753424344	0.4733704753424344	0.4733704753424344	0.4733704753424344
0.35020755957962696	0.45426561568881985	0.44794495001217427	0.38655410388345585	0.417419986514713	0.9208359955018858	0.7129087840132315	0.9188061734547952	0.8183102554900633	0.6398760833383925	0.7750640696603824	0.6668923826592775	0.9451941443064067	0.9959162689246305	0.5741000809102923	1.1385917921850557	1.0041888279088826	0.4401914080743477	0.8441228756086258	0.9157816867260958	0.711815990143287	0.9704795109839054	0.9230194254729838	0.8311112653557187	1.362853949276193	0.8783799230719928	1.034770710192582	0.7306323459909748	0.9691483614823461	1.2455364659055728	1.2180536513259916	1.1601027294717505	1.2305492385972967	0.9169678912807067	0.743731580827701	1.1457369800108004	0.9320140972056891	0.9723038952105515	0.9521589962081202	0.9521589962081202	0.9521589962081202	0.9521589962081202	0.9521589962081202	0.9521589962081202	0.9521589962081202	0.9521589962081202	0.9521589962081202	0.9521589962081202	0.9521589962081202	0.9521589962081202
0.10523629547719282	0.20447828488024963	0.3521761946093123	0.2414338996785413	0.3836992564106849	0.28443273630136556	0.4607832779084888	0.4005712769851855	0.27173360889615095	0.4659275240625823	0.44073185537466714	0.4179752436052767	0.477841155974696	0.5073877569633255	0.4574778608734673	0.732824313137751	0.42590410040721954	0.8870732376877559	0.4915191437310642	0.42781560787108075	0.4037666266938325	0.5811668315575196	0.5568010000984044	0.5209153787180865	0.25840434936222556	0.5838119107209399	0.6253088577669901	0.30370182957872877	0.4739726786949632	0.7364594172543587	0.522442132898994	0.2197560358394071	0.5486515742206888	0.48186359876606627	0.6542807828683862	0.4206646122482185	0.7197058163898092	0.6775692550180732	0.46256659926149224	0.31371321901244453	0.7272924459165109	0.7826185784298604	0.4068598515970613	0.37079005412626076	0.3888249528616611	0.3888249528616611	0.3888249528616611	0.3888249528616611	0.3888249528616611	0.3888249528616611
0.37125595174083137	0.235146260625685	0.3621955672075583	0.3644034439638981	0.22222727877854648	0.29027054480097164	0.32646730714831035	0.42631236524784555	0.38421181322102066	0.43128762781687835	0.4797073322818817	0.5164744426190386	0.35854908412405745	0.404446639938644	0.4898636634556927	0.5017788112322351	0.40815898367129616	0.406897111465321	0.36003918948125885	0.3709347457479665	0.5000113581758144	0.29727832775413865	0.41960112206594274	0.47946777871552076	0.5413461752203877	0.4541121588549014	0.5585146400348023	0.4573022754966415	0.6077045755894261	0.6823257475212221	0.6817389921909208	0.7883985507331275	0.5746046490699379	0.5410064780431738	0.44639233163354847	0.5520073174166937	0.7772506502533261	0.5917936872403995	0.5964693397326036	0.6964419205222722	0.6490198754426485	0.6667043793440884	0.7684571164441371	0.8361156775709773	0.697247478490394	0.7666815780306857	0.7666815780306857	0.7666815780306857	0.7666815780306857	0.7666815780306857
0.9698995733252538	0.8130166239012109	0.9319047036228986	0.9681048181914823	0.8586596674176012	0.9872532514220047	1.0007575425028603	1.0213432266863953	0.8876878214098017	1.0333888856891904	1.0103066870560213	0.9037873647699147	0.921015006966938	1.0937484652936842	1.0703839730806346	1.2011795953666813	0.9497283934498321	1.0395768134438237	0.7376722869031691	0.93358838711953	0.9975753754222895	0.9245949092289298	0.9420480094297485	1.0703874827436783	0.8934176772477478	1.0845088120967425	0.9294458424763328	1.1879428004586605	0.9415178929246834	0.995799595439137	1.0810437543371083	1.0765283383351076	0.9364837787370611	1.0400531152100396	1.0411851419171643	1.2041636907860949	1.2120248446544104	0.8863263901201696	1.0396693995608184	0.962997894840494	0.962997894840494	0.962997894840494	0.962997894840494	0.962997894840494	0.962997894840494	0.962997894840494	0.962997894840494	0.962997894840494	0.962997894840494	0.962997894840494
0.7584570311479226	0.6297692855030692	0.9865224094511142	0.8418459561247291	0.27442017163508137	0.5155683282617178	0.9353834237224212	0.7033501361038937	0.8001535174546559	0.7517518267792748	0.7517518267792748	0.7517518267792748	0.7517518267792748	0.7517518267792748	0.7517518267792748	0.7517518267792748	0.7517518267792748	0.7517518267792748	0.7517518267792748	0.7517518267792748	0.7517518267792748	0.7517518267792748	0.7517518267792748	0.7517518267792748	0.7517518267792748	0.7517518267792748	0.7517518267792748	0.7517518267792748	0.7517518267792748	0.7517518267792748	0.7517518267792748	0.7517518267792748	0.7517518267792748	0.7517518267792748	0.7517518267792748	0.7517518267792748	0.7517518267792748	0.7517518267792748	0.7517518267792748	0.7517518267792748	0.7517518267792748	0.7517518267792748	0.7517518267792748	0.7517518267792748	0.7517518267792748	0.7517518267792748	0.7517518267792748	0.7517518267792748	0.7517518267792748	0.7517518267792748
0.12198737905682844	0.18298106937131722	0.0	0.22664743385308916	0.23897094520257509	0.31725142451804755	0.2807418453364385	0.326790287904209	0.43573059142897513	0.24227343301731938	0.5247985418683669	0.480425530678638	0.49392515670311826	0.36758992985335887	0.4069160984831465	0.5411612420787335	0.7849384232038388	0.47268156021254254	0.6973502196138939	0.5016564411485304	0.5995033303812122	0.5995033303812122	0.5995033303812122	0.5995033303812122	0.5995033303812122	0.5995033303812122	0.5995033303812122	0.5995033303812122	0.5995033303812122	0.5995033303812122	0.5995033303812122	0.5995033303812122	0.5995033303812122	0.5995033303812122	0.5995033303812122	0.5995033303812122	0.5995033303812122	0.5995033303812122	0.5995033303812122	0.5995033303812122	0.5995033303812122	0.5995033303812122	0.5995033303812122	0.5995033303812122	0.5995033303812122	0.5995033303812122	0.5995033303812122	0.5995033303812122	0.5995033303812122	0.5995033303812122
0.5673305493512438	0.5107371622465898	0.6203163873171151	0.5932919488866607	0.4246571630400335	0.34342498602470345	0.5126334036800334	0.5186675506471029	0.39969541371052175	0.8541267091624729	0.5572885134560583	0.5117020322697571	1.0017193108110718	0.6610979682437084	0.6480161174188652	1.1461295752979666	0.6118162705481754	0.40030001830510337	0.9177354040012538	0.7141540523412698	0.6280799428292057	0.7661817647581225	0.9107466125945308	0.5944577602682606	0.9531195287422033	0.8250593037059368	1.0768172303429306	0.8884711395551433	0.7105060980611838	0.7888792024226716	0.6164047332511643	0.7939516648628814	0.7051781990570228	0.7051781990570228	0.7051781990570228	0.7051781990570228	0.7051781990570228	0.7051781990570228	0.7051781990570228	0.7051781990570228	0.7051781990570228	0.7051781990570228	0.7051781990570228	0.7051781990570228	0.7051781990570228	0.7051781990570228	0.7051781990570228	0.7051781990570228	0.7051781990570228	0.7051781990570228
0.6000938819759418	0.6791336943130941	0.7719935283019937	0.578812746646094	0.703959603567484	0.7044561033637999	0.6558381410358302	0.581948766972086	0.6041529021896348	0.6440685043098612	0.5177659289624418	0.6041218303251161	0.6078556784436684	0.6176848277051361	0.5837101399163281	0.4992746257127113	0.45341498433339805	0.7117903818849927	0.5887282793121741	0.5122367285212588	0.5129583203570375	0.49342548412140047	0.6962173372584031	0.5948214106899018	0.5948214106899018	0.5948214106899018	0.5948214106899018	0.5948214106899018	0.5948214106899018	0.5948214106899018	0.5948214106899018	0.5948214106899018	0.5948214106899018	0.5948214106899018	0.5948214106899018	0.5948214106899018	0.5948214106899018	0.5948214106899018	0.5948214106899018	0.5948214106899018	0.5948214106899018	0.5948214106899018	0.5948214106899018	0.5948214106899018	0.5948214106899018	0.5948214106899018	0.5948214106899018	0.5948214106899018	0.5948214106899018	0.5948214106899018
1.0317251810626207	0.7243852891885315	0.6318101536707139	0.5537791846853755	0.7694963717490643	0.6513177322285405	0.6382607189847629	0.5741946598935356	0.4825366168700411	0.8162464816354656	0.5982618665701614	0.7072541741028135	0.7072541741028135	0.7072541741028135	0.7072541741028135	0.7072541741028135	0.7072541741028135	0.7072541741028135	0.7072541741028135	0.7072541741028135	0.7072541741028135	0.7072541741028135	0.7072541741028135	0.7072541741028135	0.7072541741028135	0.7072541741028135	0.7072541741028135	0.7072541741028135	0.7072541741028135	0.7072541741028135	0.7072541741028135	0.7072541741028135	0.7072541741028135	0.7072541741028135	0.7072541741028135	0.7072541741028135	0.7072541741028135	0.7072541741028135	0.7072541741028135	0.7072541741028135	0.7072541741028135	0.7072541741028135	0.7072541741028135	0.7072541741028135	0.7072541741028135	0.7072541741028135	0.7072541741028135	0.7072541741028135	0.7072541741028135	0.7072541741028135
0.7691610728441848	0.8532705091053239	0.8088564556376138	0.7801506964464504	0.7724284444210414	0.8153161058276569	0.6625021684221175	0.7371533929866896	0.6103239741468508	0.6309776591176081	0.6692585933513004	0.5433250102979247	0.7507646305944273	0.732675101114169	0.7470595941911505	0.644936533127213	0.7054428292276673	0.7093680254395552	0.7693793118667532	0.7262374048834666	0.7017590145162172	0.861079742109718	0.667918259975751	0.8131378568301687	0.7107065959128906	0.7268509579925364	0.8806420296906529	0.7905156395668493	0.835578834628751	0.835578834628751	0.835578834628751	0.835578834628751	0.835578834628751	0.835578834628751	0.835578834628751	0.835578834628751	0.835578834628751	0.835578834628751	0.835578834628751	0.835578834628751	0.835578834628751	0.835578834628751	0.835578834628751	0.835578834628751	0.835578834628751	0.835578834628751	0.835578834628751	0.835578834628751	0.835578834628751	0.835578834628751
0.3192316773097481	0.38115960411042893	0.5367837585238159	0.46447786233068905	0.2917324506957475	0.9035460659611384	0.6005712686135191	0.9633281269797391	0.8056039720969094	0.731844981246324	0.6366522962946363	0.8436257295641593	0.6114489912474188	0.7566703858096603	1.0075332381110556	0.8905041117217376	0.5901504914434973	0.6816285414068759	0.6375710936139322	0.7353644724585332	0.9784022017785964	0.9597853385276701	0.9420771107991994	0.8281626993703944	0.6521516034205141	0.7859718089794954	0.802709056302736	0.9860018733204681	0.9491971646718317	0.8044821963016492	0.6614562646631795	0.673820361902095	0.6676383132826372	0.6676383132826372	0.6676383132826372	0.6676383132826372	0.6676383132826372	0.6676383132826372	0.6676383132826372	0.6676383132826372	0.6676383132826372	0.6676383132826372	0.6676383132826372	0.6676383132826372	0.6676383132826372	0.6676383132826372	0.6676383132826372	0.6676383132826372	0.6676383132826372	0.6676383132826372
0.24488545758409053	0.3090887868330913	0.5605726907823646	0.38928265473668777	0.316232048311207	0.44884415250231324	0.327731134541161	0.3218535045947705	0.5137697308207265	0.25131090080865426	0.15606976805081277	0.14018838718011944	0.3244792309280932	0.30615202487849336	0.24835091530609382	0.4321854656754725	0.14063177073908936	0.24980934791578321	0.30767174187857693	0.14389761161265618	0.5167478469141559	0.3728607623860039	0.3641852044868402	0.5607451771278394	0.5189153672177931	0.7183754553158725	0.5711881358737689	0.4918796366054294	0.6720055354966354	0.6568289117883509	0.7523845507787653	0.9412234157998898	1.1655403438379477	0.92863840656528	0.9195486031291485	1.0298594013876152	0.9747040022583819	0.9747040022583819	0.9747040022583819	0.9747040022583819	0.9747040022583819	0.9747040022583819	0.9747040022583819	0.9747040022583819	0.9747040022583819	0.9747040022583819	0.9747040022583819	0.9747040022583819	0.9747040022583819	0.9747040022583819
0.5731602342289718	0.6200703298230241	0.5234011353217356	0.6769065810009839	0.5435884631043146	0.5763825338748283	0.5409959361352298	0.6592918326133733	0.6361974327964978	0.603891317285364	0.5033944234527921	0.5597613544814201	0.6637845800777187	0.4832044309463579	0.6806307579774722	0.5400498064869763	0.6255370090172404	0.7547475393087559	0.6368306902154385	0.4641269735143576	0.4645967782544253	0.46755485525613405	0.5046143559181631	0.44184936313278883	0.5735043576239388	0.5300675809189398	0.43478576127218055	0.5015037745630506	0.5343668034401022	0.5450807398193811	0.4507962107834845	0.49793847530143276	0.49793847530143276	0.49793847530143276	0.49793847530143276	0.49793847530143276	0.49793847530143276	0.49793847530143276	0.49793847530143276	0.49793847530143276	0.49793847530143276	0.49793847530143276	0.49793847530143276	0.49793847530143276	0.49793847530143276	0.49793847530143276	0.49793847530143276	0.49793847530143276	0.49793847530143276	0.49793847530143276
0.8717292636877167	0.5809278733361289	0.5122270641145614	0.5992623557642434	0.2798505498201369	0.5310662640162737	0.47039913668055255	0.36928347692829233	0.36912379692158415	0.3471951594937145	0.5477513093586805	0.5079671598875339	0.540469719629173	0.45812096874993274	0.4804021176832034	0.41952168065727413	0.4374389754872899	0.5525868242512323	0.4740654109538773	0.47927713505352776	0.3587264383737492	0.6174240767097651	0.4812961226217221	0.5482583715838035	0.565507976569982	0.6092697424368712	0.41299503909630075	0.5624470008718556	0.5748105598466648	0.3969842651961225	0.47293649513724667	0.5830224319248861	0.5266145852987913	0.31198212115977286	0.2566409981188077	0.42312137367365277	0.31757654460043827	0.3703489591370455	0.3703489591370455	0.3703489591370455	0.3703489591370455	0.3703489591370455	0.3703489591370455	0.3703489591370455	0.3703489591370455	0.3703489591370455	0.3703489591370455	0.3703489591370455	0.3703489591370455	0.3703489591370455
0.2571764564360064	0.17130456622055226	0.1809135398618645	0.17251672283630265	0.11513444274698466	0.16453827193432347	0.022741170978499724	0.04227915341467881	1.0345154428213237	1.1162237601585887	1.1974901335269241	1.2436258587597901	1.2337099605756683	1.58084291081776	1.6130992668740811	1.1167164189180887	1.7390584652366294	1.5117410586266768	1.5057755790936154	1.1487918645897346	1.4266800703134936	1.7457349341673878	1.3466584990467951	1.4788489665803586	1.7596271959655367	1.4383577540899102	1.2683018545726337	1.4177569466094593	1.4895356361590875	1.630827260285616	1.279285197060622	1.7216639156229512	1.5004745563417867	1.5004745563417867	1.5004745563417867	1.5004745563417867	1.5004745563417867	1.5004745563417867	1.5004745563417867	1.5004745563417867	1.5004745563417867	1.5004745563417867	1.5004745563417867	1.5004745563417867	1.5004745563417867	1.5004745563417867	1.5004745563417867	1.5004745563417867	1.5004745563417867	1.5004745563417867
0.1751207725714001	0.37258876577552713	0.06961585528234675	0.08554098190784233	0.3000692999079332	0.22477763007901208	0.04860192453137299	0.04325547226185165	0.09602835137102168	0.28542189801454876	0.25565154019442704	0.423427457493795	0.23914086389832087	0.11105922898856921	0.16360181856540892	0.1543970309041996	0.31567889557199347	0.20046278128915318	0.27194693230401595	0.16586357403810678	0.1771790113163286	0.13460933434120537	0.08457878697836628	0.30101253512713144	0.11822186392242671	0.04382812684467449	0.18970193082858247	0.16576741070972414	0.1656712492023133	0.19027773138853915	0.08398915410953463	0.13713344274903688	0.13713344274903688	0.13713344274903688	0.13713344274903688	0.13713344274903688	0.13713344274903688	0.13713344274903688	0.13713344274903688	0.13713344274903688	0.13713344274903688	0.13713344274903688	0.13713344274903688	0.13713344274903688	0.13713344274903688	0.13713344274903688	0.13713344274903688	0.13713344274903688	0.13713344274903688	0.13713344274903688
0.12316238205346489	0.2374323068778084	0.15356796492875358	0.13161492063764715	0.3228979840952934	0.18879926126806335	0.4017764116379749	0.251276341105847	0.32125687736551134	0.26608579762843215	0.42997975407044875	0.21892228542291173	0.2834393154157608	0.4274860077863946	0.3304788872324488	0.37384606473285575	0.3707805756065533	0.4890191594300635	0.4214058450808441	0.3477599967701732	0.3163041646057146	0.4233492849820148	0.42795989285268754	0.29274178672228585	0.3987203087908278	0.45807433823116384	0.4037790124780854	0.5308377274780854	0.5347047291960147	0.5783006546364864	0.6619270044179193	0.6671569049087893	0.5199533905081354	0.6162703201559755	1.025912030072815	0.7259973942799626	0.9994593995975777	0.7071585674734543	0.7790386288178364	0.7922404635309356	0.785639546174386	0.785639546174386	0.785639546174386	0.785639546174386	0.785639546174386	0.785639546174386	0.785639546174386	0.785639546174386	0.785639546174386	0.785639546174386
0.493821065757583	0.6081143050687156	0.5993531466894408	0.592602641739659	0.5733452346261899	0.5188321766880757	0.5603306223040901	0.5501542817827223	0.5486785260568515	0.5341465123347565	0.4780416441285808	0.5861334578087702	0.5801003609440062	0.53622516274096	0.48277804002999924	0.5224774193270989	0.4569707473234848	0.46910455110524607	0.46086635244973173	0.39293567650943134	0.4856596490473051	0.4809617980789706	0.5320607654229242	0.4382031466952614	0.4863760953633987	0.49841658215540324	0.42689619120452765	0.40092435525906156	0.5063044455744056	0.4038420550996472	0.41722715986846093	0.5594462550011473	0.6212012372000557	0.5874219097366685	0.5305154226302067	0.5589686661834377	0.5589686661834377	0.5589686661834377	0.5589686661834377	0.5589686661834377	0.5589686661834377	0.5589686661834377	0.5589686661834377	0.5589686661834377	0.5589686661834377	0.5589686661834377	0.5589686661834377	0.5589686661834377	0.5589686661834377	0.5589686661834377
0.6338003749760068	0.5787147018843709	0.4813399567837864	0.4211490908709112	0.3322817629584476	0.4069478120724997	0.5620897922787659	0.40144904991804425	0.5254858794326945	0.4275629324560805	0.50259996716828	0.21784623042927204	0.5442396970123379	0.2942714985735559	0.45024532587729443	0.19527865075894976	0.4799513918573651	0.48877087453079615	0.5051737296837181	0.30656245681972616	0.27070435622538236	0.3990578276699992	0.3780908160507846	0.3043504680397874	0.33393770127178546	0.5916535450640744	0.278401601921917	0.42897822081161696	0.23608352642142624	0.35012650769168735	0.29310501705655684	0.29310501705655684	0.29310501705655684	0.29310501705655684	0.29310501705655684	0.29310501705655684	0.29310501705655684	0.29310501705655684	0.29310501705655684	0.29310501705655684	0.29310501705655684	0.29310501705655684	0.29310501705655684	0.29310501705655684	0.29310501705655684	0.29310501705655684	0.29310501705655684	0.29310501705655684	0.29310501705655684	0.29310501705655684
0.9627920061435503	0.7461157794243161	0.5447959184030766	0.6984895834889954	0.8869619420527285	0.60249198630337	0.7387228094267568	0.5133322076925619	0.6354503240922041	0.5075121701279124	0.26271892859859763	0.45592626970518924	0.168349708643034	0.34198723534304226	0.40522325608845977	0.42976389972407847	0.2636441215587146	0.35647548939165	0.4997613078721277	0.2604442575305861	0.2188409693804922	0.23066053594618846	0.38737739514304964	0.42013579424019537	0.41166599616078886	0.6622809327124671	0.6149895368067143	0.4018366759854578	0.5457272203958597	0.7844495016074131	0.2841649443958285	0.7067827106869236	0.511225325811627	0.168349708643034	0.35930192038609704	0.2638258145145655	0.2638258145145655	0.2638258145145655	0.2638258145145655	0.2638258145145655	0.2638258145145655	0.2638258145145655	0.2638258145145655	0.2638258145145655	0.2638258145145655	0.2638258145145655	0.2638258145145655	0.2638258145145655	0.2638258145145655	0.2638258145145655
0.5151711258622284	0.48464927616967357	0.5371276918509142	0.4458205144841925	0.5272011212880527	0.47025232744838413	0.551332549557112	0.5532802825349598	0.2669479005573354	0.47781557512112743	0.5324744586327855	0.4347591043938479	0.4228048710284368	0.4907442566659645	0.2928126738938881	0.2887208715589839	0.3715859238685675	0.41002721225746436	0.5117460018300101	0.43782151200186714	0.4170991881221706	0.4020212317738679	0.37043148942307746	0.278682810638416	0.4883409280032846	0.42196156770516163	0.39043187298666204	0.4704030368427096	0.5282837736147198	0.38086334375083286	0.31775090141309514	0.3857055255803035	0.49622312243383665	0.45538417234858336	0.4621451188730934	0.4587646456108384	0.4587646456108384	0.4587646456108384	0.4587646456108384	0.4587646456108384	0.4587646456108384	0.4587646456108384	0.4587646456108384	0.4587646456108384	0.4587646456108384	0.4587646456108384	0.4587646456108384	0.4587646456108384	0.4587646456108384	0.4587646456108384
0.662157165295455	0.599517068085817	0.6009453216474964	0.6983893936377428	0.46964964853705427	0.43901548694400255	0.6391502040019515	0.6080482745460593	0.6717204824627515	0.5794194062902635	0.6892461072993137	0.701652999633771	0.8438840422886831	0.8043568968747141	0.9313430062106981	0.6495437327336729	0.7611215404021124	0.597102507445685	0.5490920455136071	0.735102566900792	0.8251143098927053	0.8219920524028016	0.7376497929910795	0.8762773503226653	0.7129644866540796	0.7219393354633855	0.640907813853364	0.7259347892955951	0.7017992324990857	0.6325177615980577	0.7036434517976033	0.6680806066978305	0.6680806066978305	0.6680806066978305	0.6680806066978305	0.6680806066978305	0.6680806066978305	0.6680806066978305	0.6680806066978305	0.6680806066978305	0.6680806066978305	0.6680806066978305	0.6680806066978305	0.6680806066978305	0.6680806066978305	0.6680806066978305	0.6680806066978305	0.6680806066978305	0.6680806066978305	0.6680806066978305
0.5198420834342519	0.4275015844424448	0.5840903474595749	0.4774497505106604	0.5266116783214618	0.49138891027037324	0.5372956980336825	0.5458231861449055	0.5887970064311078	0.5815893962722084	0.45332291837352634	0.4828735617198412	0.5693189961624008	0.550337223593019	0.5937290869390778	0.6530714299275203	0.5407127199474726	0.5228962050505712	0.6377622832165687	0.5844215117867699	0.5549523166034467	0.4649837549946035	0.5997892839780556	0.546946390071275	0.5886673421938136	0.5410087322507523	0.6494706417815205	0.559033722473823	0.5666665544658381	0.5139913685804697	0.5409304822246127	0.5345738702107448	0.5377521762176788	0.5377521762176788	0.5377521762176788	0.5377521762176788	0.5377521762176788	0.5377521762176788	0.5377521762176788	0.5377521762176788	0.5377521762176788	0.5377521762176788	0.5377521762176788	0.5377521762176788	0.5377521762176788	0.5377521762176788	0.5377521762176788	0.5377521762176788	0.5377521762176788	0.5377521762176788
0.3129768957175551	0.42039505626915313	0.3518148082539944	0.3208615773382859	0.47412941301437067	0.4492116196194496	0.45709392440348967	0.6833507239578055	0.5964098411497116	0.7066928569800848	0.7708348916631806	0.6630015000770773	0.7531988648621641	0.6408831775108623	0.6399771191470457	0.742663476264059	0.6333541361608356	0.7392735796629	0.8938566526118563	0.815273075976131	0.8500434859866385	0.9029777498099669	0.7555117567787104	0.8766626018064915	0.9143403333350039	1.0229015294307326	0.9952717552115011	1.0090866423211169	1.0090866423211169	1.0090866423211169	1.0090866423211169	1.0090866423211169	1.0090866423211169	1.0090866423211169	1.0090866423211169	1.0090866423211169	1.0090866423211169	1.0090866423211169	1.0090866423211169	1.0090866423211169	1.0090866423211169	1.0090866423211169	1.0090866423211169	1.0090866423211169	1.0090866423211169	1.0090866423211169	1.0090866423211169	1.0090866423211169	1.0090866423211169	1.0090866423211169
0.4931786506482661	0.5865758582344657	0.6115304979373501	0.5574300881423604	0.65848775989997	0.6875133331867604	0.759413481415992	0.6484711128369369	0.7171499012817208	0.7490507040953224	0.7260871503182453	0.8084583163284536	0.6404853202343723	0.7030986865812512	0.6627894110318685	0.6867503343817798	0.8468341897622187	0.7829674180102109	0.8265887859025488	0.8108805039678908	0.8704851773026083	0.9394205220216316	0.8446092169489743	0.6777927159017991	0.8260005792392496	0.8720166387449323	0.8420503064716965	0.9341999685706986	0.9505434822441581	0.9351639190794673	0.910469317984974	0.890704314947124	0.781919718969412	0.9586873800098066	0.7542238558982803	0.836390263041934	0.8051043739964225	0.8157648079106384	0.8972585221885861	0.8171067860470699	0.8151680903862375	0.8372396690963693	0.749918177783765	0.7971644282966511	0.8198526765415612	0.9177342483381026	0.9003266077729644	0.9090304280555334	0.9090304280555334	0.9090304280555334
0.15375694984607063	0.1267950001390857	0.2049204026789017	0.12579430128342498	0.20258346978031633	0.22838101076784537	0.13960852193654308	0.6871634533457531	0.3964840247066271	0.33885660606591256	0.18550563653278573	0.4271344286214325	0.113810980949014	0.2163976904334344	0.11406399723895312	0.17018468444412868	0.20132975463471647	0.1824838961716027	0.3593672468502076	0.39623100841668807	0.380720535604521	0.5767377412067202	0.6072919154878542	0.10972791273234563	0.4587634192470122	0.34061635379139077	0.33046168767238754	0.1597080955452567	0.33096772025226584	0.8165740520471039	0.8815481509544422	0.581051837486876	0.4805467985078026	0.5307993179973393	0.5307993179973393	0.5307993179973393	0.5307993179973393	0.5307993179973393	0.5307993179973393	0.5307993179973393	0.5307993179973393	0.5307993179973393	0.5307993179973393	0.5307993179973393	0.5307993179973393	0.5307993179973393	0.5307993179973393	0.5307993179973393	0.5307993179973393	0.5307993179973393
0.010620257003302276	0.02385106088065898	0.41906089364345184	0.0	0.18798240443071695	0.37213674752114856	0.39520983276279287	0.0	0.6281265608890854	0.8381217872869037	0.0027677980657424203	0.3352147323270177	0.0	0.18798240443071695	0.20953044682172592	0.8381217872869037	0.20953044682172592	0.3352147323270177	0.5236619163338271	0.23154326878882728	0.08384616131643417	0.40313050813849843	0.7304245650898106	0.7124375017816119	0.214136483801026	0.6814437411642622	0.6608921133019554	0.8587402705257279	0.4224200494166285	0.9786038990667674	1.188245712840951	0.23107848921273483	0.7096621010268429	0.7096621010268429	0.7096621010268429	0.7096621010268429	0.7096621010268429	0.7096621010268429	0.7096621010268429	0.7096621010268429	0.7096621010268429	0.7096621010268429	0.7096621010268429	0.7096621010268429	0.7096621010268429	0.7096621010268429	0.7096621010268429	0.7096621010268429	0.7096621010268429	0.7096621010268429
0.41559840461108155	0.3945069053289748	0.46852419322591843	0.34529594766965493	0.4495555638174124	0.46931064105778414	0.4101548959603042	0.45977697696269837	0.45952835378712864	0.46609156905205434	0.4224261201994819	0.46411799122606623	0.524210746210043	0.4935747462742082	0.4602484104897337	0.4341137425341072	0.4471325571123215	0.5374190781775864	0.5276844475811339	0.468267125210768	0.5278087309142763	0.49803792806252223	0.49803792806252223	0.49803792806252223	0.49803792806252223	0.49803792806252223	0.49803792806252223	0.49803792806252223	0.49803792806252223	0.49803792806252223	0.49803792806252223	0.49803792806252223	0.49803792806252223	0.49803792806252223	0.49803792806252223	0.49803792806252223	0.49803792806252223	0.49803792806252223	0.49803792806252223	0.49803792806252223	0.49803792806252223	0.49803792806252223	0.49803792806252223	0.49803792806252223	0.49803792806252223	0.49803792806252223	0.49803792806252223	0.49803792806252223	0.49803792806252223	0.49803792806252223
0.480505161206223	0.42963246092552126	0.4563751157759853	0.4584822084472463	0.42791845958375707	0.4800119419614789	0.4753720370965953	0.45303478718957046	0.4750078975292375	0.4658080779199495	0.44148251568438623	0.488771076421205	0.5447204676378725	0.42877032226372763	0.523145290018859	0.4678727068051259	0.5436160925051817	0.5782002569038625	0.4496566365350444	0.5539559827739692	0.49500480164955374	0.5345926153879815	0.5147987085187677	0.5147987085187677	0.5147987085187677	0.5147987085187677	0.5147987085187677	0.5147987085187677	0.5147987085187677	0.5147987085187677	0.5147987085187677	0.5147987085187677	0.5147987085187677	0.5147987085187677	0.5147987085187677	0.5147987085187677	0.5147987085187677	0.5147987085187677	0.5147987085187677	0.5147987085187677	0.5147987085187677	0.5147987085187677	0.5147987085187677	0.5147987085187677	0.5147987085187677	0.5147987085187677	0.5147987085187677	0.5147987085187677	0.5147987085187677	0.5147987085187677
0.6207925815039088	0.6586770764399217	0.5823217101948422	0.5831510751121215	0.7216899930642192	0.5766393589493749	0.5726785446425037	0.5981594287624175	0.6020801587206637	0.5594765118545426	0.5228227901960334	0.5240526089228463	0.6451086128641976	0.5977031836046933	0.5651378430481799	0.5304426364679259	0.5542288963716137	0.5291183155127087	0.5736138774414986	0.5940082061864549	0.6715929200155215	0.5440234862737652	0.6078082031446433	0.6078082031446433	0.6078082031446433	0.6078082031446433	0.6078082031446433	0.6078082031446433	0.6078082031446433	0.6078082031446433	0.6078082031446433	0.6078082031446433	0.6078082031446433	0.6078082031446433	0.6078082031446433	0.6078082031446433	0.6078082031446433	0.6078082031446433	0.6078082031446433	0.6078082031446433	0.6078082031446433	0.6078082031446433	0.6078082031446433	0.6078082031446433	0.6078082031446433	0.6078082031446433	0.6078082031446433	0.6078082031446433	0.6078082031446433	0.6078082031446433
0.496483931573059	0.5540289540929222	0.6185205139439418	0.5832074531898848	0.5315706553188387	0.5663381005604868	0.68510038599422	0.5838127077922494	0.578162097779851	0.6131220876361191	0.5582931414723608	0.6275621922580074	0.5451286404338344	0.6677568161467611	0.513275926537049	0.5573059709775204	0.6634877494615476	0.536259665307983	0.5804599877431535	0.5583598265255683	0.5583598265255683	0.5583598265255683	0.5583598265255683	0.5583598265255683	0.5583598265255683	0.5583598265255683	0.5583598265255683	0.5583598265255683	0.5583598265255683	0.5583598265255683	0.5583598265255683	0.5583598265255683	0.5583598265255683	0.5583598265255683	0.5583598265255683	0.5583598265255683	0.5583598265255683	0.5583598265255683	0.5583598265255683	0.5583598265255683	0.5583598265255683	0.5583598265255683	0.5583598265255683	0.5583598265255683	0.5583598265255683	0.5583598265255683	0.5583598265255683	0.5583598265255683	0.5583598265255683	0.5583598265255683
[truncated: 6 more columns]
