# Supplementary material for: Neuronal tuning aligns dynamically with object and texture manifolds across the visual hierarchy
Source: Nat Neurosci. 2026 Mar 10;29(4):864–75. doi: 10.1038/s41593-026-02207-1 (PMC13061647; doi:10.1038/s41593-026-02207-1)
Supplement: Supplementary file 10 — Attribution data for time windows 5, 10, 20, 25 and 50 ms, for panel b. Time window specific evolution trajectory of time windows 10, 20, 25 and 50 ms, for panel c. [file 41593_2026_2207_MOESM10_ESM.zip › ExtendedFig4_Source_data/FigureExtended4C_src_normresp_wdw_120-140_BigGAN_mean.csv]

0	1	2	3	4	5	6	7	8	9	10	11	12	13	14	15	16	17	18	19	20	21	22	23	24	25	26	27	28	29	30	31	32	33	34	35	36	37	38	39	40	41	42	43	44	45	46	47	48	49
0.8968652915695846	0.9720328508762959	1.0923579640280148	0.9845125462088881	1.0310914092415486	0.966087755756234	0.9956572889433417	1.1528060710215986	1.0548123926128685	0.9892083665219698	1.0519604901587014	1.0056615844761332	1.1049087817119532	0.9601203343448069	1.12943792174783	1.084261831939532	1.0354450969903868	0.9545730974748731	1.0248983230609048	0.9159758726881365	0.9761280678982572	0.9503283526668085	1.059759195447359	0.9774365261002637	1.0611391624728377	0.8871933313087681	0.9214778836616768	1.0192653844815809	1.0911814496970755	1.0237832262677555	0.998101065359623	1.0269386082896121	1.079262599491942	1.0382127805193127	1.0157839316281905	1.012133412944589	1.0737059707636392	0.8901046766828451	0.9904079425842116	1.0168034149775331	1.0327195828988107	1.0678927209022082	1.0646743910071246	0.9426439655449138	1.0017740077551363	1.0257689410736222	1.030779802308296	1.028274371690959	1.028274371690959	1.028274371690959
0.9990693084145147	0.8917991355798726	0.9300622589021871	0.8403832791302662	1.0444806804383162	0.9369879636580263	0.9736782241036239	0.8647478502055893	1.0215948115741558	0.9353928948262105	1.144403046295213	0.8890277937930007	0.8898259441839914	0.8562798682269559	1.0305128376184325	0.9353715156491658	0.9606304530098237	1.0694454476819597	1.011734362062915	1.0526840245222393	0.9431504926604468	0.9475003182261096	1.0924205395554738	1.0138363819785499	0.9926105258222131	0.9840813715358967	1.095843536098681	1.0878285362151574	0.9500779226273917	1.030553105013105	1.0772837709014862	1.1044005168771498	1.142690945260661	1.0433621306304304	1.0914160896024725	1.0673891101164514	1.0673891101164514	1.0673891101164514	1.0673891101164514	1.0673891101164514	1.0673891101164514	1.0673891101164514	1.0673891101164514	1.0673891101164514	1.0673891101164514	1.0673891101164514	1.0673891101164514	1.0673891101164514	1.0673891101164514	1.0673891101164514
0.5360712862191293	0.4116653038327255	0.31771547077992013	0.6399636176615756	0.3432083137504494	0.4876159759178775	0.5475379597721636	0.39881954023048305	0.6983332395007558	0.7322249984473661	0.3169813787127881	0.28867287743769776	0.4871256525873245	0.5789160467509071	0.726188819718376	0.6635661413380155	0.6793783023014501	0.565833042216549	0.47986967585188606	0.6193679021405271	0.4598875018043578	0.6646919320060877	0.34074906493767815	0.4907293476718989	0.567154394572265	0.5283120180187185	0.3328050406128715	0.6738004318071379	0.49876639626790764	0.5861143897879528	0.33052472075500305	0.2919765421647302	0.57351852515081	0.4327475336577701	0.4327475336577701	0.4327475336577701	0.4327475336577701	0.4327475336577701	0.4327475336577701	0.4327475336577701	0.4327475336577701	0.4327475336577701	0.4327475336577701	0.4327475336577701	0.4327475336577701	0.4327475336577701	0.4327475336577701	0.4327475336577701	0.4327475336577701	0.4327475336577701
0.8347681838016027	0.634361055541506	1.005627894768427	1.214296329167478	1.262164889885178	1.1221121361776343	1.1971275136207555	1.3933201113846494	1.2019748637465655	1.3141258488885237	1.0349274945924842	1.1964147585631768	1.1942920693915908	1.2569726281049882	1.2470320827060237	1.2542721126371175	1.240725392845639	1.2520187773716018	1.2766096454711462	1.1214893532196963	1.2262679799068887	1.2780957755803983	1.2850580326902206	1.2591419422034027	1.2044065593339899	1.3060639766974906	1.3874952423083833	1.3306847123246228	1.3483661320052438	1.4170826752615455	1.1389700093493784	1.295043784121974	1.2856589073457654	1.2895919013859503	1.3087154964762422	1.231091718182198	1.232824591086111	1.2385350878088508	1.235679839447481	1.235679839447481	1.235679839447481	1.235679839447481	1.235679839447481	1.235679839447481	1.235679839447481	1.235679839447481	1.235679839447481	1.235679839447481	1.235679839447481	1.235679839447481
0.7405932635684019	0.594053448197986	0.6727494930355047	0.6078014444302168	0.6506862090060449	0.6143209918520226	0.6645498196695726	0.6227765331295928	0.6071220014613642	0.7126042800759959	0.6901124961581661	0.6683659389921189	0.8054781068362946	0.638998154981036	0.7249239174145946	0.6936053939250809	0.7063749380702683	0.697953520095728	0.708674922080047	0.644754262463188	0.6606257182523076	0.5623022692966427	0.7381194561993364	0.7814176752333603	0.7118654129606622	0.7025138935591996	0.6849684863129264	0.8163145560096249	0.7720836240545147	0.8570139185614067	0.8145487713079607	0.8145487713079607	0.8145487713079607	0.8145487713079607	0.8145487713079607	0.8145487713079607	0.8145487713079607	0.8145487713079607	0.8145487713079607	0.8145487713079607	0.8145487713079607	0.8145487713079607	0.8145487713079607	0.8145487713079607	0.8145487713079607	0.8145487713079607	0.8145487713079607	0.8145487713079607	0.8145487713079607	0.8145487713079607
0.9235941165949534	1.049082811518909	1.0292084617267843	1.0574795851981802	1.061394685017034	1.2061612049840447	1.0616968371660918	0.8812680235365421	0.8925729026209451	0.7952355271911283	1.0187595210195988	0.883764180153759	0.9340795150371176	1.0901112372170234	0.8491556835339266	1.0231020428038384	1.1328493270505862	1.1832634812292655	1.159865889852679	1.1913240381176033	1.1237868581202288	0.8923008306078112	0.8721089221581438	1.1493348055330939	0.8703957307331016	1.0251195398384652	1.0854623486241883	1.2963476751268068	0.8870033923101193	1.1468709461203639	1.2856455133498728	1.1575367888134052	1.3562201277618418	1.1774933106026424	1.1902849245123075	1.1851344412050924	1.0223025349083605	0.8482200138716264	0.9173801771680966	1.273385338298724	1.0953827577334103	1.0953827577334103	1.0953827577334103	1.0953827577334103	1.0953827577334103	1.0953827577334103	1.0953827577334103	1.0953827577334103	1.0953827577334103	1.0953827577334103
1.061796555423693	0.8282513116131018	1.055796836701513	1.0473497025081298	1.2487556279191696	0.9976272120146414	1.0472064172174034	1.2725649702153499	1.444195380801051	1.0426527795378382	1.4478314594444612	1.2220756226557388	0.8411693890191397	1.481211888280417	1.0918338342238632	0.9066230971160709	0.8732678355590867	1.0149769118363625	0.9672987311197647	0.942863794471038	0.8691370837156442	0.9742335761528801	1.145416685790886	1.3928881005211962	1.2524556869476182	0.9476729751641128	1.1000643310558655	1.1000643310558655	1.1000643310558655	1.1000643310558655	1.1000643310558655	1.1000643310558655	1.1000643310558655	1.1000643310558655	1.1000643310558655	1.1000643310558655	1.1000643310558655	1.1000643310558655	1.1000643310558655	1.1000643310558655	1.1000643310558655	1.1000643310558655	1.1000643310558655	1.1000643310558655	1.1000643310558655	1.1000643310558655	1.1000643310558655	1.1000643310558655	1.1000643310558655	1.1000643310558655
0.8406370669667868	0.8428362705247071	0.8618071503351856	0.8474581392229433	0.7848662103048423	0.7315861841505152	0.9081740526267404	0.8035592532572248	0.9248700237264987	0.886092021197639	0.9121271316780785	0.8480451933279325	0.8677079502890233	0.8392982909643233	0.7952060243234903	0.8855531143374855	0.800039209866435	0.873949375400579	0.9170728237785931	0.8957055417584413	1.0798003888059775	1.0785369539753291	1.001545657279674	1.0038723611461478	0.9704876888558516	0.8858878641848386	0.9917049126930744	0.9387963884389565	0.9387963884389565	0.9387963884389565	0.9387963884389565	0.9387963884389565	0.9387963884389565	0.9387963884389565	0.9387963884389565	0.9387963884389565	0.9387963884389565	0.9387963884389565	0.9387963884389565	0.9387963884389565	0.9387963884389565	0.9387963884389565	0.9387963884389565	0.9387963884389565	0.9387963884389565	0.9387963884389565	0.9387963884389565	0.9387963884389565	0.9387963884389565	0.9387963884389565
0.8489815182324191	0.9553252976570943	0.9420457365563351	1.009408973068226	1.2683302756187158	1.200827056079324	1.140773764297352	1.1924653410476809	1.2057158800388748	1.3191664468975863	1.1760076969969875	1.1946486870854842	1.1277255521731429	1.2795522748665225	1.1617514777873588	1.269159468256632	1.2605998451189842	1.2761469151441656	1.1481575715698322	1.1902771080487151	1.3745527412658576	1.2863568814679611	1.2253890422306732	1.096218651498614	1.2130333218238327	1.0578544456785695	1.2421050413881949	1.246534097781986	1.3014823475922987	1.1814878633686947	1.2403047756992032	1.3088787277600844	1.2756354235896652	1.2417351913062067	1.258685307447936	1.258685307447936	1.258685307447936	1.258685307447936	1.258685307447936	1.258685307447936	1.258685307447936	1.258685307447936	1.258685307447936	1.258685307447936	1.258685307447936	1.258685307447936	1.258685307447936	1.258685307447936	1.258685307447936	1.258685307447936
0.8547031834272576	0.7093276995484397	0.7807452187523257	0.8468237686528612	0.8501764530269885	1.0198474651220977	0.8721215253857081	1.1008166248855125	0.9951571286432506	1.1661053090009235	1.1568012861886938	1.1297231455542809	1.1069621151362374	1.1637256274632517	1.1956902250557429	1.0785739074268597	1.360920280863321	1.2500016015812137	1.1374983079943457	1.0773845662943489	0.9660437579207092	1.191999065389751	1.0695198002202646	1.1881103917516558	1.0523059520716846	1.336004513701142	1.1032802365224716	1.2063163258402607	1.1784343175770329	1.356494116301244	1.4697995758325548	1.3106703807040554	1.1819204550401683	1.246295417872112	1.246295417872112	1.246295417872112	1.246295417872112	1.246295417872112	1.246295417872112	1.246295417872112	1.246295417872112	1.246295417872112	1.246295417872112	1.246295417872112	1.246295417872112	1.246295417872112	1.246295417872112	1.246295417872112	1.246295417872112	1.246295417872112
0.9742173095240274	0.911127580230323	0.6749026793290238	1.0707641202746283	0.8822181553150064	0.949498699772551	0.6722745652668649	0.9248642263106703	0.9245970172702017	0.9802513591307479	0.81482774934243	1.0957279326207072	1.1026106529568225	1.0931109929005547	0.9119840534445933	0.9283727746052312	0.9699515492955053	0.9415439011410558	1.050187394836058	1.1621072217990807	0.991552920368673	1.027103101945781	1.0494069947676439	1.1130665510137787	1.2569751907120552	1.2074358909740615	1.0395029583522954	1.063598237917317	0.928912316402467	0.9547753202905713	0.9976426616229125	0.9762089909567419	0.9762089909567419	0.9762089909567419	0.9762089909567419	0.9762089909567419	0.9762089909567419	0.9762089909567419	0.9762089909567419	0.9762089909567419	0.9762089909567419	0.9762089909567419	0.9762089909567419	0.9762089909567419	0.9762089909567419	0.9762089909567419	0.9762089909567419	0.9762089909567419	0.9762089909567419	0.9762089909567419
0.4217133381816794	0.40903151595655535	0.540943429369846	0.46548226574551593	0.4602835702899755	0.5518487191643715	0.5620617089178537	0.6594242055115421	0.6239179753148251	0.5340948891370728	0.6054848484272508	0.5940878610802651	0.6927756881756921	0.7731506743936255	0.5961895508902929	0.6801254353884767	0.6771344966246359	0.7232920514883284	0.6959895441330377	0.7262291480236064	0.7276217458007022	0.716943921071928	0.7009813498629723	0.770135407641431	0.7111289396781326	0.8658642782644965	0.8472298191771243	1.002402427023873	0.9710856148350206	1.0300448552947352	1.0500142510149166	1.040029553154826	1.040029553154826	1.040029553154826	1.040029553154826	1.040029553154826	1.040029553154826	1.040029553154826	1.040029553154826	1.040029553154826	1.040029553154826	1.040029553154826	1.040029553154826	1.040029553154826	1.040029553154826	1.040029553154826	1.040029553154826	1.040029553154826	1.040029553154826	1.040029553154826
1.1004753260428106	1.0421159156678181	0.9813868668088954	0.9816115765201155	1.0449007755490594	0.8800451626311511	1.1343202006485593	0.9579800720930093	0.9441173682627666	0.9322875213002844	1.2611944446311585	1.1797163717341306	0.9591610074056761	1.0428072107484863	1.1722685832711919	1.041037768420115	1.0750400828000977	1.0866660806267594	1.0588431282530861	1.147409082500673	1.0279510169565398	1.0791091932478287	1.0775619012455369	1.0639396351804433	1.0775904490051433	1.1277229835718974	1.2154969095601575	0.7347131672188454	1.0410092202444874	0.9577928750167741	1.0608389937604723	1.0093159343886233	1.0093159343886233	1.0093159343886233	1.0093159343886233	1.0093159343886233	1.0093159343886233	1.0093159343886233	1.0093159343886233	1.0093159343886233	1.0093159343886233	1.0093159343886233	1.0093159343886233	1.0093159343886233	1.0093159343886233	1.0093159343886233	1.0093159343886233	1.0093159343886233	1.0093159343886233	1.0093159343886233
0.947444189487205	1.0945884384256261	1.024311319701138	0.8349483759815217	0.8620423206043605	0.9760927788208963	0.9392009922709212	1.0826173372705485	1.0606924550397328	0.8985953190401373	1.0464100500315603	1.0246019570194362	0.9112746254646057	1.0022226440720379	1.016715836098296	0.9190596798898081	1.0357882459010825	0.9740836102986811	1.0344704685807968	0.9945102866133863	0.9748494946069954	1.1669470227846428	1.1651885149927574	0.8581292557561491	0.921893961655215	0.985834382842624	1.069171814590581	1.1474134684275978	1.0666788831233858	1.0909241828055711	1.0095424174201042	0.9882300266309445	0.9988862220255242	0.9988862220255242	0.9988862220255242	0.9988862220255242	0.9988862220255242	0.9988862220255242	0.9988862220255242	0.9988862220255242	0.9988862220255242	0.9988862220255242	0.9988862220255242	0.9988862220255242	0.9988862220255242	0.9988862220255242	0.9988862220255242	0.9988862220255242	0.9988862220255242	0.9988862220255242
0.6866926044075353	0.8152236286480533	0.7205309487786694	0.7834014980164444	0.8904785672873059	0.9384200316442903	0.9687120466294451	0.8388484090839577	0.9068805227879749	0.9910919598524226	0.9743665103514576	0.9264743302174001	0.9832619661730815	1.0662277920202545	0.7864467797734235	1.255970843896449	1.0433604173927213	1.095529580049669	1.2262947843153713	0.8711169423240603	1.2823877865777333	1.3223823073852274	1.0595689159207256	1.1438796628534473	1.0825953348402275	1.1859761321611995	1.0525889354874138	1.2343782193119162	1.1969499994268689	1.1526402070071857	1.1747951032170272	1.1747951032170272	1.1747951032170272	1.1747951032170272	1.1747951032170272	1.1747951032170272	1.1747951032170272	1.1747951032170272	1.1747951032170272	1.1747951032170272	1.1747951032170272	1.1747951032170272	1.1747951032170272	1.1747951032170272	1.1747951032170272	1.1747951032170272	1.1747951032170272	1.1747951032170272	1.1747951032170272	1.1747951032170272
0.7723938560591755	0.6919283228436389	0.757108856909473	0.8758826943065064	0.9130215588927761	0.9181284869091849	1.0335714505821532	0.9367012497844979	0.9938918122624426	1.121472304648584	1.1370000218780119	1.107982239107816	1.2038561647421109	1.2002063383903419	1.0074634872469534	1.1780587280054382	1.0422798289614976	1.1858895530138058	1.3151066500222897	1.1588318267367135	1.0366692645031481	1.2725976627991542	1.2323018288869532	1.2524497458430535	1.2524497458430535	1.2524497458430535	1.2524497458430535	1.2524497458430535	1.2524497458430535	1.2524497458430535	1.2524497458430535	1.2524497458430535	1.2524497458430535	1.2524497458430535	1.2524497458430535	1.2524497458430535	1.2524497458430535	1.2524497458430535	1.2524497458430535	1.2524497458430535	1.2524497458430535	1.2524497458430535	1.2524497458430535	1.2524497458430535	1.2524497458430535	1.2524497458430535	1.2524497458430535	1.2524497458430535	1.2524497458430535	1.2524497458430535
0.7185093422501478	0.98830090567593	1.012724750177398	1.1042796675061037	0.9703846382310761	0.9666145064529199	1.0421416458319193	0.9368267125893986	1.1100581298209649	0.9991836799281727	1.1674404310558864	1.0563908039488819	1.156803349774582	1.1203165074526855	1.1493459109116373	1.0744169355001025	1.2282884790325153	1.1653568488832242	1.176871552465621	1.1508521487506973	1.2264335032820433	1.0468531264576442	1.1717493681681534	1.109301247312899	1.109301247312899	1.109301247312899	1.109301247312899	1.109301247312899	1.109301247312899	1.109301247312899	1.109301247312899	1.109301247312899	1.109301247312899	1.109301247312899	1.109301247312899	1.109301247312899	1.109301247312899	1.109301247312899	1.109301247312899	1.109301247312899	1.109301247312899	1.109301247312899	1.109301247312899	1.109301247312899	1.109301247312899	1.109301247312899	1.109301247312899	1.109301247312899	1.109301247312899	1.109301247312899
0.8471222080878611	0.9016401775652384	0.8671689307206284	0.665787150051034	0.7781801844261785	0.859377770518905	0.6520930496297402	0.5008307290606017	0.6515877555574304	0.6848916747740093	0.9825200356587249	0.8316768797673054	0.7279541709649703	0.8603160010683089	1.108648651236686	0.895999692358024	0.9009008735546064	0.9509131556707788	0.7700098374564132	0.9480430000525302	1.0785704916252878	1.0943624668431169	0.8908840997750685	0.9867746478993873	1.0224296041075198	1.0075921612643246	0.9543562596668581	0.8351597767537025	1.1990806751455105	1.069046146128631	1.1340634106370706	1.1340634106370706	1.1340634106370706	1.1340634106370706	1.1340634106370706	1.1340634106370706	1.1340634106370706	1.1340634106370706	1.1340634106370706	1.1340634106370706	1.1340634106370706	1.1340634106370706	1.1340634106370706	1.1340634106370706	1.1340634106370706	1.1340634106370706	1.1340634106370706	1.1340634106370706	1.1340634106370706	1.1340634106370706
1.283857988832787	1.0949087111083464	1.1641546150912403	1.0698444326584995	1.1926921763148153	1.0608065638049389	1.3470214607382094	1.1152882393421268	0.9798181488707488	1.205314569512455	1.1839298970419023	1.1151827285809928	1.1651051587884549	1.0279948097060123	1.198854997321286	0.9017506438543885	0.7104210767508401	1.0825258502140762	1.1969641659956471	1.01485698127152	1.1920678327654126	0.9622462023203586	1.0150141845435365	0.8883579964697378	0.9411430304937157	1.1083771803643845	0.8440399203470267	0.8770907920325619	0.9023759781828952	0.9795765447938428	1.1690692267769867	1.0288559463816789	1.0989625865793329	1.0989625865793329	1.0989625865793329	1.0989625865793329	1.0989625865793329	1.0989625865793329	1.0989625865793329	1.0989625865793329	1.0989625865793329	1.0989625865793329	1.0989625865793329	1.0989625865793329	1.0989625865793329	1.0989625865793329	1.0989625865793329	1.0989625865793329	1.0989625865793329	1.0989625865793329
0.8427082736116561	0.8793957402509164	0.8941196454303761	1.0052029438962549	0.8369667847080963	0.8370587140009068	0.8905235105357017	1.0122180978540232	1.003864117676829	0.9083398951850202	0.9629510188085271	1.003010003712352	1.1135196460002308	1.0507299087813713	0.9926396349363975	0.9415818123724764	0.6983075324851492	0.8542209805583553	0.9600716078085584	1.0349172969867702	0.8992282761760133	1.034534112699532	0.9344191747359455	1.0298274442076905	1.1376917206528012	1.0545130753063372	0.9034880987114555	0.9318856435406886	0.7936606262089737	1.1194629333320174	0.9517712697997304	1.0725928104072031	1.0472791147182827	1.1183704258060518	1.133943461102368	1.1261569434542098	1.1261569434542098	1.1261569434542098	1.1261569434542098	1.1261569434542098	1.1261569434542098	1.1261569434542098	1.1261569434542098	1.1261569434542098	1.1261569434542098	1.1261569434542098	1.1261569434542098	1.1261569434542098	1.1261569434542098	1.1261569434542098
0.7188276243943296	0.6292312753889072	0.6469121910927303	0.6840228288192665	0.6934010035783583	0.6060598532681598	0.6708777824718833	0.6101266053902408	0.5721697360831765	0.7984280435421204	0.7169720170288579	0.6800473136789404	0.6348111352489404	0.6419556724451025	0.7223480433708526	0.716787306753891	0.6925239461645015	0.7302354995261752	0.7467183758767593	0.8249864827272546	0.7215950946402891	0.8090198510831534	0.6627257780098138	0.7182130239979871	0.6321949308558297	0.6816559219192051	0.7072164961849589	0.712591393346098	0.7099039447655285	0.7099039447655285	0.7099039447655285	0.7099039447655285	0.7099039447655285	0.7099039447655285	0.7099039447655285	0.7099039447655285	0.7099039447655285	0.7099039447655285	0.7099039447655285	0.7099039447655285	0.7099039447655285	0.7099039447655285	0.7099039447655285	0.7099039447655285	0.7099039447655285	0.7099039447655285	0.7099039447655285	0.7099039447655285	0.7099039447655285	0.7099039447655285
0.6058534442680611	0.7116685401700522	0.5077100328743439	0.5162941909326698	0.39895997216945916	0.5490934131800044	0.6870713745252637	0.5983072976401703	0.5849155668029777	0.652972967306822	0.848030120403258	0.6317109800490286	0.4628794117210355	0.4581036163513591	0.6012924698240689	0.6447883520552627	0.6176724714685211	0.8965981585750479	0.7018646596874447	0.6324180018702069	0.7402968848644875	0.5185809172616507	0.7166197066161829	0.7952456386206078	0.744285745495589	0.4888337059071508	0.6420180755429767	0.5835183288246211	0.6099436057878308	0.596730967306226	0.596730967306226	0.596730967306226	0.596730967306226	0.596730967306226	0.596730967306226	0.596730967306226	0.596730967306226	0.596730967306226	0.596730967306226	0.596730967306226	0.596730967306226	0.596730967306226	0.596730967306226	0.596730967306226	0.596730967306226	0.596730967306226	0.596730967306226	0.596730967306226	0.596730967306226	0.596730967306226
0.5833476247387296	0.653180108764388	0.7615850753514175	0.6854191767754615	0.8355695315758049	0.776209700415918	0.8053688774187624	0.8352537111525703	0.8381257584507859	0.7685128344672533	0.8918855332841381	0.8693128626945121	0.9028566653449874	0.722901674616311	0.8183479413867369	0.867393967373832	0.8699493774595134	0.7984343672328675	0.9042102200279346	0.9286858223567829	0.9548368313306148	0.8889900206078455	0.8645647470486251	0.9122405443811734	0.8556068989964324	0.926267237309847	0.8909370681531397	0.8909370681531397	0.8909370681531397	0.8909370681531397	0.8909370681531397	0.8909370681531397	0.8909370681531397	0.8909370681531397	0.8909370681531397	0.8909370681531397	0.8909370681531397	0.8909370681531397	0.8909370681531397	0.8909370681531397	0.8909370681531397	0.8909370681531397	0.8909370681531397	0.8909370681531397	0.8909370681531397	0.8909370681531397	0.8909370681531397	0.8909370681531397	0.8909370681531397	0.8909370681531397
0.717497646903991	0.7173135139668481	0.7724542027131044	0.7451971623846942	0.6790089257550401	0.8092934211526583	0.8641420373129483	0.8082554261788083	0.7304386002061081	0.6522536183113663	0.8001669551503707	0.953464907757356	0.6759793715886951	0.8486256183453298	0.7384974008967891	0.8597382715286335	0.9140136399087422	0.7861434259984671	0.8314747188900973	0.8308770152301166	0.867131495393638	0.8378380502022615	0.8524847727979498	0.8524847727979498	0.8524847727979498	0.8524847727979498	0.8524847727979498	0.8524847727979498	0.8524847727979498	0.8524847727979498	0.8524847727979498	0.8524847727979498	0.8524847727979498	0.8524847727979498	0.8524847727979498	0.8524847727979498	0.8524847727979498	0.8524847727979498	0.8524847727979498	0.8524847727979498	0.8524847727979498	0.8524847727979498	0.8524847727979498	0.8524847727979498	0.8524847727979498	0.8524847727979498	0.8524847727979498	0.8524847727979498	0.8524847727979498	0.8524847727979498
0.6398577984864696	0.8823544390615962	0.7392972039708896	0.80572873348731	0.7527711419259914	0.7539289708724648	0.7271480305338467	0.8676904564519241	0.7656336999135701	0.7335824387004763	0.6705674853782246	0.8707561607902947	0.6842110606010333	0.7003118734062341	0.6984742392683925	0.7195002217668659	0.6277086888750038	0.7526870315317529	0.8101642861730527	0.6784185379512062	0.6687599538343788	0.786644370295594	0.7566898530910571	0.724846704465309	0.7546896745772381	0.6557713575419959	0.825618378317578	0.740694867929787	0.740694867929787	0.740694867929787	0.740694867929787	0.740694867929787	0.740694867929787	0.740694867929787	0.740694867929787	0.740694867929787	0.740694867929787	0.740694867929787	0.740694867929787	0.740694867929787	0.740694867929787	0.740694867929787	0.740694867929787	0.740694867929787	0.740694867929787	0.740694867929787	0.740694867929787	0.740694867929787	0.740694867929787	0.740694867929787
0.8608997285040985	1.033208232567062	0.8636933143416019	0.9423667842265254	0.9857883677933406	0.9466140886194225	0.8710925955945907	0.6833279627144386	0.7333180811465985	1.0018195269589192	0.9179067193687159	0.948267463554253	0.7367656748661272	1.1333883882464222	0.8363527015180668	0.9170004784740536	0.8559629950148815	0.9589262024636667	0.8953020903697289	0.8744801710888241	0.7228060186750189	0.9393149022472341	0.9801729633515133	0.8491152183184294	0.8847993054474361	1.0938459507999523	0.867656473396399	0.9914571771525754	0.7430721288875873	0.8672646530200814	0.8672646530200814	0.8672646530200814	0.8672646530200814	0.8672646530200814	0.8672646530200814	0.8672646530200814	0.8672646530200814	0.8672646530200814	0.8672646530200814	0.8672646530200814	0.8672646530200814	0.8672646530200814	0.8672646530200814	0.8672646530200814	0.8672646530200814	0.8672646530200814	0.8672646530200814	0.8672646530200814	0.8672646530200814	0.8672646530200814
0.8907510332198117	0.7771246630474294	0.8219759970772241	0.9467093369152425	0.9353441242178172	0.8192179509066447	1.009734176103475	0.9717317131731946	0.811785859128109	0.9228379584084886	0.8960984621467001	0.8225167008625768	1.0030523966535052	0.9711199942528244	1.025439916973444	0.9482564707133395	1.0682005058880648	1.0744517945868002	0.8992624334406528	0.9664765603184869	0.9973675061050137	0.9876773844632296	0.9825538704008147	1.1426122673846497	0.9572363264150768	0.992101956737283	1.113293881595193	1.1177529932998407	1.0911945260007745	0.8923797056677353	1.014852528348123	1.0559979996279465	0.7663910237678477	0.9242486349043186	1.0844482720512063	0.8887203323496289	1.062127157290648	0.9470609989756954	1.0045940781331717	1.0045940781331717	1.0045940781331717	1.0045940781331717	1.0045940781331717	1.0045940781331717	1.0045940781331717	1.0045940781331717	1.0045940781331717	1.0045940781331717	1.0045940781331717	1.0045940781331717
0.1627135041540614	0.13907745952484024	0.08531012897259409	0.17371317562396907	0.07558849660247478	0.10731022439606745	0.07152031264083175	0.09625025395124899	0.14686330172680248	0.07480212095787472	0.08576126629879455	0.1187054339577112	0.05969716599779322	0.13317422224628891	0.10466283148368097	0.03713000020964256	0.06515691039680349	0.1504056891576887	0.06491140307547015	0.2720495180691744	0.14938725203476125	0.26399213885795453	0.027657824138695872	0.13146473729777677	0.13842550886513594	0.07430122773160365	0.011189580372945096	0.13426152519716839	0.051431556114153974	0.07013899708701987	0.11924791939457119	0.05555256024484489	0.02274784421039363	0.10168779255348714	0.06323532704227956	0.12494380819008863	0.05941646339904746	0.06319410003158848	0.16533131317190297	0.16747615177778533	0.09852299688835854	0.05350505578292661	0.07601402633564258	0.07601402633564258	0.07601402633564258	0.07601402633564258	0.07601402633564258	0.07601402633564258	0.07601402633564258	0.07601402633564258
0.7573552240569101	0.6550720009154269	0.811721001751868	0.8192206552424791	0.965516135728562	0.7184265482382735	0.7876341806933224	0.7948699016576075	0.944633820972209	0.8974936443800615	1.02379958193702	0.9971371765169353	1.1144388771687073	0.9387412935704846	1.0159602566266674	1.1541490775557723	1.1476207010981345	1.1098091214385397	1.2085334319371914	1.208403932434991	1.0976261612572307	1.0425240512759664	1.2116790017900245	1.1488338922152987	1.1119942711269974	1.0896392215326547	1.001599146965596	1.1398645910837284	1.0707318690246623	1.0707318690246623	1.0707318690246623	1.0707318690246623	1.0707318690246623	1.0707318690246623	1.0707318690246623	1.0707318690246623	1.0707318690246623	1.0707318690246623	1.0707318690246623	1.0707318690246623	1.0707318690246623	1.0707318690246623	1.0707318690246623	1.0707318690246623	1.0707318690246623	1.0707318690246623	1.0707318690246623	1.0707318690246623	1.0707318690246623	1.0707318690246623
1.0711228776153134	1.1104003815319143	0.9503342524591037	1.1412818876498312	0.9253788367473884	1.0673056585337282	1.0967177244091484	0.7731846783352881	0.9692684574112902	0.9866949229644953	0.992122258127241	0.9498115943588078	1.1505383300044358	0.9980282918575278	1.1225079724284548	1.0606529726047451	1.253840476260625	1.0464551897947867	0.8959938299290751	0.95202945856564	0.8755932193317723	1.045810826933687	1.0203368025712634	0.936092828823226	0.9153948391886513	0.9257438340059386	0.9257438340059386	0.9257438340059386	0.9257438340059386	0.9257438340059386	0.9257438340059386	0.9257438340059386	0.9257438340059386	0.9257438340059386	0.9257438340059386	0.9257438340059386	0.9257438340059386	0.9257438340059386	0.9257438340059386	0.9257438340059386	0.9257438340059386	0.9257438340059386	0.9257438340059386	0.9257438340059386	0.9257438340059386	0.9257438340059386	0.9257438340059386	0.9257438340059386	0.9257438340059386	0.9257438340059386
0.8871831683832777	0.9091605791493395	0.9761107170687049	0.9582260529250403	0.9853724860895089	0.7780122993970372	0.8696166577011706	0.9013510257229917	0.9550693351093158	1.0655541896379288	0.9554717667987921	1.0332768103041639	0.9556679383866715	1.0126709290692373	0.9888985143888361	1.0433136987480465	0.9248657185856706	1.0365955145422876	0.8624506368666355	0.9159312141088852	1.0454205372413234	0.9806758756751044	0.9806758756751044	0.9806758756751044	0.9806758756751044	0.9806758756751044	0.9806758756751044	0.9806758756751044	0.9806758756751044	0.9806758756751044	0.9806758756751044	0.9806758756751044	0.9806758756751044	0.9806758756751044	0.9806758756751044	0.9806758756751044	0.9806758756751044	0.9806758756751044	0.9806758756751044	0.9806758756751044	0.9806758756751044	0.9806758756751044	0.9806758756751044	0.9806758756751044	0.9806758756751044	0.9806758756751044	0.9806758756751044	0.9806758756751044	0.9806758756751044	0.9806758756751044
0.7150313750231648	0.6756006716605334	0.924215387050094	0.854293264867217	1.1210961774700245	0.8515870960480058	1.003287131345044	0.9819626043800843	0.8945130638037909	0.8952843149512852	0.8332145163512084	0.7940000681180571	0.9678155005614169	0.9211593483464064	0.7845018893456004	0.7360905391221706	0.9720644915729975	1.014848720635244	0.8920009290118563	0.8634082945735988	0.8429418109999047	0.9046736028654584	0.8396072089005354	0.8721404058829968	0.8721404058829968	0.8721404058829968	0.8721404058829968	0.8721404058829968	0.8721404058829968	0.8721404058829968	0.8721404058829968	0.8721404058829968	0.8721404058829968	0.8721404058829968	0.8721404058829968	0.8721404058829968	0.8721404058829968	0.8721404058829968	0.8721404058829968	0.8721404058829968	0.8721404058829968	0.8721404058829968	0.8721404058829968	0.8721404058829968	0.8721404058829968	0.8721404058829968	0.8721404058829968	0.8721404058829968	0.8721404058829968	0.8721404058829968
0.6367530351010282	0.5625673617387701	0.6170773286942255	0.591101944842524	0.7061130761348637	0.5164157120389564	0.6465305004275886	0.7216634358037808	0.722666466072436	0.7956100250713499	0.6560502257029371	0.7460128989314846	0.7481942633767866	0.9445821184991002	0.9755190177174329	0.7772087889965056	0.49318628724806096	0.6019954922318611	0.618566692406507	0.4626724254783017	0.48851952785103264	0.47559597666466713	0.47559597666466713	0.47559597666466713	0.47559597666466713	0.47559597666466713	0.47559597666466713	0.47559597666466713	0.47559597666466713	0.47559597666466713	0.47559597666466713	0.47559597666466713	0.47559597666466713	0.47559597666466713	0.47559597666466713	0.47559597666466713	0.47559597666466713	0.47559597666466713	0.47559597666466713	0.47559597666466713	0.47559597666466713	0.47559597666466713	0.47559597666466713	0.47559597666466713	0.47559597666466713	0.47559597666466713	0.47559597666466713	0.47559597666466713	0.47559597666466713	0.47559597666466713
1.0136612650506676	1.0572203883574771	0.9784454300972167	1.1630420303282762	1.1425582537008678	0.9912152809840084	1.0208509870519158	1.0110729750393814	1.0663953168098708	1.0239219535452113	1.0556623915997223	1.056647608639268	1.013931635005713	0.9998484123212966	1.09860403439111	1.1484655866198066	1.044616956148902	1.0622584345579862	1.0064145876023267	1.1186774357159146	1.0896010576882185	1.094636532645197	1.1656447775694267	1.2007910286674832	1.125843226244286	1.1633171274558844	1.1633171274558844	1.1633171274558844	1.1633171274558844	1.1633171274558844	1.1633171274558844	1.1633171274558844	1.1633171274558844	1.1633171274558844	1.1633171274558844	1.1633171274558844	1.1633171274558844	1.1633171274558844	1.1633171274558844	1.1633171274558844	1.1633171274558844	1.1633171274558844	1.1633171274558844	1.1633171274558844	1.1633171274558844	1.1633171274558844	1.1633171274558844	1.1633171274558844	1.1633171274558844	1.1633171274558844
0.8801243506122148	0.8668250519317564	0.9368749433639961	0.9593017315758052	0.8540826328086881	0.882763497692696	0.9352689552044786	0.9702945878884055	1.02326215947118	0.9305838058173483	1.0063192407303947	0.9614818080021981	0.8727677098774609	0.9819052606782519	0.821144980828365	0.9006720243331157	1.0460146520497133	0.9503808323211524	0.8793728528322798	1.0264037022468548	0.9528882775395674	0.9528882775395674	0.9528882775395674	0.9528882775395674	0.9528882775395674	0.9528882775395674	0.9528882775395674	0.9528882775395674	0.9528882775395674	0.9528882775395674	0.9528882775395674	0.9528882775395674	0.9528882775395674	0.9528882775395674	0.9528882775395674	0.9528882775395674	0.9528882775395674	0.9528882775395674	0.9528882775395674	0.9528882775395674	0.9528882775395674	0.9528882775395674	0.9528882775395674	0.9528882775395674	0.9528882775395674	0.9528882775395674	0.9528882775395674	0.9528882775395674	0.9528882775395674	0.9528882775395674
0.6356919519079031	0.5586298855925512	0.5977576652048336	0.7112109997214162	0.5587507367053935	0.733837895756787	0.6474582432399213	0.635133340077484	0.573366815910572	0.6722959074115203	0.568842324205327	0.5770147820174745	0.6038342024005572	0.8400517217374269	0.9255682014749482	0.900980445094758	0.7203104876210374	0.6712126792108954	0.7331094058413961	0.6170288410872875	0.5290273050620279	0.6542799566202291	0.5916536308411284	0.5916536308411284	0.5916536308411284	0.5916536308411284	0.5916536308411284	0.5916536308411284	0.5916536308411284	0.5916536308411284	0.5916536308411284	0.5916536308411284	0.5916536308411284	0.5916536308411284	0.5916536308411284	0.5916536308411284	0.5916536308411284	0.5916536308411284	0.5916536308411284	0.5916536308411284	0.5916536308411284	0.5916536308411284	0.5916536308411284	0.5916536308411284	0.5916536308411284	0.5916536308411284	0.5916536308411284	0.5916536308411284	0.5916536308411284	0.5916536308411284
0.8440824615081748	0.869834582014758	0.8620454275669065	0.8718601078575084	0.8468479730847854	0.9659036963957658	0.9124692880832054	0.9123088536800832	0.9053796373535445	0.9171465999328953	0.896734275194053	0.9004216714375483	0.8792188323125609	0.8941541131650863	0.878769239029489	0.9275462124749627	0.861261413186992	0.9277155985253658	0.9186447183127515	0.9591440288957678	0.9388943736042598	0.9388943736042598	0.9388943736042598	0.9388943736042598	0.9388943736042598	0.9388943736042598	0.9388943736042598	0.9388943736042598	0.9388943736042598	0.9388943736042598	0.9388943736042598	0.9388943736042598	0.9388943736042598	0.9388943736042598	0.9388943736042598	0.9388943736042598	0.9388943736042598	0.9388943736042598	0.9388943736042598	0.9388943736042598	0.9388943736042598	0.9388943736042598	0.9388943736042598	0.9388943736042598	0.9388943736042598	0.9388943736042598	0.9388943736042598	0.9388943736042598	0.9388943736042598	0.9388943736042598
0.639725291347433	0.6314794392473397	0.8722083972325109	0.7360548812184394	0.5929661688369797	0.7396133391264647	0.5994860647438006	0.7501937755403607	0.8624565053368036	0.8015376595216342	0.8704229402688498	0.6751287455566805	0.7827107070517283	0.8400075670665588	0.7973455146985182	0.7335916422044584	0.7348156619742157	0.6715437337614051	0.7771019967510415	1.0045595282591426	0.6626192940561242	0.6747038490554421	0.7125509944984736	0.7666673498034652	0.7343605379032089	0.720880119542528	0.7577998105126972	0.5646515815858512	0.6463091407137569	0.766793904943994	0.6830653831883126	0.7226902078789333	0.7806045947550725	1.0806973754411884	0.6868913773014327	0.8837943763713105	0.8837943763713105	0.8837943763713105	0.8837943763713105	0.8837943763713105	0.8837943763713105	0.8837943763713105	0.8837943763713105	0.8837943763713105	0.8837943763713105	0.8837943763713105	0.8837943763713105	0.8837943763713105	0.8837943763713105	0.8837943763713105
0.8539635462345351	0.8874759572061248	0.8287927777794977	0.8072617436996811	0.8396100357531898	0.8467999121526585	0.8680097158778356	0.7675870343058835	0.894679086328121	0.8344225778593531	0.8765002351119786	0.8161240891802459	0.9325586971755739	0.9122689379893304	0.855031238510472	0.908220052772998	0.881625645641735	0.881625645641735	0.881625645641735	0.881625645641735	0.881625645641735	0.881625645641735	0.881625645641735	0.881625645641735	0.881625645641735	0.881625645641735	0.881625645641735	0.881625645641735	0.881625645641735	0.881625645641735	0.881625645641735	0.881625645641735	0.881625645641735	0.881625645641735	0.881625645641735	0.881625645641735	0.881625645641735	0.881625645641735	0.881625645641735	0.881625645641735	0.881625645641735	0.881625645641735	0.881625645641735	0.881625645641735	0.881625645641735	0.881625645641735	0.881625645641735	0.881625645641735	0.881625645641735	0.881625645641735
0.803681996215677	0.9044211975499398	0.7962521157141226	0.8542492465846612	0.7073800679664627	0.7091555909304033	0.8080849549318246	0.7581674530857081	0.7806111466660312	0.7502513532265506	0.7867409459297288	0.867505944882191	0.8351003398018857	0.826395769888638	0.8571127532967914	0.8943017098156643	0.6703744668227394	0.7285055458791319	0.73065588669899	0.8306438571296452	0.9257161449612908	0.8117530295056218	0.9560962915447039	0.8270491743637405	0.8915727329542222	0.8915727329542222	0.8915727329542222	0.8915727329542222	0.8915727329542222	0.8915727329542222	0.8915727329542222	0.8915727329542222	0.8915727329542222	0.8915727329542222	0.8915727329542222	0.8915727329542222	0.8915727329542222	0.8915727329542222	0.8915727329542222	0.8915727329542222	0.8915727329542222	0.8915727329542222	0.8915727329542222	0.8915727329542222	0.8915727329542222	0.8915727329542222	0.8915727329542222	0.8915727329542222	0.8915727329542222	0.8915727329542222
1.0129442580917232	0.7793232026700863	0.986171684245876	1.0168211285049045	0.7844836549370187	1.03146747446845	0.9216553579051023	1.035657319436345	0.8568897834671885	1.0062468997966727	1.1997843642226302	1.121649540124009	0.9140950241297184	0.9092219695500683	1.1031841902277595	0.8591524858860772	0.9192155582380669	0.8868408827624579	0.9030282205002623	0.9030282205002623	0.9030282205002623	0.9030282205002623	0.9030282205002623	0.9030282205002623	0.9030282205002623	0.9030282205002623	0.9030282205002623	0.9030282205002623	0.9030282205002623	0.9030282205002623	0.9030282205002623	0.9030282205002623	0.9030282205002623	0.9030282205002623	0.9030282205002623	0.9030282205002623	0.9030282205002623	0.9030282205002623	0.9030282205002623	0.9030282205002623	0.9030282205002623	0.9030282205002623	0.9030282205002623	0.9030282205002623	0.9030282205002623	0.9030282205002623	0.9030282205002623	0.9030282205002623	0.9030282205002623	0.9030282205002623
0.7719977433432343	0.7420521855406738	0.6653669003796657	0.6862852305227147	0.6620498159610362	0.758719869845965	0.6142790460378479	0.647534104949323	0.6959931893808909	0.6659492547927552	0.7014454205264846	0.7885485193169601	0.6825435963819083	0.6301432456387406	0.7512168001689955	0.639696014896171	0.80667266798009	0.7522538386334134	0.7228456261947561	0.7574769619148178	0.7714603954801222	0.76446867869747	0.76446867869747	0.76446867869747	0.76446867869747	0.76446867869747	0.76446867869747	0.76446867869747	0.76446867869747	0.76446867869747	0.76446867869747	0.76446867869747	0.76446867869747	0.76446867869747	0.76446867869747	0.76446867869747	0.76446867869747	0.76446867869747	0.76446867869747	0.76446867869747	0.76446867869747	0.76446867869747	0.76446867869747	0.76446867869747	0.76446867869747	0.76446867869747	0.76446867869747	0.76446867869747	0.76446867869747	0.76446867869747
0.8492486975540987	0.6981140699497752	0.802452073517341	0.9532494870954294	0.987168872963286	0.8884503572834722	0.8874180311934083	0.8957688722783836	0.8083396295847072	0.83548339949977	0.8219115145422387	0.8219115145422387	0.8219115145422387	0.8219115145422387	0.8219115145422387	0.8219115145422387	0.8219115145422387	0.8219115145422387	0.8219115145422387	0.8219115145422387	0.8219115145422387	0.8219115145422387	0.8219115145422387	0.8219115145422387	0.8219115145422387	0.8219115145422387	0.8219115145422387	0.8219115145422387	0.8219115145422387	0.8219115145422387	0.8219115145422387	0.8219115145422387	0.8219115145422387	0.8219115145422387	0.8219115145422387	0.8219115145422387	0.8219115145422387	0.8219115145422387	0.8219115145422387	0.8219115145422387	0.8219115145422387	0.8219115145422387	0.8219115145422387	0.8219115145422387	0.8219115145422387	0.8219115145422387	0.8219115145422387	0.8219115145422387	0.8219115145422387	0.8219115145422387
0.7285942425131892	0.721554831404149	0.7342537741441691	0.6270014637978608	0.7430007868417425	0.5930973418368799	0.8049135030448318	0.709269619872196	0.8466307905819299	0.7324609494863457	0.6082618486269923	0.49429136682486213	0.7147447931674982	0.661295806438539	0.6352291239645167	0.7929736662933904	0.755929475565652	0.8182815799709159	0.7871055277682839	0.7871055277682839	0.7871055277682839	0.7871055277682839	0.7871055277682839	0.7871055277682839	0.7871055277682839	0.7871055277682839	0.7871055277682839	0.7871055277682839	0.7871055277682839	0.7871055277682839	0.7871055277682839	0.7871055277682839	0.7871055277682839	0.7871055277682839	0.7871055277682839	0.7871055277682839	0.7871055277682839	0.7871055277682839	0.7871055277682839	0.7871055277682839	0.7871055277682839	0.7871055277682839	0.7871055277682839	0.7871055277682839	0.7871055277682839	0.7871055277682839	0.7871055277682839	0.7871055277682839	0.7871055277682839	0.7871055277682839
0.7966275366529918	0.852703644423893	0.6890343317927788	1.0759975879732602	1.0459249466018565	1.0459770502994286	0.9103254898549878	1.0316421153053856	0.7401968430497546	1.0114593887366337	0.924808357076535	0.9614366518937156	0.8314631346864839	0.9549770982324368	1.1380384277344895	0.9272321736933151	1.150135958279872	1.0030760078616006	0.8987803378265711	0.8637841757542218	0.9045568931720535	1.206036949417971	0.859432429216542	1.179105471930541	0.8897719314241134	1.2004999504568254	1.038580503316811	1.1340159300433241	1.1849590802264551	0.8835344473123816	1.022394804625948	0.9529646259691648	0.9529646259691648	0.9529646259691648	0.9529646259691648	0.9529646259691648	0.9529646259691648	0.9529646259691648	0.9529646259691648	0.9529646259691648	0.9529646259691648	0.9529646259691648	0.9529646259691648	0.9529646259691648	0.9529646259691648	0.9529646259691648	0.9529646259691648	0.9529646259691648	0.9529646259691648	0.9529646259691648
0.6701382207406433	0.6029349012562998	0.6290535420506544	0.6154297875523007	0.6762893881268566	0.6145832042545148	0.7031038022967532	0.6394198009693032	0.7703719829871936	0.7467011287080085	0.7210381201338153	0.8774322394158933	0.6055743000911934	0.6332283808981533	0.7666758609545878	0.8307995608869865	0.7843207269152553	0.5725951661420721	0.5845392441486983	0.821377024699687	0.7271038124930459	0.7095462385573288	0.5811915830410608	0.7185144084982538	0.6498529957696573	0.6498529957696573	0.6498529957696573	0.6498529957696573	0.6498529957696573	0.6498529957696573	0.6498529957696573	0.6498529957696573	0.6498529957696573	0.6498529957696573	0.6498529957696573	0.6498529957696573	0.6498529957696573	0.6498529957696573	0.6498529957696573	0.6498529957696573	0.6498529957696573	0.6498529957696573	0.6498529957696573	0.6498529957696573	0.6498529957696573	0.6498529957696573	0.6498529957696573	0.6498529957696573	0.6498529957696573	0.6498529957696573
0.9350687285183721	0.8750665346958235	0.9926407616535897	0.8837439580608109	0.9698047359822598	1.027796099475328	1.0346346471964611	0.9249117925627741	0.9751249669753141	0.708985683196684	0.802666871640242	0.755826277418463	0.755826277418463	0.755826277418463	0.755826277418463	0.755826277418463	0.755826277418463	0.755826277418463	0.755826277418463	0.755826277418463	0.755826277418463	0.755826277418463	0.755826277418463	0.755826277418463	0.755826277418463	0.755826277418463	0.755826277418463	0.755826277418463	0.755826277418463	0.755826277418463	0.755826277418463	0.755826277418463	0.755826277418463	0.755826277418463	0.755826277418463	0.755826277418463	0.755826277418463	0.755826277418463	0.755826277418463	0.755826277418463	0.755826277418463	0.755826277418463	0.755826277418463	0.755826277418463	0.755826277418463	0.755826277418463	0.755826277418463	0.755826277418463	0.755826277418463	0.755826277418463
0.70153603571029	0.6439107205761964	0.6879996703866614	0.6896512611920165	0.8921307669435989	0.48068557509840426	0.7353988686007704	0.5647328520236138	0.7188965115009825	0.6656473664930822	0.8241116454415482	0.9530819047043458	0.653207232690129	0.557577265335181	0.6897512375778989	0.5554041782074473	0.723544424246267	0.6882738587815085	0.7059091415138877	0.7059091415138877	0.7059091415138877	0.7059091415138877	0.7059091415138877	0.7059091415138877	0.7059091415138877	0.7059091415138877	0.7059091415138877	0.7059091415138877	0.7059091415138877	0.7059091415138877	0.7059091415138877	0.7059091415138877	0.7059091415138877	0.7059091415138877	0.7059091415138877	0.7059091415138877	0.7059091415138877	0.7059091415138877	0.7059091415138877	0.7059091415138877	0.7059091415138877	0.7059091415138877	0.7059091415138877	0.7059091415138877	0.7059091415138877	0.7059091415138877	0.7059091415138877	0.7059091415138877	0.7059091415138877	0.7059091415138877
0.6636365928410787	0.6627187138663476	0.5206099994520101	0.6018214774473972	0.6976481498646449	0.6444081687584835	0.6411618127262727	0.5854223006776108	0.5990476692033663	0.6185922357044115	0.6377237068180793	0.6440337677567448	0.6214144238330301	0.5717368507515376	0.6214469212593842	0.5965918860054609	0.5965918860054609	0.5965918860054609	0.5965918860054609	0.5965918860054609	0.5965918860054609	0.5965918860054609	0.5965918860054609	0.5965918860054609	0.5965918860054609	0.5965918860054609	0.5965918860054609	0.5965918860054609	0.5965918860054609	0.5965918860054609	0.5965918860054609	0.5965918860054609	0.5965918860054609	0.5965918860054609	0.5965918860054609	0.5965918860054609	0.5965918860054609	0.5965918860054609	0.5965918860054609	0.5965918860054609	0.5965918860054609	0.5965918860054609	0.5965918860054609	0.5965918860054609	0.5965918860054609	0.5965918860054609	0.5965918860054609	0.5965918860054609	0.5965918860054609	0.5965918860054609
0.5311156852225252	0.6094428281708645	0.5418768527144443	0.5709500149939664	0.6748350853122835	0.6451063825081995	0.5687806931910737	0.43234237520684343	0.47564189183711136	0.5285391838070345	0.524095698425676	0.3605526998484787	0.4268175805415304	0.48040803506232876	0.5006258475941607	0.517696086272551	0.5845639930653356	0.7252453702453706	0.5949134147610973	0.4878491216668344	0.8834717667369851	0.8466742338260594	0.4160424209761934	0.7356610296327852	0.5627802709982491	0.8286001442408846	0.6169371216092844	0.8736155187622575	0.745276320185771	0.745276320185771	0.745276320185771	0.745276320185771	0.745276320185771	0.745276320185771	0.745276320185771	0.745276320185771	0.745276320185771	0.745276320185771	0.745276320185771	0.745276320185771	0.745276320185771	0.745276320185771	0.745276320185771	0.745276320185771	0.745276320185771	0.745276320185771	0.745276320185771	0.745276320185771	0.745276320185771	0.745276320185771
0.7218887240994811	0.7969307157313916	0.7114882099561946	0.833506923494781	0.7038081094990508	0.9101892246221892	0.6500780042305763	0.571827430457135	0.8290143850093861	0.7200563452116598	0.773046733769233	0.7873560881767193	0.8001256811650237	0.6714956251259927	0.825500022558452	0.8268723122676902	0.8749945523370365	0.801304788261353	0.9315572237114482	0.7499428820296584	0.9028015365607968	0.8332394656948195	0.6948437522952261	0.7640416089950228	0.7640416089950228	0.7640416089950228	0.7640416089950228	0.7640416089950228	0.7640416089950228	0.7640416089950228	0.7640416089950228	0.7640416089950228	0.7640416089950228	0.7640416089950228	0.7640416089950228	0.7640416089950228	0.7640416089950228	0.7640416089950228	0.7640416089950228	0.7640416089950228	0.7640416089950228	0.7640416089950228	0.7640416089950228	0.7640416089950228	0.7640416089950228	0.7640416089950228	0.7640416089950228	0.7640416089950228	0.7640416089950228	0.7640416089950228
0.8370311214396444	0.8494992721722262	0.8199984485193298	0.6931378924715427	0.6552532761190011	0.8789503463066181	0.6526303154163853	0.7815428635063163	0.6394187313226966	0.7076808475206575	0.7424443770991674	0.729392417631394	0.7911092591183836	0.7197423801205081	0.7520126806242351	0.8924137919925282	0.7419793430535255	0.7055867272370088	0.6653707182509412	0.7519360264610679	0.746273903550903	0.7491049650059853	0.7491049650059853	0.7491049650059853	0.7491049650059853	0.7491049650059853	0.7491049650059853	0.7491049650059853	0.7491049650059853	0.7491049650059853	0.7491049650059853	0.7491049650059853	0.7491049650059853	0.7491049650059853	0.7491049650059853	0.7491049650059853	0.7491049650059853	0.7491049650059853	0.7491049650059853	0.7491049650059853	0.7491049650059853	0.7491049650059853	0.7491049650059853	0.7491049650059853	0.7491049650059853	0.7491049650059853	0.7491049650059853	0.7491049650059853	0.7491049650059853	0.7491049650059853
0.9632677402308187	0.9009704799531986	0.652717714123861	0.7860773669456739	0.7253652401839966	0.6755975340519723	0.7307224254877444	0.9289570373143654	0.7293925974635606	0.8311534552386813	0.8329929155485193	0.7146053873731235	1.1546760143036483	0.8773171519402114	0.8902738340915866	0.7088553562754787	0.8195265028279632	0.9020908974154189	0.8608087001216911	0.8608087001216911	0.8608087001216911	0.8608087001216911	0.8608087001216911	0.8608087001216911	0.8608087001216911	0.8608087001216911	0.8608087001216911	0.8608087001216911	0.8608087001216911	0.8608087001216911	0.8608087001216911	0.8608087001216911	0.8608087001216911	0.8608087001216911	0.8608087001216911	0.8608087001216911	0.8608087001216911	0.8608087001216911	0.8608087001216911	0.8608087001216911	0.8608087001216911	0.8608087001216911	0.8608087001216911	0.8608087001216911	0.8608087001216911	0.8608087001216911	0.8608087001216911	0.8608087001216911	0.8608087001216911	0.8608087001216911
0.8154261615456951	0.8908069073375926	0.8396946947772429	0.7197493221561085	0.7238378434869154	0.7580913109379566	0.9417371889185393	0.7530530664736496	0.9217547521775553	0.7952425707356761	0.7598496592380212	0.8829753461017883	0.9653708580992274	0.9681498825712651	0.9194571344367259	0.9201009889788223	0.8807140422821598	0.9029894217879804	0.9957727475251463	0.8603994976544977	0.928086122589822	0.928086122589822	0.928086122589822	0.928086122589822	0.928086122589822	0.928086122589822	0.928086122589822	0.928086122589822	0.928086122589822	0.928086122589822	0.928086122589822	0.928086122589822	0.928086122589822	0.928086122589822	0.928086122589822	0.928086122589822	0.928086122589822	0.928086122589822	0.928086122589822	0.928086122589822	0.928086122589822	0.928086122589822	0.928086122589822	0.928086122589822	0.928086122589822	0.928086122589822	0.928086122589822	0.928086122589822	0.928086122589822	0.928086122589822
0.22321272098346337	0.2421303054070027	0.4504802505796149	0.11090233636968817	0.24157639186500007	0.37132494528981985	0.11453670127707899	0.5161581975736671	0.39827317719760336	0.560755936394065	0.7016797090285775	0.5294978266618224	0.8665830986686003	0.8318335573449263	0.677335766251131	0.812706079752527	0.9472805709210065	1.0288895304557928	0.891356704246939	1.0589460193926479	1.1205619500355264	1.3879871992368897	1.2373372476431366	1.5400191078595082	1.5773669837729525	1.3830960774866625	1.5930958988472925	1.4782257910076457	1.5576060545373984	1.1735760649765619	1.2751850750589606	1.2415995761066048	1.4615767475779664	1.741474094475004	1.6331862110532522	1.1927357121115303	1.250842130085966	1.4585049419310259	1.5791345170352211	1.4481190392335752	1.4772895146559248	1.46270427694475	1.46270427694475	1.46270427694475	1.46270427694475	1.46270427694475	1.46270427694475	1.46270427694475	1.46270427694475	1.46270427694475
0.18131449416214826	0.2575934012030601	0.20876453076337753	0.5018419748850964	0.18061609082288108	0.2478541590217644	0.3376204805386796	0.0987645079549715	0.2688459497280675	0.40841552467876713	0.242672533643289	0.36798445399359	0.24246035685476502	0.7564934115882022	0.7442957454759344	0.8394912906162952	0.7106327946307679	1.037631354984904	1.0069241570206615	1.0469554628219997	1.0073882576289104	0.8903102974365149	1.1728311743414173	1.2441604304235485	0.6151943895205201	0.9123298320295361	0.9200737937745809	1.312019759075848	0.9161528800911704	0.69364941838116	0.7306434809779054	0.6334524050991172	1.3182723969735426	1.0630572927968858	1.0003390519760256	1.002660426040211	0.8455315840778875	1.0706893847400543	1.3392767802892915	1.084091874294757	0.8338767993824416	0.9069695469226703	0.9429317084690739	0.6457168994109864	0.7352985474570737	0.7916483367323239	0.7634734420946988	0.7634734420946988	0.7634734420946988	0.7634734420946988
0.63383044453288	0.9739476561588196	0.9948863120129919	1.119940776793493	1.2029870273118168	1.2439993706640808	1.2147135086608458	1.5603202465101844	1.5174417019670732	1.3650270475103998	1.3010738014136205	1.3542195153968257	1.3544202130321317	1.3785295708193188	1.3010266118079683	1.4292980256184646	1.2616648817399334	1.3896111824570916	1.4369365844109967	1.1209793835013147	1.3022093904357352	1.206073622236522	1.3090773112026355	1.3221712159250998	1.4613476182640188	1.4158783048077515	1.4171308550789679	1.4347067957054904	1.3567699719782222	1.3229018254086056	1.4666026588751986	1.3536061785090479	1.3850543964072295	1.4548731858975374	1.4429559420898088	1.3220327699726981	1.517397017526518	1.3713281717898604	1.3530626133983739	1.542745861669065	1.4363819848876884	1.4895639232783766	1.4895639232783766	1.4895639232783766	1.4895639232783766	1.4895639232783766	1.4895639232783766	1.4895639232783766	1.4895639232783766	1.4895639232783766
0.8100929926124891	0.6664015321849774	0.9963865018186869	0.9537277822113915	0.8725804385524929	0.979651170064888	0.940993703789542	1.008499439443365	0.8950818795997116	1.163452402588185	0.9379799741902932	1.0027279587072886	1.1084585531953992	1.075694133976558	1.1217545600826635	1.1224217885533248	0.9573929106316864	0.9897736006750171	1.0295694339121166	1.0440424268303983	0.8995528566855487	1.1233700702061227	0.9483626230690331	0.8951164682842551	1.0288861595538672	1.1391484062174124	1.2763939380251934	1.07214961156815	1.1655755559426622	1.069346665489216	1.0884506494062687	1.066831037882699	0.9241996055376045	0.8322094286909407	1.1456466846252116	1.2576824374240472	1.0826216700418678	1.0093290671197879	1.116585854285695	1.0783426928469328	1.178592755046005	1.0196387793793684	1.0788043064638142	1.0455777945602946	0.96008446548897	1.1382659567788278	1.0491752111338988	1.0491752111338988	1.0491752111338988	1.0491752111338988
0.9053639756639433	0.8625454625903983	0.9938073624425771	1.0015203962026413	1.2328853211230966	1.1655289999523686	1.3751671081123025	1.059179775297218	1.1101873638300435	1.1523307683316988	1.1695016479250029	1.1888032965588184	1.1094660176113522	1.1641141859647735	0.9914615189012276	0.9931222155410191	1.2060805676587296	1.058678066024774	1.1709494561098128	1.058207033870531	1.5271884739186634	1.3140144552292115	1.43955653137718	1.022840748324812	1.1394106406480708	1.2215115874948186	1.2449593560980095	1.0029847770493856	1.0789012623074408	1.0711083879889622	1.1394562341219623	1.3179414961359368	1.2626669465252485	1.35867901660554	1.2665444946416846	1.438428550369023	1.4450495047881506	1.4091605663726445	1.3913743875979707	1.0771769154056794	1.0689380823437553	1.1906008279229037	1.324617548623584	1.2576091882732439	1.2576091882732439	1.2576091882732439	1.2576091882732439	1.2576091882732439	1.2576091882732439	1.2576091882732439
1.2381919225641604	1.1600009325479128	1.1063351623403386	1.1299087126993022	1.0441775822306587	0.8436060495730867	0.8911688900803846	0.9646201696243043	0.8860549308743053	0.9762967641894317	0.9591605937938074	1.0829743874421098	1.0210674906179587	1.0210674906179587	1.0210674906179587	1.0210674906179587	1.0210674906179587	1.0210674906179587	1.0210674906179587	1.0210674906179587	1.0210674906179587	1.0210674906179587	1.0210674906179587	1.0210674906179587	1.0210674906179587	1.0210674906179587	1.0210674906179587	1.0210674906179587	1.0210674906179587	1.0210674906179587	1.0210674906179587	1.0210674906179587	1.0210674906179587	1.0210674906179587	1.0210674906179587	1.0210674906179587	1.0210674906179587	1.0210674906179587	1.0210674906179587	1.0210674906179587	1.0210674906179587	1.0210674906179587	1.0210674906179587	1.0210674906179587	1.0210674906179587	1.0210674906179587	1.0210674906179587	1.0210674906179587	1.0210674906179587	1.0210674906179587
0.9242473318613121	1.0796777256622343	1.0921534716646	1.2342138775173244	1.0247740833995993	1.1180192048708295	0.8107242573476909	0.9049334772680274	0.9764166018849545	0.8295161374221312	0.9042861801186669	1.0243894316805726	0.9963474368797952	1.1003012895866322	0.7779045706631772	0.9043955299060207	0.8868283459212214	0.8302502918531814	1.0031442473734788	0.760454972275374	0.8698064923208891	0.9177501985898222	1.0500645450726136	1.0571756457493637	1.150405430089516	0.8439232746639374	0.8287925659236812	0.8323495280225979	1.0733752486283652	0.7414916657994479	0.9416751503792334	0.9057693262813242	0.9554032739306035	0.9141773945718178	0.880290590760332	1.1888865558679171	1.2332531013291759	1.0723758621973258	0.9239723224347904	1.0969188861461467	1.0119834065413962	1.0544511463437714	1.0544511463437714	1.0544511463437714	1.0544511463437714	1.0544511463437714	1.0544511463437714	1.0544511463437714	1.0544511463437714	1.0544511463437714
1.0893855278784321	1.1744796291568382	1.092302250572188	1.1612872817381554	1.1528528672492067	1.1454090802220187	1.0730543232714111	1.0654993354822002	1.0650510851187902	1.039102340265721	1.2222507926534594	1.1557290435237535	1.0740274865241786	1.1535910035926187	1.2178496798907668	1.1070493555127359	1.168064601574711	1.1653685799849351	1.2504319518452793	1.2530972394339464	1.2404134224058811	1.2014523540034279	1.2769408257712729	1.2967910198053323	1.2533152465158848	1.216273171318986	1.2413755648123828	1.2854040246325187	1.3168542851940868	1.2548363098129813	1.1741412457486906	1.318195844375647	1.4512100676506012	1.3570529463660097	1.2768925688201158	1.3404616433817411	1.1714348110109378	1.197330533611383	1.2431845414196239	1.2918973878397384	1.2195293469840658	1.2041236124834636	1.1800003865078341	1.190185041097925	1.1949758670440067	1.1925804540709657	1.1925804540709657	1.1925804540709657	1.1925804540709657	1.1925804540709657
0.6881218647425285	0.19300902406477807	0.26929291710597075	0.5544670924204659	0.08607366611168474	0.15116358257278475	0.28153491071840475	0.14349489792982917	0.14349489792982917	0.24432553225490317	0.4289074938736013	0.0	1.0107970193868936	1.418296522472111	0.20249332966385994	0.07287755367636266	0.9559945702053596	0.9064669255775933	0.4289074938736013	0.615735521484554	0.8992859309329942	0.5790534230086493	0.5685247071260138	0.5736612919264088	0.9853262758859308	0.035605421153847835	0.4449233622099688	0.6637321157040367	0.33356401145430886	0.699158137373174	0.49526982895049715	0.694004429796952	0.7338190684316037	0.6728384540577413	0.8228087159375871	0.9311893338427015	0.35371311074993844	0.32038424315680586	0.45913712808302776	0.301746764347023	0.16173497902384726	0.6012235301310994	0.5441473554996304	0.14863148327817494	0.1309517292181419	0.1397916062481584	0.1397916062481584	0.1397916062481584	0.1397916062481584	0.1397916062481584
1.052665354447653	1.1016861321810403	0.8250249029284366	1.0854584818793998	0.8334545541690885	0.7973601235371756	0.9273813362198957	1.124882227641714	1.3630924710674854	1.3928280940361795	0.800410625597787	0.7762975484828297	0.979342270318353	1.0700922646119195	0.9173188148669249	1.127994486807131	1.1632759640247272	1.1210036254108695	1.174686644658007	0.9481192668984255	1.0944956893461175	1.085716867145468	0.9365596582952233	1.0578767377828033	1.2328447389077812	1.0657689106106074	1.325651003442838	1.0308827484125307	1.1183785829991189	0.8532605382535075	1.1767583527873966	1.0840348052917215	1.3320830432433097	1.2968047430767597	0.946756493070183	1.1774778480272363	1.0596452967897598	0.9589603800446025	0.9746862060375708	1.250556019755241	1.1044722855261313	1.3561819199098457	1.147070861977511	1.2516263909436784	1.2516263909436784	1.2516263909436784	1.2516263909436784	1.2516263909436784	1.2516263909436784	1.2516263909436784
0.8181702195876673	0.977075036064871	0.7772705578477523	0.9678612657138814	1.0706496257707054	1.296317342767607	1.1066101884653567	1.0284151461334412	1.2234185177695807	1.4387610069433916	1.3342114745280484	1.2870313747804707	1.4733374363304599	1.2323299141310051	1.4193936079943088	1.3598099077621226	1.3931092026215484	1.382091493327498	1.2600533830197684	1.13767709797004	1.2159474040533296	1.1394439117102315	0.9316814518925424	1.3601480470050404	1.1888505568324503	1.2200281035726037	1.3044206023231246	1.375054818492712	1.1996146531943046	1.4344823574778836	1.3529569351163337	1.378933800317062	1.3916668489080204	1.4044056919777097	1.4945447674092642	1.374244868054636	1.2595585195715249	1.3298816234724073	1.4138339555834303	0.9953418135233497	1.20458788455339	1.20458788455339	1.20458788455339	1.20458788455339	1.20458788455339	1.20458788455339	1.20458788455339	1.20458788455339	1.20458788455339	1.20458788455339
0.7810200704371985	0.9189030832419012	1.0584164788078665	1.350652233518223	1.2353752803252225	1.2543178133355006	1.2000624527235657	1.2569751238208227	1.0533167536856511	1.192847064648112	1.3417652882909903	1.3279868354380706	1.330192388780727	1.3310317557072138	1.1702406851115519	1.2367802967010162	1.1457137319606314	1.0515211833723286	1.1989539605102666	1.5080868156440006	1.264863446059054	1.0292617410935914	1.1081967970271553	1.1428636051044154	0.9095635308870371	0.9222884072565629	0.9618322924948461	1.1277034783908584	0.804477870467915	1.3534065560659008	1.3579208118555182	0.994810837347005	1.0590936328542515	1.4119506711576968	1.049542330290998	0.9296973960117385	1.1049845039140536	0.9424595915909255	1.1600419616489888	1.2948168069607782	1.385094023216887	1.3399554150888324	1.3399554150888324	1.3399554150888324	1.3399554150888324	1.3399554150888324	1.3399554150888324	1.3399554150888324	1.3399554150888324	1.3399554150888324
0.539684944234134	0.7095352178038051	0.7652286682849235	0.6409029960618926	0.6910861760295332	0.671449494149503	0.7755046682952338	0.7871534784531371	0.8300022224253252	0.9468585177492403	0.7021257142716357	0.7960020523374463	0.6329655546616916	0.6253753145311785	0.6769029907477477	0.8547416959520503	1.0066995026726773	1.0540152961803315	1.1359173633237931	1.0130912784054555	1.248837014040846	1.0307937272849834	1.2153889351901948	1.0778182217412535	1.1358786502186613	1.0857652046580466	1.2311843214186358	1.1604990406204831	1.1584647190963193	1.0485931672170672	1.1306507746540357	1.3452145813889567	1.2480682494334732	1.2314535659422872	1.1188170425455384	1.1933360191629998	1.3016935926450564	1.2447267713043904	1.383948705196994	1.3997621343293563	1.3285588282611296	1.1375295934207668	1.10370309650204	1.2232995836429033	1.1802232784925666	1.1462872283364458	1.187444649876059	1.2199884093578008	1.1821557671740992	1.3933998143370705
0.3142455866747523	0.5932897810544102	0.21787202946873946	0.6845583795933304	0.002676752352834805	0.6802643126054622	0.8248260751664683	0.5600141624613625	0.6894688452411232	0.5074820663586554	0.4278867361418403	1.0099779356548109	1.314150634563298	1.2558690067079952	1.2445606451120146	0.7276046061258526	1.3454193457321266	1.045448415208978	1.169335351483067	0.6905144140419676	1.1261353860508416	1.105141976066698	1.5803527897162004	1.7059548302764858	1.2915035920924325	0.8273208152465734	1.251143854332319	1.4089363050259398	1.0560054227536908	1.0828157822038615	1.6296491354854148	1.651115068588514	0.9656313393673761	1.4507567682025133	0.727643458459691	1.3573763682962965	0.7313973202748342	0.8341993301725144	1.177102530503293	1.2958972216948976	1.3162767343715416	0.9538982409690189	1.8548641604965483	0.6159279896291813	1.40672708506041	1.802364254979155	1.2751625721901632	0.8335299170927813	1.6324869518947076	1.6464543984000684
0.7540665825941475	0.8031738392865208	0.8365605954947375	0.8630343279904453	0.7635516018544165	0.8996761907503561	0.8160527237450664	0.8355687137617203	1.0602436456833453	1.0913206218002867	0.9104892026130796	1.1208495245659527	1.0587714208279586	1.0893230257992326	1.009473802714778	0.9599909363987494	1.0493691497596815	0.9555499069193379	0.9689162423322901	0.809582631220585	1.0000084390476827	1.074727811790499	1.1997789844526938	0.9306552394027421	0.9123262458729368	1.0190359116766199	1.2419720858948047	1.0393661432377586	1.032984988838633	1.1153922392702673	1.112429011530522	1.0305444174617162	0.886000674374039	1.186497132636331	0.9200202375935082	1.1830221946466015	0.9877700825241112	1.2219098545586349	0.8522388932816045	0.7847100171320102	0.825150260071742	1.0570326817136164	1.0826611681408156	0.9618723481174738	1.233613244902567	1.2117110489329868	1.1349945668555719	1.3554352076208973	1.1947180451362436	1.2569237883589663
0.843314022066834	0.8476944964045507	0.8403367256911173	1.0318789742365353	1.0547666793346888	0.9751936778051156	0.8885004498061232	1.0514452721335328	0.877419437464412	0.897753377640645	0.9650158847598052	1.0162921855177351	1.0491117564407137	0.9693298064830759	0.9398359288495313	1.0399319403156868	1.0063340306666682	1.019113725616026	0.916203263873954	0.8227525098606889	0.854141790688533	0.9539938024807597	0.9159283289639755	0.9754929717922839	0.9759248663497405	1.0307935875653103	0.8823088745512764	0.966712723360324	1.1177208734702666	1.0822574465552366	0.940412370944408	0.9613286334934719	0.8571324505562316	0.996770854277358	0.9470775671414676	0.8478196076145428	0.8666509444297539	0.9610880316305263	0.9512150572668563	1.014243617257075	0.9748115162669955	0.9390664289490228	0.8254591721532931	0.9658689183630378	0.9890377722448487	1.0903324439808146	1.0422394126620842	1.0270135472326805	0.8613269238232142	1.0685177087301592
0.6223766450862488	0.5880958779859258	0.6409950761565392	0.8366248446397442	0.7131717417319862	0.8873176475058402	0.9112407337901886	0.9084623594757999	0.7877233976972378	1.094536546652414	1.1297387611429182	1.158782332246776	0.9530027490729119	1.0373110388734343	0.9721409011591161	1.1167156890452405	1.1481782929144941	1.1976894846771275	0.9953961871218099	0.8597583006207761	0.9280884422606505	0.8995320027288825	0.7802768993713263	1.154126795817101	1.429167505478561	1.3747990755395403	1.1237634830705343	1.3963821555116622	1.561688219653859	1.5034157411525846	1.4765888353094747	1.3088366595275231	1.3641481419445185	1.3567199919044548	1.4985857891657821	1.3050853663325959	1.3577984562004255	1.241127633575228	1.2024872577277042	1.224189255477951	1.081452565281918	1.3505554856408517	1.2765837857484277	1.4068185032285108	1.3527877977931457	1.330064678720874	1.5421196424038484	1.679782257234341	1.7388280405105065	1.6292164377162923
0.6972459684676587	0.827716970851076	0.6327565166697708	0.7926141584247951	0.6443998484860273	0.7796350115042138	0.7727174746893377	0.7782655978214249	0.8042150549399741	0.6923783198179608	0.6860003190311293	0.7786002568183765	0.7613390196413797	0.6855509476223021	0.5799601523192606	0.7557417365945928	0.8136259816522926	0.8034759828879554	0.7073097585018793	0.7032241474018986	0.6230214600377731	0.7570601902676574	0.7262998218972301	0.6694268205761039	0.7229363157977085	0.742822894517644	0.6582349137828768	0.7847100492185198	0.7554900108859783	0.6922965773985855	0.7514189741979409	0.746788865805094	0.7872312658198307	0.7026354625644705	0.7469670387952155	0.7493017311223866	0.8164720780797381	0.8783130130980392	0.77099025196745	0.7317630893230107	0.7970254779578754	0.8324438052411446	0.9086546294764534	0.8705492173587991	0.8705492173587991	0.8705492173587991	0.8705492173587991	0.8705492173587991	0.8705492173587991	0.8705492173587991
0.7978331266226066	1.0593760679573745	1.0351748125147122	0.9107765202458388	0.72600578749736	0.7908822286103172	0.8314636220219216	0.5317908572112505	0.7104723168813556	0.7665862681633263	0.4136249190827074	0.5901055936230167	0.5901055936230167	0.5901055936230167	0.5901055936230167	0.5901055936230167	0.5901055936230167	0.5901055936230167	0.5901055936230167	0.5901055936230167	0.5901055936230167	0.5901055936230167	0.5901055936230167	0.5901055936230167	0.5901055936230167	0.5901055936230167	0.5901055936230167	0.5901055936230167	0.5901055936230167	0.5901055936230167	0.5901055936230167	0.5901055936230167	0.5901055936230167	0.5901055936230167	0.5901055936230167	0.5901055936230167	0.5901055936230167	0.5901055936230167	0.5901055936230167	0.5901055936230167	0.5901055936230167	0.5901055936230167	0.5901055936230167	0.5901055936230167	0.5901055936230167	0.5901055936230167	0.5901055936230167	0.5901055936230167	0.5901055936230167	0.5901055936230167
0.9429220496046922	1.2174307237421742	1.0318532698398437	1.0285358459920664	1.0675174310908015	1.008671826490477	1.0380946287906394	1.0380946287906394	1.0380946287906394	1.0380946287906394	1.0380946287906394	1.0380946287906394	1.0380946287906394	1.0380946287906394	1.0380946287906394	1.0380946287906394	1.0380946287906394	1.0380946287906394	1.0380946287906394	1.0380946287906394	1.0380946287906394	1.0380946287906394	1.0380946287906394	1.0380946287906394	1.0380946287906394	1.0380946287906394	1.0380946287906394	1.0380946287906394	1.0380946287906394	1.0380946287906394	1.0380946287906394	1.0380946287906394	1.0380946287906394	1.0380946287906394	1.0380946287906394	1.0380946287906394	1.0380946287906394	1.0380946287906394	1.0380946287906394	1.0380946287906394	1.0380946287906394	1.0380946287906394	1.0380946287906394	1.0380946287906394	1.0380946287906394	1.0380946287906394	1.0380946287906394	1.0380946287906394	1.0380946287906394	1.0380946287906394
0.275723119900896	1.347882479820903	1.4197245968284051	1.9501944488783667	1.9580717155701106	1.6013898892348042	2.1098259871042067	1.2869132810173964	1.4053010593840578	1.309796234216715	1.603481894286532	1.0757886513847241	0.9093148763935073	0.4740923236654981	0.8069952610420517	0.614617171748938	0.7753206606784253	0.9016303017390455	0.841758844494659	1.0600486173327643	1.4441568091962163	1.3472908184041679	1.602943881273042	1.2787173247010373	1.6510721880597514	1.9771892339838697	1.1394552758359944	0.7646451990418629	0.5872312574942893	0.6078539155273417	0.8049702446654786	0.736632884789259	0.7175477075317753	0.4572490364624398	0.7564298759417226	0.39942100050020973	0.5779254382209661	0.5779254382209661	0.5779254382209661	0.5779254382209661	0.5779254382209661	0.5779254382209661	0.5779254382209661	0.5779254382209661	0.5779254382209661	0.5779254382209661	0.5779254382209661	0.5779254382209661	0.5779254382209661	0.5779254382209661
0.7891632416689799	0.7636194148046581	0.9571141653722093	1.0772944267637665	0.9494498636585263	1.0158330135536169	1.0805672819653054	1.2861460895556411	1.3239473336131466	1.1437603066304123	1.3500212263477094	1.2485082792365327	1.1417992940404218	1.0507989764967474	1.0795397011165617	1.0983280219870972	1.1626114436794723	1.021520201970533	1.1367280114768141	1.1755260810443264	1.1420929078367321	1.1299908410587012	1.0550316669860746	0.8907530298457997	1.2138540058761906	1.0760303683643846	1.1253344003927737	1.1006823843785791	1.1006823843785791	1.1006823843785791	1.1006823843785791	1.1006823843785791	1.1006823843785791	1.1006823843785791	1.1006823843785791	1.1006823843785791	1.1006823843785791	1.1006823843785791	1.1006823843785791	1.1006823843785791	1.1006823843785791	1.1006823843785791	1.1006823843785791	1.1006823843785791	1.1006823843785791	1.1006823843785791	1.1006823843785791	1.1006823843785791	1.1006823843785791	1.1006823843785791
0.9934493793870307	0.7760382152694247	0.922130087654502	1.0754843852455254	1.0116975163568775	1.1054969352557702	1.017872459109109	1.0202191374889176	1.051781934962183	0.9720657469691341	0.8639279143870292	1.0165727231121569	0.8890031150413744	0.8054009989403451	0.835252192587196	0.8788865825046833	1.203452151629734	0.7572398227418454	0.7239170339243305	0.711642747654387	0.7177798907893587	0.7177798907893587	0.7177798907893587	0.7177798907893587	0.7177798907893587	0.7177798907893587	0.7177798907893587	0.7177798907893587	0.7177798907893587	0.7177798907893587	0.7177798907893587	0.7177798907893587	0.7177798907893587	0.7177798907893587	0.7177798907893587	0.7177798907893587	0.7177798907893587	0.7177798907893587	0.7177798907893587	0.7177798907893587	0.7177798907893587	0.7177798907893587	0.7177798907893587	0.7177798907893587	0.7177798907893587	0.7177798907893587	0.7177798907893587	0.7177798907893587	0.7177798907893587	0.7177798907893587
0.8428508945731833	0.8588637968123518	0.7599335296642759	0.7583180453928285	0.8688116596012652	0.8827512851819884	0.8467850117079303	0.7561527906653148	0.9634173013704794	1.127718248133708	0.8394721529749809	0.9945522335401421	0.8800006351868727	1.062779929599784	1.014042876964388	0.9302383664920223	0.8772940095193281	0.9776159640734745	0.8996321600130042	0.8572810222165593	1.0055540651520283	1.0436600372176514	0.9546015823873779	1.1368162747601513	0.9886634403032363	0.8835501418050205	1.0602153569299775	1.1380081994964961	0.8471224582372884	0.9782123265338489	0.9377881656010744	1.099114037808729	0.9854808766380304	0.9164605754380013	1.154092867358217	0.98149286880279	1.1421797542394503	1.06183631152112	1.06183631152112	1.06183631152112	1.06183631152112	1.06183631152112	1.06183631152112	1.06183631152112	1.06183631152112	1.06183631152112	1.06183631152112	1.06183631152112	1.06183631152112	1.06183631152112
1.0083282371671944	1.0441673081929506	0.7902016036037387	0.9327878021087127	0.9978252968308738	0.7104414472721172	1.0419603017277477	0.9679275370176387	0.9071469469902327	0.9551234525136854	0.8574008478944843	0.9700545860771999	0.7821711488584677	1.1053079562774915	0.959086672401598	0.7739698434022987	0.9141539363843488	1.0361687866641747	0.8882680268083013	0.8847189594814856	0.9496175776130977	0.8943967299088631	1.0372248382813452	0.8833049022370678	0.9082240941801866	1.1054723453188537	1.0943873485745683	1.1308024437195623	1.062233621137541	1.1237774015564752	0.8265365941277307	0.9647693605079722	0.8956529773178514	0.8956529773178514	0.8956529773178514	0.8956529773178514	0.8956529773178514	0.8956529773178514	0.8956529773178514	0.8956529773178514	0.8956529773178514	0.8956529773178514	0.8956529773178514	0.8956529773178514	0.8956529773178514	0.8956529773178514	0.8956529773178514	0.8956529773178514	0.8956529773178514	0.8956529773178514
0.49745895467230045	0.37027681187807615	0.7501624274406558	0.21909934679805115	0.6016810414282441	0.4751761135922706	0.6056631432286291	0.729026851295696	0.9725648069986051	1.003471158017877	0.6617054375629644	1.1909762928927086	0.5856247262600313	0.7700907210419942	0.5921613626011157	1.2403520626928801	0.5749471871283421	0.8234712730088587	0.9304680551493731	0.5583903957524645	0.4501693157310381	0.974804034948136	0.5909464654737738	0.9480130090378873	0.5657421197658905	1.054962810278504	0.7707351193521788	0.679879976958889	1.1285059253777299	1.157044452911103	0.9626809557782987	0.5701817829738339	0.986415848829996	1.0673124009050026	1.0268641248674992	1.0268641248674992	1.0268641248674992	1.0268641248674992	1.0268641248674992	1.0268641248674992	1.0268641248674992	1.0268641248674992	1.0268641248674992	1.0268641248674992	1.0268641248674992	1.0268641248674992	1.0268641248674992	1.0268641248674992	1.0268641248674992	1.0268641248674992
0.7936159220759217	0.7938033863472155	0.9554820885685413	1.004743221623645	1.0425672973854014	0.9793412332662127	0.8991246023613301	1.0398579471117508	1.2595521040503206	1.051024649634104	1.1790769278455047	1.1256620282151804	1.1260267490535323	1.1783663807250413	0.9702067482713828	1.2553832183811549	1.030368054291959	1.2008597971470076	1.0004771985859626	1.0927597562752396	1.1934754577174913	1.1294394126365777	1.1614574351770346	1.1614574351770346	1.1614574351770346	1.1614574351770346	1.1614574351770346	1.1614574351770346	1.1614574351770346	1.1614574351770346	1.1614574351770346	1.1614574351770346	1.1614574351770346	1.1614574351770346	1.1614574351770346	1.1614574351770346	1.1614574351770346	1.1614574351770346	1.1614574351770346	1.1614574351770346	1.1614574351770346	1.1614574351770346	1.1614574351770346	1.1614574351770346	1.1614574351770346	1.1614574351770346	1.1614574351770346	1.1614574351770346	1.1614574351770346	1.1614574351770346
0.44576692129927376	0.27786400512695675	0.287716215472555	0.29433677978076517	0.5273784860282597	0.5485226171906961	0.4726193686668371	0.4298983287989636	0.8107984963954346	0.8451559004260611	1.0636289164941097	0.7124740543594573	0.5882013306512848	0.39079435178154853	0.7047551084385062	0.9658194496745155	0.5198529613415314	0.8552716542078382	0.8374725930296808	0.7640020499821284	0.941126261365309	0.6958522340752947	0.544951751842148	0.6959514653772593	0.8384261314642357	0.7673690337031454	0.26408707964764316	0.7029639322712693	0.702756087303524	0.46792440402332514	0.8401103414549977	1.0495084459618498	0.8533473313691979	0.6624368322410012	0.9574696231483965	0.5648336643039689	1.1431732541314743	1.0205663198169894	0.8029794985657138	0.7133349401291874	0.46184318266389085	0.5875890613965391	0.5875890613965391	0.5875890613965391	0.5875890613965391	0.5875890613965391	0.5875890613965391	0.5875890613965391	0.5875890613965391	0.5875890613965391
0.8395212928035904	0.6557675247590092	0.8591740448737496	0.9038417050172075	0.9096845062906953	0.8549486009275559	0.8721913322441047	0.9952921956183324	1.0647650608193449	0.9214032349855138	1.1830882345004468	0.8544605066019073	0.7145483260785861	0.9393827115717837	0.8650482766614364	0.878473447070512	0.9140167945203189	0.8577513213290673	0.9186212410128396	1.0561427200133455	0.8479286197136462	0.8868313403763859	1.0269770459552363	0.9760178916886071	0.7765849495704338	0.8763014206295203	0.8763014206295203	0.8763014206295203	0.8763014206295203	0.8763014206295203	0.8763014206295203	0.8763014206295203	0.8763014206295203	0.8763014206295203	0.8763014206295203	0.8763014206295203	0.8763014206295203	0.8763014206295203	0.8763014206295203	0.8763014206295203	0.8763014206295203	0.8763014206295203	0.8763014206295203	0.8763014206295203	0.8763014206295203	0.8763014206295203	0.8763014206295203	0.8763014206295203	0.8763014206295203	0.8763014206295203
0.7530517295462089	0.7779474074837932	0.8924411828927419	0.8520488934186385	0.6519408545779322	1.1260870471444966	0.6932631976489458	0.6519062386510542	1.0146640564302132	0.7966338254818857	0.7531803135118847	1.1189611770922656	1.0535855588221275	1.2620397657529763	0.9290050027145255	0.9072135776351457	1.131008728068777	0.8860549252044989	1.3760106524775548	1.3129233323360063	1.31953654079244	1.1940086457601198	0.8273364529810031	1.384503376524899	1.2080677118826677	1.2655973881478273	1.1106859994845502	1.3373621288920639	1.2053260846188232	1.4332363884706516	1.3192812365447375	1.3192812365447375	1.3192812365447375	1.3192812365447375	1.3192812365447375	1.3192812365447375	1.3192812365447375	1.3192812365447375	1.3192812365447375	1.3192812365447375	1.3192812365447375	1.3192812365447375	1.3192812365447375	1.3192812365447375	1.3192812365447375	1.3192812365447375	1.3192812365447375	1.3192812365447375	1.3192812365447375	1.3192812365447375
0.8698424241541612	0.9374706668856331	1.168086785800252	1.2414131807464595	1.1839422123451129	1.3383454991607888	1.0326398932352203	1.2585746108855085	1.192589891959053	1.1827980810300553	1.0918930186083582	1.3371001116350396	1.1010854506597312	1.1444203826175217	1.1070828255874121	1.2655735203715401	1.3960389133519144	1.0770354031751626	1.2365371582635383	1.2365371582635383	1.2365371582635383	1.2365371582635383	1.2365371582635383	1.2365371582635383	1.2365371582635383	1.2365371582635383	1.2365371582635383	1.2365371582635383	1.2365371582635383	1.2365371582635383	1.2365371582635383	1.2365371582635383	1.2365371582635383	1.2365371582635383	1.2365371582635383	1.2365371582635383	1.2365371582635383	1.2365371582635383	1.2365371582635383	1.2365371582635383	1.2365371582635383	1.2365371582635383	1.2365371582635383	1.2365371582635383	1.2365371582635383	1.2365371582635383	1.2365371582635383	1.2365371582635383	1.2365371582635383	1.2365371582635383
0.8507210740651407	0.623857206064697	0.9668660609427141	0.9716471018237915	0.9563700218222954	1.0123775430872433	0.8107739980105065	1.1102618255294356	1.215891601739983	1.0622054645097883	0.8917805075700141	0.9802658051786292	1.0776728258289254	0.9602312573380309	1.036732556348853	1.2566231077184495	1.0765381012795827	0.9440280967038573	0.9128384116006296	1.0573748327797192	0.7366734550974302	0.8798515505496171	1.0704758936664156	1.019327781863612	1.0511729751328218	1.0718895824304342	0.8188225238244938	1.0483843845767042	0.9129447227222217	0.980664553649463	0.980664553649463	0.980664553649463	0.980664553649463	0.980664553649463	0.980664553649463	0.980664553649463	0.980664553649463	0.980664553649463	0.980664553649463	0.980664553649463	0.980664553649463	0.980664553649463	0.980664553649463	0.980664553649463	0.980664553649463	0.980664553649463	0.980664553649463	0.980664553649463	0.980664553649463	0.980664553649463
0.7260603947980967	0.9416857921375887	0.8676923895848071	1.1765086512823486	1.1221380024322005	1.1226103789950803	1.905591344572283	1.6459291710461603	1.3686328765751417	1.6867899289443362	1.6792672045989172	1.2639257973202327	1.7608988582568452	1.4216288886681872	1.2742821102831727	1.4428379754124139	1.3672366506639175	1.2107971111298148	1.5761947420580251	1.0668902396281597	1.1401574424235075	1.1423442647121633	1.1412508535678352	1.1412508535678352	1.1412508535678352	1.1412508535678352	1.1412508535678352	1.1412508535678352	1.1412508535678352	1.1412508535678352	1.1412508535678352	1.1412508535678352	1.1412508535678352	1.1412508535678352	1.1412508535678352	1.1412508535678352	1.1412508535678352	1.1412508535678352	1.1412508535678352	1.1412508535678352	1.1412508535678352	1.1412508535678352	1.1412508535678352	1.1412508535678352	1.1412508535678352	1.1412508535678352	1.1412508535678352	1.1412508535678352	1.1412508535678352	1.1412508535678352
0.9727774939102926	0.8922652119156814	1.1345594505515255	1.0914345398306426	0.9418606032147083	0.8491803240043706	1.0386287330418915	0.8903146567785226	0.9746590473348329	0.9327075675863034	1.030709525531898	0.8732159320144754	0.9750503085408959	1.1007987704073365	0.8799608026806588	0.9689387319406719	0.7397550631917301	0.8963314194253964	0.9642395835961205	0.8196085655745099	0.7880457801315828	0.8512821866847748	0.669527130672973	0.8172790423897163	0.7168576183837558	0.7668253465233057	0.7418414824535308	0.7418414824535308	0.7418414824535308	0.7418414824535308	0.7418414824535308	0.7418414824535308	0.7418414824535308	0.7418414824535308	0.7418414824535308	0.7418414824535308	0.7418414824535308	0.7418414824535308	0.7418414824535308	0.7418414824535308	0.7418414824535308	0.7418414824535308	0.7418414824535308	0.7418414824535308	0.7418414824535308	0.7418414824535308	0.7418414824535308	0.7418414824535308	0.7418414824535308	0.7418414824535308
0.9357750052093882	1.0345160924843537	0.8069155607513241	1.0390967711395038	0.9415526454140172	1.3733026382134421	0.9620030113896432	1.1995386624945708	1.1132301763132884	1.5806896437960054	1.1821262106749473	1.3380981366543356	1.5409673510028186	1.440252803479183	1.2432308017375262	1.362795586923986	1.5934816156891014	1.2139055038117603	1.565971609304904	1.5209817424028833	1.2112336361153284	1.5219678698071557	1.4760582988752835	1.5083431736531048	1.492200736264194	1.492200736264194	1.492200736264194	1.492200736264194	1.492200736264194	1.492200736264194	1.492200736264194	1.492200736264194	1.492200736264194	1.492200736264194	1.492200736264194	1.492200736264194	1.492200736264194	1.492200736264194	1.492200736264194	1.492200736264194	1.492200736264194	1.492200736264194	1.492200736264194	1.492200736264194	1.492200736264194	1.492200736264194	1.492200736264194	1.492200736264194	1.492200736264194	1.492200736264194
0.8946629076067921	0.9192973259338095	0.8630672552649753	0.8806411528687413	0.9676576827550404	1.129574617417347	0.9087734732514973	1.2166556917886513	1.1405215079579878	1.0886834444447857	0.9606538302582479	1.0639116543559766	0.933125406795776	0.9047467811374327	1.0702131369058243	1.1056418482076131	0.9186968696864883	0.9376328648388638	1.074499288281379	0.8837558664711563	1.1668713259858674	1.0332181708719221	1.1906430172484581	1.1387394527625223	1.16469123500549	1.16469123500549	1.16469123500549	1.16469123500549	1.16469123500549	1.16469123500549	1.16469123500549	1.16469123500549	1.16469123500549	1.16469123500549	1.16469123500549	1.16469123500549	1.16469123500549	1.16469123500549	1.16469123500549	1.16469123500549	1.16469123500549	1.16469123500549	1.16469123500549	1.16469123500549	1.16469123500549	1.16469123500549	1.16469123500549	1.16469123500549	1.16469123500549	1.16469123500549
0.39712736465064413	0.46609797725943697	0.40041792156180334	0.5200354859926677	1.0330056884213643	0.9662806311274276	1.1083531620827152	1.1924178787515434	1.0768332404113454	1.107817606623808	1.0860866010766064	0.9450007988933116	1.1497974047633157	1.0235864863510087	1.1274665917055426	0.9770554047680775	1.068616784694901	1.1818524070205503	1.3637857129344655	1.0512608161652428	1.202875908586958	1.1024902467818374	0.9689604403796526	1.035725343580745	1.035725343580745	1.035725343580745	1.035725343580745	1.035725343580745	1.035725343580745	1.035725343580745	1.035725343580745	1.035725343580745	1.035725343580745	1.035725343580745	1.035725343580745	1.035725343580745	1.035725343580745	1.035725343580745	1.035725343580745	1.035725343580745	1.035725343580745	1.035725343580745	1.035725343580745	1.035725343580745	1.035725343580745	1.035725343580745	1.035725343580745	1.035725343580745	1.035725343580745	1.035725343580745
0.9281704205790416	0.8261006010355627	0.8767204392767609	1.281207482718028	1.2248276681558328	1.1567157932088308	1.3469104717116795	1.2251937298231	1.284709887109478	1.0723601552190682	1.292501219681989	0.9498851928596364	1.0032760407391752	1.0821301421278227	0.9993862372120855	1.0665528210921285	1.2063533009484864	1.2560371081866801	0.9656146615656966	1.0141258603584786	1.068000465363449	1.07387732194735	1.0208340211703761	1.0602823244610515	1.0405581728157138	1.0405581728157138	1.0405581728157138	1.0405581728157138	1.0405581728157138	1.0405581728157138	1.0405581728157138	1.0405581728157138	1.0405581728157138	1.0405581728157138	1.0405581728157138	1.0405581728157138	1.0405581728157138	1.0405581728157138	1.0405581728157138	1.0405581728157138	1.0405581728157138	1.0405581728157138	1.0405581728157138	1.0405581728157138	1.0405581728157138	1.0405581728157138	1.0405581728157138	1.0405581728157138	1.0405581728157138	1.0405581728157138
0.6545946957451884	0.5416790604291075	0.6481751850575315	0.781435893172502	0.6084146101894704	0.5336539832127587	0.6058261645625423	0.532475044697319	0.5932246370651679	0.5943442591104348	0.5917108114447968	0.5132178949268806	0.5312499827859954	0.6227778296627304	0.6696172553905155	0.5891586463355449	0.6345197393487453	0.6370319323144666	0.5189874083913042	0.5570034826043487	0.5803841688781328	0.7002194069100647	0.5988644437354794	0.5482001868698012	0.6559408214045178	0.6570078943882229	0.6580556145538051	0.750947487439299	0.6703354562711242	0.5865832824782696	0.6284593693746969	0.6284593693746969	0.6284593693746969	0.6284593693746969	0.6284593693746969	0.6284593693746969	0.6284593693746969	0.6284593693746969	0.6284593693746969	0.6284593693746969	0.6284593693746969	0.6284593693746969	0.6284593693746969	0.6284593693746969	0.6284593693746969	0.6284593693746969	0.6284593693746969	0.6284593693746969	0.6284593693746969	0.6284593693746969
0.7563265471839626	0.7457825465628412	0.6564576336800239	0.7860763929642476	0.7451666831066655	0.8405112557107668	0.7864432588271796	0.7063515866824445	0.9260915444965733	0.7782681563609724	0.698068269340982	0.912402224476947	0.8635823668079092	0.7635860080160229	0.7633875582315771	0.795223021697641	0.7385926311626284	0.7108062505749914	0.7951665491600305	0.850946045653929	0.6182639792304737	0.8784790248063535	0.6663216879303323	0.7733326300401503	0.7930190411728524	0.8588889312663586	0.836310211851092	0.8920384094306835	0.83399579742564	0.7087925824153996	0.8095992625600987	0.759195922487749	0.759195922487749	0.759195922487749	0.759195922487749	0.759195922487749	0.759195922487749	0.759195922487749	0.759195922487749	0.759195922487749	0.759195922487749	0.759195922487749	0.759195922487749	0.759195922487749	0.759195922487749	0.759195922487749	0.759195922487749	0.759195922487749	0.759195922487749	0.759195922487749
0.5709580989661228	0.667644354251902	0.5855674325801268	0.486244705115724	0.790816107755651	0.4998334082634239	0.7101480819228467	0.6033066501630435	0.7011658952582714	0.6975606178244846	0.5740740873037458	0.7229529075833582	0.7712688136091876	0.8401806817745641	0.8204317994591686	0.820074423234406	0.898574095980902	0.7414455496256541	0.7613587415943512	0.8385915556909532	0.7932439923774287	0.8895117590833741	0.7966725272716275	0.7942346229036535	0.8343089336353265	0.8968265083649313	0.7502211578465952	0.7155730044378058	0.804099527853821	0.8710776918215509	0.837588609837686	0.837588609837686	0.837588609837686	0.837588609837686	0.837588609837686	0.837588609837686	0.837588609837686	0.837588609837686	0.837588609837686	0.837588609837686	0.837588609837686	0.837588609837686	0.837588609837686	0.837588609837686	0.837588609837686	0.837588609837686	0.837588609837686	0.837588609837686	0.837588609837686	0.837588609837686
0.4893140981138246	0.6171809908397006	0.5650084756844921	0.6582325929768279	0.7006595239675115	0.5971592676462892	0.7009477994085999	0.8306186413933411	0.5453741737134935	0.6396631999056397	0.5588868999599251	0.7833145490254784	0.63447943853383	0.7083698821708444	0.7452099921653955	0.741674497411697	0.8098736772217736	0.7796126040144779	0.8278704449270969	0.7968745709060365	0.8123725079165668	0.8123725079165668	0.8123725079165668	0.8123725079165668	0.8123725079165668	0.8123725079165668	0.8123725079165668	0.8123725079165668	0.8123725079165668	0.8123725079165668	0.8123725079165668	0.8123725079165668	0.8123725079165668	0.8123725079165668	0.8123725079165668	0.8123725079165668	0.8123725079165668	0.8123725079165668	0.8123725079165668	0.8123725079165668	0.8123725079165668	0.8123725079165668	0.8123725079165668	0.8123725079165668	0.8123725079165668	0.8123725079165668	0.8123725079165668	0.8123725079165668	0.8123725079165668	0.8123725079165668
0.8591718170256436	0.7099971627917498	0.6563587188939976	0.6223257275135992	0.732634187853605	0.6831592686667193	0.7884261630704242	0.7149564333862655	0.7490558446167886	0.9209448627737599	0.6517146848022929	0.8737647319409795	0.9460070515484789	1.0535742959060062	1.0218784871080016	1.0979323309027091	1.1897902441358976	1.0914910337155925	1.114911820000317	1.2398852473574418	1.033859337876209	1.1621888718315556	1.0650058226442258	1.0453031926014384	1.0512513637649454	1.1085698261714139	1.2195298407710158	1.1640498334712148	1.1640498334712148	1.1640498334712148	1.1640498334712148	1.1640498334712148	1.1640498334712148	1.1640498334712148	1.1640498334712148	1.1640498334712148	1.1640498334712148	1.1640498334712148	1.1640498334712148	1.1640498334712148	1.1640498334712148	1.1640498334712148	1.1640498334712148	1.1640498334712148	1.1640498334712148	1.1640498334712148	1.1640498334712148	1.1640498334712148	1.1640498334712148	1.1640498334712148
0.416521759209961	0.41772310449616745	0.33898093541055296	0.331592610425642	0.40971083828115895	0.3356804006682504	0.4977350389901406	0.5697286149605002	0.5053316504459651	0.49950812086626856	0.4754814372245816	0.3853033903285758	0.3892647262293627	0.540057965398885	0.36918075534506756	0.4252520776879618	0.6317940214243692	0.47856289396457363	0.3438003615933599	0.47500676700114236	0.47944334439985364	0.5592341098221086	0.6231595869860249	0.4955159872619108	0.5280724665732971	0.5272089479136397	0.5109541854207069	0.5969160233481715	0.6112289518077959	0.6170723216940049	0.5377943103337173	0.5601230183662783	0.5489586643499977	0.5489586643499977	0.5489586643499977	0.5489586643499977	0.5489586643499977	0.5489586643499977	0.5489586643499977	0.5489586643499977	0.5489586643499977	0.5489586643499977	0.5489586643499977	0.5489586643499977	0.5489586643499977	0.5489586643499977	0.5489586643499977	0.5489586643499977	0.5489586643499977	0.5489586643499977
0.43562409039287286	0.7863167045468977	0.47016503597762394	0.00024309662496132663	0.459949694200422	0.2849215441615994	0.25348151422754667	0.8195845019190644	0.5286486702643997	0.6043001167930807	0.3263008066348878	0.939210944468539	0.613846965423892	0.6119640041978753	0.2031395197237444	0.40755176196080983	0.40755176196080983	0.40755176196080983	0.40755176196080983	0.40755176196080983	0.40755176196080983	0.40755176196080983	0.40755176196080983	0.40755176196080983	0.40755176196080983	0.40755176196080983	0.40755176196080983	0.40755176196080983	0.40755176196080983	0.40755176196080983	0.40755176196080983	0.40755176196080983	0.40755176196080983	0.40755176196080983	0.40755176196080983	0.40755176196080983	0.40755176196080983	0.40755176196080983	0.40755176196080983	0.40755176196080983	0.40755176196080983	0.40755176196080983	0.40755176196080983	0.40755176196080983	0.40755176196080983	0.40755176196080983	0.40755176196080983	0.40755176196080983	0.40755176196080983	0.40755176196080983
0.6860163975722421	0.7602629367297378	0.6929510250019979	0.6072724078185239	0.7483136325530851	0.6528874401100657	0.6533865796235865	0.7535040315098623	0.7355995662544427	0.7458179903473094	0.7165814369511209	0.7934228186550752	0.7654355626949657	0.9302218856227435	0.8093041774180575	0.8436849128418896	0.9940852010523045	0.7173464046042577	0.878023726262653	0.8220867788424124	0.7192472941874898	0.6474776702680993	0.7009010193629083	0.7439727479069965	0.7224368836349523	0.7224368836349523	0.7224368836349523	0.7224368836349523	0.7224368836349523	0.7224368836349523	0.7224368836349523	0.7224368836349523	0.7224368836349523	0.7224368836349523	0.7224368836349523	0.7224368836349523	0.7224368836349523	0.7224368836349523	0.7224368836349523	0.7224368836349523	0.7224368836349523	0.7224368836349523	0.7224368836349523	0.7224368836349523	0.7224368836349523	0.7224368836349523	0.7224368836349523	0.7224368836349523	0.7224368836349523	0.7224368836349523
0.3751059846466704	0.7483243904481853	0.9471681492200789	0.7531100424076184	0.8369892200551697	0.9774690000501528	0.8111233596322108	0.7574168002663237	1.0208072972758255	0.7765941951474149	0.6418890522737355	0.9955294368332366	0.8750596601474089	0.701728489314665	1.0708898430806562	1.0174343331206261	0.9644882202746103	1.1791691497019674	0.9985534912088775	0.9331529761418645	1.1520519940419964	1.0236943408001447	0.9160329303467927	0.7962694322167934	0.8561511812817931	0.8561511812817931	0.8561511812817931	0.8561511812817931	0.8561511812817931	0.8561511812817931	0.8561511812817931	0.8561511812817931	0.8561511812817931	0.8561511812817931	0.8561511812817931	0.8561511812817931	0.8561511812817931	0.8561511812817931	0.8561511812817931	0.8561511812817931	0.8561511812817931	0.8561511812817931	0.8561511812817931	0.8561511812817931	0.8561511812817931	0.8561511812817931	0.8561511812817931	0.8561511812817931	0.8561511812817931	0.8561511812817931
0.8779427544351116	0.9492733127053669	0.8619903084418437	0.7781390208976526	0.7291469800482687	0.7569852062221102	0.7985551131530098	0.8146924729054746	0.7620251752906989	0.6584282174314583	1.013225774173962	0.5844923984782585	0.9145542065721902	0.9904031310771209	0.9651290475999116	0.7763701574041751	0.862808299720613	0.7184243744529143	0.5840167715282414	0.8117360320291137	0.7853594231331529	0.8187050046304214	0.736330732371516	0.850847149997337	0.822280307462042	0.9189674929296835	0.8698678451883377	0.8914128898874649	0.8369847308854431	0.8293314545525295	0.8331580927189863	0.8331580927189863	0.8331580927189863	0.8331580927189863	0.8331580927189863	0.8331580927189863	0.8331580927189863	0.8331580927189863	0.8331580927189863	0.8331580927189863	0.8331580927189863	0.8331580927189863	0.8331580927189863	0.8331580927189863	0.8331580927189863	0.8331580927189863	0.8331580927189863	0.8331580927189863	0.8331580927189863	0.8331580927189863
0.5583088108645877	0.47511205443532417	0.5860345657835281	0.4872251737211838	0.558380500792649	0.6164468277078116	0.6846320748875425	0.659545423836856	0.7092915825608189	0.662067643880589	0.7521757397096085	0.7289372059612962	0.6540218659239958	0.691479535942646	0.691479535942646	0.691479535942646	0.691479535942646	0.691479535942646	0.691479535942646	0.691479535942646	0.691479535942646	0.691479535942646	0.691479535942646	0.691479535942646	0.691479535942646	0.691479535942646	0.691479535942646	0.691479535942646	0.691479535942646	0.691479535942646	0.691479535942646	0.691479535942646	0.691479535942646	0.691479535942646	0.691479535942646	0.691479535942646	0.691479535942646	0.691479535942646	0.691479535942646	0.691479535942646	0.691479535942646	0.691479535942646	0.691479535942646	0.691479535942646	0.691479535942646	0.691479535942646	0.691479535942646	0.691479535942646	0.691479535942646	0.691479535942646
1.0108079814704913	0.6638149608563966	0.7710892932180942	0.8459764940734296	1.3305332097774272	0.971001242149343	1.0649689416778851	0.9340286154422565	0.9596542164628469	1.0971475779072772	0.8506537125468853	0.9536945362304733	0.8735175893116566	0.8128720425809468	0.7957470669322678	0.8109846074065667	0.8857238633561294	0.8631063042403642	0.942938334322152	0.8357511645271968	0.9590478923259285	0.8546999688808556	1.12050964381205	0.6860155996367652	0.7903949975584192	0.7382052985975922	0.7382052985975922	0.7382052985975922	0.7382052985975922	0.7382052985975922	0.7382052985975922	0.7382052985975922	0.7382052985975922	0.7382052985975922	0.7382052985975922	0.7382052985975922	0.7382052985975922	0.7382052985975922	0.7382052985975922	0.7382052985975922	0.7382052985975922	0.7382052985975922	0.7382052985975922	0.7382052985975922	0.7382052985975922	0.7382052985975922	0.7382052985975922	0.7382052985975922	0.7382052985975922	0.7382052985975922
0.3607659415972895	0.5393896407102722	0.539722459609476	0.620480814876081	0.562277185751852	0.5562973127574636	0.5159419391852014	0.607514416396858	0.670211538049574	0.47746825520798714	0.46168266859670415	0.687478799795732	0.8492673742933828	0.6613873506590358	0.6846884150074107	0.872364465534211	0.8453708112559644	0.6281198145356949	0.6509619361368787	0.6405858948674853	0.6888681171086319	0.6332457690685058	0.6961313751782089	0.8520361456680093	0.7436417746571127	0.759480785495187	0.7515612800761499	0.7515612800761499	0.7515612800761499	0.7515612800761499	0.7515612800761499	0.7515612800761499	0.7515612800761499	0.7515612800761499	0.7515612800761499	0.7515612800761499	0.7515612800761499	0.7515612800761499	0.7515612800761499	0.7515612800761499	0.7515612800761499	0.7515612800761499	0.7515612800761499	0.7515612800761499	0.7515612800761499	0.7515612800761499	0.7515612800761499	0.7515612800761499	0.7515612800761499	0.7515612800761499
0.7692020324522333	0.45474637916509847	0.28774309900997647	0.49123967234714916	0.5532674727203096	0.39986593756897054	0.5517460563624672	0.6877955657183538	0.5117328467846701	0.2237021510662315	0.526146101219886	0.4729578295122728	0.4110635450089823	0.404578094144937	0.28620921050488085	0.34650957580740493	0.31503063555563726	0.43668592859000027	0.18563695119949622	0.2735126483900718	0.4096328526658016	0.45084481612639876	0.506240650498553	0.5233566653691222	0.2123320784671938	0.5033225509795958	0.3578273147233948	0.3578273147233948	0.3578273147233948	0.3578273147233948	0.3578273147233948	0.3578273147233948	0.3578273147233948	0.3578273147233948	0.3578273147233948	0.3578273147233948	0.3578273147233948	0.3578273147233948	0.3578273147233948	0.3578273147233948	0.3578273147233948	0.3578273147233948	0.3578273147233948	0.3578273147233948	0.3578273147233948	0.3578273147233948	0.3578273147233948	0.3578273147233948	0.3578273147233948	0.3578273147233948
0.7083927586275508	0.6071086672504419	0.751790696735159	0.6967832226625834	0.8225464651357295	0.8246439855084629	0.7556951598853969	0.717984971418611	0.6485885825780093	0.7409029824577639	0.6883436702017042	0.7743720560587294	0.786332328560724	0.7186528751728101	0.7869711951999439	0.7769686012237151	0.813458925559295	0.7572975088789939	0.8355481707084061	0.8309582705967813	0.7781731506786459	0.7864404709468399	0.8367614898061452	0.9286932921544208	0.7667480887764618	0.8136014528465795	0.7901747708115205	0.7901747708115205	0.7901747708115205	0.7901747708115205	0.7901747708115205	0.7901747708115205	0.7901747708115205	0.7901747708115205	0.7901747708115205	0.7901747708115205	0.7901747708115205	0.7901747708115205	0.7901747708115205	0.7901747708115205	0.7901747708115205	0.7901747708115205	0.7901747708115205	0.7901747708115205	0.7901747708115205	0.7901747708115205	0.7901747708115205	0.7901747708115205	0.7901747708115205	0.7901747708115205
0.4702704714370768	0.5007070223081497	0.7424563492682036	0.4221110780275976	0.3791343136911964	0.6798376604669557	0.48596588822509723	0.6490108009089427	0.43895772788142434	0.62517562628844	0.5719302242709648	0.5530849953276732	0.5035782285786093	0.6322528961698974	0.4775122151041065	0.5201866338218959	0.5721376812376883	0.6008847231334097	0.5632885372808215	0.45801877964852056	0.6086247864489436	0.5946465027543002	0.707160528325212	0.6860197872931553	0.6242554758987028	0.655137631595929	0.655137631595929	0.655137631595929	0.655137631595929	0.655137631595929	0.655137631595929	0.655137631595929	0.655137631595929	0.655137631595929	0.655137631595929	0.655137631595929	0.655137631595929	0.655137631595929	0.655137631595929	0.655137631595929	0.655137631595929	0.655137631595929	0.655137631595929	0.655137631595929	0.655137631595929	0.655137631595929	0.655137631595929	0.655137631595929	0.655137631595929	0.655137631595929
1.1262422885455388	1.0252836400779688	0.8723055173007795	0.8037603367334395	1.0478870123020507	0.8900245792862134	1.171861058529486	0.8867069638560569	0.8800383466995475	0.8339853440822307	0.8508524374810071	1.0070532391817764	0.7493660082301886	0.9503630940739065	0.8560593438997343	0.8849586149144447	0.9561942061547207	0.9504492321008967	0.979712025200241	0.9948886587306048	1.149011950917163	0.9381724375021562	0.8022108897308157	0.6955311178943673	0.9257649178663613	0.8106480178803642	0.8106480178803642	0.8106480178803642	0.8106480178803642	0.8106480178803642	0.8106480178803642	0.8106480178803642	0.8106480178803642	0.8106480178803642	0.8106480178803642	0.8106480178803642	0.8106480178803642	0.8106480178803642	0.8106480178803642	0.8106480178803642	0.8106480178803642	0.8106480178803642	0.8106480178803642	0.8106480178803642	0.8106480178803642	0.8106480178803642	0.8106480178803642	0.8106480178803642	0.8106480178803642	0.8106480178803642
0.68634151850089	0.6519040576999204	0.5605236469856096	0.7979472546703829	0.6482399885729933	0.6732819139463981	0.5285009926422839	0.631308934693951	0.795786366026089	0.7759285780226891	0.7913827786889935	0.7452945421673676	0.6996683040315601	0.6676373591876914	0.5672888792345182	0.6390565641200079	0.6043908351973892	0.647567785112132	0.6256188743973953	0.6479680813448631	0.6805088646809605	0.6840832020338473	0.7019241449190019	0.5991145579983725	0.634675731232675	0.6168951446155237	0.6168951446155237	0.6168951446155237	0.6168951446155237	0.6168951446155237	0.6168951446155237	0.6168951446155237	0.6168951446155237	0.6168951446155237	0.6168951446155237	0.6168951446155237	0.6168951446155237	0.6168951446155237	0.6168951446155237	0.6168951446155237	0.6168951446155237	0.6168951446155237	0.6168951446155237	0.6168951446155237	0.6168951446155237	0.6168951446155237	0.6168951446155237	0.6168951446155237	0.6168951446155237	0.6168951446155237
0.9026514293057643	0.9894307329142811	1.0860859307404696	0.9178738324496432	0.7772337774503377	0.9474349680206942	1.054516881310266	1.0218670067783544	0.945679376632268	1.10173237306081	1.0468881152012954	0.933668236647234	1.0232220855152612	0.856347688147957	1.1244018611525777	0.9752460314958248	0.9349459597658255	1.0492086282144333	1.020859216632294	0.978404497203401	0.9996318569178475	0.9996318569178475	0.9996318569178475	0.9996318569178475	0.9996318569178475	0.9996318569178475	0.9996318569178475	0.9996318569178475	0.9996318569178475	0.9996318569178475	0.9996318569178475	0.9996318569178475	0.9996318569178475	0.9996318569178475	0.9996318569178475	0.9996318569178475	0.9996318569178475	0.9996318569178475	0.9996318569178475	0.9996318569178475	0.9996318569178475	0.9996318569178475	0.9996318569178475	0.9996318569178475	0.9996318569178475	0.9996318569178475	0.9996318569178475	0.9996318569178475	0.9996318569178475	0.9996318569178475
0.6614756475288728	0.6489028518268544	0.6841938409862899	0.7412902267614876	0.7408684721537069	0.6274439536785597	0.8018895617736874	0.6870379256155963	0.7137336470028378	0.8550683166756663	0.7803141044260103	0.798338994468452	0.8091125348200502	0.62822853803836	0.7858548567060667	0.7400350544683363	0.8417220273225456	0.7948938424460361	0.8123693317664485	0.8869450237396593	0.8496571777530539	0.8496571777530539	0.8496571777530539	0.8496571777530539	0.8496571777530539	0.8496571777530539	0.8496571777530539	0.8496571777530539	0.8496571777530539	0.8496571777530539	0.8496571777530539	0.8496571777530539	0.8496571777530539	0.8496571777530539	0.8496571777530539	0.8496571777530539	0.8496571777530539	0.8496571777530539	0.8496571777530539	0.8496571777530539	0.8496571777530539	0.8496571777530539	0.8496571777530539	0.8496571777530539	0.8496571777530539	0.8496571777530539	0.8496571777530539	0.8496571777530539	0.8496571777530539	0.8496571777530539
0.600992408262802	0.4693001127925772	0.6482111351674602	0.3780023612977606	0.5355619600009529	0.6245933502295226	0.4367569064809376	0.7912526973428328	0.4319722738564087	0.4869361605235796	0.576721710837779	0.4582883708214244	0.44918033902222626	0.4327446785557064	0.7152646474545675	0.7896172824242071	0.524779839229288	0.6111573222266273	0.7068535082191255	0.9144918132229488	0.2598749012878194	0.38268493904059836	0.4105549893346991	0.22623967877585135	0.2838675513000009	0.6643086611056136	0.619230119397573	0.6417693902515933	0.6417693902515933	0.6417693902515933	0.6417693902515933	0.6417693902515933	0.6417693902515933	0.6417693902515933	0.6417693902515933	0.6417693902515933	0.6417693902515933	0.6417693902515933	0.6417693902515933	0.6417693902515933	0.6417693902515933	0.6417693902515933	0.6417693902515933	0.6417693902515933	0.6417693902515933	0.6417693902515933	0.6417693902515933	0.6417693902515933	0.6417693902515933	0.6417693902515933
0.9953734607536054	0.9165910667219644	1.1098673265283272	1.1902318503438267	1.1253212816450553	1.3186105450757357	1.3132482256365112	1.1359608684114555	1.5295609673212414	1.265079822287957	1.0738634692444915	1.1647603200688028	1.295619668000638	1.1971719104518885	0.8656571084254983	0.9871071863129397	1.3547217596540333	1.1332915543263025	1.0036429824375075	1.064595404603244	1.0515219038690558	0.9864522223514559	1.120281738855652	1.2264783402149875	1.1733800395353198	1.1733800395353198	1.1733800395353198	1.1733800395353198	1.1733800395353198	1.1733800395353198	1.1733800395353198	1.1733800395353198	1.1733800395353198	1.1733800395353198	1.1733800395353198	1.1733800395353198	1.1733800395353198	1.1733800395353198	1.1733800395353198	1.1733800395353198	1.1733800395353198	1.1733800395353198	1.1733800395353198	1.1733800395353198	1.1733800395353198	1.1733800395353198	1.1733800395353198	1.1733800395353198	1.1733800395353198	1.1733800395353198
0.977401503376361	1.3306926644906674	0.9518995242610464	0.8513155366087621	0.9327123132041484	1.0721144095964321	0.9143461924937305	1.0184359859705139	0.9886923515474221	0.9996115874544835	1.081168152280904	0.8216789358778265	0.9678880030314541	0.9538362848692866	0.8613915851606314	0.8611833334209762	0.831664116171254	0.9686183445111749	1.091779576039003	0.9946168898838049	0.8954977638178371	0.987112551630742	0.9493138030250975	0.715766514106274	1.0433362277319116	1.3563492706976297	1.1998427492147705	1.1998427492147705	1.1998427492147705	1.1998427492147705	1.1998427492147705	1.1998427492147705	1.1998427492147705	1.1998427492147705	1.1998427492147705	1.1998427492147705	1.1998427492147705	1.1998427492147705	1.1998427492147705	1.1998427492147705	1.1998427492147705	1.1998427492147705	1.1998427492147705	1.1998427492147705	1.1998427492147705	1.1998427492147705	1.1998427492147705	1.1998427492147705	1.1998427492147705	1.1998427492147705
0.9471702415324373	0.7096623200265126	0.5472177809119221	1.1570619962227506	0.8344046021515852	1.124451843303756	1.1176330744480754	0.8133371408291598	1.0948769747083225	0.703200662589598	1.3026696040803822	1.2214180085759951	1.3138145477971384	1.3018562508379115	1.0103283744051654	1.2802494252896388	1.0532984474328135	1.2478281257082655	1.1044038125457214	1.2797823447282848	1.1447967387127658	1.3438158037722214	0.7388209158603672	1.0413183598162945	1.0413183598162945	1.0413183598162945	1.0413183598162945	1.0413183598162945	1.0413183598162945	1.0413183598162945	1.0413183598162945	1.0413183598162945	1.0413183598162945	1.0413183598162945	1.0413183598162945	1.0413183598162945	1.0413183598162945	1.0413183598162945	1.0413183598162945	1.0413183598162945	1.0413183598162945	1.0413183598162945	1.0413183598162945	1.0413183598162945	1.0413183598162945	1.0413183598162945	1.0413183598162945	1.0413183598162945	1.0413183598162945	1.0413183598162945
1.01241844639821	1.0817578641461623	1.0687546605846243	1.0469265272842747	1.1489342004798149	1.1607123935356458	1.0016557269469701	1.162361305690798	1.1629767574302152	1.0530910754680547	1.0096723058768875	0.8616196181521126	0.8435071318921119	0.9087838161150593	0.9751073056726047	1.0327299368450984	0.8350262826385566	0.98651677567155	1.04587732536172	0.98229439894013	0.9089964700357379	0.945645434487934	0.945645434487934	0.945645434487934	0.945645434487934	0.945645434487934	0.945645434487934	0.945645434487934	0.945645434487934	0.945645434487934	0.945645434487934	0.945645434487934	0.945645434487934	0.945645434487934	0.945645434487934	0.945645434487934	0.945645434487934	0.945645434487934	0.945645434487934	0.945645434487934	0.945645434487934	0.945645434487934	0.945645434487934	0.945645434487934	0.945645434487934	0.945645434487934	0.945645434487934	0.945645434487934	0.945645434487934	0.945645434487934
0.7762574945533113	0.7077920000223845	0.5854538376903587	0.6131956522460311	0.8021159508250414	0.7219843359854494	0.8004581090309492	0.8030072026149493	0.7175504739097238	0.8141251309800293	0.7549435001734337	0.6684647847951425	0.7591007216622222	0.7635128497604767	0.950736963929925	0.766985104159294	0.6526949606119348	0.62765804465886	0.6605592953559406	0.6240168102943326	0.7599125444247409	0.8589431538649874	1.051131912128587	0.97056662082418	0.9097731731988352	0.777589959393039	0.9207596146845639	0.8985270688745781	1.0786127665862857	1.0147120313891522	1.1250804188913244	1.0696392057917454	1.2295644516557926	1.149601828723769	1.149601828723769	1.149601828723769	1.149601828723769	1.149601828723769	1.149601828723769	1.149601828723769	1.149601828723769	1.149601828723769	1.149601828723769	1.149601828723769	1.149601828723769	1.149601828723769	1.149601828723769	1.149601828723769	1.149601828723769	1.149601828723769
0.7353727578386645	0.8537295706236447	0.7146222861273491	0.8141713514484252	0.8620419452639652	0.6981636721639987	0.8151638609682552	0.8048523353981963	0.9268971334359769	0.9334761015150599	1.0069738055162338	0.9637935846773464	1.0704793738278313	0.8359730834947411	0.8670860728214693	0.8939370233065452	0.9107539682909627	1.0327831593436259	1.0279825768387365	1.02116179727449	1.1268335472648372	0.9298737635475218	0.9650749204434369	0.8863499385282559	0.8252070407610047	0.9362503222586689	0.9430188208725936	0.9514746722860072	0.8199899606035023	0.9326646731047037	1.0769444607537852	1.1224249987488417	1.157501038334351	1.1399630185415963	1.1399630185415963	1.1399630185415963	1.1399630185415963	1.1399630185415963	1.1399630185415963	1.1399630185415963	1.1399630185415963	1.1399630185415963	1.1399630185415963	1.1399630185415963	1.1399630185415963	1.1399630185415963	1.1399630185415963	1.1399630185415963	1.1399630185415963	1.1399630185415963
1.1191103212574067	0.854882420952614	0.8674075193165125	0.9758481827438555	0.971361549804388	0.9144272437644899	0.870605350988872	1.1731673048127653	0.9599667653435205	0.954180521148608	1.1370347415524362	0.9524578276234902	1.0456190183438574	1.1622658849306116	1.0028364993429235	0.9828861363888256	0.9818968287977549	1.0557892286381645	0.9175092498347528	1.0267598600115737	0.8740936668381513	0.9504267634248624	0.9504267634248624	0.9504267634248624	0.9504267634248624	0.9504267634248624	0.9504267634248624	0.9504267634248624	0.9504267634248624	0.9504267634248624	0.9504267634248624	0.9504267634248624	0.9504267634248624	0.9504267634248624	0.9504267634248624	0.9504267634248624	0.9504267634248624	0.9504267634248624	0.9504267634248624	0.9504267634248624	0.9504267634248624	0.9504267634248624	0.9504267634248624	0.9504267634248624	0.9504267634248624	0.9504267634248624	0.9504267634248624	0.9504267634248624	0.9504267634248624	0.9504267634248624
0.7724095622296109	0.6967046422116306	0.6718565943383257	0.7332283337445503	0.6638502615439863	0.7724979191718856	0.8603232901538493	0.8642515332676319	0.7765967583921294	0.78894172578866	0.7857330413596586	0.7324500550577931	0.8909448947570638	0.8314523587545323	0.6217015929595431	0.6953001048411953	0.7572890780870887	0.7772522894773132	0.6284385786458132	0.8704222881584672	0.7168517398477133	1.1184590049158025	0.729574059623162	0.6577429426760558	0.693658501149609	0.693658501149609	0.693658501149609	0.693658501149609	0.693658501149609	0.693658501149609	0.693658501149609	0.693658501149609	0.693658501149609	0.693658501149609	0.693658501149609	0.693658501149609	0.693658501149609	0.693658501149609	0.693658501149609	0.693658501149609	0.693658501149609	0.693658501149609	0.693658501149609	0.693658501149609	0.693658501149609	0.693658501149609	0.693658501149609	0.693658501149609	0.693658501149609	0.693658501149609
0.8812232997417412	1.0557197586277076	0.8633616900797103	0.7836725370368507	0.8446060837451554	0.7948910552595216	0.8368152825222884	0.8240689194072414	0.8320993783180842	0.9450912454648048	1.0107819828320934	1.2388001545001945	0.8611660061257205	0.9739274881214967	1.0589033339269105	0.798851222769757	0.8748647139447207	0.8897931594205992	0.9962395873315172	0.8412150646484363	0.8029106083677501	1.0543634864354516	0.9545308922050062	1.0688555316209143	0.9935436113403535	1.2670219824395204	1.130282796889937	1.130282796889937	1.130282796889937	1.130282796889937	1.130282796889937	1.130282796889937	1.130282796889937	1.130282796889937	1.130282796889937	1.130282796889937	1.130282796889937	1.130282796889937	1.130282796889937	1.130282796889937	1.130282796889937	1.130282796889937	1.130282796889937	1.130282796889937	1.130282796889937	1.130282796889937	1.130282796889937	1.130282796889937	1.130282796889937	1.130282796889937
0.7713374058201493	0.6771440463682008	0.7473756036640523	0.7933548766984174	0.661282436789963	0.8199458718128673	0.8265122512070976	0.5232500425978878	0.7492855587834336	0.6907952197484077	0.5863778202761716	0.6202551978418533	0.8166361948479401	0.7985809920061069	0.8877929632150438	0.6429551693271255	0.7359615950783369	0.7849068063587626	0.7418147907235412	0.844288122072161	0.7930514563978511	0.7930514563978511	0.7930514563978511	0.7930514563978511	0.7930514563978511	0.7930514563978511	0.7930514563978511	0.7930514563978511	0.7930514563978511	0.7930514563978511	0.7930514563978511	0.7930514563978511	0.7930514563978511	0.7930514563978511	0.7930514563978511	0.7930514563978511	0.7930514563978511	0.7930514563978511	0.7930514563978511	0.7930514563978511	0.7930514563978511	0.7930514563978511	0.7930514563978511	0.7930514563978511	0.7930514563978511	0.7930514563978511	0.7930514563978511	0.7930514563978511	0.7930514563978511	0.7930514563978511
0.6912854387742233	0.554708471698147	0.6286740989097945	0.7559297658324804	0.556210981995739	0.6700903723690056	0.6992271465777864	0.727429601722324	0.8250410037566462	0.7356468955668716	0.8027516338957914	0.6481831044557087	0.6390625430218492	0.5693283566784468	0.5665403590827972	0.6157862172680736	0.719854478382134	0.7048930035851263	0.5461032758855415	0.6694131951196013	0.7342550951702606	0.8253026915363346	0.7797788933532976	0.7797788933532976	0.7797788933532976	0.7797788933532976	0.7797788933532976	0.7797788933532976	0.7797788933532976	0.7797788933532976	0.7797788933532976	0.7797788933532976	0.7797788933532976	0.7797788933532976	0.7797788933532976	0.7797788933532976	0.7797788933532976	0.7797788933532976	0.7797788933532976	0.7797788933532976	0.7797788933532976	0.7797788933532976	0.7797788933532976	0.7797788933532976	0.7797788933532976	0.7797788933532976	0.7797788933532976	0.7797788933532976	0.7797788933532976	0.7797788933532976
1.062680108622708	1.2530029195177712	0.9728199477222376	0.8137264676541638	0.9918794371907135	1.028152993662669	1.1062069645033714	0.808707922159853	0.8848770938634472	1.1168526940096604	1.1228150675129402	0.938884137110335	0.7969122228488837	0.6871995020505852	0.9771105667921023	1.2080810212585145	1.037257157900574	1.0642384813057248	0.7474488150056947	1.1773766803069885	0.9624127476563417	0.9624127476563417	0.9624127476563417	0.9624127476563417	0.9624127476563417	0.9624127476563417	0.9624127476563417	0.9624127476563417	0.9624127476563417	0.9624127476563417	0.9624127476563417	0.9624127476563417	0.9624127476563417	0.9624127476563417	0.9624127476563417	0.9624127476563417	0.9624127476563417	0.9624127476563417	0.9624127476563417	0.9624127476563417	0.9624127476563417	0.9624127476563417	0.9624127476563417	0.9624127476563417	0.9624127476563417	0.9624127476563417	0.9624127476563417	0.9624127476563417	0.9624127476563417	0.9624127476563417
0.8621063076594935	1.0326902227954107	0.8529882507771183	0.7726858154882394	1.0509204023093275	0.9744952103450026	0.8213352645806314	1.1753004411389165	1.316114736210856	1.180771401821997	0.8952065786944613	1.0455328885123536	0.960450040529912	1.0671278784262501	1.0111810483234542	0.9142971227337743	0.8987563168451173	0.7826613578319934	1.0077354474930453	0.9856803170457705	0.9908033426895133	0.8947470989123363	0.8962886778038133	0.8955178883580748	0.8955178883580748	0.8955178883580748	0.8955178883580748	0.8955178883580748	0.8955178883580748	0.8955178883580748	0.8955178883580748	0.8955178883580748	0.8955178883580748	0.8955178883580748	0.8955178883580748	0.8955178883580748	0.8955178883580748	0.8955178883580748	0.8955178883580748	0.8955178883580748	0.8955178883580748	0.8955178883580748	0.8955178883580748	0.8955178883580748	0.8955178883580748	0.8955178883580748	0.8955178883580748	0.8955178883580748	0.8955178883580748	0.8955178883580748
0.8132267525314846	0.9556453285069582	0.9018335441696179	1.0287660489156925	1.073125194761638	0.7878635193836595	1.0350590594410045	0.8926251826699207	1.070352342879435	0.8642731096030485	1.0487944300862493	0.8705973316157363	1.0208318549756703	0.8014910336438618	0.9789551835638002	1.2673766153507304	1.0588736426578782	1.0852189414735602	0.8223610584675062	0.9833028797693311	0.7580852482805002	0.9352818505543146	0.8466835494174073	0.8466835494174073	0.8466835494174073	0.8466835494174073	0.8466835494174073	0.8466835494174073	0.8466835494174073	0.8466835494174073	0.8466835494174073	0.8466835494174073	0.8466835494174073	0.8466835494174073	0.8466835494174073	0.8466835494174073	0.8466835494174073	0.8466835494174073	0.8466835494174073	0.8466835494174073	0.8466835494174073	0.8466835494174073	0.8466835494174073	0.8466835494174073	0.8466835494174073	0.8466835494174073	0.8466835494174073	0.8466835494174073	0.8466835494174073	0.8466835494174073
0.8949280437208859	0.9115453952200058	1.0313777190964484	0.8955725446422474	0.7073655038312456	0.750629151205372	1.028235364526745	0.8992199393674286	1.0645677482317737	0.8903267106506032	0.8646760608811237	0.858669776106539	0.986925060964133	1.042004597530474	0.8205353384415954	0.8941138059761913	0.7351980162847206	0.9037853779713653	0.933102932635622	0.9171909101512938	1.0917004252394653	0.8626133751709345	0.5430597449497683	0.7358287480855048	0.9540205750232474	1.1086821946218692	1.0925120380880264	0.8293916516119569	1.004655835940625	1.118371395145826	0.8620820269423264	0.9902267110440762	0.9902267110440762	0.9902267110440762	0.9902267110440762	0.9902267110440762	0.9902267110440762	0.9902267110440762	0.9902267110440762	0.9902267110440762	0.9902267110440762	0.9902267110440762	0.9902267110440762	0.9902267110440762	0.9902267110440762	0.9902267110440762	0.9902267110440762	0.9902267110440762	0.9902267110440762	0.9902267110440762
0.8657715642887164	0.7973148480081663	0.7379037695148716	0.7714092213197837	0.774472728345727	0.7159658112608597	0.6822621978720044	0.8162133837324207	0.8415888083667147	0.9326741359260761	0.9638718520264007	0.8726526775121941	1.0329622330659325	1.0041695109222952	1.004811714046046	0.9209826962918586	1.1739268898554365	1.0155271927224105	1.2102247065501228	1.0947850386430464	1.0948656624196091	1.1590571234169362	1.0869650485514217	1.0612895929828992	1.1343531287135848	0.9015854124379792	0.9572065757490592	1.125735882823012	1.0018970032222618	0.9921412525691651	0.9472699561180334	0.9697056043435993	0.9697056043435993	0.9697056043435993	0.9697056043435993	0.9697056043435993	0.9697056043435993	0.9697056043435993	0.9697056043435993	0.9697056043435993	0.9697056043435993	0.9697056043435993	0.9697056043435993	0.9697056043435993	0.9697056043435993	0.9697056043435993	0.9697056043435993	0.9697056043435993	0.9697056043435993	0.9697056043435993
1.1179404012261511	1.2430632469540306	0.8780467247643525	0.8884886814072042	0.9134974239743237	1.3454273872774865	1.0626070192882588	1.2061435752235294	1.4591335009060216	1.2677053126152746	1.1109037394754557	1.2517012278073134	1.2795971843403715	1.355902775074575	1.0244728100604035	1.1291367899472915	1.1817236937926257	1.4230113406441376	1.1971668677879388	1.107557558160662	1.4061694493962695	1.2568635037784657	1.2568635037784657	1.2568635037784657	1.2568635037784657	1.2568635037784657	1.2568635037784657	1.2568635037784657	1.2568635037784657	1.2568635037784657	1.2568635037784657	1.2568635037784657	1.2568635037784657	1.2568635037784657	1.2568635037784657	1.2568635037784657	1.2568635037784657	1.2568635037784657	1.2568635037784657	1.2568635037784657	1.2568635037784657	1.2568635037784657	1.2568635037784657	1.2568635037784657	1.2568635037784657	1.2568635037784657	1.2568635037784657	1.2568635037784657	1.2568635037784657	1.2568635037784657
0.7552000724617228	0.6139020299944205	0.4470792963596374	0.06297297887439018	0.8941585927192748	0.826229498490753	1.3363238925620624	0.8400130937112525	0.5472022834904073	0.0	0.9111540834709173	0.3469563092288674	0.19589971862121808	0.8990725892361248	0.630897520746063	1.0730628205888504	0.0	1.254196909350267	0.1341139686340551	0.44216529984278746	0.7109081092093773	0.5765367045260824	0.5765367045260824	0.5765367045260824	0.5765367045260824	0.5765367045260824	0.5765367045260824	0.5765367045260824	0.5765367045260824	0.5765367045260824	0.5765367045260824	0.5765367045260824	0.5765367045260824	0.5765367045260824	0.5765367045260824	0.5765367045260824	0.5765367045260824	0.5765367045260824	0.5765367045260824	0.5765367045260824	0.5765367045260824	0.5765367045260824	0.5765367045260824	0.5765367045260824	0.5765367045260824	0.5765367045260824	0.5765367045260824	0.5765367045260824	0.5765367045260824	0.5765367045260824
1.0845984573108782	1.03721919153308	1.0977707750689492	0.9469634964220276	1.134109955322708	1.314209220553303	1.0118042850466578	1.150107948464145	1.2134911547336724	1.1171425046458066	0.8962487533495792	1.0392954639504415	1.1998855941605449	1.1199918074940374	1.1444836022198661	1.419310379427057	1.471310433432655	1.426568200180351	1.409111968605376	1.0346930256473554	1.1917767521415024	1.210185175461698	0.8967668729064567	1.0363860648537573	1.0666172715757642	1.0526396617406217	1.3647265912254625	1.2272801826884125	1.246285881222192	1.2367830319553021	1.2367830319553021	1.2367830319553021	1.2367830319553021	1.2367830319553021	1.2367830319553021	1.2367830319553021	1.2367830319553021	1.2367830319553021	1.2367830319553021	1.2367830319553021	1.2367830319553021	1.2367830319553021	1.2367830319553021	1.2367830319553021	1.2367830319553021	1.2367830319553021	1.2367830319553021	1.2367830319553021	1.2367830319553021	1.2367830319553021
0.8889030985576628	0.9273345639447217	0.8823567294968085	1.0002770103264853	0.8781824565721383	1.2488854195294106	1.0073496820781145	1.0740403351414394	1.2535356859566245	0.7948611683471642	1.3135042267763835	1.1661218961978725	1.1112263779649385	1.070905500802556	1.0027515808495107	1.1606667711384453	1.1756096943932994	1.1974112087404982	1.1063600671572336	0.9162105735450822	1.0089788796207764	1.1057800384526688	1.168241382855916	1.0678183709124645	0.9994969479133905	1.0205761404594362	1.0846058214933576	1.0532193189477854	0.9456257752202394	1.0851701744578366	1.0894380119109999	0.9277480097630795	1.0571856828661013	1.0168141628721352	0.9287181910391905	0.9727661769556629	0.9727661769556629	0.9727661769556629	0.9727661769556629	0.9727661769556629	0.9727661769556629	0.9727661769556629	0.9727661769556629	0.9727661769556629	0.9727661769556629	0.9727661769556629	0.9727661769556629	0.9727661769556629	0.9727661769556629	0.9727661769556629
0.671514087750242	0.5632802213049645	0.6298227548903942	0.6792866276227667	0.6578277460486286	0.6943239859950437	0.7588019725347892	0.6181095825163984	0.7715004857215509	0.773564372081297	0.7824117054187859	0.6099482337841001	0.7463352621435482	0.7043559050106813	0.908129039253241	0.7705895616678025	0.7490278133613401	0.8053666533329262	0.7931215367670063	0.8789854787826065	0.7198025137452444	0.8731525848629202	0.9802249365329742	0.9167764676970452	0.6930939935035004	0.8102277029039765	0.9661143530727543	0.8389576249120753	0.7927855289593679	0.8265619548430309	0.807750507014082	0.8303664724517242	0.858865331581086	0.8695042933065487	0.8379095925046595	0.8272330381972811	0.7996416751890871	0.8099407871019044	0.8095409680885685	0.8341025154146544	0.8218217417516114	0.8218217417516114	0.8218217417516114	0.8218217417516114	0.8218217417516114	0.8218217417516114	0.8218217417516114	0.8218217417516114	0.8218217417516114	0.8218217417516114
1.0586131803369414	0.8897665486982339	1.0013980397534084	1.0361499437578054	0.9278637148293011	1.1395303867640685	0.9817753033161953	1.0346744813145081	1.1481245208569975	1.1260563377927912	0.9728571552118565	1.027111707195244	0.956061051625697	1.1885981875600289	1.0338112840395963	0.9650850357139871	1.0122662025670885	0.9076954483265333	0.9873600234634614	0.9382531046956541	0.9578703385147291	1.030029929261712	1.0039770541395583	1.0202807634563011	0.925517559841357	0.9728991616488291	0.9728991616488291	0.9728991616488291	0.9728991616488291	0.9728991616488291	0.9728991616488291	0.9728991616488291	0.9728991616488291	0.9728991616488291	0.9728991616488291	0.9728991616488291	0.9728991616488291	0.9728991616488291	0.9728991616488291	0.9728991616488291	0.9728991616488291	0.9728991616488291	0.9728991616488291	0.9728991616488291	0.9728991616488291	0.9728991616488291	0.9728991616488291	0.9728991616488291	0.9728991616488291	0.9728991616488291
1.0231026386385016	1.0827302308448987	1.1105424405876168	1.2377475461461014	1.1706399688077995	1.029372762713298	1.2131979792660315	1.2840198266916067	1.1857677497791408	1.3531510673448541	1.1773166164958084	1.1272567675319252	1.37433094921837	1.1789047765190566	1.3043416338621705	1.2404162580949383	1.4674421799902497	1.287898145990914	1.285581380561024	1.2118753077894322	1.1076969562152004	1.287616845141016	1.315895558814274	1.0977821313738598	1.414151412350483	1.4658610635296496	1.27769733113048	1.1555673839903742	1.3101390530108146	1.2906662260176942	1.2992553312539692	1.2949607786358317	1.2949607786358317	1.2949607786358317	1.2949607786358317	1.2949607786358317	1.2949607786358317	1.2949607786358317	1.2949607786358317	1.2949607786358317	1.2949607786358317	1.2949607786358317	1.2949607786358317	1.2949607786358317	1.2949607786358317	1.2949607786358317	1.2949607786358317	1.2949607786358317	1.2949607786358317	1.2949607786358317
1.8558386101882665	1.6212665377735618	0.4559805982540363	1.1347531250974017	0.48495853405317696	0.8958321143109318	1.2646778564115977	1.2212720901969543	2.1096486311266354	0.5978866670641917	1.1284783352574814	0.9448073573538027	0.7350178759743032	0.8553102787787935	1.4733011548807136	0.8674986514869623	1.543900598076357	0.5073331552677056	0.45588737017310565	1.2610358061924125	1.9681745020298738	1.2339949060733222	0.8149233404386448	0.6356259619286192	0.7015523745873721	0.2852388194486489	0.49339559701801045	0.49339559701801045	0.49339559701801045	0.49339559701801045	0.49339559701801045	0.49339559701801045	0.49339559701801045	0.49339559701801045	0.49339559701801045	0.49339559701801045	0.49339559701801045	0.49339559701801045	0.49339559701801045	0.49339559701801045	0.49339559701801045	0.49339559701801045	0.49339559701801045	0.49339559701801045	0.49339559701801045	0.49339559701801045	0.49339559701801045	0.49339559701801045	0.49339559701801045	0.49339559701801045
0.8891584495008359	0.9217156450178053	1.1563949652391772	1.2438231316050445	1.2613575862552358	1.1595453431379676	1.240572718546505	1.3291494563290553	1.1872413554773098	1.361814023341871	1.228413965280684	1.3211765452174091	1.1426415856385232	1.2988186980090168	1.2304997360087184	1.1805314533162514	1.282782982216977	1.3029845220429144	1.0917365745557277	1.2223545356458099	1.410065583138836	1.3302426806262067	1.1523111818219416	1.2412769312240741	1.2412769312240741	1.2412769312240741	1.2412769312240741	1.2412769312240741	1.2412769312240741	1.2412769312240741	1.2412769312240741	1.2412769312240741	1.2412769312240741	1.2412769312240741	1.2412769312240741	1.2412769312240741	1.2412769312240741	1.2412769312240741	1.2412769312240741	1.2412769312240741	1.2412769312240741	1.2412769312240741	1.2412769312240741	1.2412769312240741	1.2412769312240741	1.2412769312240741	1.2412769312240741	1.2412769312240741	1.2412769312240741	1.2412769312240741
0.8614910831545158	0.8251956572757536	0.8652818882269949	0.74383155425683	0.843154055844044	0.7885936407721886	0.8487334065131388	0.8822167260808457	0.7774729894498309	0.804450452073975	0.8990301522227231	1.0355400937021695	0.839526849022822	0.8721488245583663	1.0074122149517892	0.9935573687404397	1.125275695914097	1.1473941759085111	1.135984153349385	1.1393161883068943	1.1942710004278898	0.9900799141993136	1.0942358903679026	0.9058799322834868	1.2379392763951018	1.455703178491845	0.8986372282011214	0.9279064613807899	0.8588617087671125	1.201887030578662	0.8426614437876205	1.0222742371831415	1.0222742371831415	1.0222742371831415	1.0222742371831415	1.0222742371831415	1.0222742371831415	1.0222742371831415	1.0222742371831415	1.0222742371831415	1.0222742371831415	1.0222742371831415	1.0222742371831415	1.0222742371831415	1.0222742371831415	1.0222742371831415	1.0222742371831415	1.0222742371831415	1.0222742371831415	1.0222742371831415
0.5136457751284368	0.6087360024348856	0.26559011217641004	0.8124250821976188	0.4571958023284224	0.5232221342376004	0.5489809719316604	0.8038992505963858	1.0424467204422978	0.5617393865297575	0.5979444854293936	0.6887244124699572	0.8308858273480133	0.3319875812815659	0.5821784510691702	0.5592898968419533	0.34899924476276317	0.20802064519428343	0.5092479352874263	0.41503414033920105	0.3479293578039251	0.2942032496088415	0.22297431472797982	0.7497398727910538	0.44575218809523315	0.0744801413136558	0.2843336484748705	0.6375846069173251	0.691212588255938	0.3062848073944423	0.6673533059891718	0.37807091975803725	0.9928526426988882	0.5116292302439909	0.5917157729829146	0.7289019941591238	0.44910438403208214	0.5956557026421743	0.5223800433371282	0.5223800433371282	0.5223800433371282	0.5223800433371282	0.5223800433371282	0.5223800433371282	0.5223800433371282	0.5223800433371282	0.5223800433371282	0.5223800433371282	0.5223800433371282	0.5223800433371282
0.3549112366556952	0.08047468356764008	0.07082165119413045	0.5901854061752808	0.1964998412706124	0.12682159101448293	0.45951262345323746	0.2092225747745266	0.4223643103070205	0.2909601540415315	0.4083981935604831	0.36530372305372133	0.8744954325146017	0.5331459569191075	1.1903932917321407	1.0288487290349682	1.2909170290809762	0.7478648662593488	1.5283043349743755	1.3959813454595131	1.2238826097126017	1.3697481476781885	1.1313409327080655	0.8782091841917087	1.2690809530622509	1.5364998211192864	1.8061692286865572	1.1567404358041133	1.1730634172079113	1.347758384872324	1.1350212073980948	1.2355718548743473	1.042781869769426	1.2202018451209067	0.825972251912808	1.328497223858776	0.9309663770469829	1.915859116030547	1.3760238049984128	1.1020305686903076	1.2882362928898392	0.8402288053843442	1.102374781439019	1.3694712639246533	1.2359230226818363	1.2359230226818363	1.2359230226818363	1.2359230226818363	1.2359230226818363	1.2359230226818363
0.3008687977219811	0.2657237834158154	0.22269370637045155	0.09335608826559559	0.18539320440870657	0.13700682493866215	0.25012592575235487	0.15779627764404153	0.05860103501786083	0.3220604384292985	0.1627735722459294	0.22132374284555445	0.10730212669647156	0.17634284624113342	0.1506861322683204	0.06806851912780072	0.12832432790818782	0.09745762465398233	0.13650808405526887	0.10950862855468868	0.32612480095957314	0.1782515601993567	0.23152108103105368	0.17045500342837908	0.17167275357718143	0.17499825715645956	0.20304072844027088	0.20820313935950857	0.24803989287623726	0.17878747465273798	0.1773160462916822	0.2595491521311206	0.3125606442066658	0.24520983238976005	0.37239256689221784	0.5832551607989942	0.4690326418001162	0.6484696956004836	0.601074225287395	0.5839600270707642	0.8782580146254058	0.8886799031632684	1.1110891008049308	1.1151610131050391	0.9984993111888546	1.056830162146947	1.056830162146947	1.056830162146947	1.056830162146947	1.056830162146947
0.802659316241531	0.9925781749955852	1.0390914035298073	0.9569831619151888	0.855467539454266	0.752033900851261	0.977444214908896	0.9886714401788939	1.0635597707446707	1.0659700329189046	0.9697445703606636	1.0000209340141784	0.8781170795793373	1.250361782627107	1.2782162787339666	1.1677962869877887	1.2358642538357916	0.898691802276554	0.8512497616503528	0.6849611139763844	0.8058073089024921	0.9726325920865689	0.7617682843081734	0.9645435018916637	1.1061813208549764	1.081875038195569	0.7734864720789442	0.8954946373472745	1.0729453895453316	0.9196234027690541	1.0140836612971953	0.854148695474858	0.8807081819800854	1.1462400314007015	0.8189118776679949	1.1395797193775743	1.1010727339348505	0.9182175141449511	0.8705568733804636	0.8943871937627074	0.8943871937627074	0.8943871937627074	0.8943871937627074	0.8943871937627074	0.8943871937627074	0.8943871937627074	0.8943871937627074	0.8943871937627074	0.8943871937627074	0.8943871937627074
1.1594935429582094	0.6554202806016203	1.132596387240734	0.4919740784809475	0.9751797550646819	1.0358014802245772	0.9022205867875462	0.602596642013945	0.15044132436660315	0.3765189831902741	0.3765189831902741	0.3765189831902741	0.3765189831902741	0.3765189831902741	0.3765189831902741	0.3765189831902741	0.3765189831902741	0.3765189831902741	0.3765189831902741	0.3765189831902741	0.3765189831902741	0.3765189831902741	0.3765189831902741	0.3765189831902741	0.3765189831902741	0.3765189831902741	0.3765189831902741	0.3765189831902741	0.3765189831902741	0.3765189831902741	0.3765189831902741	0.3765189831902741	0.3765189831902741	0.3765189831902741	0.3765189831902741	0.3765189831902741	0.3765189831902741	0.3765189831902741	0.3765189831902741	0.3765189831902741	0.3765189831902741	0.3765189831902741	0.3765189831902741	0.3765189831902741	0.3765189831902741	0.3765189831902741	0.3765189831902741	0.3765189831902741	0.3765189831902741	0.3765189831902741
0.006918276855033922	0.01829394548396748	0.07328721229444214	0.1029060492566322	0.14508200860999915	0.0	0.00840076475254119	0.01829394548396748	0.0	0.0785826503863061	0.07948050997843199	0.09687659587027359	0.0	0.0	0.16337595409396666	0.032688439341333704	0.0	0.14800613533568058	0.3174532838432662	0.3901459397509492	0.35379961179710767	0.35379961179710767	0.35379961179710767	0.35379961179710767	0.35379961179710767	0.35379961179710767	0.35379961179710767	0.35379961179710767	0.35379961179710767	0.35379961179710767	0.35379961179710767	0.35379961179710767	0.35379961179710767	0.35379961179710767	0.35379961179710767	0.35379961179710767	0.35379961179710767	0.35379961179710767	0.35379961179710767	0.35379961179710767	0.35379961179710767	0.35379961179710767	0.35379961179710767	0.35379961179710767	0.35379961179710767	0.35379961179710767	0.35379961179710767	0.35379961179710767	0.35379961179710767	0.35379961179710767
0.5329547754275373	0.6194344236139803	0.6432233356850195	0.7354287791632872	0.7719167537301684	0.8425452558015593	0.2382939424651344	0.36385497613746426	0.4421495416339922	0.3286875632061501	0.5297086945982814	0.3638247312203459	0.630224126862943	0.5971561903168974	0.36047316241095023	0.46627094365100136	0.4501876797958573	0.23459043164209828	0.5889096636445167	0.6315133414299722	0.16724544215873546	1.1198905887288415	0.752151635874941	0.6162516566240813	0.7581758539200156	1.1366359347587736	1.0588191435777075	0.9516838135444898	1.0564086394283954	0.698308860290696	0.9607921701436304	0.7045648859351585	0.8326785280393945	0.8326785280393945	0.8326785280393945	0.8326785280393945	0.8326785280393945	0.8326785280393945	0.8326785280393945	0.8326785280393945	0.8326785280393945	0.8326785280393945	0.8326785280393945	0.8326785280393945	0.8326785280393945	0.8326785280393945	0.8326785280393945	0.8326785280393945	0.8326785280393945	0.8326785280393945
1.0169170075989475	1.0878070657203016	0.9822859063809215	0.8414888100345508	0.942589736481755	0.9173261437920698	1.0778589220931973	1.0273385924724436	1.0203013851285274	0.8630310685646305	0.8714780707390783	0.9636170041133206	0.9050464196372827	0.8452130518696294	1.0787817954398942	1.0132255894732387	0.8849826330290402	1.0271873508250453	0.7228339954370211	0.851350291250567	0.8020605590130246	0.7243603677517433	1.0002975329958343	0.8623289503737889	0.8623289503737889	0.8623289503737889	0.8623289503737889	0.8623289503737889	0.8623289503737889	0.8623289503737889	0.8623289503737889	0.8623289503737889	0.8623289503737889	0.8623289503737889	0.8623289503737889	0.8623289503737889	0.8623289503737889	0.8623289503737889	0.8623289503737889	0.8623289503737889	0.8623289503737889	0.8623289503737889	0.8623289503737889	0.8623289503737889	0.8623289503737889	0.8623289503737889	0.8623289503737889	0.8623289503737889	0.8623289503737889	0.8623289503737889
0.8647986293326828	0.8156736611647568	1.1568884404734703	1.2734493279513428	0.8481313023508511	0.6996698321864597	0.8008014333798145	0.8688963315313613	0.624611144708573	0.8164634537696277	0.690031235472913	0.7532473446212703	0.7532473446212703	0.7532473446212703	0.7532473446212703	0.7532473446212703	0.7532473446212703	0.7532473446212703	0.7532473446212703	0.7532473446212703	0.7532473446212703	0.7532473446212703	0.7532473446212703	0.7532473446212703	0.7532473446212703	0.7532473446212703	0.7532473446212703	0.7532473446212703	0.7532473446212703	0.7532473446212703	0.7532473446212703	0.7532473446212703	0.7532473446212703	0.7532473446212703	0.7532473446212703	0.7532473446212703	0.7532473446212703	0.7532473446212703	0.7532473446212703	0.7532473446212703	0.7532473446212703	0.7532473446212703	0.7532473446212703	0.7532473446212703	0.7532473446212703	0.7532473446212703	0.7532473446212703	0.7532473446212703	0.7532473446212703	0.7532473446212703
1.133392666514182	0.9203649518307084	0.7182069577394438	0.9876049954438053	1.1466525981917226	0.9083955261150581	1.041701218118669	0.8282141558000015	1.0033292730389467	0.9527603656250214	0.9636292447485586	0.8365291429733579	1.049671133114047	0.9387849235116817	1.0152644259898418	0.8005903101758662	0.9623983754986264	0.8644381002491994	1.1204776832447976	0.7255890920973173	0.8407952062432349	0.8506209946724228	1.0605386017266105	0.893420648213373	0.8383002052026862	0.7040225812238882	0.7635671041951013	0.8889501531685056	0.8262586286818034	0.8262586286818034	0.8262586286818034	0.8262586286818034	0.8262586286818034	0.8262586286818034	0.8262586286818034	0.8262586286818034	0.8262586286818034	0.8262586286818034	0.8262586286818034	0.8262586286818034	0.8262586286818034	0.8262586286818034	0.8262586286818034	0.8262586286818034	0.8262586286818034	0.8262586286818034	0.8262586286818034	0.8262586286818034	0.8262586286818034	0.8262586286818034
0.17962747642888055	0.17867475853535458	0.09351779755830776	0.39249025372531005	0.12968479163918606	0.2069150840968371	0.025560420875459695	0.10346086413743058	0.20069222903082753	0.33175092842140713	0.2720723110517274	0.27812809864375937	0.3361002437572929	0.4717406255524966	0.35666093625159423	0.25030441847179724	0.2282840223317801	0.24233710167223887	0.22162968502783545	0.4560124892506128	0.38984029971856937	0.1462766191132839	0.3045711917958827	0.18212491766053288	0.4494209920275279	0.1962673832482774	0.38325457102064564	0.23414474091205398	0.30511740728262476	0.4136430155809377	0.43289237248083734	0.21400386072551517	0.3234481166031763	0.3234481166031763	0.3234481166031763	0.3234481166031763	0.3234481166031763	0.3234481166031763	0.3234481166031763	0.3234481166031763	0.3234481166031763	0.3234481166031763	0.3234481166031763	0.3234481166031763	0.3234481166031763	0.3234481166031763	0.3234481166031763	0.3234481166031763	0.3234481166031763	0.3234481166031763
0.5249068453985284	0.5636538424767548	0.4052832780652121	0.8758963970353765	0.36727568045419856	0.8122017404559535	0.9911328092126822	0.9223248632477685	0.9098207498909638	0.8187899848465491	1.0430807935174087	1.2946494940228075	1.0557764004955155	1.133861929250207	0.8578533410712718	1.265902508307253	0.7657249289010544	0.7825607247213574	1.0335561651462963	1.2494065197477484	1.0639201820707185	1.1615273403751067	0.9510571280848436	1.0083624921141539	1.109469711772617	1.1754428612385526	0.9711485211719514	0.7821350896619911	0.914139942347624	1.2508294907311799	1.191527403752107	1.1415093426486742	1.2126847083405543	1.0802881936366853	1.2241102004127093	0.9720841698299042	1.0980971851213068	1.0980971851213068	1.0980971851213068	1.0980971851213068	1.0980971851213068	1.0980971851213068	1.0980971851213068	1.0980971851213068	1.0980971851213068	1.0980971851213068	1.0980971851213068	1.0980971851213068	1.0980971851213068	1.0980971851213068
0.7768257425458555	1.0273790398627518	1.1990539639869653	1.054739143362429	1.0789174394617285	1.2816800567410018	0.9805502091342516	0.8300322474899668	1.0416473213378021	1.0102148659801509	1.1280534096986985	0.9266827479915627	0.9211200782717116	1.212746544710244	1.0145839651606585	1.1619936107241147	1.0128733967947112	0.9740403478700077	1.1203231128004778	0.8663481992212084	1.051608153963375	1.198368549362458	1.0979659017591736	0.9961877809612567	0.9505645612391198	0.9180088987257505	0.9730513834088332	0.9057181570388984	0.9559558615440794	1.090879400504869	1.0077559969488656	1.0493176987268673	1.0493176987268673	1.0493176987268673	1.0493176987268673	1.0493176987268673	1.0493176987268673	1.0493176987268673	1.0493176987268673	1.0493176987268673	1.0493176987268673	1.0493176987268673	1.0493176987268673	1.0493176987268673	1.0493176987268673	1.0493176987268673	1.0493176987268673	1.0493176987268673	1.0493176987268673	1.0493176987268673
0.9840056112458729	0.8795006382553895	0.8708725551708741	0.6754010156109069	0.711331316406443	0.6201822986897089	0.7371882626302442	0.9169630345467384	0.7405113404647591	0.9803412838075077	0.9616288005603031	1.1614184714506623	1.1019725385521537	0.953388479586957	1.0901011352898455	0.958543585998011	1.0733163885382186	0.8616119465458033	0.8119686092173278	0.9446742838675367	0.9464830470047323	0.8257152744747883	1.0566215254682463	1.125814547059362	1.0578584911761637	0.9945431379804847	1.1057790473404092	0.8772509983660558	1.1209756133056648	1.2166295121206097	0.9543447643422183	1.0784393097554437	1.3954218197963226	1.0427907877889127	1.024603478118082	1.1421358134771813	1.4057390734221455	1.2739374434496635	1.2739374434496635	1.2739374434496635	1.2739374434496635	1.2739374434496635	1.2739374434496635	1.2739374434496635	1.2739374434496635	1.2739374434496635	1.2739374434496635	1.2739374434496635	1.2739374434496635	1.2739374434496635
0.029444025735238053	0.0	0.03012216326999025	0.01833677503659833	0.06288822661060102	0.0	0.0	0.0	0.4975688743876297	0.26848153846483674	0.09074677750902777	0.09756072860557446	0.21342700374361584	0.1351732162089082	0.21722125962488043	0.09130321682609942	0.22826795418207457	0.06773465026273298	0.10255198939455643	0.1526193895265687	0.232406630452778	0.14172460234337209	0.19126952466792563	0.365214292045893	0.25484567399016667	0.3036175633475122	0.30642833408146114	0.20921377314426728	0.3991132441938078	0.2276566490152693	0.3182946012326864	0.28504574633102986	0.3016701737818581	0.3016701737818581	0.3016701737818581	0.3016701737818581	0.3016701737818581	0.3016701737818581	0.3016701737818581	0.3016701737818581	0.3016701737818581	0.3016701737818581	0.3016701737818581	0.3016701737818581	0.3016701737818581	0.3016701737818581	0.3016701737818581	0.3016701737818581	0.3016701737818581	0.3016701737818581
0.12151150188128278	0.9543897767436922	0.5451208199488892	0.7118586287513122	1.1439727494014178	1.2909567976811118	1.4763322968141426	1.4872054423611343	1.4526751745018134	1.6440092291168675	1.7992950169964808	1.7931669252874145	1.5885998967966273	1.36355892309104	1.4196609586344235	1.174128092462612	1.4784284445249278	2.0227741332503744	1.8214929659887742	1.4873486813236836	1.511968515058575	1.0079291107552817	1.5850978121430213	1.1426439731464049	1.3148781658590816	1.281489424956682	0.9961051688278117	1.3763560247103097	1.5773068148984484	1.3652343491011136	1.6112959932308257	1.4882651711659696	1.4882651711659696	1.4882651711659696	1.4882651711659696	1.4882651711659696	1.4882651711659696	1.4882651711659696	1.4882651711659696	1.4882651711659696	1.4882651711659696	1.4882651711659696	1.4882651711659696	1.4882651711659696	1.4882651711659696	1.4882651711659696	1.4882651711659696	1.4882651711659696	1.4882651711659696	1.4882651711659696
0.23877863942622274	0.28196538386391706	0.2845888131374207	0.26049604893456535	0.365307592640118	0.44404685095475155	0.6330813270170157	0.5984966404657005	0.5743873138443125	0.5105283174141971	0.7181233098631747	0.786659647958204	0.801240671583389	0.6539483546947019	0.7725026162752208	0.8220509151414191	0.9888630524710658	1.213559643624017	0.7667729803811857	1.0144157176481083	1.0727395534653332	0.82979232710577	0.8995758921748219	1.1424049169532007	0.788798556830584	0.6923265878171386	0.7826833817164679	0.8385022598133083	0.7351167624338674	0.7295511886251009	0.6211943649155497	0.9485929371496399	1.1627715834330472	1.0129820398755014	0.9511744389943609	1.030539591565697	0.9062194830364425	0.8555193081211615	0.9024657614882239	0.7749948802473047	0.8387303208677642	0.8387303208677642	0.8387303208677642	0.8387303208677642	0.8387303208677642	0.8387303208677642	0.8387303208677642	0.8387303208677642	0.8387303208677642	0.8387303208677642
0.9239447885368965	0.6872504024349804	0.808899363522997	0.7125747632369931	0.6845940915260665	0.807998979054148	0.9552888490622693	0.9569338653544337	0.8541693803992049	0.8913260619095273	0.9953362804220596	0.9585817543785705	1.1092862054431814	1.3420657911824447	1.2042199457982352	0.961508584221308	1.1940155835992041	1.015448119229565	0.917873298116572	1.0625182511662274	0.9407039240171452	1.086009231181678	0.9136600090800757	0.9630722840532476	1.0313449710331943	0.9520736144504462	0.9691448197456629	0.9547263625775824	0.8308144843313563	0.9560724477128302	0.7461203590645714	0.919797165249342	0.9317093696789989	0.890240276891733	1.018643524922533	0.954441900907133	0.954441900907133	0.954441900907133	0.954441900907133	0.954441900907133	0.954441900907133	0.954441900907133	0.954441900907133	0.954441900907133	0.954441900907133	0.954441900907133	0.954441900907133	0.954441900907133	0.954441900907133	0.954441900907133
1.3381554380994614	0.9859830792146604	1.1278913215420652	0.8753406438660463	1.1607378665703858	1.1308154927361003	1.3498173081795508	1.0357313800642989	0.8604642018839531	1.0848534925605353	0.9176996941758575	1.1181510786815614	0.9601689713511866	1.2783519819309153	1.2402424064555013	0.8422324377924205	0.9572651870265557	0.7978312279311022	1.1069244452266618	1.0584464970138354	0.8767430495428425	0.8253383533093728	0.8408956016459177	0.6340962861996032	0.8225284128964016	1.2335965114444711	0.9982087822210381	1.0410178207099805	1.1162178128867657	1.048422373496794	1.0823200931917798	1.0823200931917798	1.0823200931917798	1.0823200931917798	1.0823200931917798	1.0823200931917798	1.0823200931917798	1.0823200931917798	1.0823200931917798	1.0823200931917798	1.0823200931917798	1.0823200931917798	1.0823200931917798	1.0823200931917798	1.0823200931917798	1.0823200931917798	1.0823200931917798	1.0823200931917798	1.0823200931917798	1.0823200931917798
0.8314093853573666	1.4092849104253697	1.1060691620942678	0.9024456944865736	1.3064004669114664	0.3115702211520741	0.7073283703396809	1.6009066055080239	0.7648781542171778	0.8872763677917874	1.095274395662424	0.5875713060694111	1.1961786188140484	1.213774446847227	1.164299073732045	1.8737612999398916	0.8992878623115934	0.770040205578553	0.36977422804204424	1.0075138876771068	1.1145250470030503	0.5566822329589571	0.7293257617125157	1.4133089991413266	0.63733865917261	0.6087151476217146	0.6937138510392169	0.8887555009030057	1.3317821573940938	0.5228455885917432	0.5875429152555695	0.8285751644495695	0.9380534394172232	0.9827693072734702	0.6790520557197253	0.8309106814965976	0.8309106814965976	0.8309106814965976	0.8309106814965976	0.8309106814965976	0.8309106814965976	0.8309106814965976	0.8309106814965976	0.8309106814965976	0.8309106814965976	0.8309106814965976	0.8309106814965976	0.8309106814965976	0.8309106814965976	0.8309106814965976
0.6374992651696411	0.7894707372201845	0.8978963963906325	0.6773490371189941	0.7403379816583242	0.8866578844526161	0.828131323960134	0.7717812575098997	0.9541463284820897	0.9686243283475372	0.8500221416692081	0.7811357902723626	0.8714640933790243	0.8261754691972877	1.0210886349552182	1.03578125013755	1.0539689172613018	0.9474975105939377	1.0008130042460988	0.939144016847057	0.8338476226425164	0.9589228749496213	0.903452117407113	0.8541435305629362	1.0082531072472893	0.9249350779324919	1.2084268129378053	0.9742994615393271	0.917102723650676	0.9651545407299739	0.9643316565011016	1.1295159024879275	0.9081125741341756	0.8378137551168297	0.8771488565574922	0.8574813058371609	0.8574813058371609	0.8574813058371609	0.8574813058371609	0.8574813058371609	0.8574813058371609	0.8574813058371609	0.8574813058371609	0.8574813058371609	0.8574813058371609	0.8574813058371609	0.8574813058371609	0.8574813058371609	0.8574813058371609	0.8574813058371609
1.1772647959800295	1.1063819465443978	1.199731872815043	1.1469950533935187	1.0657544653964919	1.4047765852869956	1.2609916699510308	1.2402553943604844	1.4270854603396819	1.2874485574622678	1.6275487417019712	1.3333122958775288	1.1092287559398661	1.4105458716363444	1.2270461004252298	1.1877014810680737	1.1608359063805018	1.2405302355079402	1.2531228705246258	1.241333711002721	1.144416634617427	1.3231973073337941	1.2660608578030061	1.2876008866359114	1.2264714278224775	1.2101741529993804	1.2127578490608735	1.3135324794736132	1.3870770518955526	1.3174535059733425	1.2287095192749646	1.2730815126241537	1.2730815126241537	1.2730815126241537	1.2730815126241537	1.2730815126241537	1.2730815126241537	1.2730815126241537	1.2730815126241537	1.2730815126241537	1.2730815126241537	1.2730815126241537	1.2730815126241537	1.2730815126241537	1.2730815126241537	1.2730815126241537	1.2730815126241537	1.2730815126241537	1.2730815126241537	1.2730815126241537
0.8340883879361797	0.8706758388163003	1.005487557103246	1.0313347584889467	1.0560650087683074	0.9920127272041068	1.1633411962601896	1.3107385531622369	1.0381084261606852	1.0230576192824539	1.024831347934132	0.9933327753656802	1.1191777599688675	1.191964794828994	1.0829583632761028	1.1135231495369424	1.0048216613448067	0.9424296564337796	0.9449658023543214	1.2982533256331954	1.0074926314717796	0.8675694240251005	0.9869296674150133	0.9152910677111203	0.9424001898343383	1.0592512784768138	0.9913145020820208	0.7722918667629466	0.9585804698167919	0.7875202624037134	0.9815788169422576	0.9747528551034382	0.9781658360228479	0.9781658360228479	0.9781658360228479	0.9781658360228479	0.9781658360228479	0.9781658360228479	0.9781658360228479	0.9781658360228479	0.9781658360228479	0.9781658360228479	0.9781658360228479	0.9781658360228479	0.9781658360228479	0.9781658360228479	0.9781658360228479	0.9781658360228479	0.9781658360228479	0.9781658360228479
0.7606406048560219	0.5447509100045842	0.5745831312742156	0.5964392073709484	0.8174232013510156	0.9073726493618848	0.8405220828445545	0.8334788274988066	0.8323926398350612	0.7644668297264603	0.7054998660229934	0.842075885778495	0.9243525447333608	0.8630115147737621	0.9513320748495337	0.9117890506916344	0.9940271552352056	1.0642909816888473	1.0165803104272007	0.8869251092564744	0.8430742338905367	0.8754936808878944	0.8633557199308993	0.7968473597351341	0.8491076664677283	0.9928364415022396	0.9199981011708793	0.9564172713365594	0.9564172713365594	0.9564172713365594	0.9564172713365594	0.9564172713365594	0.9564172713365594	0.9564172713365594	0.9564172713365594	0.9564172713365594	0.9564172713365594	0.9564172713365594	0.9564172713365594	0.9564172713365594	0.9564172713365594	0.9564172713365594	0.9564172713365594	0.9564172713365594	0.9564172713365594	0.9564172713365594	0.9564172713365594	0.9564172713365594	0.9564172713365594	0.9564172713365594
0.738821744731483	0.9287924685867712	1.0878671139449054	1.0492212757682737	1.1700214029489309	0.9922502752149986	1.240896375182988	1.194002632048342	1.1798034214367479	1.1930308642841791	1.0989357714218764	1.122506449319406	1.005786852240026	1.0384686482956191	1.0377995544870249	1.017785253434	1.0657222586968909	1.0315689883819128	1.1657043118668102	1.0455382424738628	1.0748731526075597	1.1226953262862964	1.1744469494030063	1.0110496674901588	0.9697403813256782	0.9951477141307884	1.083769594316977	1.1715865817430262	1.315738943063414	1.2713848551033315	1.1309871727717977	0.9814796130644137	1.0154874216215801	1.1642585939223549	0.9868691495569457	1.0432633992503848	1.0457638826417461	0.9639135446342297	1.0583667005545947	1.13343277220409	1.072264783730866	0.9941150217699071	1.0620106407942098	1.1326689221605417	1.0693930032687655	1.0566440568783597	0.98914355680251	1.022893806840435	1.022893806840435	1.022893806840435
0.0	0.6843839786424963	0.09128819661260709	0.22812799447790624	0.0	0.3189101585106351	0.0	0.3169087607993137	0.13683979786529915	0.0025074302911996926	0.21945582546469125	0.22812799447790624	0.13683979786529915	0.5844236178078968	0.051089049395179886	0.4389116509293825	0.25158860256685	0.023460608088943725	0.20717481668016222	0.6930561524469337	0.008672169013215	0.6757602830800054	0.470538395451663	0.023460608088943725	0.21996185804456955	0.4562559889558125	0.009684234172971543	0.6165563949100553	0.6960696153180116	1.2024240801908286	0.10519156166143774	1.863831996433901	1.8557552043209218	1.8597936003774114	1.8597936003774114	1.8597936003774114	1.8597936003774114	1.8597936003774114	1.8597936003774114	1.8597936003774114	1.8597936003774114	1.8597936003774114	1.8597936003774114	1.8597936003774114	1.8597936003774114	1.8597936003774114	1.8597936003774114	1.8597936003774114	1.8597936003774114	1.8597936003774114
0.013275321254127845	0.0	0.41445485666415177	0.0	0.16769232263286835	0.8289097133283035	0.8371922281347189	2.0793740827123055	0.4349912791484053	1.1529395993122806	0.7442734950422971	0.7950257025048859	0.37596480886143396	0.0	0.29446465579260134	1.4408053890681773	0.7904196655255857	0.10977867774955995	0.4153844158163365	0.6863598501589887	1.4289488799146153	0.883076990373291	1.7537640827891845	0.8531226136396725	0.0	0.36923824533304794	0.4236669306227519	0.8699825582968106	0.8221914017819503	0.03186077100990683	1.005814109919772	1.236646258446102	1.1212301841829369	1.1212301841829369	1.1212301841829369	1.1212301841829369	1.1212301841829369	1.1212301841829369	1.1212301841829369	1.1212301841829369	1.1212301841829369	1.1212301841829369	1.1212301841829369	1.1212301841829369	1.1212301841829369	1.1212301841829369	1.1212301841829369	1.1212301841829369	1.1212301841829369	1.1212301841829369
0.6332522461778595	0.5614652699351081	0.7277772274645627	0.5110614003720725	0.5434855360238446	0.6447677948420684	0.6095855684353846	0.49435300737979704	0.5150708803784524	0.5224585950818161	0.586174120750143	0.5743875576372482	0.5658812013763417	0.6138868252959003	0.6279513015426211	0.6181728818286907	0.737378969722821	0.5827632511685147	0.6460272663227564	0.560121828240924	0.6942960620566895	0.6272089451488069	0.6272089451488069	0.6272089451488069	0.6272089451488069	0.6272089451488069	0.6272089451488069	0.6272089451488069	0.6272089451488069	0.6272089451488069	0.6272089451488069	0.6272089451488069	0.6272089451488069	0.6272089451488069	0.6272089451488069	0.6272089451488069	0.6272089451488069	0.6272089451488069	0.6272089451488069	0.6272089451488069	0.6272089451488069	0.6272089451488069	0.6272089451488069	0.6272089451488069	0.6272089451488069	0.6272089451488069	0.6272089451488069	0.6272089451488069	0.6272089451488069	0.6272089451488069
0.5615781847521174	0.619251759310913	0.5639525993396501	0.5285065334143081	0.4819223612920949	0.66491014433607	0.5659923005595444	0.4865447597900554	0.5661327986957007	0.5690574857009252	0.6041922644648438	0.6355575282936763	0.6180280238687846	0.5465413234187508	0.6529887552275067	0.618291584055976	0.638195380105689	0.6830879684415693	0.7791428131040775	0.7549645757231687	0.6941764690188085	0.680022413299568	0.6870994411591882	0.6870994411591882	0.6870994411591882	0.6870994411591882	0.6870994411591882	0.6870994411591882	0.6870994411591882	0.6870994411591882	0.6870994411591882	0.6870994411591882	0.6870994411591882	0.6870994411591882	0.6870994411591882	0.6870994411591882	0.6870994411591882	0.6870994411591882	0.6870994411591882	0.6870994411591882	0.6870994411591882	0.6870994411591882	0.6870994411591882	0.6870994411591882	0.6870994411591882	0.6870994411591882	0.6870994411591882	0.6870994411591882	0.6870994411591882	0.6870994411591882
0.7984863503636733	0.6164168016946765	0.7163463145098906	0.7126414807533265	0.8130803172468815	0.7699034297136178	0.7975908568333255	0.7528595992197754	0.7849249063081865	0.7106550585093344	0.6518918095426185	0.8125701488930528	0.6865714715667497	0.8598857325010008	0.857239776825163	0.7843131352454978	0.7147326539308378	0.7526435570807609	0.8192570315883698	0.7256984424451532	0.8550704844017801	0.8335102373620145	0.8442903608818974	0.8442903608818974	0.8442903608818974	0.8442903608818974	0.8442903608818974	0.8442903608818974	0.8442903608818974	0.8442903608818974	0.8442903608818974	0.8442903608818974	0.8442903608818974	0.8442903608818974	0.8442903608818974	0.8442903608818974	0.8442903608818974	0.8442903608818974	0.8442903608818974	0.8442903608818974	0.8442903608818974	0.8442903608818974	0.8442903608818974	0.8442903608818974	0.8442903608818974	0.8442903608818974	0.8442903608818974	0.8442903608818974	0.8442903608818974	0.8442903608818974
0.8302825564822435	0.87967568164869	0.8638682917534821	0.8321579350884386	0.8888543025699313	0.8313182913500873	0.8100603431576697	0.8245690045569541	0.835883515528982	0.9280677109114581	0.9313810411787216	0.8673902982603949	0.9104439562830349	1.0120715963451496	0.9108466124136985	0.951784888975472	1.0262245741872869	0.9108667665963505	0.9505055616206344	0.9306861641084925	0.9306861641084925	0.9306861641084925	0.9306861641084925	0.9306861641084925	0.9306861641084925	0.9306861641084925	0.9306861641084925	0.9306861641084925	0.9306861641084925	0.9306861641084925	0.9306861641084925	0.9306861641084925	0.9306861641084925	0.9306861641084925	0.9306861641084925	0.9306861641084925	0.9306861641084925	0.9306861641084925	0.9306861641084925	0.9306861641084925	0.9306861641084925	0.9306861641084925	0.9306861641084925	0.9306861641084925	0.9306861641084925	0.9306861641084925	0.9306861641084925	0.9306861641084925	0.9306861641084925	0.9306861641084925
[truncated: 6 more columns]
