# Supplementary material for: Neuronal tuning aligns dynamically with object and texture manifolds across the visual hierarchy
Source: Nat Neurosci. 2026 Mar 10;29(4):864–75. doi: 10.1038/s41593-026-02207-1 (PMC13061647; doi:10.1038/s41593-026-02207-1)
Supplement: Supplementary file 10 — Attribution data for time windows 5, 10, 20, 25 and 50 ms, for panel b. Time window specific evolution trajectory of time windows 10, 20, 25 and 50 ms, for panel c. [file 41593_2026_2207_MOESM10_ESM.zip › ExtendedFig4_Source_data/FigureExtended4C_src_normresp_wdw_80-100_DeePSim_sem.csv]

0	1	2	3	4	5	6	7	8	9	10	11	12	13	14	15	16	17	18	19	20	21	22	23	24	25	26	27	28	29	30	31	32	33	34	35	36	37	38	39	40	41	42	43	44	45	46	47	48	49
0.053463996730280614	0.03928708957236553	0.05330024768081067	0.050200304484423204	0.040208016459842774	0.04678544527949687	0.03382927776741467	0.05782733528708577	0.06538643878889062	0.06021201900799784	0.05488149000708314	0.056240032814182155	0.056341315780724016	0.06470612488440759	0.05148683782668468	0.04921740310792556	0.06305710295268317	0.05312283255953738	0.06279726465786675	0.06668927140967668	0.0691259727264001	0.06536771494455874	0.05905621852811011	0.055540230044142685	0.055456662529682864	0.06932218298559487	0.0659955123463129	0.06535042156564826	0.06045817745373134	0.06156304355340158	0.056916382883718857	0.050306723632807304	0.06952388259426898	0.05050424828128436	0.05284056690863656	0.07199528241387224	0.06750847566726721	0.055524100698673994	0.061016047409882986	0.05617130855214741	0.05666637142374807	0.0625904015835901	0.058934867109625456	0.05741493286191943	0.0640036982427069	0.05807966756861814	0.05839429851131167	0.058236983039964905	0.058236983039964905	0.058236983039964905
0.050296582669356535	0.0731485162752471	0.06974927057628968	0.08045481267425644	0.11013813924653204	0.09555301477198527	0.09129418432291198	0.07835782749314148	0.0985247340391772	0.09315300001695875	0.09463395358182237	0.08284494997701625	0.07592486119192997	0.10572171777955178	0.0890306083398145	0.09071034699822998	0.0774987031217765	0.0898627613454806	0.08870858953774005	0.09233219823202206	0.09721859632172443	0.08193200131499549	0.08334828957833867	0.10335724248523954	0.06858799848672957	0.09103466803203869	0.0892205608222032	0.11724822793022933	0.0958722910678552	0.1000214302703668	0.12342546752086377	0.10890046723568997	0.11944853299568324	0.08558251796079093	0.07075901948191031	0.07817076872135062	0.07817076872135062	0.07817076872135062	0.07817076872135062	0.07817076872135062	0.07817076872135062	0.07817076872135062	0.07817076872135062	0.07817076872135062	0.07817076872135062	0.07817076872135062	0.07817076872135062	0.07817076872135062	0.07817076872135062	0.07817076872135062
0.05845983545757514	0.07705244976032297	0.0723726190358699	0.06793955448118084	0.09606443334979822	0.10964406667657298	0.07634329284296971	0.09318238028669042	0.09237891743760179	0.09184819612976947	0.1260934843782875	0.09218468953965384	0.08815825593481645	0.09227024477674522	0.0982294791264318	0.10157570216169397	0.09423379656669183	0.09184732537123429	0.11679874254684017	0.09713159084123255	0.11265167719096231	0.08990214555319598	0.09146966415382769	0.09047700664266761	0.0994425786474201	0.10388200565275445	0.11706337629911195	0.0896151774688275	0.10337078594295226	0.09451706351369381	0.08660226071815846	0.10221963239955173	0.13118785893771687	0.1167037456686343	0.1167037456686343	0.1167037456686343	0.1167037456686343	0.1167037456686343	0.1167037456686343	0.1167037456686343	0.1167037456686343	0.1167037456686343	0.1167037456686343	0.1167037456686343	0.1167037456686343	0.1167037456686343	0.1167037456686343	0.1167037456686343	0.1167037456686343	0.1167037456686343
0.052272417933614944	0.04558180411227143	0.05370180662681103	0.050536544549631295	0.03902075835802411	0.04426302212850218	0.050954421013609155	0.0465301511698684	0.047149705327071016	0.039527363199161045	0.045745847335742405	0.049067665362320406	0.037504539141428886	0.05203308936578484	0.04922824912887821	0.053045692067765535	0.04190515032774078	0.046625071957353874	0.045322921729361955	0.0466671471261346	0.05104249720170219	0.044932448670118176	0.04506798571862282	0.05271225999257787	0.045342869895017845	0.050664283886996286	0.049793027658029475	0.04824513935700145	0.04644125758913612	0.06087391550751697	0.04913581926009374	0.05175660459364605	0.055354843460700125	0.04393982846541874	0.051867218677733924	0.044370148615546806	0.04337824754215433	0.05787075505996927	0.050624501301061796	0.050624501301061796	0.050624501301061796	0.050624501301061796	0.050624501301061796	0.050624501301061796	0.050624501301061796	0.050624501301061796	0.050624501301061796	0.050624501301061796	0.050624501301061796	0.050624501301061796
0.050779495928653925	0.05312333687933017	0.0519510326184081	0.05707257344131951	0.04432113873685565	0.058072242523753856	0.05783422417990665	0.056523785709829966	0.07452661580164997	0.05886215820620728	0.06786950316226618	0.07335526301679607	0.06154507413706502	0.05344598999161007	0.06839572987819519	0.07259630783705531	0.06776974384486507	0.07669638510103634	0.06182040294165993	0.07888694401378929	0.07172501324583884	0.07399716018829125	0.08475974546667821	0.07904930325669109	0.08262559863677367	0.0693891381543344	0.06776553799169394	0.0760412587698209	0.07158611511928488	0.07227120588006905	0.07192866049967697	0.07192866049967697	0.07192866049967697	0.07192866049967697	0.07192866049967697	0.07192866049967697	0.07192866049967697	0.07192866049967697	0.07192866049967697	0.07192866049967697	0.07192866049967697	0.07192866049967697	0.07192866049967697	0.07192866049967697	0.07192866049967697	0.07192866049967697	0.07192866049967697	0.07192866049967697	0.07192866049967697	0.07192866049967697
0.11958712810329224	0.1044393503601798	0.08592242641312708	0.10034057467584802	0.0840538234436125	0.08694751994493259	0.06757891175167058	0.08171914274732636	0.10236880591807748	0.09805957154588245	0.08784809384406925	0.0899414619445893	0.08565241176016053	0.08692508065899339	0.09233850874706787	0.10349252323723837	0.08438319722526756	0.08675596057758607	0.09832592707915938	0.08696458282469198	0.07393439326029869	0.08257514044115426	0.06886250189945722	0.08152797641048051	0.09626115462732544	0.10306915340355595	0.1111630421096775	0.09782256931543133	0.09562864664358806	0.09068241224783585	0.11287315166419185	0.09891657319569068	0.09973266589304666	0.10813675988083385	0.09911351020966722	0.11829305921264656	0.08977543782715426	0.09508818679225552	0.08966688766557769	0.10054018602665944	0.09510353684611858	0.09510353684611858	0.09510353684611858	0.09510353684611858	0.09510353684611858	0.09510353684611858	0.09510353684611858	0.09510353684611858	0.09510353684611858	0.09510353684611858
0.15431828238534676	0.0730343894550286	0.09523121548004085	0.08854243689092156	0.13065026666880036	0.11005487572649715	0.11997845067651328	0.10655236923808133	0.09484049072789025	0.11920603589135799	0.11737234830097011	0.11221562526250903	0.10038981770037807	0.11116513947814244	0.11214770648818562	0.12599648659590615	0.13973503048401426	0.11755780987617756	0.12838953058100355	0.11859034572595778	0.11935663753931747	0.11485708096916335	0.12754800196075533	0.11197985847538679	0.11292910875433203	0.10780679576617178	0.11036795226025191	0.11036795226025191	0.11036795226025191	0.11036795226025191	0.11036795226025191	0.11036795226025191	0.11036795226025191	0.11036795226025191	0.11036795226025191	0.11036795226025191	0.11036795226025191	0.11036795226025191	0.11036795226025191	0.11036795226025191	0.11036795226025191	0.11036795226025191	0.11036795226025191	0.11036795226025191	0.11036795226025191	0.11036795226025191	0.11036795226025191	0.11036795226025191	0.11036795226025191	0.11036795226025191
0.03851762425518879	0.03460846065245116	0.03622476130770317	0.039098506940556124	0.04387803423029407	0.032327154675122156	0.03334065630275589	0.03360822244552661	0.040447560334167285	0.039438998841318844	0.04324819930086166	0.03719575796357992	0.03817224336910098	0.03942883923873066	0.03476964745823207	0.033916852601704524	0.03774990942724264	0.032798077263246815	0.044994262978428075	0.04097829518689636	0.04207761142224333	0.042539397956037686	0.030269681007084645	0.04899467920180752	0.037021469923533334	0.0314716070363522	0.0397238628209328	0.0355977349286425	0.0355977349286425	0.0355977349286425	0.0355977349286425	0.0355977349286425	0.0355977349286425	0.0355977349286425	0.0355977349286425	0.0355977349286425	0.0355977349286425	0.0355977349286425	0.0355977349286425	0.0355977349286425	0.0355977349286425	0.0355977349286425	0.0355977349286425	0.0355977349286425	0.0355977349286425	0.0355977349286425	0.0355977349286425	0.0355977349286425	0.0355977349286425	0.0355977349286425
0.05780729952095982	0.05650689245081599	0.06059106257828585	0.061325408864713334	0.0632344108315867	0.05361795506847987	0.053713679658719385	0.06327616645978303	0.06423628592477412	0.059722980058883164	0.057042686556439764	0.07321787013767352	0.07121608089191504	0.06085802604668895	0.06166701638872867	0.06650870443156962	0.06109873423012516	0.05051272087081404	0.053421310945525435	0.0591847291965145	0.060054570736120624	0.0595670186789087	0.060130894485254945	0.04534721808274731	0.062325901241940755	0.05573587813128709	0.04868721219923063	0.05744573649611299	0.06148344101771633	0.04881978423464075	0.055210715605246596	0.048496006810321915	0.052650061080760514	0.046978414138877454	0.049814237609818984	0.049814237609818984	0.049814237609818984	0.049814237609818984	0.049814237609818984	0.049814237609818984	0.049814237609818984	0.049814237609818984	0.049814237609818984	0.049814237609818984	0.049814237609818984	0.049814237609818984	0.049814237609818984	0.049814237609818984	0.049814237609818984	0.049814237609818984
0.0940978780017075	0.10244469341188864	0.07193910324493055	0.0681908827866607	0.09764785839901108	0.0982075535046868	0.10947259117701554	0.07796705351955277	0.08328632656249067	0.06812970466408279	0.10326201604386981	0.10263216484977372	0.0886639410715623	0.09200592594058551	0.06472405440843682	0.10558028279801282	0.09304812776635295	0.0939434517835908	0.10131055142144285	0.0708019529879309	0.08424207327838014	0.10562715767702098	0.09896120484068774	0.08946154804029906	0.09734288377092201	0.10227811532539624	0.10017771659074476	0.10729678455976864	0.0831404789793873	0.10143405690035395	0.0785851839637029	0.09737200632740334	0.11861246536047643	0.10799223584393988	0.10799223584393988	0.10799223584393988	0.10799223584393988	0.10799223584393988	0.10799223584393988	0.10799223584393988	0.10799223584393988	0.10799223584393988	0.10799223584393988	0.10799223584393988	0.10799223584393988	0.10799223584393988	0.10799223584393988	0.10799223584393988	0.10799223584393988	0.10799223584393988
0.07376134455977282	0.057134761108178646	0.07734013041480224	0.0689464493703829	0.06028292621716941	0.06684878718281564	0.06310989510646074	0.07044448759357524	0.06858730950324449	0.058133236738365554	0.07281687899887535	0.08772730902704062	0.07049966650244788	0.05793960955018725	0.06633329530827588	0.06172142485123354	0.0667791722409953	0.0737914845232701	0.07223413186451248	0.07559051287861207	0.08081393392415799	0.07072405206532711	0.07270766149681897	0.07669736682310191	0.07832587479731766	0.07341379258276895	0.08445406216213991	0.07296127538913216	0.07489254272166142	0.06481810051291477	0.07208218732079212	0.06845014391685345	0.06845014391685345	0.06845014391685345	0.06845014391685345	0.06845014391685345	0.06845014391685345	0.06845014391685345	0.06845014391685345	0.06845014391685345	0.06845014391685345	0.06845014391685345	0.06845014391685345	0.06845014391685345	0.06845014391685345	0.06845014391685345	0.06845014391685345	0.06845014391685345	0.06845014391685345	0.06845014391685345
0.04587861342924488	0.04440437053175816	0.04411615197532535	0.04193437120809368	0.03431051562990204	0.03591019654290328	0.04163446607766249	0.037755416076653676	0.04297544518040307	0.04121755125352346	0.053788024336699776	0.039238835152763545	0.03160209904826616	0.04107131738973056	0.042114093361453026	0.04377594608338935	0.040258114387534155	0.03896650027954317	0.046091765425449426	0.049527209633429936	0.03514412757009775	0.049561129637179985	0.04775078280498148	0.0377156139201116	0.0539563114701071	0.057075211227427224	0.042358544462514934	0.05746591940684274	0.050376712447382434	0.050263867456773956	0.047089304584984455	0.0486765860208792	0.0486765860208792	0.0486765860208792	0.0486765860208792	0.0486765860208792	0.0486765860208792	0.0486765860208792	0.0486765860208792	0.0486765860208792	0.0486765860208792	0.0486765860208792	0.0486765860208792	0.0486765860208792	0.0486765860208792	0.0486765860208792	0.0486765860208792	0.0486765860208792	0.0486765860208792	0.0486765860208792
0.0678462545448155	0.06720572628989631	0.049053751909564444	0.05140578640858548	0.05005675477177352	0.047742947807157696	0.06788551903566241	0.073458020585031	0.07129257700093296	0.07193107385567694	0.06727831815924291	0.07570468685659751	0.07693338207373161	0.0780626408328518	0.0649845037552189	0.07852327597648001	0.08769065858039485	0.07301670902035738	0.08503805916891066	0.07576611518391169	0.0927198752894406	0.05883416070254474	0.06371558492080279	0.06707520558171687	0.07807873864833044	0.07017203610954424	0.07446428921996091	0.06490516986738232	0.08070030621814622	0.08353795840626335	0.08034774105809396	0.08194284973217866	0.08194284973217866	0.08194284973217866	0.08194284973217866	0.08194284973217866	0.08194284973217866	0.08194284973217866	0.08194284973217866	0.08194284973217866	0.08194284973217866	0.08194284973217866	0.08194284973217866	0.08194284973217866	0.08194284973217866	0.08194284973217866	0.08194284973217866	0.08194284973217866	0.08194284973217866	0.08194284973217866
0.07486779415583411	0.06272107385640667	0.061443556696878766	0.07144850235788301	0.06615824659846534	0.06871610729890996	0.07161088743406119	0.068116251318697	0.05857797403109031	0.07935026795539299	0.06994111817866736	0.06259590842016972	0.05928696373964962	0.09652605339096061	0.06573115423735468	0.07373608809955375	0.08354576666109682	0.07679112253735221	0.08453733951044567	0.07358295526006435	0.08147101953775573	0.07550241318395352	0.08475363773209288	0.06989956069156243	0.07489632586383414	0.08524429495293666	0.07797478704008647	0.06874428672032337	0.07739418389672895	0.07060375736839472	0.09179351324593904	0.07351158207694251	0.08265254766144078	0.08265254766144078	0.08265254766144078	0.08265254766144078	0.08265254766144078	0.08265254766144078	0.08265254766144078	0.08265254766144078	0.08265254766144078	0.08265254766144078	0.08265254766144078	0.08265254766144078	0.08265254766144078	0.08265254766144078	0.08265254766144078	0.08265254766144078	0.08265254766144078	0.08265254766144078
0.058900299716241764	0.060428275962111755	0.06542647741661246	0.0556362427918018	0.06603350556073821	0.0664018672041124	0.09490190274944264	0.0744661042500044	0.07261447378058583	0.0734933621516635	0.0861817040007686	0.07996771721907682	0.0991055885405193	0.06846721229218718	0.08642504733917977	0.09359131259669226	0.0698888911276164	0.06793056522355033	0.08358656009645457	0.08534843620790701	0.072431861576364	0.07437231252807112	0.061679699442266187	0.06447272147082568	0.07198871743351835	0.07110805441818052	0.08045864502032087	0.0875251017206025	0.08881529218961966	0.07405465538139946	0.08143497378550957	0.08143497378550957	0.08143497378550957	0.08143497378550957	0.08143497378550957	0.08143497378550957	0.08143497378550957	0.08143497378550957	0.08143497378550957	0.08143497378550957	0.08143497378550957	0.08143497378550957	0.08143497378550957	0.08143497378550957	0.08143497378550957	0.08143497378550957	0.08143497378550957	0.08143497378550957	0.08143497378550957	0.08143497378550957
0.06526599017472327	0.053533513501314044	0.06151667268819362	0.05027270590545188	0.06308172411834329	0.06024570975269214	0.054907363300433554	0.05836144474794219	0.06404563258080181	0.05964213228406182	0.07294032944968742	0.057909467393958074	0.05807277030952228	0.04380064968858764	0.05176330136888651	0.057978407817418746	0.05498880174466736	0.07367907128076173	0.06092449843410305	0.06489853556203276	0.06120261732304148	0.0656024851204554	0.05266427018937786	0.05913337765491662	0.05913337765491662	0.05913337765491662	0.05913337765491662	0.05913337765491662	0.05913337765491662	0.05913337765491662	0.05913337765491662	0.05913337765491662	0.05913337765491662	0.05913337765491662	0.05913337765491662	0.05913337765491662	0.05913337765491662	0.05913337765491662	0.05913337765491662	0.05913337765491662	0.05913337765491662	0.05913337765491662	0.05913337765491662	0.05913337765491662	0.05913337765491662	0.05913337765491662	0.05913337765491662	0.05913337765491662	0.05913337765491662	0.05913337765491662
0.06929076336608139	0.03634274065881917	0.04433229362599501	0.05704315459271979	0.06426314528907322	0.05169286925682313	0.05936085900391411	0.05498092060335059	0.05366468182988026	0.04998942939009736	0.057315805789512876	0.06258575854021312	0.05601545036764294	0.05100661961426017	0.05850151677358366	0.05095672971001607	0.054668853503188064	0.05276679023697853	0.059069938391305706	0.04922399101948266	0.05965126537740414	0.04969003294365217	0.050965837188843725	0.05032793506624795	0.05032793506624795	0.05032793506624795	0.05032793506624795	0.05032793506624795	0.05032793506624795	0.05032793506624795	0.05032793506624795	0.05032793506624795	0.05032793506624795	0.05032793506624795	0.05032793506624795	0.05032793506624795	0.05032793506624795	0.05032793506624795	0.05032793506624795	0.05032793506624795	0.05032793506624795	0.05032793506624795	0.05032793506624795	0.05032793506624795	0.05032793506624795	0.05032793506624795	0.05032793506624795	0.05032793506624795	0.05032793506624795	0.05032793506624795
0.09486362078076409	0.08036893728841185	0.1038788665223789	0.08029204501450773	0.09006678579663692	0.08775864419399665	0.09097287507736242	0.1036267827258469	0.08399711427980941	0.109767907814851	0.10329873041559358	0.10255171744501766	0.09690504374082207	0.10429859600464741	0.11719357657722546	0.11021253056783309	0.09140560259262376	0.11243930757416642	0.11758125739920858	0.13437639973618265	0.11388409129623232	0.11394107691249274	0.12562667171070901	0.12343265879078685	0.1227148858761509	0.15749176483597033	0.11714142341222421	0.11345884924047184	0.12479301484353669	0.11040074978052078	0.11759688231202872	0.11759688231202872	0.11759688231202872	0.11759688231202872	0.11759688231202872	0.11759688231202872	0.11759688231202872	0.11759688231202872	0.11759688231202872	0.11759688231202872	0.11759688231202872	0.11759688231202872	0.11759688231202872	0.11759688231202872	0.11759688231202872	0.11759688231202872	0.11759688231202872	0.11759688231202872	0.11759688231202872	0.11759688231202872
0.07017412960928446	0.055884378046087244	0.05543643548930792	0.05656440927478562	0.06623322758664923	0.06457783025629726	0.05560449152538796	0.0511401932105738	0.07003267711759277	0.06607475245525797	0.055347079765775915	0.053406923102122604	0.05478725157321342	0.07006102202594955	0.0372031311076	0.06140626986890316	0.0598410623699408	0.07188141154324716	0.05281656291814076	0.05494306140487361	0.05980718614019178	0.06543883773653257	0.07136153862527937	0.053217879234777395	0.056017354875227174	0.05381732709487696	0.05524831303245841	0.06379557028951983	0.05886482148201104	0.05356533101469223	0.06571393902142424	0.07118678395715308	0.06845036148928867	0.06845036148928867	0.06845036148928867	0.06845036148928867	0.06845036148928867	0.06845036148928867	0.06845036148928867	0.06845036148928867	0.06845036148928867	0.06845036148928867	0.06845036148928867	0.06845036148928867	0.06845036148928867	0.06845036148928867	0.06845036148928867	0.06845036148928867	0.06845036148928867	0.06845036148928867
0.06738469844251452	0.055405814630983194	0.057333394213590086	0.06014401280319939	0.06285900184640211	0.059453583354136495	0.0674401607157157	0.060426737927217644	0.06407764033419205	0.06646603989301482	0.05542253667697212	0.062352729003664356	0.06652725331008635	0.05638901067554829	0.09321969641235907	0.07209088185128261	0.06278140104682496	0.06162062174603708	0.07360094008904658	0.07496962454073167	0.08134686076012909	0.06864850600723306	0.07443399387697941	0.0675820195076629	0.05932769706826175	0.07172433842209049	0.0794052450979933	0.07441645569471819	0.07303636221649876	0.06020430776296892	0.06724118760584816	0.07055696871122812	0.0851911856125407	0.08289451501188637	0.0839496946621169	0.08342210483700163	0.08342210483700163	0.08342210483700163	0.08342210483700163	0.08342210483700163	0.08342210483700163	0.08342210483700163	0.08342210483700163	0.08342210483700163	0.08342210483700163	0.08342210483700163	0.08342210483700163	0.08342210483700163	0.08342210483700163	0.08342210483700163
0.03951183070223588	0.04538271178164711	0.03948791375908297	0.05516433227942723	0.052268061653668964	0.05703907956585091	0.0675110636397115	0.061971290970246236	0.08249937549266807	0.05969555791970069	0.0738084280392038	0.08469113689521178	0.07150423833774856	0.06404203945203424	0.0913239062636333	0.0731346496039271	0.0627508744438185	0.08631447882777869	0.08164055992760273	0.06528485914757529	0.06769031778904039	0.06647979854659183	0.07416269085458646	0.06816125233465781	0.07246053950494741	0.06625650826329252	0.07781344514401478	0.06275799850125274	0.07028572182263376	0.07028572182263376	0.07028572182263376	0.07028572182263376	0.07028572182263376	0.07028572182263376	0.07028572182263376	0.07028572182263376	0.07028572182263376	0.07028572182263376	0.07028572182263376	0.07028572182263376	0.07028572182263376	0.07028572182263376	0.07028572182263376	0.07028572182263376	0.07028572182263376	0.07028572182263376	0.07028572182263376	0.07028572182263376	0.07028572182263376	0.07028572182263376
0.10165368836223404	0.12575719372998587	0.13903234681790047	0.12379223616055306	0.12095076318761339	0.1435278008764009	0.14308039918009213	0.17730710294322613	0.13926964374671527	0.145820668455197	0.12080410235629833	0.1278096996910996	0.12038793848319042	0.1301756459330217	0.124436894250115	0.12169636448134141	0.12816224505001153	0.14648583728909553	0.13069218774367658	0.1330945596240231	0.14076136043008447	0.13780313745341072	0.1595609518794751	0.12492562548182495	0.13869021091161496	0.11007753569628188	0.14105497443381712	0.1213592661222357	0.12045072210592021	0.12090499411407797	0.12090499411407797	0.12090499411407797	0.12090499411407797	0.12090499411407797	0.12090499411407797	0.12090499411407797	0.12090499411407797	0.12090499411407797	0.12090499411407797	0.12090499411407797	0.12090499411407797	0.12090499411407797	0.12090499411407797	0.12090499411407797	0.12090499411407797	0.12090499411407797	0.12090499411407797	0.12090499411407797	0.12090499411407797	0.12090499411407797
0.07212150908831977	0.05523939515643974	0.07795720026915627	0.06544814466182027	0.05803863321573157	0.05829104546940979	0.04377556896888969	0.04467963665844721	0.05164242764198463	0.05386999979317687	0.05349753581279458	0.03915153548565324	0.04957200893475855	0.04222169620041306	0.040603755123045975	0.054694683092275674	0.047059776652639274	0.04176766113968164	0.050176003152868354	0.05161191084696677	0.046262534465488586	0.05155307713542291	0.0506441489133643	0.046852144152690386	0.05313790214719846	0.05151188569039244	0.052324893918795454	0.052324893918795454	0.052324893918795454	0.052324893918795454	0.052324893918795454	0.052324893918795454	0.052324893918795454	0.052324893918795454	0.052324893918795454	0.052324893918795454	0.052324893918795454	0.052324893918795454	0.052324893918795454	0.052324893918795454	0.052324893918795454	0.052324893918795454	0.052324893918795454	0.052324893918795454	0.052324893918795454	0.052324893918795454	0.052324893918795454	0.052324893918795454	0.052324893918795454	0.052324893918795454
0.07003878723358276	0.05808658953932427	0.05699369205375114	0.06242819389649183	0.05012777151774715	0.057273809344408955	0.048819893184719965	0.06036056492571555	0.05812233113892672	0.04365261607265166	0.056808660092893794	0.054669566730900544	0.05233336934686141	0.04574799422215472	0.051517866751427784	0.04759381508219703	0.04739830238370137	0.0596457167203614	0.04881569528919347	0.05265616350233829	0.0442879407666573	0.0464261869761497	0.0453570638714035	0.0453570638714035	0.0453570638714035	0.0453570638714035	0.0453570638714035	0.0453570638714035	0.0453570638714035	0.0453570638714035	0.0453570638714035	0.0453570638714035	0.0453570638714035	0.0453570638714035	0.0453570638714035	0.0453570638714035	0.0453570638714035	0.0453570638714035	0.0453570638714035	0.0453570638714035	0.0453570638714035	0.0453570638714035	0.0453570638714035	0.0453570638714035	0.0453570638714035	0.0453570638714035	0.0453570638714035	0.0453570638714035	0.0453570638714035	0.0453570638714035
0.06318410348658185	0.03947226398061045	0.03877702865633527	0.04817495940404848	0.05124638992973644	0.057347997283053044	0.05424744046512368	0.052169162110591985	0.04931402954922551	0.03860310588111688	0.03903492550460343	0.04722128282194577	0.047972648696349374	0.05176280925429074	0.05499937847056627	0.05875708630557665	0.04661057132452669	0.046383516611080776	0.05832706764006445	0.061340278288576466	0.052064377606024455	0.05038735510234714	0.04899575110934127	0.05011571925398983	0.05060075665872869	0.04570556462955413	0.06225968216207513	0.053982623395814625	0.053982623395814625	0.053982623395814625	0.053982623395814625	0.053982623395814625	0.053982623395814625	0.053982623395814625	0.053982623395814625	0.053982623395814625	0.053982623395814625	0.053982623395814625	0.053982623395814625	0.053982623395814625	0.053982623395814625	0.053982623395814625	0.053982623395814625	0.053982623395814625	0.053982623395814625	0.053982623395814625	0.053982623395814625	0.053982623395814625	0.053982623395814625	0.053982623395814625
0.1051932896257991	0.08217532442843128	0.08122238087820864	0.09303235040742959	0.0949637447601352	0.07969974265881095	0.07131237997886962	0.07499708944137266	0.06561827428873723	0.07576861206895211	0.07719281805452131	0.0833925197190405	0.0932737039906342	0.0940893695079531	0.10353885355738354	0.08199317825672003	0.0828186644863378	0.07645028414389266	0.07596168553819156	0.08191588120317905	0.09439942152144314	0.07268753173071288	0.08400933469100157	0.10406418371919403	0.06623164215454018	0.08149451792504002	0.0966068011194157	0.0731259352036171	0.09526383197991094	0.08419488359176402	0.08419488359176402	0.08419488359176402	0.08419488359176402	0.08419488359176402	0.08419488359176402	0.08419488359176402	0.08419488359176402	0.08419488359176402	0.08419488359176402	0.08419488359176402	0.08419488359176402	0.08419488359176402	0.08419488359176402	0.08419488359176402	0.08419488359176402	0.08419488359176402	0.08419488359176402	0.08419488359176402	0.08419488359176402	0.08419488359176402
0.08572257813431614	0.08696331405645444	0.08264110064840725	0.07538197522788617	0.08649502644469415	0.06305459125811208	0.06749249024278593	0.08146673972395806	0.08787623418214865	0.08060537232163993	0.07993621851757239	0.07128038274197453	0.07688459327066499	0.08406266075713112	0.07953859564335865	0.06989404266210086	0.05848523300636614	0.05433573990605237	0.07587426115198405	0.08116541678605699	0.0780293875997109	0.0814418541288963	0.07929721196358024	0.0887943947862918	0.06886405807964019	0.08644381713728402	0.07972688205751091	0.0642551802450583	0.07849592333173293	0.0751332055260482	0.07727357403238605	0.06887367586235132	0.053701440015371554	0.0861333178216758	0.08190206322637174	0.0687418221063824	0.07853319463628342	0.08656395784456825	0.08254857624042583	0.08254857624042583	0.08254857624042583	0.08254857624042583	0.08254857624042583	0.08254857624042583	0.08254857624042583	0.08254857624042583	0.08254857624042583	0.08254857624042583	0.08254857624042583	0.08254857624042583
0.12674025743257672	0.08151397166760728	0.06901246049782449	0.0794767638870918	0.08051866463077068	0.09484781020547943	0.09267026689759651	0.08661341463098131	0.09147855376808248	0.07448747063197282	0.10404381112053936	0.07252346850213151	0.08163763292361777	0.10913070053020403	0.0971561487101283	0.09226115253654579	0.09804769715649318	0.11696302623915461	0.11988987947986916	0.11869595755019868	0.1052398251310405	0.11073518995883935	0.12565498403138747	0.11616698044842362	0.13524984738393125	0.11071275958214648	0.13210417789157203	0.1228608443288419	0.13070407894094618	0.16267396045737767	0.1119465090020292	0.14190715309213575	0.12864275412848963	0.11351855916857623	0.13015776767971768	0.14141213557946983	0.13396033528227966	0.16909686577528432	0.13707143058996238	0.146379208739234	0.1309700017399904	0.23903610181156942	0.18500305177577991	0.18500305177577991	0.18500305177577991	0.18500305177577991	0.18500305177577991	0.18500305177577991	0.18500305177577991	0.18500305177577991
0.05498763883285551	0.04784261851288641	0.05503186481512469	0.06891492536435596	0.04220920874485323	0.05126091576150732	0.055321592586479375	0.053318822008978924	0.06153136717878062	0.04844605047923908	0.052990799874028036	0.05908805892261327	0.052414408855184294	0.05210211837218057	0.03658008079504251	0.05144560058077062	0.0429319480725689	0.050258551766455516	0.05154830266656847	0.050963680960382146	0.043966219885521636	0.045412958222328	0.042402709126482994	0.044197505729864216	0.046789933921322545	0.044664097864805824	0.04498077776031036	0.04549396380392218	0.045237370782116273	0.045237370782116273	0.045237370782116273	0.045237370782116273	0.045237370782116273	0.045237370782116273	0.045237370782116273	0.045237370782116273	0.045237370782116273	0.045237370782116273	0.045237370782116273	0.045237370782116273	0.045237370782116273	0.045237370782116273	0.045237370782116273	0.045237370782116273	0.045237370782116273	0.045237370782116273	0.045237370782116273	0.045237370782116273	0.045237370782116273	0.045237370782116273
0.056213600923941856	0.054995702008324904	0.0607821270674743	0.06248846143836777	0.06820234821419885	0.058956768480256154	0.06625557171618769	0.06485850515947861	0.06555740486392582	0.0577632762110225	0.06377044613225505	0.07023692750871194	0.05973056467450083	0.05187846851899641	0.06315722024607871	0.06405081572827905	0.06977151085956299	0.06401553281707008	0.051249533608523065	0.07421791882587776	0.06572931859957404	0.05716939467791888	0.06784121620403377	0.05954671655799604	0.06407862635183459	0.06181267145491532	0.06181267145491532	0.06181267145491532	0.06181267145491532	0.06181267145491532	0.06181267145491532	0.06181267145491532	0.06181267145491532	0.06181267145491532	0.06181267145491532	0.06181267145491532	0.06181267145491532	0.06181267145491532	0.06181267145491532	0.06181267145491532	0.06181267145491532	0.06181267145491532	0.06181267145491532	0.06181267145491532	0.06181267145491532	0.06181267145491532	0.06181267145491532	0.06181267145491532	0.06181267145491532	0.06181267145491532
0.043354889641491486	0.04749540668915367	0.04366288621094126	0.04330592451974981	0.03401363722273833	0.04536253763510645	0.04248979419768282	0.033262597196894644	0.04192954392937544	0.04451358576546633	0.031742733228809036	0.037880318710984594	0.040934830237736655	0.03991442153925381	0.03726606622018813	0.03202170059995241	0.04435148444373359	0.04011601032283123	0.043992881730889825	0.03866442598137497	0.034070677464007285	0.036367551722691134	0.036367551722691134	0.036367551722691134	0.036367551722691134	0.036367551722691134	0.036367551722691134	0.036367551722691134	0.036367551722691134	0.036367551722691134	0.036367551722691134	0.036367551722691134	0.036367551722691134	0.036367551722691134	0.036367551722691134	0.036367551722691134	0.036367551722691134	0.036367551722691134	0.036367551722691134	0.036367551722691134	0.036367551722691134	0.036367551722691134	0.036367551722691134	0.036367551722691134	0.036367551722691134	0.036367551722691134	0.036367551722691134	0.036367551722691134	0.036367551722691134	0.036367551722691134
0.06478994407548873	0.059164489437368316	0.051034318725601636	0.05341393177936622	0.06422127977636742	0.06470810696635693	0.06944813915539351	0.08097529205929134	0.06754368887606226	0.07529661610560727	0.07543239612986129	0.07847640344898248	0.07108193066445806	0.07185431385668796	0.07384673982854302	0.06560714095020821	0.06952011650731076	0.06942666620734969	0.07083315111464386	0.08613539406111116	0.07646932922985916	0.07173929145296903	0.06663281285835156	0.0691860521556603	0.0691860521556603	0.0691860521556603	0.0691860521556603	0.0691860521556603	0.0691860521556603	0.0691860521556603	0.0691860521556603	0.0691860521556603	0.0691860521556603	0.0691860521556603	0.0691860521556603	0.0691860521556603	0.0691860521556603	0.0691860521556603	0.0691860521556603	0.0691860521556603	0.0691860521556603	0.0691860521556603	0.0691860521556603	0.0691860521556603	0.0691860521556603	0.0691860521556603	0.0691860521556603	0.0691860521556603	0.0691860521556603	0.0691860521556603
0.051745520605547664	0.04668547142777565	0.04816870490648883	0.04234797865468016	0.04266875292972886	0.04805865655816327	0.06009901271246931	0.04992028350468517	0.05668735523860606	0.04362558989169032	0.04764862902920718	0.04762076546806912	0.048617934200648125	0.049583675054871844	0.05932110945500598	0.050007569357149194	0.05042922365485303	0.047219522013610585	0.049266229342587155	0.05037211508631533	0.04798467349125366	0.0491783942887845	0.0491783942887845	0.0491783942887845	0.0491783942887845	0.0491783942887845	0.0491783942887845	0.0491783942887845	0.0491783942887845	0.0491783942887845	0.0491783942887845	0.0491783942887845	0.0491783942887845	0.0491783942887845	0.0491783942887845	0.0491783942887845	0.0491783942887845	0.0491783942887845	0.0491783942887845	0.0491783942887845	0.0491783942887845	0.0491783942887845	0.0491783942887845	0.0491783942887845	0.0491783942887845	0.0491783942887845	0.0491783942887845	0.0491783942887845	0.0491783942887845	0.0491783942887845
0.05813213849998578	0.06371843993075302	0.06583156099355086	0.05426134216827849	0.07194757918260702	0.06164630824252089	0.06945916770667289	0.05652338293417056	0.06891189500240193	0.0722969264267365	0.07067437553727542	0.06528906450261403	0.06938609845139096	0.07426535879520424	0.061408328024568304	0.07028264767676036	0.06506429164314827	0.06219788024803384	0.08773782137673161	0.05830180105923743	0.06333477767442221	0.07322061527015862	0.07031864405222375	0.06323184863886991	0.07727008944952467	0.07025096904419728	0.07025096904419728	0.07025096904419728	0.07025096904419728	0.07025096904419728	0.07025096904419728	0.07025096904419728	0.07025096904419728	0.07025096904419728	0.07025096904419728	0.07025096904419728	0.07025096904419728	0.07025096904419728	0.07025096904419728	0.07025096904419728	0.07025096904419728	0.07025096904419728	0.07025096904419728	0.07025096904419728	0.07025096904419728	0.07025096904419728	0.07025096904419728	0.07025096904419728	0.07025096904419728	0.07025096904419728
0.071456938454947	0.07389792229281832	0.06480479550193086	0.0749836218568953	0.06577232183195485	0.06713266319187704	0.061697250985245124	0.07175240393272703	0.060912968492549756	0.06898407650676079	0.0752024761763957	0.06884733641205397	0.0587960350274602	0.06942730101541206	0.07862899887665088	0.058700125074328466	0.0693842441575778	0.07086750375100447	0.06576190039925621	0.06973689330959772	0.06774939685442696	0.06774939685442696	0.06774939685442696	0.06774939685442696	0.06774939685442696	0.06774939685442696	0.06774939685442696	0.06774939685442696	0.06774939685442696	0.06774939685442696	0.06774939685442696	0.06774939685442696	0.06774939685442696	0.06774939685442696	0.06774939685442696	0.06774939685442696	0.06774939685442696	0.06774939685442696	0.06774939685442696	0.06774939685442696	0.06774939685442696	0.06774939685442696	0.06774939685442696	0.06774939685442696	0.06774939685442696	0.06774939685442696	0.06774939685442696	0.06774939685442696	0.06774939685442696	0.06774939685442696
0.05229808328666139	0.05248893020502028	0.04020843361711578	0.05008925693784535	0.048817408563215134	0.05594406336647488	0.04195303909172167	0.045780354873658495	0.04560568617931025	0.05503421465703233	0.04795412682484458	0.03638486033288347	0.048707054589583264	0.0368917030607115	0.043200964033517864	0.04714081819270678	0.038354619247264146	0.03940098688068895	0.044361313056942596	0.04647294231842551	0.04307203112484343	0.03872692995136564	0.040899480538104535	0.040899480538104535	0.040899480538104535	0.040899480538104535	0.040899480538104535	0.040899480538104535	0.040899480538104535	0.040899480538104535	0.040899480538104535	0.040899480538104535	0.040899480538104535	0.040899480538104535	0.040899480538104535	0.040899480538104535	0.040899480538104535	0.040899480538104535	0.040899480538104535	0.040899480538104535	0.040899480538104535	0.040899480538104535	0.040899480538104535	0.040899480538104535	0.040899480538104535	0.040899480538104535	0.040899480538104535	0.040899480538104535	0.040899480538104535	0.040899480538104535
0.04530373648987013	0.05547417139958526	0.05227874599799987	0.055576323322476626	0.052939479706384684	0.05382221738523929	0.04799236009726172	0.039516787597744706	0.05164568879916813	0.049406020264659754	0.05016014109098577	0.05177941601494794	0.0476744511407626	0.04179407336402489	0.046327749625956	0.05078758868715746	0.04392504723144538	0.047769160029841384	0.04781613922903004	0.053411485390966525	0.05061381230999828	0.05061381230999828	0.05061381230999828	0.05061381230999828	0.05061381230999828	0.05061381230999828	0.05061381230999828	0.05061381230999828	0.05061381230999828	0.05061381230999828	0.05061381230999828	0.05061381230999828	0.05061381230999828	0.05061381230999828	0.05061381230999828	0.05061381230999828	0.05061381230999828	0.05061381230999828	0.05061381230999828	0.05061381230999828	0.05061381230999828	0.05061381230999828	0.05061381230999828	0.05061381230999828	0.05061381230999828	0.05061381230999828	0.05061381230999828	0.05061381230999828	0.05061381230999828	0.05061381230999828
0.09673469796127092	0.079382463894399	0.099537087705045	0.10057170764632109	0.08347197053199085	0.0825363562257396	0.07022328193437431	0.10926278287878238	0.09873819619284122	0.08377391032271957	0.10780723281047849	0.10705390761206847	0.08106847178129069	0.11110305571029985	0.11040458648308228	0.08518617015974583	0.10472651665004958	0.08955644527769563	0.13195671217691313	0.1298559310092904	0.10041895599994281	0.11288240618167197	0.10742650715477116	0.08811915516659447	0.09246445000496875	0.12597645511578792	0.1021866587076592	0.08493555582006733	0.12143701099636613	0.0920631041798146	0.10046548301852551	0.09625175325901342	0.08357469527186837	0.10522901081189152	0.10519849022848127	0.10521375052018639	0.10521375052018639	0.10521375052018639	0.10521375052018639	0.10521375052018639	0.10521375052018639	0.10521375052018639	0.10521375052018639	0.10521375052018639	0.10521375052018639	0.10521375052018639	0.10521375052018639	0.10521375052018639	0.10521375052018639	0.10521375052018639
0.07100871221613564	0.06440789305285707	0.0590116809632945	0.07372295493877115	0.05634015486040763	0.05317817853864018	0.06895072576019656	0.05654281848317019	0.04329141279825301	0.058907553083641276	0.047434696215152665	0.052767353687033135	0.055364866580596	0.04915836249871748	0.05681659602791647	0.05594399986626323	0.05638029794708985	0.05638029794708985	0.05638029794708985	0.05638029794708985	0.05638029794708985	0.05638029794708985	0.05638029794708985	0.05638029794708985	0.05638029794708985	0.05638029794708985	0.05638029794708985	0.05638029794708985	0.05638029794708985	0.05638029794708985	0.05638029794708985	0.05638029794708985	0.05638029794708985	0.05638029794708985	0.05638029794708985	0.05638029794708985	0.05638029794708985	0.05638029794708985	0.05638029794708985	0.05638029794708985	0.05638029794708985	0.05638029794708985	0.05638029794708985	0.05638029794708985	0.05638029794708985	0.05638029794708985	0.05638029794708985	0.05638029794708985	0.05638029794708985	0.05638029794708985
0.06399718122498105	0.05768089927531428	0.0627012412174428	0.05604250168667444	0.0564039665858751	0.049068421480652415	0.05176688192051061	0.05036273630381116	0.05129951120107858	0.06309014455039753	0.0549472625640026	0.050873777001765964	0.06179886974716664	0.06126116494263897	0.05688297676130839	0.051056424505137706	0.04897553370050637	0.05568541105604127	0.0486798343595839	0.05128633244197539	0.05407393136507898	0.05497470529656376	0.05154100924414936	0.05053263427381144	0.051036821758980395	0.051036821758980395	0.051036821758980395	0.051036821758980395	0.051036821758980395	0.051036821758980395	0.051036821758980395	0.051036821758980395	0.051036821758980395	0.051036821758980395	0.051036821758980395	0.051036821758980395	0.051036821758980395	0.051036821758980395	0.051036821758980395	0.051036821758980395	0.051036821758980395	0.051036821758980395	0.051036821758980395	0.051036821758980395	0.051036821758980395	0.051036821758980395	0.051036821758980395	0.051036821758980395	0.051036821758980395	0.051036821758980395
0.09391441913029666	0.11602924070722709	0.08936702144146794	0.08356468954194408	0.059028278079699896	0.10016253352797251	0.10064997306108696	0.09433772295294782	0.08731032914612269	0.09149249663756588	0.09095215127962812	0.08780595024611418	0.07664731548362445	0.08322134136150226	0.10049501864795284	0.09324139720746644	0.08390627589932854	0.09455492166474845	0.08923059878203851	0.08923059878203851	0.08923059878203851	0.08923059878203851	0.08923059878203851	0.08923059878203851	0.08923059878203851	0.08923059878203851	0.08923059878203851	0.08923059878203851	0.08923059878203851	0.08923059878203851	0.08923059878203851	0.08923059878203851	0.08923059878203851	0.08923059878203851	0.08923059878203851	0.08923059878203851	0.08923059878203851	0.08923059878203851	0.08923059878203851	0.08923059878203851	0.08923059878203851	0.08923059878203851	0.08923059878203851	0.08923059878203851	0.08923059878203851	0.08923059878203851	0.08923059878203851	0.08923059878203851	0.08923059878203851	0.08923059878203851
0.07363990053166461	0.0727149319336981	0.05593947284712829	0.07995438549428203	0.051285107089711665	0.0568383070617941	0.06104282620287555	0.0507874291428819	0.06130030703918834	0.060724926574746096	0.06145145851615777	0.059846391757925256	0.064948007694701	0.050636716976659044	0.062155589570893954	0.053206952902866325	0.06243300488045174	0.053569641942992414	0.05074960889860746	0.05464992541631755	0.06463401081809675	0.05964196811720715	0.05964196811720715	0.05964196811720715	0.05964196811720715	0.05964196811720715	0.05964196811720715	0.05964196811720715	0.05964196811720715	0.05964196811720715	0.05964196811720715	0.05964196811720715	0.05964196811720715	0.05964196811720715	0.05964196811720715	0.05964196811720715	0.05964196811720715	0.05964196811720715	0.05964196811720715	0.05964196811720715	0.05964196811720715	0.05964196811720715	0.05964196811720715	0.05964196811720715	0.05964196811720715	0.05964196811720715	0.05964196811720715	0.05964196811720715	0.05964196811720715	0.05964196811720715
0.09423064312118228	0.0727388281289091	0.06635720566882859	0.07776251873745496	0.07493662428391158	0.0857305629766447	0.07674811390828301	0.08011728947267205	0.058595453142378524	0.07328895632901211	0.06594220473569531	0.06594220473569531	0.06594220473569531	0.06594220473569531	0.06594220473569531	0.06594220473569531	0.06594220473569531	0.06594220473569531	0.06594220473569531	0.06594220473569531	0.06594220473569531	0.06594220473569531	0.06594220473569531	0.06594220473569531	0.06594220473569531	0.06594220473569531	0.06594220473569531	0.06594220473569531	0.06594220473569531	0.06594220473569531	0.06594220473569531	0.06594220473569531	0.06594220473569531	0.06594220473569531	0.06594220473569531	0.06594220473569531	0.06594220473569531	0.06594220473569531	0.06594220473569531	0.06594220473569531	0.06594220473569531	0.06594220473569531	0.06594220473569531	0.06594220473569531	0.06594220473569531	0.06594220473569531	0.06594220473569531	0.06594220473569531	0.06594220473569531	0.06594220473569531
0.08811138523820747	0.09080144302041442	0.09036798406178628	0.07567493411583781	0.06161594484925452	0.07158042332455535	0.0760590021988017	0.07023263335209717	0.07136751861725012	0.07129443837211703	0.06637662993315276	0.06338027636060087	0.06188113329627101	0.06506348444906655	0.0728299950578838	0.07505303115635417	0.0744259652522759	0.08096684151754953	0.07769640338491271	0.07769640338491271	0.07769640338491271	0.07769640338491271	0.07769640338491271	0.07769640338491271	0.07769640338491271	0.07769640338491271	0.07769640338491271	0.07769640338491271	0.07769640338491271	0.07769640338491271	0.07769640338491271	0.07769640338491271	0.07769640338491271	0.07769640338491271	0.07769640338491271	0.07769640338491271	0.07769640338491271	0.07769640338491271	0.07769640338491271	0.07769640338491271	0.07769640338491271	0.07769640338491271	0.07769640338491271	0.07769640338491271	0.07769640338491271	0.07769640338491271	0.07769640338491271	0.07769640338491271	0.07769640338491271	0.07769640338491271
0.0562216639103993	0.04405597827593251	0.08062233034306449	0.07962377890689601	0.08409612788694343	0.09371201899084486	0.08229202295246238	0.08593212345566333	0.08946750610612063	0.10126973772495886	0.10171212807435447	0.08497354360900705	0.11035545366763401	0.09479500153001884	0.08961144026888855	0.09746681351117763	0.10311643842976274	0.06148419419383834	0.09316041556404445	0.07279406716856027	0.08755092982866237	0.0853979499962983	0.10428327070495554	0.12716621796012492	0.1177548755152381	0.13718350065964705	0.13080965322038496	0.11623837438970161	0.10530594579300702	0.14032136709052404	0.12357276645586297	0.1319470667731935	0.1319470667731935	0.1319470667731935	0.1319470667731935	0.1319470667731935	0.1319470667731935	0.1319470667731935	0.1319470667731935	0.1319470667731935	0.1319470667731935	0.1319470667731935	0.1319470667731935	0.1319470667731935	0.1319470667731935	0.1319470667731935	0.1319470667731935	0.1319470667731935	0.1319470667731935	0.1319470667731935
0.07856639655840797	0.04998600644603749	0.06713462350597148	0.057165782913216154	0.08413629781617928	0.08153181425023674	0.08810094402783675	0.08850372718836583	0.09311177376257847	0.10234060837861453	0.09112996953215784	0.08847714167605185	0.09088132063813475	0.10182055787065442	0.08578990315801518	0.09798273782204837	0.08772978709662765	0.10956303896800548	0.08996913347555766	0.09600519706980827	0.09760513941942439	0.0984648295893506	0.09325421467475603	0.09483989440805951	0.09404705454140777	0.09404705454140777	0.09404705454140777	0.09404705454140777	0.09404705454140777	0.09404705454140777	0.09404705454140777	0.09404705454140777	0.09404705454140777	0.09404705454140777	0.09404705454140777	0.09404705454140777	0.09404705454140777	0.09404705454140777	0.09404705454140777	0.09404705454140777	0.09404705454140777	0.09404705454140777	0.09404705454140777	0.09404705454140777	0.09404705454140777	0.09404705454140777	0.09404705454140777	0.09404705454140777	0.09404705454140777	0.09404705454140777
0.053502334370585776	0.06409135574921436	0.04708153431823676	0.05486258793424629	0.05972480040938569	0.05781557202075657	0.06047943938698637	0.05313391251753186	0.06648914150964062	0.048874233732682675	0.05235808181577234	0.05061615777422751	0.05061615777422751	0.05061615777422751	0.05061615777422751	0.05061615777422751	0.05061615777422751	0.05061615777422751	0.05061615777422751	0.05061615777422751	0.05061615777422751	0.05061615777422751	0.05061615777422751	0.05061615777422751	0.05061615777422751	0.05061615777422751	0.05061615777422751	0.05061615777422751	0.05061615777422751	0.05061615777422751	0.05061615777422751	0.05061615777422751	0.05061615777422751	0.05061615777422751	0.05061615777422751	0.05061615777422751	0.05061615777422751	0.05061615777422751	0.05061615777422751	0.05061615777422751	0.05061615777422751	0.05061615777422751	0.05061615777422751	0.05061615777422751	0.05061615777422751	0.05061615777422751	0.05061615777422751	0.05061615777422751	0.05061615777422751	0.05061615777422751
0.10461421012438234	0.0879303793157582	0.07213525470749525	0.09809619777967027	0.09881339797956262	0.1019233440118179	0.10831931135517785	0.07504508500538316	0.10608032131843748	0.09957521798974164	0.10079208693798268	0.10065116351613093	0.08502455503602573	0.09738740339446449	0.09856533061084036	0.07822419361087919	0.11217291312065257	0.089278524674743	0.10072571889769778	0.10072571889769778	0.10072571889769778	0.10072571889769778	0.10072571889769778	0.10072571889769778	0.10072571889769778	0.10072571889769778	0.10072571889769778	0.10072571889769778	0.10072571889769778	0.10072571889769778	0.10072571889769778	0.10072571889769778	0.10072571889769778	0.10072571889769778	0.10072571889769778	0.10072571889769778	0.10072571889769778	0.10072571889769778	0.10072571889769778	0.10072571889769778	0.10072571889769778	0.10072571889769778	0.10072571889769778	0.10072571889769778	0.10072571889769778	0.10072571889769778	0.10072571889769778	0.10072571889769778	0.10072571889769778	0.10072571889769778
0.08015741240690151	0.08196871097509685	0.11361401739760507	0.10676517471405579	0.116429444770627	0.09809789166719489	0.08522602558994416	0.12209968837627007	0.10958692185143891	0.11562025945286432	0.08975230140706802	0.10009315972990375	0.1027171402674486	0.11769119043018286	0.13304082835821018	0.1253660093941965	0.1253660093941965	0.1253660093941965	0.1253660093941965	0.1253660093941965	0.1253660093941965	0.1253660093941965	0.1253660093941965	0.1253660093941965	0.1253660093941965	0.1253660093941965	0.1253660093941965	0.1253660093941965	0.1253660093941965	0.1253660093941965	0.1253660093941965	0.1253660093941965	0.1253660093941965	0.1253660093941965	0.1253660093941965	0.1253660093941965	0.1253660093941965	0.1253660093941965	0.1253660093941965	0.1253660093941965	0.1253660093941965	0.1253660093941965	0.1253660093941965	0.1253660093941965	0.1253660093941965	0.1253660093941965	0.1253660093941965	0.1253660093941965	0.1253660093941965	0.1253660093941965
0.07738601332413322	0.11414054394845088	0.09170067501423618	0.10667168512406736	0.11608409631849906	0.11084042361512857	0.0979945737328801	0.11641578845587819	0.0962036345806196	0.09209529663225087	0.09293073033553775	0.12824538148414522	0.13472329527046267	0.10046122192183309	0.10974197494830464	0.11679782515482924	0.10324642457021499	0.10801845376267268	0.1112205986653523	0.10522505853954162	0.12895879908110766	0.13140775679929886	0.1367479237610749	0.11810138820572838	0.10803523533608562	0.09413774952777619	0.12776962308681583	0.12209623739113652	0.12493293023897618	0.12493293023897618	0.12493293023897618	0.12493293023897618	0.12493293023897618	0.12493293023897618	0.12493293023897618	0.12493293023897618	0.12493293023897618	0.12493293023897618	0.12493293023897618	0.12493293023897618	0.12493293023897618	0.12493293023897618	0.12493293023897618	0.12493293023897618	0.12493293023897618	0.12493293023897618	0.12493293023897618	0.12493293023897618	0.12493293023897618	0.12493293023897618
0.08175318731572195	0.0837893965554021	0.09348955040586868	0.09268617495157427	0.08416596344223808	0.08766589804700842	0.09826762917115014	0.09848684633100599	0.08213786794303668	0.09137795806366072	0.07824590187734187	0.0663547351445107	0.09690875318717082	0.0923448649826822	0.06621005613161567	0.07120669644848185	0.06982422762570827	0.0964767827268647	0.06616465814293586	0.08636558389487967	0.07084693907565878	0.08794053917086049	0.07406859243055458	0.08100456580070753	0.08100456580070753	0.08100456580070753	0.08100456580070753	0.08100456580070753	0.08100456580070753	0.08100456580070753	0.08100456580070753	0.08100456580070753	0.08100456580070753	0.08100456580070753	0.08100456580070753	0.08100456580070753	0.08100456580070753	0.08100456580070753	0.08100456580070753	0.08100456580070753	0.08100456580070753	0.08100456580070753	0.08100456580070753	0.08100456580070753	0.08100456580070753	0.08100456580070753	0.08100456580070753	0.08100456580070753	0.08100456580070753	0.08100456580070753
0.08486323358326182	0.09678740985761099	0.08451566270580999	0.0915541232370117	0.06609847201254196	0.07109065669137499	0.08635390587024831	0.08533462688289159	0.0898668493374957	0.07281671745083794	0.06938943908886105	0.06420463056711072	0.0841212904945964	0.08829752765377297	0.07396551636619353	0.0772243845773737	0.09061683746074478	0.08686364037563961	0.08372924680685638	0.07201073531194194	0.07478653800802469	0.07339863665998332	0.07339863665998332	0.07339863665998332	0.07339863665998332	0.07339863665998332	0.07339863665998332	0.07339863665998332	0.07339863665998332	0.07339863665998332	0.07339863665998332	0.07339863665998332	0.07339863665998332	0.07339863665998332	0.07339863665998332	0.07339863665998332	0.07339863665998332	0.07339863665998332	0.07339863665998332	0.07339863665998332	0.07339863665998332	0.07339863665998332	0.07339863665998332	0.07339863665998332	0.07339863665998332	0.07339863665998332	0.07339863665998332	0.07339863665998332	0.07339863665998332	0.07339863665998332
0.1166621950536175	0.11356549624089066	0.1198225086596934	0.10490773364364768	0.12663164348744416	0.11758299515190992	0.10299801219651049	0.11206653553842484	0.1138627937727604	0.09364879903615675	0.10750209479802803	0.07878350063494587	0.10662156245686404	0.13497935128591784	0.09788323343771291	0.11397259479964565	0.1257955136722198	0.10935262142084609	0.11757406754653295	0.11757406754653295	0.11757406754653295	0.11757406754653295	0.11757406754653295	0.11757406754653295	0.11757406754653295	0.11757406754653295	0.11757406754653295	0.11757406754653295	0.11757406754653295	0.11757406754653295	0.11757406754653295	0.11757406754653295	0.11757406754653295	0.11757406754653295	0.11757406754653295	0.11757406754653295	0.11757406754653295	0.11757406754653295	0.11757406754653295	0.11757406754653295	0.11757406754653295	0.11757406754653295	0.11757406754653295	0.11757406754653295	0.11757406754653295	0.11757406754653295	0.11757406754653295	0.11757406754653295	0.11757406754653295	0.11757406754653295
0.057442836544207954	0.06497719727842896	0.06584346806488452	0.05295456478802131	0.05176262083076153	0.056853796493298255	0.04712592477699407	0.055096221991472016	0.06150035645146778	0.05773952292577571	0.04611093896156448	0.06519751528053505	0.06097694027957368	0.061824386113439427	0.05982714088135026	0.04599369119185438	0.048069880704789424	0.052399464218822446	0.03768929143869972	0.062063869563858336	0.04987658050127903	0.04987658050127903	0.04987658050127903	0.04987658050127903	0.04987658050127903	0.04987658050127903	0.04987658050127903	0.04987658050127903	0.04987658050127903	0.04987658050127903	0.04987658050127903	0.04987658050127903	0.04987658050127903	0.04987658050127903	0.04987658050127903	0.04987658050127903	0.04987658050127903	0.04987658050127903	0.04987658050127903	0.04987658050127903	0.04987658050127903	0.04987658050127903	0.04987658050127903	0.04987658050127903	0.04987658050127903	0.04987658050127903	0.04987658050127903	0.04987658050127903	0.04987658050127903	0.04987658050127903
0.046198946976691774	0.09600593254034126	0.0842987772580603	0.07230377651242811	0.09734484250902581	0.11337038350191399	0.08783791939422182	0.14920817904704162	0.09088711416173688	0.10329090382798757	0.1022101459087642	0.11028272863183432	0.134525512288854	0.12113488293921512	0.1155410194983437	0.1165778063466826	0.1211504684139779	0.1198214515591524	0.10687850350753142	0.16973802336016253	0.11218827390018102	0.10687524298069362	0.11146404009035583	0.14740533830933775	0.1204787872634777	0.10518214119888565	0.13280019744891866	0.12341427616713793	0.10283730157409673	0.1509516936459906	0.1302608150245024	0.10260164254672023	0.17097864992179962	0.12192255590991967	0.16798336608854922	0.15758040286015867	0.12231348493653522	0.13431890505836283	0.12303212838883909	0.13350184245806837	0.14544120746354577	0.1394715249608071	0.1394715249608071	0.1394715249608071	0.1394715249608071	0.1394715249608071	0.1394715249608071	0.1394715249608071	0.1394715249608071	0.1394715249608071
0.15502865186996836	0.095023477752943	0.14876168606637669	0.14696736315969566	0.10600670681481444	0.13463686503382802	0.13861513415243723	0.1358156615374158	0.09976273278622351	0.11987563306320002	0.10819381228775993	0.13281460653928145	0.1395472039500803	0.10876684105206004	0.14798668351577246	0.15645332054083713	0.18413481223738212	0.13187315805010016	0.20051355959376516	0.15091763117876067	0.1323104906149202	0.17440827817072588	0.14646650132249478	0.15059015218604455	0.1456905598451385	0.16808642028014184	0.22515787726122283	0.18214536452706337	0.1790759683975859	0.18774446156237326	0.1568662139395693	0.1817008099233367	0.14216173162621193	0.17129181176845715	0.18996448452800316	0.176373752307832	0.165788694345045	0.1632368467159785	0.17964802638646218	0.18748645608817444	0.1896990949059882	0.17036412256000322	0.16861465564776196	0.13324190376292883	0.13888600186038363	0.16166289338346765	0.15027444762192566	0.15027444762192566	0.15027444762192566	0.15027444762192566
0.050145505672330254	0.04195775646450575	0.04584166155728423	0.049801951541727126	0.05460399879630815	0.040732960045306625	0.051888972836497696	0.03481163238284178	0.047971659821095705	0.04768250511821092	0.05764814747750754	0.036297448272500026	0.043186318794000055	0.0555304680886377	0.042577011023391925	0.04333161514368859	0.049298529294411184	0.0427051998815001	0.05344159496813274	0.043290424465904365	0.06835521276714325	0.04640653894207572	0.05548879872490835	0.051432610795842604	0.05629146575471126	0.06789729614292557	0.06549331887787681	0.06097041279244918	0.0797264899318221	0.048056198212000655	0.04852335419393565	0.0679775715649925	0.05427754896223134	0.06583965739806504	0.045957467750025974	0.06070616345937084	0.06861436993224673	0.06982691390634735	0.08406832231353879	0.06928480234821217	0.050221912515727725	0.05975335743196995	0.05975335743196995	0.05975335743196995	0.05975335743196995	0.05975335743196995	0.05975335743196995	0.05975335743196995	0.05975335743196995	0.05975335743196995
0.056795847819519255	0.0670402578715711	0.07298466139378038	0.06947996870023393	0.07331637285815189	0.07211820889995568	0.0674898567779357	0.07907086637981121	0.07343020718620936	0.06227416061463843	0.07321130042343434	0.08079789932136452	0.07217604947917776	0.0498612044113843	0.07877619638260794	0.07552548891074265	0.08840249775159831	0.07508748758608574	0.09393814380270152	0.07529935446776993	0.09114988681431382	0.07987069499921041	0.09191868826523202	0.07902817694629893	0.0697880480829998	0.07857157539945764	0.10571250532977612	0.09768593652351663	0.10094244880387816	0.07893201016853957	0.10460461780621384	0.08720207764243326	0.07634533899018688	0.08746222307338412	0.09280603162760419	0.07180834599391214	0.11141644490054829	0.09678021500712411	0.08071836985497532	0.08117558206021089	0.12137429124870618	0.09433745657627284	0.09684849580251842	0.06439082727885237	0.0927838447198516	0.1031258311682933	0.09795483794407246	0.09795483794407246	0.09795483794407246	0.09795483794407246
0.09706980214734867	0.0971696244425281	0.07230687890948657	0.08327023509690423	0.09315576372372984	0.09504372871682061	0.12963651187137618	0.0893152074580605	0.09902599857719273	0.0947259931886186	0.12019333189291732	0.09922528838741335	0.07464989159394324	0.08427177545467095	0.13634391271371857	0.09003930903666073	0.09575848440693543	0.08798262430570826	0.06863610013600051	0.08203979341635231	0.09301547162374639	0.06875569201797312	0.12232848904423402	0.09546232883910438	0.06835626964083213	0.09694844523897858	0.09912801278369371	0.08663570761777074	0.11141008865761996	0.10791718716892655	0.10714693351018431	0.12560509272489562	0.08553118898043331	0.1037284580200772	0.10517152016501076	0.09082999501983256	0.12159614634806626	0.1061981898542387	0.12651301050002658	0.130529043793933	0.10104760294744455	0.07204303377230208	0.07818041368987162	0.07511172373108684	0.07511172373108684	0.07511172373108684	0.07511172373108684	0.07511172373108684	0.07511172373108684	0.07511172373108684
0.09516060267346856	0.09411784458716949	0.13022659262711195	0.08884585411028142	0.10605723413553197	0.11334097785088448	0.10818658451667693	0.10835866513302544	0.12996058253125756	0.14640123564346236	0.11921513494179603	0.10904045238214055	0.11412779366196829	0.11412779366196829	0.11412779366196829	0.11412779366196829	0.11412779366196829	0.11412779366196829	0.11412779366196829	0.11412779366196829	0.11412779366196829	0.11412779366196829	0.11412779366196829	0.11412779366196829	0.11412779366196829	0.11412779366196829	0.11412779366196829	0.11412779366196829	0.11412779366196829	0.11412779366196829	0.11412779366196829	0.11412779366196829	0.11412779366196829	0.11412779366196829	0.11412779366196829	0.11412779366196829	0.11412779366196829	0.11412779366196829	0.11412779366196829	0.11412779366196829	0.11412779366196829	0.11412779366196829	0.11412779366196829	0.11412779366196829	0.11412779366196829	0.11412779366196829	0.11412779366196829	0.11412779366196829	0.11412779366196829	0.11412779366196829
0.11342673465632015	0.10867234729719721	0.11214616700529556	0.11157137368464215	0.15597574078783152	0.12537704620078458	0.10026978172504306	0.10427732784399571	0.12425034197789606	0.1002383227374558	0.13018019753655724	0.1041775402417166	0.09267746582661034	0.11314339781731218	0.0925118296707857	0.11514938702050155	0.11331094380626919	0.13065861729557857	0.09975544313085631	0.10940426976527415	0.09573821107816012	0.1163128077787245	0.13793409971309908	0.11147568172293922	0.12289009383991994	0.09744588041895434	0.12764942215284192	0.10047620984443377	0.12542324764509843	0.09837078165078857	0.12136967244655839	0.10082215518460354	0.11782280423681765	0.12439831919500842	0.12266969212153057	0.10213656634433217	0.08586960278463675	0.10009042751329651	0.12301160270960336	0.12000885471968833	0.11212845644975977	0.11606865558472405	0.11606865558472405	0.11606865558472405	0.11606865558472405	0.11606865558472405	0.11606865558472405	0.11606865558472405	0.11606865558472405	0.11606865558472405
0.04955022071587434	0.06736174908737978	0.05971547358808867	0.059129132796312635	0.07597758299477897	0.08284565055279502	0.0679839730627875	0.06760339209128724	0.0705193167754328	0.0733362822030989	0.05776678832609468	0.04737874050282665	0.07396240096940249	0.05398684814796336	0.05592611905075679	0.05498907857379578	0.07296035628456435	0.06814741345087734	0.0684031230211202	0.05900772903849928	0.0696806659766878	0.05321772538493032	0.06865354676629466	0.06545589977181165	0.06860419292885168	0.057526481280482294	0.05100097579007287	0.06623585753773417	0.07178354928399018	0.06279792411517697	0.07081710847845818	0.07156954584800264	0.06881887393969494	0.07626813829698853	0.06388473910239426	0.08043967001556619	0.06633288940821137	0.06829793957881714	0.056599760836920095	0.07000842462895031	0.08961327154057674	0.07434708995946081	0.06497886226410358	0.06456317900680979	0.07229617954004074	0.06842967927342526	0.06842967927342526	0.06842967927342526	0.06842967927342526	0.06842967927342526
0.1405043560831986	0.3495934291815586	0.46308168645531844	0.3444020687389588	0.19109919923854932	0.1339285714011739	0.24771893507658616	0.3388801536861022	0.16665727948605427	0.43105299378301115	0.22567671216745142	0.4334777795113496	0.13439827400189178	0.2541273967914951	0.37263650229959666	0.22581838291320486	0.17307100189638724	0.5842415471724698	0.2894499489928078	0.46364123762630605	0.38970000739768146	0.33072884986751605	0.472593039168426	0.25502634446836886	0.3684031357202174	0.5810310296511867	0.47965056137170486	0.5175134872164168	0.5326213389144995	0.4372951459719857	0.44717888788744686	0.4901359947519381	0.3855886275999327	0.30111141874693886	0.3766575303007156	0.2710884375782446	0.48051081608909346	0.5247017593560431	0.49537720887038167	0.6411072786354518	0.4458512932494752	0.39822190178750755	0.5927910309726332	0.4017937770977272	0.37121589517761294	0.38650483613767	0.38650483613767	0.38650483613767	0.38650483613767	0.38650483613767
0.08557528978692726	0.09329439753396485	0.09683734360647245	0.06880237414922132	0.056163322062949925	0.09497307994257856	0.08599098633298896	0.06449015172685187	0.06358414003980428	0.10792306791475456	0.0846595884194	0.0931361167448613	0.09994963118381375	0.1044534121946013	0.0911452212635535	0.05019955545740177	0.12236935258707667	0.095700216307289	0.0935998420365495	0.14202584886141845	0.10771443778400236	0.10064921722771115	0.1395978317466909	0.12409278803272619	0.15941403610235474	0.1307421116065959	0.11955639146033889	0.17153386555255629	0.18633899721592712	0.15044919389847752	0.1258772945214138	0.1431734081322574	0.14485525486412562	0.14598019087094477	0.10793459097498097	0.12134993367028148	0.0902959921800447	0.1200423310112633	0.1186486826107134	0.10943033686140749	0.13143949679382752	0.1290795094362599	0.16150902745652065	0.1452942684463903	0.1452942684463903	0.1452942684463903	0.1452942684463903	0.1452942684463903	0.1452942684463903	0.1452942684463903
0.052619238940401505	0.06428061069275098	0.054788445631792096	0.06421779936346943	0.06379160829799475	0.07060767144533943	0.0726315896830156	0.05092048283531102	0.07227589581119492	0.03868042020294396	0.0825469276211939	0.07613926761489494	0.05477512388617189	0.06452286269781754	0.06722387296448183	0.05480220433835916	0.07089766140856764	0.08913164735462477	0.048780022446647454	0.059561057695972294	0.06465618267404458	0.06722631090388774	0.07235495695150408	0.08254473469808336	0.058516578963738346	0.08168885053607933	0.07524363641213026	0.07369039810643312	0.08748607113121507	0.07143575967290532	0.06960322504459689	0.059628616052186154	0.07450992428360968	0.08147971677939624	0.08064932722857406	0.07070211253556699	0.06628765867717033	0.06726772450873336	0.06878547501187639	0.0867757437467899	0.07778060937933313	0.07778060937933313	0.07778060937933313	0.07778060937933313	0.07778060937933313	0.07778060937933313	0.07778060937933313	0.07778060937933313	0.07778060937933313	0.07778060937933313
0.06190071128246026	0.07601375617859213	0.045012351748764286	0.05727548262437446	0.08809374927523851	0.0527814568374835	0.07259936497920642	0.050454253622800385	0.08064288589510109	0.12551059243840332	0.07921348876946693	0.049954818621489726	0.09088525149024063	0.06354950386245754	0.06615033945743753	0.07176832876771351	0.080787879037272	0.046288301130118545	0.0947078778248307	0.0701132359532541	0.08453788876495617	0.10093477806277276	0.10581282454110702	0.13486170347599774	0.08188389926465701	0.08624315199196361	0.12767183786559352	0.11559665133562921	0.09191255603019056	0.07995566197689098	0.08030624945083943	0.12834575175684534	0.09146987822170316	0.06604931676076682	0.0885352361017314	0.1074283867717176	0.10037444894409779	0.08797046311406846	0.15313125319518717	0.1048920131139296	0.0473495837867668	0.07612079845034819	0.07612079845034819	0.07612079845034819	0.07612079845034819	0.07612079845034819	0.07612079845034819	0.07612079845034819	0.07612079845034819	0.07612079845034819
0.03322310777520413	0.03789022597219135	0.05113774781754417	0.0335069966489581	0.03995430798845292	0.04197712282776665	0.04209429258796296	0.037922311716426245	0.057573809514672385	0.04616301898771967	0.057676012276070596	0.04922051641753875	0.06732941872568458	0.0363197323551703	0.04467719119767271	0.04177813499071766	0.03728616574775924	0.06594311391810637	0.06195112499701621	0.057484567655481	0.08102029839392738	0.07167891477125778	0.0742831481358495	0.07404510413265435	0.08519813085783927	0.0991994909964716	0.07183295133059	0.07591407515546382	0.10033558589427134	0.0918547417650533	0.10272025613677374	0.08705706732232024	0.09874137801853848	0.07963954502507979	0.09210105345914969	0.0791547569431043	0.07408078560884053	0.0806027855622216	0.05490115347251695	0.034212134823979175	0.061381299840524886	0.07449934644463913	0.0832974561065413	0.09550372308704543	0.08735145772693068	0.08141419755100483	0.09207326317780212	0.0993632599207369	0.08546245857635458	0.07728814921930702
0.016436187931705253	0.00025209520479670133	0.04655378756267643	0.0017416260915747463	0.1920755036902914	0.0012933417937217018	0.11380596264809835	0.0	0.004320299345042077	0.0012491510979895756	0.0	0.11356723158646645	0.06815433410745525	0.15706285513599044	0.10196115574088692	0.035367873000648475	0.06694755639250795	0.004455690544623618	0.16230184707519144	0.00025209520479670133	0.15655968577009993	0.11222240286617861	0.15964862793114215	0.16723869452255294	0.16172275527061766	0.17705029984077922	0.1135440027371626	0.19277974962599323	0.13240495002431393	0.14123671770012075	0.06872978609568571	0.0	0.1303590426818195	0.15061136379173773	0.17405409859677054	0.15792820637896735	0.20857197341104383	0.1800527313885737	0.11145846650631087	0.18263158731001064	0.2526347315146915	0.1928664338380152	0.2178574912964932	0.10915586395557696	0.10186641828989305	0.11364875657137126	0.11744738912629324	0.006003559978716007	0.11252273361081866	0.14985866987804972
0.09024761125455327	0.0973434349976491	0.07566044015766778	0.08556589812236316	0.10722992718616425	0.0930089176907721	0.08799778787424087	0.10209366821780405	0.08118385375640143	0.10887455227907972	0.07922649776464422	0.09546986181254405	0.10928456878704655	0.12292549832017709	0.08081919051415319	0.11263400900489998	0.09743806557129661	0.10337439916337236	0.10985392080750794	0.07631199223114797	0.09155338277293418	0.09245275078266454	0.12368431367390785	0.10119196257001571	0.13890300463662744	0.11759793771031306	0.08685382651706684	0.10478382941327963	0.08728645199009134	0.08240314171651772	0.12542935428152005	0.09836229553616313	0.07983606567173711	0.0689018899729671	0.09469447953263153	0.11963608948038916	0.1077944297412774	0.11299573249551605	0.11401964971020417	0.09333277453089861	0.09996961867137659	0.10334922523393512	0.09485991113239985	0.10143947281898716	0.0903559311208271	0.12272179427574699	0.07707162778515463	0.0960292203708373	0.10741133486541388	0.08412014020809142
0.07194880883910285	0.06500342472683146	0.06171142647396931	0.07372508793781189	0.06817755403694055	0.0654658887254249	0.07143276888346256	0.05633757246352358	0.06705642434520066	0.05183098529513026	0.07452500650391043	0.06083611153407175	0.061845542099263406	0.06569316492246899	0.07243482285642307	0.05852777116908344	0.07977314493439053	0.06174437265882594	0.059470330952747195	0.08432232298178899	0.07026640927754962	0.0709670893531722	0.06987098950797918	0.0618575936304037	0.06709679397100604	0.06141080725215374	0.08014445815011662	0.06484939653490282	0.06338282779800383	0.05758181077573858	0.0554216231571491	0.06005725035458961	0.0590136409577268	0.058904279673123866	0.0888801349284054	0.05685411711106124	0.06350011135929684	0.06860373885528706	0.07404504258529869	0.05637732113753792	0.07492511640539326	0.07896673047626669	0.07301298247585755	0.06852251396711727	0.0673681726055092	0.09132820272748204	0.07984960358331307	0.07384371289025407	0.07124418755237104	0.07180674353552191
0.05748243825416504	0.06540486661908906	0.08101219727065073	0.06283496211550961	0.06731091123966305	0.0699510142421754	0.07114822129996107	0.05931030158337558	0.06826552754907389	0.046870493021381146	0.06777943013850342	0.0682652451778307	0.05662175042703733	0.05701565310432132	0.04388977161041452	0.052214171018651764	0.07586280031569047	0.06205685534403211	0.06120358168184239	0.07852779379150522	0.06640538894632583	0.06305208565323303	0.07723054060530046	0.0674983275594131	0.06689801075043818	0.08060985766727097	0.05573792612259902	0.06223529096668912	0.07526878228770488	0.06773426616478219	0.0682101179288195	0.07875758765151335	0.06622318893863259	0.06340114688087915	0.05415189621755647	0.06500253944397748	0.09382582759049783	0.06405799959352265	0.07182086487759554	0.08576669109259154	0.049992248558932625	0.06179176156635062	0.07458387945467583	0.07374128117849868	0.0708251879674113	0.09000223592140867	0.07869705207631772	0.07000942404190981	0.04759064779215371	0.09003760184777261
0.049234731554715014	0.04346563232177071	0.06625374637276067	0.06620125801154969	0.07448186292345155	0.06684383411669852	0.06857953705381457	0.07002253260208034	0.06923329676083106	0.06294525198800603	0.0698861206814714	0.05804420874787409	0.055097643394878146	0.05488358950966532	0.07068897549353759	0.08514633534241765	0.06679112950798849	0.0585623347305717	0.06030006393099057	0.058409294424490735	0.06498324442505883	0.06617289702191535	0.06059264794113342	0.06247883490483857	0.06032350729035363	0.061221497507770166	0.06632250432417552	0.07128696500588046	0.05559953013292879	0.07993667861427817	0.07350345591219203	0.04844747468693227	0.06945773225590889	0.06644167744864808	0.08460199129882885	0.06239092420043376	0.08421828163191881	0.07346745675800978	0.06409632838372169	0.07973266015044175	0.05932088294742798	0.07345231741594481	0.07814005294103579	0.0757961851784903	0.0757961851784903	0.0757961851784903	0.0757961851784903	0.0757961851784903	0.0757961851784903	0.0757961851784903
0.10131838483508016	0.0910280506555053	0.08104126477220333	0.08660467598925368	0.09256363004271016	0.08191655312127069	0.07996839275689638	0.08953521389540166	0.07715932618022395	0.089391025136449	0.09491609673873122	0.0921535609375901	0.0921535609375901	0.0921535609375901	0.0921535609375901	0.0921535609375901	0.0921535609375901	0.0921535609375901	0.0921535609375901	0.0921535609375901	0.0921535609375901	0.0921535609375901	0.0921535609375901	0.0921535609375901	0.0921535609375901	0.0921535609375901	0.0921535609375901	0.0921535609375901	0.0921535609375901	0.0921535609375901	0.0921535609375901	0.0921535609375901	0.0921535609375901	0.0921535609375901	0.0921535609375901	0.0921535609375901	0.0921535609375901	0.0921535609375901	0.0921535609375901	0.0921535609375901	0.0921535609375901	0.0921535609375901	0.0921535609375901	0.0921535609375901	0.0921535609375901	0.0921535609375901	0.0921535609375901	0.0921535609375901	0.0921535609375901	0.0921535609375901
0.1062489102046434	0.08668169720896014	0.10530375252370011	0.08635044001603014	0.10418385136081225	0.06910551806312681	0.08664468471196954	0.08664468471196954	0.08664468471196954	0.08664468471196954	0.08664468471196954	0.08664468471196954	0.08664468471196954	0.08664468471196954	0.08664468471196954	0.08664468471196954	0.08664468471196954	0.08664468471196954	0.08664468471196954	0.08664468471196954	0.08664468471196954	0.08664468471196954	0.08664468471196954	0.08664468471196954	0.08664468471196954	0.08664468471196954	0.08664468471196954	0.08664468471196954	0.08664468471196954	0.08664468471196954	0.08664468471196954	0.08664468471196954	0.08664468471196954	0.08664468471196954	0.08664468471196954	0.08664468471196954	0.08664468471196954	0.08664468471196954	0.08664468471196954	0.08664468471196954	0.08664468471196954	0.08664468471196954	0.08664468471196954	0.08664468471196954	0.08664468471196954	0.08664468471196954	0.08664468471196954	0.08664468471196954	0.08664468471196954	0.08664468471196954
0.16950937480925654	0.12519013493293987	0.1429105120659329	0.09483094768944157	0.1054488657688387	0.1201619386834823	0.10404190314320588	0.1358065885244974	0.12952498793399797	0.14218157181179913	0.1517854718993574	0.16214008047136166	0.11268216685129265	0.15051071953915196	0.12392995330188346	0.13957959090876837	0.1529357738777562	0.11157254059553925	0.129051345512359	0.14890204511400446	0.1897014447576645	0.14382258789299782	0.1638185677216441	0.14061776602599474	0.19620949514063984	0.14641773221465665	0.19140127369321755	0.16389901933897907	0.16806589700601368	0.17707862906879746	0.18827124011975793	0.20119932969534887	0.18754272384946277	0.19035552549824056	0.17961246368927525	0.16541712761260446	0.17251479565093988	0.17251479565093988	0.17251479565093988	0.17251479565093988	0.17251479565093988	0.17251479565093988	0.17251479565093988	0.17251479565093988	0.17251479565093988	0.17251479565093988	0.17251479565093988	0.17251479565093988	0.17251479565093988	0.17251479565093988
0.06532071744608393	0.06269182123472838	0.05633613630215135	0.059389784133939916	0.054315138833513514	0.06416199715776737	0.062394114724701175	0.0618657419579128	0.057996403090185104	0.06630462578222482	0.06203674492364803	0.063722232648093	0.06682401915814948	0.060952730799891296	0.0702607187436657	0.0686586759703025	0.06109517174446278	0.04752113930361917	0.0574154455066302	0.05630796077726293	0.055313301299450494	0.06510376971948695	0.06501423759581751	0.05605526769597248	0.05349447857757017	0.05466897374593389	0.06157288591936816	0.05812092983265102	0.05812092983265102	0.05812092983265102	0.05812092983265102	0.05812092983265102	0.05812092983265102	0.05812092983265102	0.05812092983265102	0.05812092983265102	0.05812092983265102	0.05812092983265102	0.05812092983265102	0.05812092983265102	0.05812092983265102	0.05812092983265102	0.05812092983265102	0.05812092983265102	0.05812092983265102	0.05812092983265102	0.05812092983265102	0.05812092983265102	0.05812092983265102	0.05812092983265102
0.08680317672853531	0.09133592575475614	0.06808102963399144	0.0753858780448339	0.10155056743191888	0.07500043878717148	0.0880769527454461	0.08068695615615434	0.08506187755529873	0.07074779070396246	0.07731616542350522	0.0747457559741469	0.05968732920950746	0.07867978210861867	0.0666755979645423	0.06915174512395286	0.062333066014113134	0.08061498339714142	0.0739550045671292	0.06607793521153586	0.07001646988933254	0.07001646988933254	0.07001646988933254	0.07001646988933254	0.07001646988933254	0.07001646988933254	0.07001646988933254	0.07001646988933254	0.07001646988933254	0.07001646988933254	0.07001646988933254	0.07001646988933254	0.07001646988933254	0.07001646988933254	0.07001646988933254	0.07001646988933254	0.07001646988933254	0.07001646988933254	0.07001646988933254	0.07001646988933254	0.07001646988933254	0.07001646988933254	0.07001646988933254	0.07001646988933254	0.07001646988933254	0.07001646988933254	0.07001646988933254	0.07001646988933254	0.07001646988933254	0.07001646988933254
0.08153648079563415	0.05622794149777086	0.054008583639114344	0.06111692790554421	0.058945391686355465	0.05143762178621178	0.06070237183729512	0.06306853096337195	0.057274226877689405	0.049742385606845345	0.058408317220653976	0.056829076835296054	0.05067965330942116	0.06178379556843468	0.060688901333447245	0.0671179194245037	0.06028090901999143	0.04384602156377052	0.05643242964226303	0.05268935747801802	0.050974014133964025	0.05002962452406922	0.05136802740555666	0.062009579330370254	0.05449375225511904	0.04818406440546296	0.053854210191599375	0.06288694984753349	0.04993573597316624	0.06122710730919925	0.05186962205725435	0.05471169789147845	0.05006560637631175	0.05924499766856419	0.05648810694514824	0.048650067056315804	0.05748399184932715	0.05306702945282148	0.05306702945282148	0.05306702945282148	0.05306702945282148	0.05306702945282148	0.05306702945282148	0.05306702945282148	0.05306702945282148	0.05306702945282148	0.05306702945282148	0.05306702945282148	0.05306702945282148	0.05306702945282148
0.06342829159402275	0.06033781428341665	0.07401862153102327	0.07519786272520056	0.07816193036069632	0.06763890703480077	0.07478769149123392	0.07844512987496444	0.0844544443092858	0.0723939643836041	0.06517857262145658	0.06847047113139039	0.0873242004612727	0.06177234730413104	0.0622018874340973	0.0795120207594891	0.07781865548578418	0.05578601795435349	0.06166069756664399	0.08714327804435186	0.07430414271674993	0.05781451345781552	0.06031458095602609	0.07490316773196258	0.07297649185938457	0.06266441967281154	0.07704328414539317	0.08185804769725248	0.07153607645684866	0.059770399276469495	0.07798400564589468	0.0710811242554665	0.0745325649506806	0.0745325649506806	0.0745325649506806	0.0745325649506806	0.0745325649506806	0.0745325649506806	0.0745325649506806	0.0745325649506806	0.0745325649506806	0.0745325649506806	0.0745325649506806	0.0745325649506806	0.0745325649506806	0.0745325649506806	0.0745325649506806	0.0745325649506806	0.0745325649506806	0.0745325649506806
0.11642188165329703	0.09608920419714587	0.11437362161227796	0.07858622511654284	0.07436765640001156	0.11356246380853435	0.08978745598780682	0.1115945059952711	0.10236991709177294	0.08797345734628866	0.1127442018590233	0.10356125567358143	0.12543627668204693	0.13021739825303685	0.14572755197125745	0.11863394215186135	0.11211986263091205	0.09403055854323439	0.09319988850490896	0.11034021674421728	0.11860008848948578	0.12296060071678537	0.14077857398788124	0.08582580333116464	0.08305982884538532	0.1071332679957329	0.09646283550701382	0.13185334904375837	0.10455891825260465	0.08778338418644283	0.1138364149094687	0.1064265913292575	0.07812433623851518	0.13380027796627825	0.1059623071023967	0.1059623071023967	0.1059623071023967	0.1059623071023967	0.1059623071023967	0.1059623071023967	0.1059623071023967	0.1059623071023967	0.1059623071023967	0.1059623071023967	0.1059623071023967	0.1059623071023967	0.1059623071023967	0.1059623071023967	0.1059623071023967	0.1059623071023967
0.08528886327892268	0.08468991839004625	0.06789865706833237	0.06799212011035335	0.07321009161941287	0.09795929152544607	0.08162365592555035	0.0663364356742561	0.06359668483545682	0.08012878918113085	0.08412083772337592	0.08016068627707147	0.05341179877460072	0.06768269612004559	0.08118973081569077	0.08137581483906807	0.061938400507452744	0.06951815260158371	0.0839967503196598	0.06388075728724912	0.08803433923634578	0.1202974072342041	0.10416587323527494	0.10416587323527494	0.10416587323527494	0.10416587323527494	0.10416587323527494	0.10416587323527494	0.10416587323527494	0.10416587323527494	0.10416587323527494	0.10416587323527494	0.10416587323527494	0.10416587323527494	0.10416587323527494	0.10416587323527494	0.10416587323527494	0.10416587323527494	0.10416587323527494	0.10416587323527494	0.10416587323527494	0.10416587323527494	0.10416587323527494	0.10416587323527494	0.10416587323527494	0.10416587323527494	0.10416587323527494	0.10416587323527494	0.10416587323527494	0.10416587323527494
0.09758796527586318	0.10661005942504569	0.10125105233648773	0.06991093066358917	0.10803930104587128	0.10654577270495846	0.0896483411678133	0.0974561408418724	0.09592961507782628	0.09492922092351316	0.12798472571339034	0.08027336303657577	0.13270364550853347	0.11934494412351083	0.10063209827851935	0.08790934129178617	0.10723194533672938	0.12594959446700785	0.12900523336996977	0.1466189722298596	0.1632797194209416	0.10890834465947653	0.13826973913725388	0.1638606521786623	0.14187819933205742	0.15378888852925915	0.16156783975373798	0.158290962089871	0.13595743992168025	0.16684518808195073	0.1312756593222237	0.16853587172829446	0.15034968027845522	0.09732396181778226	0.17460911297931953	0.0903451118173714	0.1495682245088146	0.11869541166574434	0.11055968827759444	0.13806609408237794	0.16463193969466713	0.15134901688852254	0.15134901688852254	0.15134901688852254	0.15134901688852254	0.15134901688852254	0.15134901688852254	0.15134901688852254	0.15134901688852254	0.15134901688852254
0.06374054194762044	0.053094233816502606	0.05534845177093988	0.06581349978946796	0.081872882526147	0.07062584767049948	0.06433953343614152	0.0666114411974868	0.07825638025595637	0.06198739071283256	0.08080237877808263	0.07272221701011057	0.0809126675063575	0.06436014259482538	0.0869753564366957	0.06754162540231265	0.08525857786585285	0.07973687054110949	0.08996379197350421	0.10118539911289341	0.08454822667893648	0.07500394530303016	0.0858431467889306	0.10650420241718436	0.09438013690752416	0.10044216966235425	0.10044216966235425	0.10044216966235425	0.10044216966235425	0.10044216966235425	0.10044216966235425	0.10044216966235425	0.10044216966235425	0.10044216966235425	0.10044216966235425	0.10044216966235425	0.10044216966235425	0.10044216966235425	0.10044216966235425	0.10044216966235425	0.10044216966235425	0.10044216966235425	0.10044216966235425	0.10044216966235425	0.10044216966235425	0.10044216966235425	0.10044216966235425	0.10044216966235425	0.10044216966235425	0.10044216966235425
0.08252746780544322	0.09135172185126947	0.06824299500230632	0.08767829262149761	0.06148579377047917	0.08098745900921643	0.09494291143673492	0.10323482861461948	0.09000949406690115	0.08832135616561684	0.10208896147762783	0.10933725808142544	0.10076910776068869	0.11060198299935192	0.11186633072439534	0.12264626377223357	0.11273738623552833	0.10841604976603099	0.10419006964053638	0.14042713367144893	0.10677062482531306	0.11127654127816879	0.07708159732781798	0.11671642366788168	0.10814439710361745	0.11870109278974952	0.11511120783991259	0.13152122958118262	0.09489646362865052	0.13505658682823932	0.11497652522844493	0.11497652522844493	0.11497652522844493	0.11497652522844493	0.11497652522844493	0.11497652522844493	0.11497652522844493	0.11497652522844493	0.11497652522844493	0.11497652522844493	0.11497652522844493	0.11497652522844493	0.11497652522844493	0.11497652522844493	0.11497652522844493	0.11497652522844493	0.11497652522844493	0.11497652522844493	0.11497652522844493	0.11497652522844493
0.06993168081376198	0.062143636384060015	0.0659156378035357	0.05794310834856266	0.060753506198391496	0.06575878902749561	0.06766153903020249	0.05646860905249713	0.05778455204766454	0.07387917031779508	0.05644547710617025	0.0670528281928283	0.07491839531443799	0.08330521365023696	0.06341733767586007	0.06045147770062309	0.06927335716627948	0.069045740149694	0.06915954865798675	0.06915954865798675	0.06915954865798675	0.06915954865798675	0.06915954865798675	0.06915954865798675	0.06915954865798675	0.06915954865798675	0.06915954865798675	0.06915954865798675	0.06915954865798675	0.06915954865798675	0.06915954865798675	0.06915954865798675	0.06915954865798675	0.06915954865798675	0.06915954865798675	0.06915954865798675	0.06915954865798675	0.06915954865798675	0.06915954865798675	0.06915954865798675	0.06915954865798675	0.06915954865798675	0.06915954865798675	0.06915954865798675	0.06915954865798675	0.06915954865798675	0.06915954865798675	0.06915954865798675	0.06915954865798675	0.06915954865798675
0.08317428298245538	0.09223220330924162	0.0751876489011662	0.09281135391751998	0.08265534968198973	0.06363873351239707	0.06613355446503534	0.08436524765672765	0.09100990232269429	0.07884227521670865	0.07778007057419005	0.08161356677524347	0.06564958804523723	0.060857042042328634	0.07884211266690781	0.06832961929524906	0.05922696359887319	0.06845169380334797	0.07258180114684173	0.059290840377312706	0.07086941121727726	0.06454726728042612	0.08272048951304045	0.07226171780231164	0.06303964442477743	0.0850669566648266	0.06104034610482271	0.07253782285550127	0.0808163600565601	0.07667709145603069	0.07667709145603069	0.07667709145603069	0.07667709145603069	0.07667709145603069	0.07667709145603069	0.07667709145603069	0.07667709145603069	0.07667709145603069	0.07667709145603069	0.07667709145603069	0.07667709145603069	0.07667709145603069	0.07667709145603069	0.07667709145603069	0.07667709145603069	0.07667709145603069	0.07667709145603069	0.07667709145603069	0.07667709145603069	0.07667709145603069
0.09119506038184866	0.07426874175969092	0.073907534730342	0.078089385759114	0.08550350309974795	0.0829220559731902	0.07457098759460344	0.09617634292338278	0.08011608523882394	0.06936314791962256	0.05736188076099028	0.075294569242366	0.07102411053987884	0.06774868008063213	0.06128041887469422	0.0657872313148699	0.07300829404045628	0.08497286752394058	0.07881139084148489	0.06753612638280147	0.07244937759477701	0.09099776611501398	0.08172357185489548	0.08172357185489548	0.08172357185489548	0.08172357185489548	0.08172357185489548	0.08172357185489548	0.08172357185489548	0.08172357185489548	0.08172357185489548	0.08172357185489548	0.08172357185489548	0.08172357185489548	0.08172357185489548	0.08172357185489548	0.08172357185489548	0.08172357185489548	0.08172357185489548	0.08172357185489548	0.08172357185489548	0.08172357185489548	0.08172357185489548	0.08172357185489548	0.08172357185489548	0.08172357185489548	0.08172357185489548	0.08172357185489548	0.08172357185489548	0.08172357185489548
0.0827347561199771	0.06655331570685052	0.06072665311658658	0.06399332815520797	0.06121200366503608	0.07584926406479375	0.06966734374982315	0.07219946433447084	0.07512239894366221	0.061779948172806985	0.06932716408215653	0.0736803995985439	0.05943292751668195	0.07223239681185344	0.0719782964616986	0.06527219037629078	0.0893721085400363	0.06578269243746893	0.07049837056056511	0.06393582848059821	0.08138552576267649	0.07845727465777061	0.07493510636168069	0.0760959363596892	0.08187993546012934	0.08361462970458686	0.08274728258235811	0.08274728258235811	0.08274728258235811	0.08274728258235811	0.08274728258235811	0.08274728258235811	0.08274728258235811	0.08274728258235811	0.08274728258235811	0.08274728258235811	0.08274728258235811	0.08274728258235811	0.08274728258235811	0.08274728258235811	0.08274728258235811	0.08274728258235811	0.08274728258235811	0.08274728258235811	0.08274728258235811	0.08274728258235811	0.08274728258235811	0.08274728258235811	0.08274728258235811	0.08274728258235811
0.05613472576553212	0.0685097108690253	0.05473814269387292	0.06172002790152426	0.05115480076452842	0.04865044747831962	0.04640622420914617	0.0540097487996459	0.051308807536922366	0.06594133091420011	0.058371715629539286	0.06732486392772223	0.051498352868334964	0.05920291275286107	0.07082257090394188	0.07566165800277767	0.04855350318769682	0.06943673189339825	0.06749837442200571	0.04684273268945619	0.05340786452442977	0.05515476543138748	0.057449945028807084	0.06488905332479887	0.061169499176802984	0.061169499176802984	0.061169499176802984	0.061169499176802984	0.061169499176802984	0.061169499176802984	0.061169499176802984	0.061169499176802984	0.061169499176802984	0.061169499176802984	0.061169499176802984	0.061169499176802984	0.061169499176802984	0.061169499176802984	0.061169499176802984	0.061169499176802984	0.061169499176802984	0.061169499176802984	0.061169499176802984	0.061169499176802984	0.061169499176802984	0.061169499176802984	0.061169499176802984	0.061169499176802984	0.061169499176802984	0.061169499176802984
0.07068947769860982	0.07197774657253862	0.0791046094851716	0.058891810391005314	0.08253562636547433	0.05407473476813463	0.0763961886687872	0.07578489220494727	0.06521535540942108	0.08018601190152266	0.09492134207794035	0.06912697798314608	0.07413948278738693	0.07543111353916263	0.07683486252189944	0.08014261997715978	0.07505102975337763	0.0629407479533497	0.07546569352053134	0.09180725280166811	0.06938060500119779	0.0696881600823023	0.06636832463278208	0.07592788553620805	0.07114810508449505	0.07114810508449505	0.07114810508449505	0.07114810508449505	0.07114810508449505	0.07114810508449505	0.07114810508449505	0.07114810508449505	0.07114810508449505	0.07114810508449505	0.07114810508449505	0.07114810508449505	0.07114810508449505	0.07114810508449505	0.07114810508449505	0.07114810508449505	0.07114810508449505	0.07114810508449505	0.07114810508449505	0.07114810508449505	0.07114810508449505	0.07114810508449505	0.07114810508449505	0.07114810508449505	0.07114810508449505	0.07114810508449505
0.04766980807141034	0.06006851540513876	0.054458716649921274	0.05276494797087497	0.04859108191478385	0.046200756530405916	0.05341485219655921	0.04887981773482421	0.04567265962398014	0.05155691459369127	0.04551408605307197	0.05334121154741524	0.04533823693691094	0.04085091908592978	0.05049367306295288	0.05118740645132787	0.04268123075949334	0.055888536677778614	0.04514256627860373	0.0401917463167288	0.0490989380252523	0.0442698256456602	0.04514649061051323	0.04470815812808671	0.04470815812808671	0.04470815812808671	0.04470815812808671	0.04470815812808671	0.04470815812808671	0.04470815812808671	0.04470815812808671	0.04470815812808671	0.04470815812808671	0.04470815812808671	0.04470815812808671	0.04470815812808671	0.04470815812808671	0.04470815812808671	0.04470815812808671	0.04470815812808671	0.04470815812808671	0.04470815812808671	0.04470815812808671	0.04470815812808671	0.04470815812808671	0.04470815812808671	0.04470815812808671	0.04470815812808671	0.04470815812808671	0.04470815812808671
0.07673968517278626	0.06493668272769898	0.06509655710675062	0.0551533412202968	0.0485864495516781	0.06179721861770099	0.06662567023977044	0.07161483453650369	0.065909393088758	0.06482559326249787	0.08527424758129835	0.06310990915944441	0.0704822385661209	0.060600772189965214	0.07332674377815568	0.059632398539381966	0.05694022485311082	0.05928301739245757	0.06906636934233612	0.06727811417652939	0.07380026554660166	0.06872324616235731	0.053926292304231266	0.07156633196748412	0.0627463121358577	0.0627463121358577	0.0627463121358577	0.0627463121358577	0.0627463121358577	0.0627463121358577	0.0627463121358577	0.0627463121358577	0.0627463121358577	0.0627463121358577	0.0627463121358577	0.0627463121358577	0.0627463121358577	0.0627463121358577	0.0627463121358577	0.0627463121358577	0.0627463121358577	0.0627463121358577	0.0627463121358577	0.0627463121358577	0.0627463121358577	0.0627463121358577	0.0627463121358577	0.0627463121358577	0.0627463121358577	0.0627463121358577
0.07795431533332475	0.07401573092999363	0.09148680050906426	0.07788836794862558	0.08544533898898692	0.07066799767573992	0.057971204956179544	0.07298958345501999	0.06848538845688006	0.06715210992373072	0.07929610256387491	0.07236613725534113	0.07759482441564894	0.07885340056955945	0.08146115191222407	0.07577260995220177	0.06713948356173913	0.09056443887104304	0.07783935692728919	0.07174638375175174	0.09596863919843486	0.06378050631639838	0.08175697613760192	0.08399893403241823	0.06953315498055362	0.09401517369478028	0.07138204811861114	0.07529769299832456	0.07490600585436073	0.0797199301973345	0.07731296802584761	0.07731296802584761	0.07731296802584761	0.07731296802584761	0.07731296802584761	0.07731296802584761	0.07731296802584761	0.07731296802584761	0.07731296802584761	0.07731296802584761	0.07731296802584761	0.07731296802584761	0.07731296802584761	0.07731296802584761	0.07731296802584761	0.07731296802584761	0.07731296802584761	0.07731296802584761	0.07731296802584761	0.07731296802584761
0.07892027396024388	0.06557246165890082	0.06204426375351336	0.06036923486578132	0.05616887179349391	0.05450386880491403	0.05456963865678364	0.06473077981559043	0.06502410220400313	0.04770985784328013	0.0578023406917087	0.06289681975166365	0.05205205842477269	0.056341094550190464	0.0651226790808028	0.06704924328882356	0.06427461110130837	0.06546911556750043	0.05536377372414705	0.05135573168544141	0.057126761705419936	0.05533994720792892	0.05053925214683275	0.052658208205453444	0.057017976321747196	0.06407942422205685	0.05492804819600448	0.05393650113741971	0.055351921992325574	0.06288606136542153	0.05978423373200944	0.06133514754871549	0.06133514754871549	0.06133514754871549	0.06133514754871549	0.06133514754871549	0.06133514754871549	0.06133514754871549	0.06133514754871549	0.06133514754871549	0.06133514754871549	0.06133514754871549	0.06133514754871549	0.06133514754871549	0.06133514754871549	0.06133514754871549	0.06133514754871549	0.06133514754871549	0.06133514754871549	0.06133514754871549
0.06210461849827252	0.05996827558802812	0.07290993625660615	0.053972926712706655	0.07250609071415792	0.07074742716837025	0.07370554736769491	0.06067616618907616	0.06012170473195469	0.06139514434687766	0.07540391939589773	0.06617193265036289	0.07197281208452512	0.07795851418010179	0.062246634761930715	0.08052235671118413	0.06716376517750818	0.06260268365425058	0.08070359764908232	0.07326100878449512	0.06659308688980187	0.06428415590790618	0.07405320531467681	0.08773167178603512	0.07752825741028424	0.08259484911605325	0.09012661235178726	0.08696574076124808	0.0877929571138501	0.09244629633700835	0.09011962672542922	0.09011962672542922	0.09011962672542922	0.09011962672542922	0.09011962672542922	0.09011962672542922	0.09011962672542922	0.09011962672542922	0.09011962672542922	0.09011962672542922	0.09011962672542922	0.09011962672542922	0.09011962672542922	0.09011962672542922	0.09011962672542922	0.09011962672542922	0.09011962672542922	0.09011962672542922	0.09011962672542922	0.09011962672542922
0.07606332709207697	0.054560048675986454	0.06313438144253916	0.06770472814492128	0.06956885413565503	0.0700866000161191	0.06853249474891153	0.08309093427586256	0.07076925905020715	0.07653192445629543	0.06778646311237078	0.05994167557708391	0.05723601772037488	0.0722690672502599	0.06745310884958391	0.06614796117807102	0.07616005511885772	0.08784670914249423	0.07907948114806186	0.05861376458702417	0.06884662286754302	0.06884662286754302	0.06884662286754302	0.06884662286754302	0.06884662286754302	0.06884662286754302	0.06884662286754302	0.06884662286754302	0.06884662286754302	0.06884662286754302	0.06884662286754302	0.06884662286754302	0.06884662286754302	0.06884662286754302	0.06884662286754302	0.06884662286754302	0.06884662286754302	0.06884662286754302	0.06884662286754302	0.06884662286754302	0.06884662286754302	0.06884662286754302	0.06884662286754302	0.06884662286754302	0.06884662286754302	0.06884662286754302	0.06884662286754302	0.06884662286754302	0.06884662286754302	0.06884662286754302
0.09525086852331568	0.07286075045265139	0.07466737553527728	0.06840794431647179	0.07044629137626467	0.08065530560810416	0.06259277721597313	0.07619569594235925	0.08004804545712288	0.07609812700122073	0.0772392234759696	0.0789871960096131	0.08103432449485719	0.07032553494070494	0.08321807304547449	0.07719846021700702	0.08347974327637515	0.06936196698589327	0.07393721508873759	0.08040648354918102	0.08647926855925442	0.08536472432298527	0.06711570453873776	0.0685582439785034	0.06616875407021608	0.07346766222115547	0.09437940825218308	0.08392353523666927	0.08392353523666927	0.08392353523666927	0.08392353523666927	0.08392353523666927	0.08392353523666927	0.08392353523666927	0.08392353523666927	0.08392353523666927	0.08392353523666927	0.08392353523666927	0.08392353523666927	0.08392353523666927	0.08392353523666927	0.08392353523666927	0.08392353523666927	0.08392353523666927	0.08392353523666927	0.08392353523666927	0.08392353523666927	0.08392353523666927	0.08392353523666927	0.08392353523666927
0.07534676109343244	0.060742018029636885	0.06998215791567715	0.06730952968730913	0.05981940358541802	0.07055132627294683	0.06962412276920105	0.05979477779451653	0.06197569689206221	0.06955002130034516	0.06705185252545118	0.07209371187534429	0.05979977920723008	0.04731590675590027	0.060377477016295956	0.06602307983784154	0.06760068984968966	0.05963759117828494	0.07285150490714302	0.052797645452707834	0.06273199076550086	0.06272232562026277	0.0663759874368065	0.0642268089816276	0.06282787828276892	0.06631713668000867	0.05078007998371012	0.07075767355755899	0.05618737304213833	0.05981845735442656	0.06563828820336376	0.05484477996475265	0.060241534084058204	0.060241534084058204	0.060241534084058204	0.060241534084058204	0.060241534084058204	0.060241534084058204	0.060241534084058204	0.060241534084058204	0.060241534084058204	0.060241534084058204	0.060241534084058204	0.060241534084058204	0.060241534084058204	0.060241534084058204	0.060241534084058204	0.060241534084058204	0.060241534084058204	0.060241534084058204
0.1791250382011209	0.17361672228723518	0.2130136559071128	0.30161286727232867	0.31479978451363205	0.21682963065636776	0.22284320449985492	0.3129005519180059	0.2291840581194809	0.26310971104977443	0.3014460090438406	0.23379888389615966	0.3007504534409709	0.268251897120538	0.24366844077549965	0.2559601689480188	0.2559601689480188	0.2559601689480188	0.2559601689480188	0.2559601689480188	0.2559601689480188	0.2559601689480188	0.2559601689480188	0.2559601689480188	0.2559601689480188	0.2559601689480188	0.2559601689480188	0.2559601689480188	0.2559601689480188	0.2559601689480188	0.2559601689480188	0.2559601689480188	0.2559601689480188	0.2559601689480188	0.2559601689480188	0.2559601689480188	0.2559601689480188	0.2559601689480188	0.2559601689480188	0.2559601689480188	0.2559601689480188	0.2559601689480188	0.2559601689480188	0.2559601689480188	0.2559601689480188	0.2559601689480188	0.2559601689480188	0.2559601689480188	0.2559601689480188	0.2559601689480188
0.07862856530909469	0.05826809111232882	0.06421822318050655	0.061150530387032824	0.06090690067901193	0.07394088950148364	0.08311182460651421	0.06861766901126655	0.07383892337418387	0.06143599951907816	0.055228681513439744	0.07111676256284209	0.07500362440663876	0.05555726292882799	0.05812268472256621	0.059971947405932126	0.054640372809241756	0.07038189878391753	0.08516576450242323	0.0661578959572416	0.07195928498076923	0.05412197592093289	0.06903528260455027	0.05920416353150477	0.06411972306802752	0.06411972306802752	0.06411972306802752	0.06411972306802752	0.06411972306802752	0.06411972306802752	0.06411972306802752	0.06411972306802752	0.06411972306802752	0.06411972306802752	0.06411972306802752	0.06411972306802752	0.06411972306802752	0.06411972306802752	0.06411972306802752	0.06411972306802752	0.06411972306802752	0.06411972306802752	0.06411972306802752	0.06411972306802752	0.06411972306802752	0.06411972306802752	0.06411972306802752	0.06411972306802752	0.06411972306802752	0.06411972306802752
0.07221810850222297	0.0928237201882097	0.12463333135095694	0.09855808758376128	0.08953702986964275	0.11132442112324478	0.07830131674951002	0.12105576941257747	0.11884604597301987	0.0984424687025795	0.10771358943260881	0.08521128835349616	0.07783110712182009	0.14506495605259984	0.08520683066808175	0.12040488015287427	0.08745041022361498	0.11657392946338012	0.09973504994040108	0.10968343928030236	0.08907834558606974	0.09551412690297481	0.09619740372450343	0.11495167547114234	0.10557453959782287	0.10557453959782287	0.10557453959782287	0.10557453959782287	0.10557453959782287	0.10557453959782287	0.10557453959782287	0.10557453959782287	0.10557453959782287	0.10557453959782287	0.10557453959782287	0.10557453959782287	0.10557453959782287	0.10557453959782287	0.10557453959782287	0.10557453959782287	0.10557453959782287	0.10557453959782287	0.10557453959782287	0.10557453959782287	0.10557453959782287	0.10557453959782287	0.10557453959782287	0.10557453959782287	0.10557453959782287	0.10557453959782287
0.06917882228453157	0.08001421065141524	0.06689758776906952	0.07155072401326924	0.08343533864517456	0.06953310138131	0.07433472103142327	0.07080232037006944	0.06745835111072639	0.060265871122386745	0.07319604545749149	0.07601512894881682	0.08079366006565919	0.10297986404647336	0.06681169580694477	0.07370231354627217	0.10538973239310039	0.06117539871875407	0.10122121787729897	0.10675552229210741	0.08721859878449607	0.08999821143985044	0.09543809148424812	0.1099937497697765	0.09052371669977761	0.08547752413947593	0.09037143299031651	0.08372589847716597	0.0995416848795225	0.08564976690169918	0.09259572589061085	0.09259572589061085	0.09259572589061085	0.09259572589061085	0.09259572589061085	0.09259572589061085	0.09259572589061085	0.09259572589061085	0.09259572589061085	0.09259572589061085	0.09259572589061085	0.09259572589061085	0.09259572589061085	0.09259572589061085	0.09259572589061085	0.09259572589061085	0.09259572589061085	0.09259572589061085	0.09259572589061085	0.09259572589061085
0.07849490894045133	0.08509161472075229	0.08222247839743416	0.06738828771963731	0.0711568841132836	0.06898558356399512	0.08133353252818991	0.07075211158132592	0.08096532825057302	0.0849303885912195	0.08264514713682061	0.0733316303676594	0.14245493088962305	0.10789328062864123	0.10789328062864123	0.10789328062864123	0.10789328062864123	0.10789328062864123	0.10789328062864123	0.10789328062864123	0.10789328062864123	0.10789328062864123	0.10789328062864123	0.10789328062864123	0.10789328062864123	0.10789328062864123	0.10789328062864123	0.10789328062864123	0.10789328062864123	0.10789328062864123	0.10789328062864123	0.10789328062864123	0.10789328062864123	0.10789328062864123	0.10789328062864123	0.10789328062864123	0.10789328062864123	0.10789328062864123	0.10789328062864123	0.10789328062864123	0.10789328062864123	0.10789328062864123	0.10789328062864123	0.10789328062864123	0.10789328062864123	0.10789328062864123	0.10789328062864123	0.10789328062864123	0.10789328062864123	0.10789328062864123
0.107769998393816	0.07774850884566456	0.0757544122834498	0.09069797265077197	0.09135576777800479	0.10066562856097137	0.07130454897836902	0.07266665906456249	0.08434249188983631	0.07737171269434562	0.10241702747859018	0.0849722129056329	0.08482755708011584	0.07392255399843034	0.06978093417360505	0.07711864400507464	0.0926868443979107	0.08576346726807726	0.10017851644321332	0.08792672677166524	0.0677660814992451	0.07541425831029995	0.07425596363967668	0.07760294443375403	0.07288907170581539	0.07524600806978471	0.07524600806978471	0.07524600806978471	0.07524600806978471	0.07524600806978471	0.07524600806978471	0.07524600806978471	0.07524600806978471	0.07524600806978471	0.07524600806978471	0.07524600806978471	0.07524600806978471	0.07524600806978471	0.07524600806978471	0.07524600806978471	0.07524600806978471	0.07524600806978471	0.07524600806978471	0.07524600806978471	0.07524600806978471	0.07524600806978471	0.07524600806978471	0.07524600806978471	0.07524600806978471	0.07524600806978471
0.0805037083284392	0.09939446136446568	0.07161715021122377	0.07527164405366225	0.06922567079224552	0.07865104534975835	0.06117520855159816	0.08422395696308378	0.0818969007549188	0.07564647039490699	0.06303780317755159	0.08089621913991717	0.08074179717882236	0.08592017827126516	0.08639965939181729	0.06516622408392414	0.07681570415656244	0.06065842353127236	0.07052554116197564	0.07272953423831183	0.08492638845746305	0.07257560028456655	0.07657516990272657	0.08534487691954844	0.08103116568533739	0.10632368171503571	0.09367742370018654	0.09367742370018654	0.09367742370018654	0.09367742370018654	0.09367742370018654	0.09367742370018654	0.09367742370018654	0.09367742370018654	0.09367742370018654	0.09367742370018654	0.09367742370018654	0.09367742370018654	0.09367742370018654	0.09367742370018654	0.09367742370018654	0.09367742370018654	0.09367742370018654	0.09367742370018654	0.09367742370018654	0.09367742370018654	0.09367742370018654	0.09367742370018654	0.09367742370018654	0.09367742370018654
0.09478899346462887	0.10062338354244747	0.09204703529060322	0.0716141649219791	0.10293950851602257	0.11654309548462133	0.13029943587732404	0.11435289291647313	0.1028082486017389	0.10210954222650039	0.16894095517041482	0.14038051158863238	0.15415677371798225	0.11071046983911081	0.15290576528211544	0.1260155933352749	0.0989314938941963	0.13491779653005828	0.15089190409112552	0.19935492418319745	0.16373361351303253	0.20308213478054157	0.18607638154219966	0.16967540020238553	0.15451208631052205	0.16121156308205029	0.15786182469628615	0.15786182469628615	0.15786182469628615	0.15786182469628615	0.15786182469628615	0.15786182469628615	0.15786182469628615	0.15786182469628615	0.15786182469628615	0.15786182469628615	0.15786182469628615	0.15786182469628615	0.15786182469628615	0.15786182469628615	0.15786182469628615	0.15786182469628615	0.15786182469628615	0.15786182469628615	0.15786182469628615	0.15786182469628615	0.15786182469628615	0.15786182469628615	0.15786182469628615	0.15786182469628615
0.054491162927760455	0.06442489336494375	0.0543118645175654	0.046098281266474896	0.058104297762567626	0.037698180216718426	0.060875354641150514	0.056228158656922426	0.05166514246924257	0.042309306242053576	0.04779822196755231	0.05431898364226942	0.04359513409322921	0.04616443085489407	0.04439358231375436	0.04419789623452944	0.04047188961540897	0.05526929957183255	0.05368531234259739	0.05348935961222208	0.048207381175903875	0.05123534505018403	0.04663036145415637	0.04551802797596528	0.04699217098050245	0.0479408582721431	0.04746651462632278	0.04746651462632278	0.04746651462632278	0.04746651462632278	0.04746651462632278	0.04746651462632278	0.04746651462632278	0.04746651462632278	0.04746651462632278	0.04746651462632278	0.04746651462632278	0.04746651462632278	0.04746651462632278	0.04746651462632278	0.04746651462632278	0.04746651462632278	0.04746651462632278	0.04746651462632278	0.04746651462632278	0.04746651462632278	0.04746651462632278	0.04746651462632278	0.04746651462632278	0.04746651462632278
0.1094845853527119	0.10764204731025792	0.09412353241410291	0.10353517421336313	0.10756691224763372	0.11071626795901493	0.10535215181839479	0.10860193194826903	0.0964262737808646	0.1007197127644292	0.10233216566209224	0.10192085160478623	0.10074367307360274	0.10113383104352724	0.09172367639510975	0.09470063992384117	0.11683682832250959	0.11579860630489966	0.11538738189638437	0.07783569139414855	0.09913135559042482	0.10708993560397004	0.1064243363824783	0.08443038638061405	0.1018314293801598	0.09313090788038693	0.09313090788038693	0.09313090788038693	0.09313090788038693	0.09313090788038693	0.09313090788038693	0.09313090788038693	0.09313090788038693	0.09313090788038693	0.09313090788038693	0.09313090788038693	0.09313090788038693	0.09313090788038693	0.09313090788038693	0.09313090788038693	0.09313090788038693	0.09313090788038693	0.09313090788038693	0.09313090788038693	0.09313090788038693	0.09313090788038693	0.09313090788038693	0.09313090788038693	0.09313090788038693	0.09313090788038693
0.0893149668374086	0.06680315435450815	0.07939381156520639	0.09783523677330748	0.09061979153348018	0.08359700199328726	0.08059701652895458	0.0799341210638521	0.07456663330258537	0.08616568930343955	0.07870347529163273	0.07671746149914951	0.08531740133334366	0.08997208772550161	0.0822230210566412	0.06430263133116083	0.08037715961139456	0.08255766955921881	0.08374441330954986	0.09450537294982574	0.0658177137663753	0.09166937936455953	0.08245290970458423	0.08416287788212361	0.08584560555331407	0.08500424171771884	0.08500424171771884	0.08500424171771884	0.08500424171771884	0.08500424171771884	0.08500424171771884	0.08500424171771884	0.08500424171771884	0.08500424171771884	0.08500424171771884	0.08500424171771884	0.08500424171771884	0.08500424171771884	0.08500424171771884	0.08500424171771884	0.08500424171771884	0.08500424171771884	0.08500424171771884	0.08500424171771884	0.08500424171771884	0.08500424171771884	0.08500424171771884	0.08500424171771884	0.08500424171771884	0.08500424171771884
0.07861971447549759	0.07595067312766066	0.05687631938510694	0.05146598099513813	0.05170419030939175	0.05504177116611787	0.0653307377400159	0.06364127674576746	0.06519588757918209	0.06484454564571221	0.06252350350388221	0.05550841495241094	0.06591376709572375	0.060616585107892994	0.052069829621920694	0.0585909758853093	0.07123406148017941	0.060393058015868785	0.06563477709796724	0.062013740566992194	0.05503223891141663	0.06547868504037761	0.053931992288121976	0.060099121373632575	0.06473874998920845	0.06241893568142051	0.06241893568142051	0.06241893568142051	0.06241893568142051	0.06241893568142051	0.06241893568142051	0.06241893568142051	0.06241893568142051	0.06241893568142051	0.06241893568142051	0.06241893568142051	0.06241893568142051	0.06241893568142051	0.06241893568142051	0.06241893568142051	0.06241893568142051	0.06241893568142051	0.06241893568142051	0.06241893568142051	0.06241893568142051	0.06241893568142051	0.06241893568142051	0.06241893568142051	0.06241893568142051	0.06241893568142051
0.12355910056242168	0.08093290682953691	0.10038159812583206	0.08228927840750774	0.08569666603378771	0.10235809526741056	0.09647090341281812	0.09327529557006382	0.09198360497099554	0.09246712437319782	0.0975607256276975	0.08825476379947075	0.07264158014590008	0.06845191877008674	0.09315682714328445	0.07756569119400827	0.10128300033946885	0.0975332573911086	0.09250227503148421	0.1267089688314471	0.10960562193146568	0.10960562193146568	0.10960562193146568	0.10960562193146568	0.10960562193146568	0.10960562193146568	0.10960562193146568	0.10960562193146568	0.10960562193146568	0.10960562193146568	0.10960562193146568	0.10960562193146568	0.10960562193146568	0.10960562193146568	0.10960562193146568	0.10960562193146568	0.10960562193146568	0.10960562193146568	0.10960562193146568	0.10960562193146568	0.10960562193146568	0.10960562193146568	0.10960562193146568	0.10960562193146568	0.10960562193146568	0.10960562193146568	0.10960562193146568	0.10960562193146568	0.10960562193146568	0.10960562193146568
0.06364632675554938	0.06869742222807462	0.05380290216994719	0.052316329547551145	0.04535335721980004	0.04811814713618689	0.05026392171224854	0.04447623197753796	0.05133697276815719	0.04201369241856959	0.050198366123937854	0.048634378013187034	0.04883600933817315	0.0396488229685002	0.05046457605906871	0.0417122761237278	0.04397867227935343	0.039581303584548706	0.05139858873119118	0.044679198115923205	0.048038893423557195	0.048038893423557195	0.048038893423557195	0.048038893423557195	0.048038893423557195	0.048038893423557195	0.048038893423557195	0.048038893423557195	0.048038893423557195	0.048038893423557195	0.048038893423557195	0.048038893423557195	0.048038893423557195	0.048038893423557195	0.048038893423557195	0.048038893423557195	0.048038893423557195	0.048038893423557195	0.048038893423557195	0.048038893423557195	0.048038893423557195	0.048038893423557195	0.048038893423557195	0.048038893423557195	0.048038893423557195	0.048038893423557195	0.048038893423557195	0.048038893423557195	0.048038893423557195	0.048038893423557195
0.1351478324084419	0.14029247909361012	0.10946035695130744	0.14533890700765179	0.10377138301699514	0.09961500276607874	0.08728883692261669	0.09131300314415593	0.11265079594183854	0.12956877567456157	0.0713947726998978	0.1343630090740956	0.11561035746977558	0.10881784386028463	0.11782464948330451	0.1275160146504035	0.14268886200495698	0.1333471491340178	0.09290398670668819	0.15537097968727984	0.1585464257969539	0.10146185008860095	0.13036591123959765	0.1315489497454085	0.14235836160369922	0.13859128844860066	0.12526756634857006	0.13192942739858535	0.13192942739858535	0.13192942739858535	0.13192942739858535	0.13192942739858535	0.13192942739858535	0.13192942739858535	0.13192942739858535	0.13192942739858535	0.13192942739858535	0.13192942739858535	0.13192942739858535	0.13192942739858535	0.13192942739858535	0.13192942739858535	0.13192942739858535	0.13192942739858535	0.13192942739858535	0.13192942739858535	0.13192942739858535	0.13192942739858535	0.13192942739858535	0.13192942739858535
0.10531019083330638	0.07367069258476984	0.08645071867311586	0.0770366252078136	0.07432954475749234	0.07906735197119658	0.06986787019579198	0.07882156392774352	0.08881302171311216	0.09325426610330785	0.06984945691597425	0.08012235810744227	0.06860715347896233	0.09554427002711223	0.07077488825556767	0.07168441528487067	0.07660478351807623	0.06144386842022791	0.06508671509124102	0.0652806689942509	0.07606170206813441	0.08694524045827462	0.0692129126016219	0.0721555209414283	0.0706842167715251	0.0706842167715251	0.0706842167715251	0.0706842167715251	0.0706842167715251	0.0706842167715251	0.0706842167715251	0.0706842167715251	0.0706842167715251	0.0706842167715251	0.0706842167715251	0.0706842167715251	0.0706842167715251	0.0706842167715251	0.0706842167715251	0.0706842167715251	0.0706842167715251	0.0706842167715251	0.0706842167715251	0.0706842167715251	0.0706842167715251	0.0706842167715251	0.0706842167715251	0.0706842167715251	0.0706842167715251	0.0706842167715251
0.10659490633369888	0.0843389634021087	0.066062428480864	0.07664794827650544	0.07461290666977813	0.0796203861879842	0.08774070464392686	0.08657062811881511	0.0619874823053403	0.06140432779428537	0.09123198014863301	0.08143926263362158	0.08523899756305595	0.07507468221951238	0.08397468526133874	0.071303928663459	0.0828395358654824	0.08281287080303856	0.0781337840711954	0.09120820860231442	0.07817155268915565	0.07148811263552979	0.08759379218114843	0.07411200938596273	0.07937249545148099	0.1382170344909277	0.10879476497120436	0.10879476497120436	0.10879476497120436	0.10879476497120436	0.10879476497120436	0.10879476497120436	0.10879476497120436	0.10879476497120436	0.10879476497120436	0.10879476497120436	0.10879476497120436	0.10879476497120436	0.10879476497120436	0.10879476497120436	0.10879476497120436	0.10879476497120436	0.10879476497120436	0.10879476497120436	0.10879476497120436	0.10879476497120436	0.10879476497120436	0.10879476497120436	0.10879476497120436	0.10879476497120436
0.22766669947782503	0.12972982325038676	0.17277550722180723	0.14619013954365337	0.16268572188665395	0.15561892423150442	0.1442477816650232	0.13032607139688965	0.13819843343767046	0.16424139253570588	0.17128558894833618	0.14265399125638728	0.21375432618921406	0.14758746110899504	0.10922364911415469	0.1541373024379422	0.12746623619981257	0.15465594185728332	0.15338057731992916	0.13684392276404175	0.14038327797619204	0.13264415116156308	0.12377248101372162	0.12820831608764235	0.12820831608764235	0.12820831608764235	0.12820831608764235	0.12820831608764235	0.12820831608764235	0.12820831608764235	0.12820831608764235	0.12820831608764235	0.12820831608764235	0.12820831608764235	0.12820831608764235	0.12820831608764235	0.12820831608764235	0.12820831608764235	0.12820831608764235	0.12820831608764235	0.12820831608764235	0.12820831608764235	0.12820831608764235	0.12820831608764235	0.12820831608764235	0.12820831608764235	0.12820831608764235	0.12820831608764235	0.12820831608764235	0.12820831608764235
0.07735332928209679	0.05285151953452653	0.04988427950759281	0.05746448457795773	0.048850977821209556	0.0540855955567647	0.050282845842403695	0.0630399199977631	0.06105381006566873	0.05726334486189696	0.06392925292133467	0.05837738861930564	0.06211649934388967	0.07347822929758639	0.07087880076164052	0.06365132298983048	0.06716577674303495	0.05674832809243876	0.056937312919024034	0.05033758438978737	0.0627750876348447	0.05655633601231603	0.05655633601231603	0.05655633601231603	0.05655633601231603	0.05655633601231603	0.05655633601231603	0.05655633601231603	0.05655633601231603	0.05655633601231603	0.05655633601231603	0.05655633601231603	0.05655633601231603	0.05655633601231603	0.05655633601231603	0.05655633601231603	0.05655633601231603	0.05655633601231603	0.05655633601231603	0.05655633601231603	0.05655633601231603	0.05655633601231603	0.05655633601231603	0.05655633601231603	0.05655633601231603	0.05655633601231603	0.05655633601231603	0.05655633601231603	0.05655633601231603	0.05655633601231603
0.060440366202205206	0.04971440611798468	0.053305855448988866	0.0515130632435881	0.06421019422012952	0.06059416676243937	0.057246381041526725	0.05041978574875573	0.0615691907549687	0.05108377060490021	0.05806895896174498	0.05878072223741777	0.05835568849284746	0.06130517924836455	0.06898235524549413	0.06490798241633833	0.05278109059253137	0.05218315417745896	0.06621524339318742	0.06211143249779176	0.06591509493002819	0.0592496777927783	0.05593295602124622	0.05014466277646312	0.04207090948759391	0.046700926514772895	0.04645484120406579	0.05718470150157158	0.055176004690170484	0.052944516948383216	0.04186137027790982	0.06294804991186018	0.07553331377795967	0.06924068184490993	0.06924068184490993	0.06924068184490993	0.06924068184490993	0.06924068184490993	0.06924068184490993	0.06924068184490993	0.06924068184490993	0.06924068184490993	0.06924068184490993	0.06924068184490993	0.06924068184490993	0.06924068184490993	0.06924068184490993	0.06924068184490993	0.06924068184490993	0.06924068184490993
0.062208838963366216	0.07444524157910949	0.07422150160447843	0.06930290954815438	0.056196561438938655	0.07306053797073139	0.06111487541823464	0.07315122677843745	0.059487589107282926	0.06594162120691673	0.06573842458792845	0.059537668925000425	0.06901768558422065	0.07317988704568655	0.060895409502146045	0.08288168800686717	0.04693455191825876	0.06766478950386316	0.06281158754474966	0.06297298394306215	0.06781952768690494	0.05598638071683672	0.061193214672888636	0.0752273666417535	0.059313043095510866	0.054245854378229354	0.062051975266248116	0.0502886442009928	0.0594564243557495	0.07111061181338575	0.06549272469018906	0.06521529635187845	0.059669040653486445	0.062442168502682444	0.062442168502682444	0.062442168502682444	0.062442168502682444	0.062442168502682444	0.062442168502682444	0.062442168502682444	0.062442168502682444	0.062442168502682444	0.062442168502682444	0.062442168502682444	0.062442168502682444	0.062442168502682444	0.062442168502682444	0.062442168502682444	0.062442168502682444	0.062442168502682444
0.08103957564772617	0.08061954785965196	0.07227058404598619	0.07855695819513633	0.06774892622439303	0.0635024656314916	0.07407231098762783	0.08291285663081144	0.06856849386777036	0.07289914439403138	0.06632659552912899	0.06053885531180565	0.08095310490562574	0.0722761385871524	0.0727220108528841	0.062287239265808286	0.06916552580792382	0.08201628214007647	0.06630382809787512	0.06919224759934689	0.07417821935970659	0.07168523347952674	0.07168523347952674	0.07168523347952674	0.07168523347952674	0.07168523347952674	0.07168523347952674	0.07168523347952674	0.07168523347952674	0.07168523347952674	0.07168523347952674	0.07168523347952674	0.07168523347952674	0.07168523347952674	0.07168523347952674	0.07168523347952674	0.07168523347952674	0.07168523347952674	0.07168523347952674	0.07168523347952674	0.07168523347952674	0.07168523347952674	0.07168523347952674	0.07168523347952674	0.07168523347952674	0.07168523347952674	0.07168523347952674	0.07168523347952674	0.07168523347952674	0.07168523347952674
0.06173274726048674	0.03988346652262864	0.04715828214468332	0.04533142909899279	0.04363157286148294	0.043624886394096674	0.03758105758996105	0.04690410641947041	0.046413961351769235	0.04845211290747939	0.04785316773151531	0.045437498100205365	0.05419884545829078	0.05192599805699145	0.05197502038451	0.06102418049800162	0.056187100460024654	0.047251589905947806	0.047797936418415475	0.055428534320560906	0.042970733419252005	0.08205094272237554	0.04734240949182129	0.03912872294068773	0.04323556621625451	0.04323556621625451	0.04323556621625451	0.04323556621625451	0.04323556621625451	0.04323556621625451	0.04323556621625451	0.04323556621625451	0.04323556621625451	0.04323556621625451	0.04323556621625451	0.04323556621625451	0.04323556621625451	0.04323556621625451	0.04323556621625451	0.04323556621625451	0.04323556621625451	0.04323556621625451	0.04323556621625451	0.04323556621625451	0.04323556621625451	0.04323556621625451	0.04323556621625451	0.04323556621625451	0.04323556621625451	0.04323556621625451
0.09461503245520878	0.0731563222824642	0.11077795728981837	0.10479750782898795	0.08906035322590398	0.08773630830411704	0.0968219511759567	0.08009643655409324	0.08758537762956153	0.07228574383738878	0.08733447917458807	0.0912261133566698	0.08949278246428044	0.08796366336136655	0.07596889770376619	0.09930108621736039	0.09122823362331674	0.10100407489172226	0.0952874421946301	0.09372880076239817	0.09626537572082751	0.08984037980964384	0.08226765381827778	0.093287159443086	0.09092739932840518	0.11643719048618728	0.10368229490729623	0.10368229490729623	0.10368229490729623	0.10368229490729623	0.10368229490729623	0.10368229490729623	0.10368229490729623	0.10368229490729623	0.10368229490729623	0.10368229490729623	0.10368229490729623	0.10368229490729623	0.10368229490729623	0.10368229490729623	0.10368229490729623	0.10368229490729623	0.10368229490729623	0.10368229490729623	0.10368229490729623	0.10368229490729623	0.10368229490729623	0.10368229490729623	0.10368229490729623	0.10368229490729623
0.10740974985264688	0.07827948856728888	0.06525812356283152	0.07705796051590588	0.06777963972256458	0.06900643028732469	0.05533674736925566	0.06404414275467045	0.07413481728785695	0.07114792584564678	0.07131140256582957	0.0710122260603531	0.0654449915167251	0.05587340270910321	0.06245628087014663	0.06703499436922479	0.0636678957540019	0.08652877989477557	0.08033799675478556	0.06674968801864158	0.07354384238671358	0.07354384238671358	0.07354384238671358	0.07354384238671358	0.07354384238671358	0.07354384238671358	0.07354384238671358	0.07354384238671358	0.07354384238671358	0.07354384238671358	0.07354384238671358	0.07354384238671358	0.07354384238671358	0.07354384238671358	0.07354384238671358	0.07354384238671358	0.07354384238671358	0.07354384238671358	0.07354384238671358	0.07354384238671358	0.07354384238671358	0.07354384238671358	0.07354384238671358	0.07354384238671358	0.07354384238671358	0.07354384238671358	0.07354384238671358	0.07354384238671358	0.07354384238671358	0.07354384238671358
0.08239852651413226	0.07494630610917312	0.07459927547673317	0.0638956273700571	0.07545149765874404	0.05534305346396665	0.07696308632698112	0.06594464781120243	0.058832209704483135	0.0547334697945472	0.05772879694219493	0.06862805670312329	0.07017603922898916	0.06948578347749136	0.07946485614078629	0.06393066503736713	0.06747618459480026	0.06868200195476537	0.06862385083205835	0.07796214160198113	0.08001869504286266	0.06094097646418266	0.07047983575352267	0.07047983575352267	0.07047983575352267	0.07047983575352267	0.07047983575352267	0.07047983575352267	0.07047983575352267	0.07047983575352267	0.07047983575352267	0.07047983575352267	0.07047983575352267	0.07047983575352267	0.07047983575352267	0.07047983575352267	0.07047983575352267	0.07047983575352267	0.07047983575352267	0.07047983575352267	0.07047983575352267	0.07047983575352267	0.07047983575352267	0.07047983575352267	0.07047983575352267	0.07047983575352267	0.07047983575352267	0.07047983575352267	0.07047983575352267	0.07047983575352267
0.1183966815559172	0.10240812724966218	0.0956912355533728	0.11150863409326522	0.09397313421628667	0.09668580836252179	0.07987122253292409	0.09927760562195292	0.10676404468822856	0.08792675702416729	0.10476086889604141	0.09942159655184081	0.10624615840457974	0.09090954468675515	0.08396417340730292	0.08137418828960155	0.08586167943316175	0.08897671795608682	0.07355741445749683	0.13049490392531138	0.10202615919140409	0.10202615919140409	0.10202615919140409	0.10202615919140409	0.10202615919140409	0.10202615919140409	0.10202615919140409	0.10202615919140409	0.10202615919140409	0.10202615919140409	0.10202615919140409	0.10202615919140409	0.10202615919140409	0.10202615919140409	0.10202615919140409	0.10202615919140409	0.10202615919140409	0.10202615919140409	0.10202615919140409	0.10202615919140409	0.10202615919140409	0.10202615919140409	0.10202615919140409	0.10202615919140409	0.10202615919140409	0.10202615919140409	0.10202615919140409	0.10202615919140409	0.10202615919140409	0.10202615919140409
0.11134678575876492	0.0755666376101243	0.08735745433628213	0.07767908195788212	0.09856889450620368	0.08322468338633246	0.09033168585330939	0.08523794529142506	0.10188029039685856	0.08013730517914928	0.09210778981116666	0.08059648978094021	0.09452047261896246	0.0991165548934634	0.10027279015619985	0.08534264631948742	0.10100844542446878	0.09435859025134745	0.08354612335984891	0.10269675240119693	0.10386820006139738	0.09478505002156348	0.08562515105616199	0.09020510053886274	0.09020510053886274	0.09020510053886274	0.09020510053886274	0.09020510053886274	0.09020510053886274	0.09020510053886274	0.09020510053886274	0.09020510053886274	0.09020510053886274	0.09020510053886274	0.09020510053886274	0.09020510053886274	0.09020510053886274	0.09020510053886274	0.09020510053886274	0.09020510053886274	0.09020510053886274	0.09020510053886274	0.09020510053886274	0.09020510053886274	0.09020510053886274	0.09020510053886274	0.09020510053886274	0.09020510053886274	0.09020510053886274	0.09020510053886274
0.09381032109728596	0.08874375098885537	0.09958234500268928	0.07441967693947553	0.0851082147243386	0.09631789582384433	0.06879830093942989	0.07661635365478144	0.06219793730474865	0.0647581141255667	0.07229273051974468	0.07284030402792366	0.08661761918308834	0.08318560977491202	0.07593962503509086	0.07022529195973506	0.08669643236852904	0.06981176971740752	0.08913994988801717	0.07828222815080431	0.07473069700398732	0.06247512395774268	0.068602910480865	0.068602910480865	0.068602910480865	0.068602910480865	0.068602910480865	0.068602910480865	0.068602910480865	0.068602910480865	0.068602910480865	0.068602910480865	0.068602910480865	0.068602910480865	0.068602910480865	0.068602910480865	0.068602910480865	0.068602910480865	0.068602910480865	0.068602910480865	0.068602910480865	0.068602910480865	0.068602910480865	0.068602910480865	0.068602910480865	0.068602910480865	0.068602910480865	0.068602910480865	0.068602910480865	0.068602910480865
0.09138590612146948	0.09361761970369274	0.08655911531027306	0.08934133936177564	0.08625822049069322	0.09189824687221619	0.09730264577022141	0.0936792954219329	0.08525364193396172	0.10292644084805389	0.10239014411072703	0.0784799115621542	0.08594748688100472	0.10419335438510145	0.10311653889027289	0.07361057463584758	0.07693097484781211	0.07490678352311014	0.09113420617086357	0.09166424875516872	0.09221323879899115	0.08474306027440345	0.07608294740308971	0.08042529608141777	0.10916790693501381	0.07766003255748187	0.0926418092725918	0.09244617430631975	0.07305147281039658	0.08760114220982973	0.11676163168280956	0.10218138694631965	0.10218138694631965	0.10218138694631965	0.10218138694631965	0.10218138694631965	0.10218138694631965	0.10218138694631965	0.10218138694631965	0.10218138694631965	0.10218138694631965	0.10218138694631965	0.10218138694631965	0.10218138694631965	0.10218138694631965	0.10218138694631965	0.10218138694631965	0.10218138694631965	0.10218138694631965	0.10218138694631965
0.07023613527810063	0.05927657123829484	0.07405991845624467	0.0821534834106266	0.06303202253457563	0.05089174595581593	0.06955005436147257	0.04962326952448803	0.05791841463425881	0.06734961316613937	0.0792997926016937	0.06146816100519965	0.05853341957034328	0.06637279978358528	0.07654384657022026	0.06911052152458816	0.07101044568334047	0.07577921580278536	0.059491689151167704	0.048972542264090174	0.06495486988167473	0.0874059706787573	0.06366616048754396	0.07443174356863738	0.07777456399308205	0.06401202902723918	0.07174790399255337	0.05641224302297282	0.0707259356155749	0.056058961530181514	0.06566655045208503	0.06086275599113327	0.06086275599113327	0.06086275599113327	0.06086275599113327	0.06086275599113327	0.06086275599113327	0.06086275599113327	0.06086275599113327	0.06086275599113327	0.06086275599113327	0.06086275599113327	0.06086275599113327	0.06086275599113327	0.06086275599113327	0.06086275599113327	0.06086275599113327	0.06086275599113327	0.06086275599113327	0.06086275599113327
0.08616759526274549	0.09659807248435671	0.10594208562648022	0.06801853373080353	0.07728032571599858	0.1332347583754704	0.10320192363099312	0.0954326960183945	0.0786311206594542	0.11115795639224163	0.10345524397302665	0.07711533811810904	0.0707915641421257	0.09802747665406142	0.10567163433144863	0.08847076877303105	0.09939783170118334	0.0985980614754239	0.10699240295771734	0.08385304383946612	0.09243760744991374	0.08814532564468992	0.08814532564468992	0.08814532564468992	0.08814532564468992	0.08814532564468992	0.08814532564468992	0.08814532564468992	0.08814532564468992	0.08814532564468992	0.08814532564468992	0.08814532564468992	0.08814532564468992	0.08814532564468992	0.08814532564468992	0.08814532564468992	0.08814532564468992	0.08814532564468992	0.08814532564468992	0.08814532564468992	0.08814532564468992	0.08814532564468992	0.08814532564468992	0.08814532564468992	0.08814532564468992	0.08814532564468992	0.08814532564468992	0.08814532564468992	0.08814532564468992	0.08814532564468992
0.083435822608975	0.6235498054390046	0.32239143326250014	0.38979848507006837	0.4441106119912356	0.028717164738034266	0.43911656281143385	0.07307936824035476	0.26880237850499683	0.06320290892712954	0.289660384389526	0.27933827217364327	0.49980950187685097	0.3899437170575121	0.11181514241848471	0.3195132476968336	0.9311547203925447	0.38963450338605554	0.5097941507044439	0.11181514241848471	0.27942456022477336	0.195619851321629	0.195619851321629	0.195619851321629	0.195619851321629	0.195619851321629	0.195619851321629	0.195619851321629	0.195619851321629	0.195619851321629	0.195619851321629	0.195619851321629	0.195619851321629	0.195619851321629	0.195619851321629	0.195619851321629	0.195619851321629	0.195619851321629	0.195619851321629	0.195619851321629	0.195619851321629	0.195619851321629	0.195619851321629	0.195619851321629	0.195619851321629	0.195619851321629	0.195619851321629	0.195619851321629	0.195619851321629	0.195619851321629
0.09618396828773068	0.07788108340896568	0.06965065387501702	0.0805024717859252	0.07489834016755088	0.07533215738823525	0.08013675678129435	0.09354199343903992	0.10280984606498972	0.07052210950184463	0.09179214838126096	0.08133269286353266	0.0971714967384974	0.07761816155868198	0.0735791010194274	0.08205981262685544	0.08546250393175045	0.08297248665203612	0.0663381592550705	0.06810982177182122	0.08698380007513482	0.0843995117992244	0.0856056195854189	0.07342851479336907	0.09792234749042288	0.07056896707636504	0.0872024883111482	0.08860733544077751	0.09071956417427651	0.08966344980752701	0.08966344980752701	0.08966344980752701	0.08966344980752701	0.08966344980752701	0.08966344980752701	0.08966344980752701	0.08966344980752701	0.08966344980752701	0.08966344980752701	0.08966344980752701	0.08966344980752701	0.08966344980752701	0.08966344980752701	0.08966344980752701	0.08966344980752701	0.08966344980752701	0.08966344980752701	0.08966344980752701	0.08966344980752701	0.08966344980752701
0.05375496638655547	0.0642376984680167	0.06042043275338622	0.048982161987650805	0.045494741336635315	0.049062073366764575	0.0458372458132736	0.05504396224685915	0.04705565365632542	0.06495406756103334	0.04243336169746238	0.06447181741922346	0.05793221879147232	0.04705173173033752	0.052997039571589265	0.05698301327403957	0.041283911830641305	0.04993901028196706	0.0496863038688759	0.056509508327627904	0.052749439576798555	0.06529116715447675	0.06033938139867083	0.06297114903494005	0.06426662724065767	0.06744125834629845	0.056397482105833785	0.06480416858816392	0.06561377401416771	0.05413765400566576	0.059063066059668094	0.0647402811001835	0.056220611698648754	0.07101769969619942	0.05478061367047842	0.06289915668333892	0.06289915668333892	0.06289915668333892	0.06289915668333892	0.06289915668333892	0.06289915668333892	0.06289915668333892	0.06289915668333892	0.06289915668333892	0.06289915668333892	0.06289915668333892	0.06289915668333892	0.06289915668333892	0.06289915668333892	0.06289915668333892
0.07460406327159626	0.05652003342385789	0.0719462702436359	0.0807859899185861	0.07441459907773569	0.05723138036338138	0.06379444516119305	0.08606878708714831	0.07859515382804005	0.0746967595063473	0.07026297475555023	0.06497792521556468	0.06366238112733784	0.06650050692963982	0.07705313859186533	0.07677359284274267	0.07723583956426337	0.06394993155437526	0.07191180440393127	0.05380749798566784	0.08291878241760949	0.0807089429501848	0.07487906153580744	0.07069853707126877	0.07984022222840989	0.05881046738473044	0.07170417370400455	0.07607110064626829	0.062385399207111676	0.08028188844739645	0.07266846722467588	0.06481149676491935	0.06347986285442835	0.06689609781440221	0.06363390056380136	0.08232001757120333	0.06577095566785587	0.08045180998059867	0.06371086429790236	0.0682911898451632	0.06600102707153278	0.06600102707153278	0.06600102707153278	0.06600102707153278	0.06600102707153278	0.06600102707153278	0.06600102707153278	0.06600102707153278	0.06600102707153278	0.06600102707153278
0.0958874502698595	0.07089809830468474	0.07487093151418923	0.08575242385615615	0.06866245202833866	0.0874552141301106	0.06921115321590728	0.06934031442983582	0.07467889660124469	0.06750408485896228	0.07017880153692724	0.07114999322325868	0.07176470567399491	0.08059665214148708	0.057984301883128635	0.06382890707610851	0.08557926488107633	0.0650085149278322	0.09021579148378304	0.06739983778786642	0.07671281613809963	0.06605862134053946	0.07832697672552225	0.07347104576386732	0.06886530895537006	0.0711681773596187	0.0711681773596187	0.0711681773596187	0.0711681773596187	0.0711681773596187	0.0711681773596187	0.0711681773596187	0.0711681773596187	0.0711681773596187	0.0711681773596187	0.0711681773596187	0.0711681773596187	0.0711681773596187	0.0711681773596187	0.0711681773596187	0.0711681773596187	0.0711681773596187	0.0711681773596187	0.0711681773596187	0.0711681773596187	0.0711681773596187	0.0711681773596187	0.0711681773596187	0.0711681773596187	0.0711681773596187
0.0670073807947859	0.051201118932791286	0.04759164778713913	0.05486177441100591	0.05845520475612424	0.04835788939654186	0.04998555153589124	0.05823585523936866	0.0499722823252893	0.04292360606140099	0.04977666206449421	0.04935124906197752	0.06060318150227742	0.054534092583427986	0.05335840223801091	0.050903998687444635	0.05637610743199094	0.05277525818772959	0.038574911173313534	0.04470059986796349	0.04849661870428005	0.057371993025202295	0.05956765593329876	0.043952277008123396	0.04980041942858676	0.06085225423725177	0.05000880845555922	0.057961864411555854	0.041601031020786564	0.050948487381223234	0.05154126736040762	0.05124487737081543	0.05124487737081543	0.05124487737081543	0.05124487737081543	0.05124487737081543	0.05124487737081543	0.05124487737081543	0.05124487737081543	0.05124487737081543	0.05124487737081543	0.05124487737081543	0.05124487737081543	0.05124487737081543	0.05124487737081543	0.05124487737081543	0.05124487737081543	0.05124487737081543	0.05124487737081543	0.05124487737081543
0.4461389390268128	0.07810016994169837	0.21793445405303308	0.011273033746725367	0.202077462454832	0.18766388976194792	0.1650456215583779	0.11844806775065238	0.27372800836416183	0.2455136520594472	0.19889048723294156	0.13821203948354166	0.1168907999807152	0.08550661715382157	0.22788935023580129	0.14215851015621167	0.23477428717433202	0.22750936330853705	0.16894216666526785	0.13702008819528333	0.21160181338880038	0.17623085497371202	0.18252526223674861	0.20854000291620542	0.2066609674305381	0.23557149252050102	0.22111622997551958	0.22111622997551958	0.22111622997551958	0.22111622997551958	0.22111622997551958	0.22111622997551958	0.22111622997551958	0.22111622997551958	0.22111622997551958	0.22111622997551958	0.22111622997551958	0.22111622997551958	0.22111622997551958	0.22111622997551958	0.22111622997551958	0.22111622997551958	0.22111622997551958	0.22111622997551958	0.22111622997551958	0.22111622997551958	0.22111622997551958	0.22111622997551958	0.22111622997551958	0.22111622997551958
0.06324870053926016	0.04663870609949032	0.04798410908148762	0.05146131385676282	0.04719875076584244	0.04556014294640433	0.05312242185613555	0.05475925447585569	0.056688300713945844	0.051278377114276075	0.05837329182830715	0.057474866011845316	0.060446129394521535	0.06744647248307531	0.05362769389011137	0.04588731449601552	0.060396276803232125	0.04703681155147152	0.06144878162008108	0.05089621277881861	0.06720981295027259	0.057284050784950406	0.05907981679996571	0.058181933792458056	0.058181933792458056	0.058181933792458056	0.058181933792458056	0.058181933792458056	0.058181933792458056	0.058181933792458056	0.058181933792458056	0.058181933792458056	0.058181933792458056	0.058181933792458056	0.058181933792458056	0.058181933792458056	0.058181933792458056	0.058181933792458056	0.058181933792458056	0.058181933792458056	0.058181933792458056	0.058181933792458056	0.058181933792458056	0.058181933792458056	0.058181933792458056	0.058181933792458056	0.058181933792458056	0.058181933792458056	0.058181933792458056	0.058181933792458056
0.10267451794661554	0.14109620352510904	0.10429425635167432	0.11231455552583308	0.11249336355350642	0.12196505596077753	0.10641715235476218	0.110019159276038	0.11263258523808387	0.09971015377591548	0.10595443163046522	0.13255671139085082	0.11620421603217017	0.10613322499200484	0.10388423718741795	0.12045849859876484	0.1306679188194368	0.11563573406284502	0.10145712879904063	0.10405708609537762	0.11782733780469358	0.13104116413479597	0.10792472455537741	0.1227715658362257	0.12194230978134951	0.12347287677277416	0.09848126810449365	0.11060084040776212	0.09393362530067037	0.12104419755439771	0.11473666755632282	0.11789043255536026	0.11789043255536026	0.11789043255536026	0.11789043255536026	0.11789043255536026	0.11789043255536026	0.11789043255536026	0.11789043255536026	0.11789043255536026	0.11789043255536026	0.11789043255536026	0.11789043255536026	0.11789043255536026	0.11789043255536026	0.11789043255536026	0.11789043255536026	0.11789043255536026	0.11789043255536026	0.11789043255536026
0.1641957864331524	0.14956387396292598	0.15739323835405034	0.15439816082943242	0.12954626968764255	0.13153565401377204	0.17423436686216878	0.20508757796535357	0.10162382192706171	0.16436481319060275	0.16417679574959734	0.1747711918729502	0.15063507996885142	0.17711403844468238	0.14928878440757157	0.16329682694807926	0.1704881441710062	0.18748089891544623	0.16239218103981742	0.19310633616427847	0.18768095830747622	0.1415537958442195	0.19214114397208126	0.204822636980174	0.1876531977339677	0.19778775149615363	0.25451106695358244	0.1325216607638226	0.18641038332623305	0.17782838441002216	0.2268174138688201	0.1394953060788573	0.1862484851576033	0.13617800325077947	0.17280750108668436	0.2183104091903599	0.19657714937342197	0.22030316658766494	0.20844015798054344	0.20844015798054344	0.20844015798054344	0.20844015798054344	0.20844015798054344	0.20844015798054344	0.20844015798054344	0.20844015798054344	0.20844015798054344	0.20844015798054344	0.20844015798054344	0.20844015798054344
0.041358584643570624	0.04091452607265293	0.045103938119701224	0.02763188097969449	0.04091658581833238	0.04092431175384534	0.018354734494307426	0.04092431175384534	0.0	0.05553030019908833	0.04192513617276773	0.06340066863140416	0.045612900443637465	0.018253551205860974	0.045114008977021836	0.045736153100731626	0.07820098665346235	0.03248580679012089	0.06295241560621172	0.0959109633168386	0.07652539695701725	0.010317721817523766	0.04092431175384534	0.06402794712924212	0.05602750541603353	0.0	0.060187888973335546	0.028944610021363427	0.060306482166797584	0.0005013737691606412	0.043881337305232894	0.06555239257445626	0.07353020351131706	0.0	0.005199179045200752	0.0382474093563051	0.00654580235222518	0.05562919532202209	0.06445578834272452	0.04876368515145546	0.08813810533480132	0.069988907304355	0.07237914615358958	0.18853038163935762	0.1304547638964736	0.1304547638964736	0.1304547638964736	0.1304547638964736	0.1304547638964736	0.1304547638964736
0.17726288490781159	0.11550884649074723	0.13537661250514024	0.09718382609451541	0.11422350267935089	0.11305421023461922	0.12222747172824722	0.10687978972131927	0.12041658870524416	0.12549541444029483	0.09610948357988941	0.09806784817512065	0.1213069176331983	0.10861487635790176	0.12194877335208869	0.10165676411391088	0.11434154370444853	0.12871151652396684	0.11423083438020169	0.12383223960655905	0.12032032099229008	0.0899317412625233	0.12836445770190894	0.15263335296080632	0.12291260418774133	0.13000075352691018	0.14709456510574292	0.12369640858181219	0.11134091323797275	0.10438237313697539	0.12022993026529466	0.1372698332101381	0.14081983659585445	0.11629808743284291	0.13169995729850784	0.12831822825935277	0.11065316011678476	0.1293729220726114	0.1239871238445923	0.1446735104991465	0.12696298041399776	0.11955950723479002	0.16956329589539743	0.11894335376214807	0.14792759510481476	0.13343547443348142	0.13343547443348142	0.13343547443348142	0.13343547443348142	0.13343547443348142
0.1348186830262628	0.09144000813672916	0.08466709448891373	0.09590465227277613	0.0952648052226451	0.1263182028089504	0.1169886056160265	0.12173008935621618	0.10624123230024135	0.09105280817078241	0.11063603300047299	0.1232205396572376	0.11370855037767531	0.09800535519594512	0.13263989773931956	0.10963155427121381	0.1347223664666276	0.11910935578227912	0.10548855352167666	0.11752672447719803	0.12082330688817254	0.11667726052940716	0.13658015826370482	0.13233236368566667	0.1146165713224549	0.12606418279256953	0.10758668905641798	0.13343599159706865	0.11052121033348465	0.11790830291383567	0.1252647201746863	0.12352037209276891	0.1263145060082613	0.14730091378715415	0.12611131990827265	0.14796902068709802	0.10308937524961663	0.15104792488674998	0.16986113367229136	0.16045452927952067	0.16045452927952067	0.16045452927952067	0.16045452927952067	0.16045452927952067	0.16045452927952067	0.16045452927952067	0.16045452927952067	0.16045452927952067	0.16045452927952067	0.16045452927952067
0.2907883157758339	0.24124632847822813	0.24142390791202503	0.1827444486136726	0.2452171737613486	0.14431313611194174	0.2529092993223099	0.2735634965643535	0.18281196997699684	0.2281877332706752	0.2281877332706752	0.2281877332706752	0.2281877332706752	0.2281877332706752	0.2281877332706752	0.2281877332706752	0.2281877332706752	0.2281877332706752	0.2281877332706752	0.2281877332706752	0.2281877332706752	0.2281877332706752	0.2281877332706752	0.2281877332706752	0.2281877332706752	0.2281877332706752	0.2281877332706752	0.2281877332706752	0.2281877332706752	0.2281877332706752	0.2281877332706752	0.2281877332706752	0.2281877332706752	0.2281877332706752	0.2281877332706752	0.2281877332706752	0.2281877332706752	0.2281877332706752	0.2281877332706752	0.2281877332706752	0.2281877332706752	0.2281877332706752	0.2281877332706752	0.2281877332706752	0.2281877332706752	0.2281877332706752	0.2281877332706752	0.2281877332706752	0.2281877332706752	0.2281877332706752
0.18999073123937482	0.1460302724789833	0.10876822772305007	0.1479757752805496	0.19934348827994933	0.14570039213530536	0.1433435975211481	0.1372269239569122	0.23348997598152615	0.16603830048556256	0.17150842579023887	0.21619891841077693	0.2710656273427471	0.20661760695422013	0.22811494650697392	0.19679439695200335	0.2070672265963878	0.2531415913778136	0.261969146371232	0.30139705176131837	0.2816830990662752	0.2816830990662752	0.2816830990662752	0.2816830990662752	0.2816830990662752	0.2816830990662752	0.2816830990662752	0.2816830990662752	0.2816830990662752	0.2816830990662752	0.2816830990662752	0.2816830990662752	0.2816830990662752	0.2816830990662752	0.2816830990662752	0.2816830990662752	0.2816830990662752	0.2816830990662752	0.2816830990662752	0.2816830990662752	0.2816830990662752	0.2816830990662752	0.2816830990662752	0.2816830990662752	0.2816830990662752	0.2816830990662752	0.2816830990662752	0.2816830990662752	0.2816830990662752	0.2816830990662752
0.21183291405342147	0.2048762041252792	0.190757498339622	0.1377173914664542	0.2113409741080587	0.22765697124351178	0.1511639951134274	0.18575117477336636	0.23980344229913195	0.15078560935300403	0.2259943421029691	0.15437838353143152	0.170026914720974	0.2063094591692052	0.1776713615835171	0.26839802843613025	0.19622142732529482	0.17006105278437855	0.1919616825144025	0.21672334002731627	0.20050611406945615	0.1821352438169578	0.20103839523050024	0.19840101680845856	0.20071453538132128	0.15215996130928333	0.13269270576333847	0.3026418774227696	0.19544816470742052	0.2543832385733383	0.19308435232664312	0.25625220269682447	0.22466827751173382	0.22466827751173382	0.22466827751173382	0.22466827751173382	0.22466827751173382	0.22466827751173382	0.22466827751173382	0.22466827751173382	0.22466827751173382	0.22466827751173382	0.22466827751173382	0.22466827751173382	0.22466827751173382	0.22466827751173382	0.22466827751173382	0.22466827751173382	0.22466827751173382	0.22466827751173382
0.14350586099164045	0.07979353897627077	0.08445631423812246	0.08774016629775859	0.07198405422686596	0.05848553599350853	0.07859034149192305	0.08845719653799851	0.0810549976279734	0.07939664408715985	0.10509643915992331	0.07456905629140213	0.07413209917868026	0.07943652416473376	0.06556495331777588	0.07960957116065545	0.08110732632935369	0.08303866790063988	0.07595293424546473	0.07190706960638865	0.0771222851485012	0.06516829170357914	0.08435839855386108	0.07476334512872011	0.07476334512872011	0.07476334512872011	0.07476334512872011	0.07476334512872011	0.07476334512872011	0.07476334512872011	0.07476334512872011	0.07476334512872011	0.07476334512872011	0.07476334512872011	0.07476334512872011	0.07476334512872011	0.07476334512872011	0.07476334512872011	0.07476334512872011	0.07476334512872011	0.07476334512872011	0.07476334512872011	0.07476334512872011	0.07476334512872011	0.07476334512872011	0.07476334512872011	0.07476334512872011	0.07476334512872011	0.07476334512872011	0.07476334512872011
0.1882574028728794	0.15966234663903076	0.1302270010669698	0.1882505130030035	0.1475825135008217	0.13031608434396516	0.13091490723924695	0.12739355147656367	0.10850068136783328	0.12085882493202357	0.14888461066520306	0.13487171779861332	0.13487171779861332	0.13487171779861332	0.13487171779861332	0.13487171779861332	0.13487171779861332	0.13487171779861332	0.13487171779861332	0.13487171779861332	0.13487171779861332	0.13487171779861332	0.13487171779861332	0.13487171779861332	0.13487171779861332	0.13487171779861332	0.13487171779861332	0.13487171779861332	0.13487171779861332	0.13487171779861332	0.13487171779861332	0.13487171779861332	0.13487171779861332	0.13487171779861332	0.13487171779861332	0.13487171779861332	0.13487171779861332	0.13487171779861332	0.13487171779861332	0.13487171779861332	0.13487171779861332	0.13487171779861332	0.13487171779861332	0.13487171779861332	0.13487171779861332	0.13487171779861332	0.13487171779861332	0.13487171779861332	0.13487171779861332	0.13487171779861332
0.11448464180505419	0.0887270045130666	0.082655524132967	0.10118636933195176	0.08410777237142981	0.07533514903456368	0.07775035881288665	0.11788975206702439	0.08542258992548327	0.09298821285838865	0.10951860935025018	0.08039500938296894	0.09229672471042019	0.09380571645385091	0.0824819735655997	0.08059635166130687	0.0902629850773349	0.10287731104396218	0.08994833545991594	0.0909606995086182	0.09420144179754686	0.09074325828967014	0.07283017715838945	0.06346629917570736	0.09726469440287928	0.07668676436230748	0.08622302093640882	0.09662713212533787	0.09142507653087335	0.09142507653087335	0.09142507653087335	0.09142507653087335	0.09142507653087335	0.09142507653087335	0.09142507653087335	0.09142507653087335	0.09142507653087335	0.09142507653087335	0.09142507653087335	0.09142507653087335	0.09142507653087335	0.09142507653087335	0.09142507653087335	0.09142507653087335	0.09142507653087335	0.09142507653087335	0.09142507653087335	0.09142507653087335	0.09142507653087335	0.09142507653087335
0.025902660661682196	0.09445986626729354	0.041149035844047256	0.03523836320648105	0.06485417999532024	0.009395214321464413	0.12191380311023223	0.0340374763873017	0.08935521871635713	0.1307862534851438	0.05170674140407002	0.05970275953340209	0.08361999567074714	0.12843939067974705	0.13822222876516993	0.09611391486172516	0.1060072269170409	0.09531151961401814	0.08569663532056725	0.10735372417448215	0.12612263664231335	0.12325335024680026	0.11849042785633901	0.09645230009918748	0.1194152238945079	0.1291830898886015	0.12236807993955236	0.10328962002540558	0.0929395298446745	0.14453407855527806	0.12202175016310245	0.12231595981320623	0.12216885498815434	0.12216885498815434	0.12216885498815434	0.12216885498815434	0.12216885498815434	0.12216885498815434	0.12216885498815434	0.12216885498815434	0.12216885498815434	0.12216885498815434	0.12216885498815434	0.12216885498815434	0.12216885498815434	0.12216885498815434	0.12216885498815434	0.12216885498815434	0.12216885498815434	0.12216885498815434
0.10865898629531698	0.06482017564558631	0.049753510876564336	0.03611000872701618	0.09717803760071618	0.06020917896657077	0.08181057144585345	0.09567440746698136	0.0815334100942317	0.1090246509990855	0.06299745843110996	0.10736478849466832	0.09835555071932234	0.0871874169225271	0.13803872758524974	0.10881282099942657	0.10732297745111784	0.11601439553765594	0.12528777900272228	0.13039700099076476	0.1501953653243997	0.11329921210383859	0.11157380954578687	0.11047692841424576	0.10217796641140346	0.1309984892362478	0.12684391633283348	0.13051053348694297	0.1701597116504444	0.10152622367126182	0.16339782445428006	0.14177083559991352	0.16536125379812855	0.1701968392028618	0.15357215283781164	0.17915170217423865	0.16636192750602513	0.16636192750602513	0.16636192750602513	0.16636192750602513	0.16636192750602513	0.16636192750602513	0.16636192750602513	0.16636192750602513	0.16636192750602513	0.16636192750602513	0.16636192750602513	0.16636192750602513	0.16636192750602513	0.16636192750602513
0.08345675823569	0.07898752423014552	0.0626621909224914	0.06821258573015368	0.07194902081697269	0.07952398366687174	0.10333734888156657	0.07980683993180539	0.06603926626241854	0.08795438045562615	0.08857043973144707	0.08637420566571304	0.08780959164608351	0.0716867953246928	0.06774513398407264	0.08515314673616987	0.07772443298807089	0.07989962408766037	0.061890792827192065	0.07882847378204205	0.08791658337978604	0.07407928465986796	0.08860674603919111	0.08285530581820467	0.06535558890440445	0.07727213115256948	0.07477136572578044	0.07349387912016186	0.09053981951864984	0.06398788564706635	0.050780883659985294	0.05738438465352583	0.05738438465352583	0.05738438465352583	0.05738438465352583	0.05738438465352583	0.05738438465352583	0.05738438465352583	0.05738438465352583	0.05738438465352583	0.05738438465352583	0.05738438465352583	0.05738438465352583	0.05738438465352583	0.05738438465352583	0.05738438465352583	0.05738438465352583	0.05738438465352583	0.05738438465352583	0.05738438465352583
0.15605734778762637	0.17598877539662405	0.1369913632185805	0.1374103438749611	0.10682192313440621	0.10730564168121007	0.12604626620084475	0.13642988482834845	0.11039594752128006	0.18366552292435356	0.14707854031916315	0.1421215853981597	0.10861978039899664	0.11943246971879919	0.1391325480624545	0.12803944678421866	0.13760586967056493	0.12838126853418233	0.11333794467026097	0.09921666947912613	0.13099262769979012	0.11154667256785332	0.10676536194996643	0.07859675797479283	0.13310854219528784	0.1202048079460566	0.1328514136876561	0.09689290623017158	0.11800348381856865	0.12296769743580262	0.13250134017333917	0.0904969037612874	0.10234001364093108	0.150605224916848	0.12353900812978923	0.10985883829461665	0.15607812725441847	0.13296848277451756	0.13296848277451756	0.13296848277451756	0.13296848277451756	0.13296848277451756	0.13296848277451756	0.13296848277451756	0.13296848277451756	0.13296848277451756	0.13296848277451756	0.13296848277451756	0.13296848277451756	0.13296848277451756
0.0025783563582364557	0.0	0.0029233682007728857	0.027343744537126253	0.037491637739650176	0.0	0.0	0.0	0.09226414242581073	0.26908040594864696	0.06509566031245938	0.05247595866757077	0.042274646342562686	0.0698697503739391	0.0462760127891353	0.06537816696173528	0.05104735714056183	0.06037725209904492	0.06948318179478338	0.04935526007681273	0.08465164960631806	0.06897586115142126	0.05556397260665649	0.0998405172233123	0.08015666510136482	0.09739709570054716	0.08962523009563575	0.07571017999765439	0.059695066435570224	0.08360277568121363	0.038749666968348626	0.08620996507926876	0.06247981602380869	0.06247981602380869	0.06247981602380869	0.06247981602380869	0.06247981602380869	0.06247981602380869	0.06247981602380869	0.06247981602380869	0.06247981602380869	0.06247981602380869	0.06247981602380869	0.06247981602380869	0.06247981602380869	0.06247981602380869	0.06247981602380869	0.06247981602380869	0.06247981602380869	0.06247981602380869
0.11311908484147463	0.06743133895212566	0.14189308976477738	0.127747028008287	0.1790999449309169	0.15619700354481325	0.1292072730658518	0.10877936612947217	0.11451266687684253	0.11946734783866392	0.11732481742273403	0.10425579660356837	0.150071997492802	0.10943164464232678	0.10185195892541851	0.06205481694236792	0.10606078343937202	0.1112607438425157	0.13305591247199042	0.1661985035483882	0.09595911569980746	0.09028024540785916	0.07535904842962149	0.1907528507007655	0.16064032347174997	0.15277875040683833	0.16811023980033518	0.13574242254715715	0.10892999699143496	0.1234346971381947	0.1012058160817152	0.11232025660995495	0.11232025660995495	0.11232025660995495	0.11232025660995495	0.11232025660995495	0.11232025660995495	0.11232025660995495	0.11232025660995495	0.11232025660995495	0.11232025660995495	0.11232025660995495	0.11232025660995495	0.11232025660995495	0.11232025660995495	0.11232025660995495	0.11232025660995495	0.11232025660995495	0.11232025660995495	0.11232025660995495
0.15517839473124576	0.11849144587230283	0.12801873872967903	0.13000161220576936	0.1106111078505825	0.13727241651498576	0.12860671367369028	0.11161215186464192	0.1539962261738064	0.124144851017627	0.1298699856181571	0.1360002979277603	0.11730502337448394	0.13689115429492624	0.12459385894088067	0.13827329688483317	0.133440124332806	0.117128135458745	0.11300735314957273	0.10575982723233568	0.1081170404736161	0.1320113654167533	0.12456332702331464	0.10758340208186175	0.11307841659541183	0.10776276476869466	0.10803387932979952	0.12329351791062612	0.11049761060864965	0.1376259685579207	0.09117609579678265	0.10969009259850215	0.09929297201432452	0.10665079732789914	0.13034623301063314	0.12364732637467298	0.10120371657750094	0.11181221895512994	0.09731966206158915	0.10648077511876425	0.1019002185901767	0.1019002185901767	0.1019002185901767	0.1019002185901767	0.1019002185901767	0.1019002185901767	0.1019002185901767	0.1019002185901767	0.1019002185901767	0.1019002185901767
0.06141993563290046	0.07101108609307416	0.05712594027908476	0.08217712064087526	0.08358357727978596	0.07718966493720959	0.057905010347609476	0.06919221704381169	0.07961569265004041	0.08244583219721571	0.09127929901635144	0.044525679650673354	0.09706564404096686	0.08153959238474603	0.07276501183181368	0.07647334096094334	0.06397962884702049	0.08565023709022379	0.06280596597360195	0.07423826540845321	0.07357803739638276	0.09093015440196431	0.08209003370265175	0.08679708480324172	0.06175230987227956	0.06107004028631029	0.0895899346231212	0.0965835060083754	0.08407806987599786	0.08184039569966547	0.08509021564273157	0.06805076215303563	0.06087465093470481	0.0860662959827696	0.07554147726258738	0.08080388662267848	0.08080388662267848	0.08080388662267848	0.08080388662267848	0.08080388662267848	0.08080388662267848	0.08080388662267848	0.08080388662267848	0.08080388662267848	0.08080388662267848	0.08080388662267848	0.08080388662267848	0.08080388662267848	0.08080388662267848	0.08080388662267848
0.13875200990169684	0.13916407203667278	0.11911954994703855	0.11284341327313274	0.08774921151912328	0.11051403849175087	0.11687318476097094	0.10654830684630048	0.11080928056436835	0.0946987219085899	0.14573009835117337	0.11094824142047863	0.12804854200868437	0.12496752886934893	0.12168730600293803	0.09817403314454828	0.1331210835734068	0.13849960524492685	0.11857080548269607	0.07222879180005594	0.13318292390837846	0.08864676319109202	0.1311462081146721	0.08012980740606161	0.09361965291795055	0.11753344254883125	0.08051561802795681	0.1046847800355382	0.10226248555662817	0.07951972490527032	0.09089110523094923	0.09089110523094923	0.09089110523094923	0.09089110523094923	0.09089110523094923	0.09089110523094923	0.09089110523094923	0.09089110523094923	0.09089110523094923	0.09089110523094923	0.09089110523094923	0.09089110523094923	0.09089110523094923	0.09089110523094923	0.09089110523094923	0.09089110523094923	0.09089110523094923	0.09089110523094923	0.09089110523094923	0.09089110523094923
0.36859836886954567	0.38271527761097757	0.3733990449575042	0.21605918861939274	0.3033997161615567	0.19708434554508045	0.22987181549693173	0.28226572472813866	0.2082613043894493	0.42511207589087674	0.3512225246601699	0.363249955894312	0.20811852015642332	0.23465546243428484	0.24472858315244245	0.22511971259671978	0.26951665928244556	0.19564588905647187	0.25644534090089693	0.2465288893570391	0.20691853933667914	0.2185772344816657	0.1892154911014635	0.21168449998141567	0.26172469321865377	0.17505998885412427	0.20783772375990486	0.2937173876376694	0.23448862894634534	0.16793243453981932	0.28838313029751333	0.3536414856152584	0.21156770716548334	0.10348700649363711	0.169181960496698	0.13633448349516758	0.13633448349516758	0.13633448349516758	0.13633448349516758	0.13633448349516758	0.13633448349516758	0.13633448349516758	0.13633448349516758	0.13633448349516758	0.13633448349516758	0.13633448349516758	0.13633448349516758	0.13633448349516758	0.13633448349516758	0.13633448349516758
0.07152325965604807	0.09425715895154034	0.10706108901091668	0.09373802007921894	0.0921926147984557	0.08958408244018305	0.07579069066310198	0.06863447057505694	0.10410272775678844	0.10074726093788254	0.07426090702619689	0.10388823635198936	0.094215273773548	0.10007608636254926	0.08355443645336215	0.08701148761627678	0.10973271610782422	0.08605671580473676	0.10586801416277043	0.09391853756806097	0.09807714355076974	0.08305711911753776	0.08148775072992448	0.10189181786450627	0.09161450515103284	0.09690441306981258	0.0999356928809985	0.09308359839664926	0.0934458825031989	0.09979883833322396	0.08691413284181548	0.10603556558120898	0.0757387868847176	0.10402476433532212	0.10701483045611634	0.10551979739571925	0.10551979739571925	0.10551979739571925	0.10551979739571925	0.10551979739571925	0.10551979739571925	0.10551979739571925	0.10551979739571925	0.10551979739571925	0.10551979739571925	0.10551979739571925	0.10551979739571925	0.10551979739571925	0.10551979739571925	0.10551979739571925
0.06057894779565015	0.06625788471995368	0.08568802425367242	0.09386910777275077	0.07227041876983495	0.07555466335622606	0.07917029008411403	0.05825110580906025	0.07694254571110044	0.07788275214826858	0.09641115371285233	0.08638905049132146	0.06356825134146914	0.07720583342934055	0.08026116951049271	0.08152904853376927	0.07226568228116957	0.08610932713160478	0.09090012350014565	0.08388031695348129	0.09483156129140127	0.07494863024701837	0.0980767904014018	0.08294306051730162	0.08482575346187006	0.09134513338020879	0.09823339310836572	0.07500930803667262	0.07827783412398748	0.08453136084886258	0.08084638305895828	0.08268887195391043	0.08268887195391043	0.08268887195391043	0.08268887195391043	0.08268887195391043	0.08268887195391043	0.08268887195391043	0.08268887195391043	0.08268887195391043	0.08268887195391043	0.08268887195391043	0.08268887195391043	0.08268887195391043	0.08268887195391043	0.08268887195391043	0.08268887195391043	0.08268887195391043	0.08268887195391043	0.08268887195391043
0.07395809136909295	0.08224928887391911	0.0835614412833216	0.06893742363192	0.08112131220239652	0.09015154165757605	0.0706218829340094	0.07760606744148192	0.07700457820988324	0.08263472834174648	0.062302156966876986	0.07722411752829889	0.06603106740611009	0.072800627272244	0.06991627115531895	0.09180966324123402	0.07506712224631759	0.07491357679600186	0.0867623291602143	0.059832237131323025	0.07349465915526139	0.0656190991370226	0.08942860473907208	0.07738106449164354	0.08714609065796115	0.09277638581424878	0.06894298496960277	0.07821789837019057	0.07762907442583589	0.08183808076161571	0.06866838680767724	0.08243008404635796	0.07554923542701761	0.07554923542701761	0.07554923542701761	0.07554923542701761	0.07554923542701761	0.07554923542701761	0.07554923542701761	0.07554923542701761	0.07554923542701761	0.07554923542701761	0.07554923542701761	0.07554923542701761	0.07554923542701761	0.07554923542701761	0.07554923542701761	0.07554923542701761	0.07554923542701761	0.07554923542701761
0.03445198625490246	0.040040010708801414	0.031078269210207468	0.035844007179169995	0.03155337410064159	0.062110866955395264	0.05124149242352073	0.05736236389249948	0.059728457510848765	0.06719950173267368	0.06946914528692907	0.06304871006491578	0.06463561824839503	0.06935592065109311	0.07235240794341723	0.06943068761325835	0.06775310533057959	0.0756353141040589	0.07955180191957488	0.06583218222040658	0.07994598174712268	0.07347089359454553	0.07946763686965996	0.07196538420765343	0.07897555759011834	0.0806506861421943	0.08774144447758035	0.08419606530988734	0.08419606530988734	0.08419606530988734	0.08419606530988734	0.08419606530988734	0.08419606530988734	0.08419606530988734	0.08419606530988734	0.08419606530988734	0.08419606530988734	0.08419606530988734	0.08419606530988734	0.08419606530988734	0.08419606530988734	0.08419606530988734	0.08419606530988734	0.08419606530988734	0.08419606530988734	0.08419606530988734	0.08419606530988734	0.08419606530988734	0.08419606530988734	0.08419606530988734
0.060548831438736975	0.05001945067058824	0.05176540632130041	0.05987986195333395	0.0574065645943711	0.05859938847919994	0.055863868812129056	0.06040787060295515	0.05050182080698705	0.06770549521186932	0.0684079342916218	0.06406621334970654	0.06170619620184242	0.06372756378481759	0.06386092919876585	0.06890547086772872	0.06092711259744159	0.07136540010647964	0.0690131484764519	0.06935532055904751	0.058900420431952455	0.07249871068201412	0.07222317218053723	0.06480719060929448	0.06099662926588382	0.06921798039303768	0.0703916943015332	0.06941729602809148	0.06360681374293027	0.0809979364233126	0.07866420877184252	0.07168374335532306	0.06802210579341994	0.06140512380520294	0.08194209233941205	0.06923769611929802	0.06340439243697149	0.07038351975434472	0.06635160125573354	0.06649251895514235	0.06595664818729295	0.06745203550888679	0.061137781027342325	0.06335819418092453	0.06123458181092047	0.08252770286911669	0.07334333364056879	0.07793551825484274	0.07793551825484274	0.07793551825484274
0.0	0.0	0.14225596803288118	0.005420105633259375	0.014662880055589828	0.0	0.0	0.0	0.03193065587198742	0.14257999654869138	0.08552487366581198	0.08552487366581198	0.0003162703624239189	0.12791711649310158	0.13810316674517625	0.1782915390015299	0.14257999654869138	0.19876372823857466	0.0	0.11064934067670397	0.001567143931999808	0.0	0.005603382107548378	0.005420105633259375	0.0	0.03193065587198742	0.14101285261669158	0.19417929435664977	0.0	0.014662880055589831	0.11064168291496503	0.0	0.143717063425014	0.071858531712507	0.071858531712507	0.071858531712507	0.071858531712507	0.071858531712507	0.071858531712507	0.071858531712507	0.071858531712507	0.071858531712507	0.071858531712507	0.071858531712507	0.071858531712507	0.071858531712507	0.071858531712507	0.071858531712507	0.071858531712507	0.071858531712507
0.0	0.0	0.0	0.26191305852715735	0.2618550581839554	0.0005809744701154673	0.0	0.05865518265287909	0.2349780055383962	0.0	0.0	0.0	0.0	0.1048077016455427	0.002878773112062559	0.05865518265287908	0.0	0.3559073433849111	0.23496382654831555	0.25903428541509477	0.2590342854150948	0.26191305852715735	0.37821127932830173	0.1463078707454656	0.36562143155412474	0.25195656758656154	0.1571053568816147	0.26191305852715735	0.2702397702469225	0.1571053568816147	0.26636218322913646	0.44148046961658577	0.3539213264228611	0.3539213264228611	0.3539213264228611	0.3539213264228611	0.3539213264228611	0.3539213264228611	0.3539213264228611	0.3539213264228611	0.3539213264228611	0.3539213264228611	0.3539213264228611	0.3539213264228611	0.3539213264228611	0.3539213264228611	0.3539213264228611	0.3539213264228611	0.3539213264228611	0.3539213264228611
0.058767659671824145	0.05261724738726668	0.05674724987970564	0.059084270849701984	0.0506049244408951	0.0396254411646291	0.07340095757525174	0.05340438596382687	0.05359027341554763	0.05879680863275361	0.06432943760342731	0.05589482702413669	0.049118078362721994	0.0586807789880014	0.05037594109060805	0.05992401982970789	0.05619607811726828	0.05537347597356193	0.062291613877723154	0.05557126782797615	0.04495575604719611	0.05026351193758613	0.05026351193758613	0.05026351193758613	0.05026351193758613	0.05026351193758613	0.05026351193758613	0.05026351193758613	0.05026351193758613	0.05026351193758613	0.05026351193758613	0.05026351193758613	0.05026351193758613	0.05026351193758613	0.05026351193758613	0.05026351193758613	0.05026351193758613	0.05026351193758613	0.05026351193758613	0.05026351193758613	0.05026351193758613	0.05026351193758613	0.05026351193758613	0.05026351193758613	0.05026351193758613	0.05026351193758613	0.05026351193758613	0.05026351193758613	0.05026351193758613	0.05026351193758613
0.0625910477834391	0.06889249614265061	0.06312545755503617	0.05609075098325356	0.0471174974060772	0.05016739724103245	0.04807347534754892	0.0490079087731395	0.051183448503821255	0.05241293118789208	0.03932601208406911	0.04788666175200713	0.05014487092424506	0.04677635309193492	0.04783436289808867	0.05563134713550705	0.0531692471105373	0.047492954211933884	0.05755438666004986	0.046533223000960654	0.0443358549380745	0.05278719186085172	0.04856152339946311	0.04856152339946311	0.04856152339946311	0.04856152339946311	0.04856152339946311	0.04856152339946311	0.04856152339946311	0.04856152339946311	0.04856152339946311	0.04856152339946311	0.04856152339946311	0.04856152339946311	0.04856152339946311	0.04856152339946311	0.04856152339946311	0.04856152339946311	0.04856152339946311	0.04856152339946311	0.04856152339946311	0.04856152339946311	0.04856152339946311	0.04856152339946311	0.04856152339946311	0.04856152339946311	0.04856152339946311	0.04856152339946311	0.04856152339946311	0.04856152339946311
0.05311378374243985	0.06284770333704565	0.05308917210493004	0.049938947538024935	0.05345554633213263	0.039236917135259355	0.05435267764966594	0.04349578164147752	0.05586603654543854	0.051310779203171376	0.044701124890440244	0.06025119288400813	0.05331146332029458	0.04230568927171039	0.0616162595284827	0.05836951452737233	0.053167907506092064	0.05524901378641207	0.046397717938966646	0.05542220589978726	0.057570511468401434	0.049195193682462876	0.053382852575432155	0.053382852575432155	0.053382852575432155	0.053382852575432155	0.053382852575432155	0.053382852575432155	0.053382852575432155	0.053382852575432155	0.053382852575432155	0.053382852575432155	0.053382852575432155	0.053382852575432155	0.053382852575432155	0.053382852575432155	0.053382852575432155	0.053382852575432155	0.053382852575432155	0.053382852575432155	0.053382852575432155	0.053382852575432155	0.053382852575432155	0.053382852575432155	0.053382852575432155	0.053382852575432155	0.053382852575432155	0.053382852575432155	0.053382852575432155	0.053382852575432155
0.05105930626374028	0.04347157911645693	0.0538212581346496	0.056716306136944915	0.05362919057582556	0.0445818176556567	0.049509049964805804	0.051488246779145985	0.044150534365579454	0.051835188419630474	0.04321990679638809	0.05445999767688549	0.03964886606439476	0.05473453172917391	0.04450563137139266	0.05054086310179929	0.04581499116646518	0.05223012796241055	0.04814467036563497	0.05018739916402276	0.05018739916402276	0.05018739916402276	0.05018739916402276	0.05018739916402276	0.05018739916402276	0.05018739916402276	0.05018739916402276	0.05018739916402276	0.05018739916402276	0.05018739916402276	0.05018739916402276	0.05018739916402276	0.05018739916402276	0.05018739916402276	0.05018739916402276	0.05018739916402276	0.05018739916402276	0.05018739916402276	0.05018739916402276	0.05018739916402276	0.05018739916402276	0.05018739916402276	0.05018739916402276	0.05018739916402276	0.05018739916402276	0.05018739916402276	0.05018739916402276	0.05018739916402276	0.05018739916402276	0.05018739916402276
[truncated: 6 more columns]
