# Supplementary material for: Neuronal tuning aligns dynamically with object and texture manifolds across the visual hierarchy
Source: Nat Neurosci. 2026 Mar 10;29(4):864–75. doi: 10.1038/s41593-026-02207-1 (PMC13061647; doi:10.1038/s41593-026-02207-1)
Supplement: Supplementary file 11 — Data for the optimization experiments using Adam and CMA-ES on RealNVP transformed data. (Extended Fig. 5c). R2 data for linear predicting deep network hidden units with DeePSim and BigGAN latent code (Extended Fig. 5d,e). [file 41593_2026_2207_MOESM11_ESM.zip]

Archive with 14 entries (14 files):
- FigureExt5_reproduction.py
- __MACOSX/._FigureExt5_reproduction.py
- FigureExt5C_Adam_optim_score_as_function_of_depth_and_dim_logscale_quad_case.csv
- __MACOSX/._FigureExt5C_Adam_optim_score_as_function_of_depth_and_dim_logscale_quad_case.csv
- FigureExt5C_Adam_optim_score_as_function_of_depth_and_dim_logscale_quad_case.pkl
- __MACOSX/._FigureExt5C_Adam_optim_score_as_function_of_depth_and_dim_logscale_quad_case.pkl
- FigureExt5C_realnvp_layer_dim_cmaes_optim_result_logscale_quad_case.csv
- __MACOSX/._FigureExt5C_realnvp_layer_dim_cmaes_optim_result_logscale_quad_case.csv
- FigureExt5C_realnvp_layer_dim_cmaes_optim_result_logscale_quad_case.pkl
- __MACOSX/._FigureExt5C_realnvp_layer_dim_cmaes_optim_result_logscale_quad_case.pkl
- FigureExt6D_BigGAN_Caffenet_latent_code_linearity_results.csv
- __MACOSX/._FigureExt6D_BigGAN_Caffenet_latent_code_linearity_results.csv
- FigureExt6E_DeePSim_FC6_Caffenet_latent_code_linearity_results.csv
- __MACOSX/._FigureExt6E_DeePSim_FC6_Caffenet_latent_code_linearity_results.csv
