# Supplementary material for: Neuronal tuning aligns dynamically with object and texture manifolds across the visual hierarchy
Source: Nat Neurosci. 2026 Mar 10;29(4):864–75. doi: 10.1038/s41593-026-02207-1 (PMC13061647; doi:10.1038/s41593-026-02207-1)
Supplement: Supplementary file 11 — Data for the optimization experiments using Adam and CMA-ES on RealNVP transformed data. (Extended Fig. 5c). R2 data for linear predicting deep network hidden units with DeePSim and BigGAN latent code (Extended Fig. 5d,e). [file 41593_2026_2207_MOESM11_ESM.zip › FigureExt5C_Adam_optim_score_as_function_of_depth_and_dim_logscale_quad_case.csv]

	dimension	stack_size	seed	gaussian_value
0	2	0	40	0.9999256245713222
1	2	0	41	0.999972989797983
2	2	0	42	0.9999990656617053
3	2	0	43	0.999817698320783
4	2	0	44	0.9999362439253078
5	2	0	45	0.999996115748342
6	2	0	46	0.9999999267617327
7	2	0	47	0.9999112315586882
8	2	0	48	0.9999870422970472
9	2	0	49	0.999999900229122
10	2	2	40	0.9999754554951129
11	2	2	41	0.9999993512484738
12	2	2	42	0.9999374227235334
13	2	2	43	0.9998225115666503
14	2	2	44	0.9999823286810907
15	2	2	45	0.9998764729181836
16	2	2	46	0.9999000673967795
17	2	2	47	0.9999411080175449
18	2	2	48	0.9999926970241203
19	2	2	49	0.9999605728935936
20	2	4	40	0.9987241481763279
21	2	4	41	0.9999978963969377
22	2	4	42	0.9997740988035075
23	2	4	43	0.999934068781564
24	2	4	44	0.9999999220449992
25	2	4	45	0.9999871952617413
26	2	4	46	0.9802306077336257
27	2	4	47	0.9994040626560476
28	2	4	48	0.9998674959898841
29	2	4	49	0.999923708446256
30	2	8	40	0.9993111217130984
31	2	8	41	0.9998337124382967
32	2	8	42	0.8760918240246601
33	2	8	43	0.9996991022540384
34	2	8	44	0.9982386759281314
35	2	8	45	0.9998962816005348
36	2	8	46	0.9999554838351733
37	2	8	47	0.9138551573429684
38	2	8	48	0.9999802275309136
39	2	8	49	0.9999661902323758
40	2	16	40	0.9998127290503978
41	2	16	41	0.9998923703604362
42	2	16	42	0.9998573002622891
43	2	16	43	0.13542999518843493
44	2	16	44	0.999682587881195
45	2	16	45	0.12855294330376094
46	2	16	46	0.27863803252461533
47	2	16	47	0.39100481538746035
48	2	16	48	0.4935537372274855
49	2	16	49	0.999383522053455
50	2	32	40	0.001134947786552799
51	2	32	41	0.9921154497088185
52	2	32	42	0.057910084508193634
53	2	32	43	0.8711412659247119
54	2	32	44	0.9644924724998265
55	2	32	45	0.006738101938344602
56	2	32	46	0.014501062305288637
57	2	32	47	0.0
58	2	32	48	0.9999100416091898
59	2	32	49	0.9999093766041423
60	2	48	40	5.219575157676322e-25
61	2	48	41	0.7153056457685657
62	2	48	42	0.10896253142201717
63	2	48	43	1.3562656747397914e-21
64	2	48	44	7.186508239813803e-12
65	2	48	45	0.0
66	2	48	46	0.0
67	2	48	47	0.00011238007834280284
68	2	48	48	0.9715020411322207
69	2	48	49	8.861990017583475e-08
70	2	64	40	0.0
71	2	64	41	0.0
72	2	64	42	0.08590969599609355
73	2	64	43	1.5128701153240778e-05
74	2	64	44	5.372508482864822e-07
75	2	64	45	0.9560104569911729
76	2	64	46	0.0
77	2	64	47	5.04968920699958e-186
78	2	64	48	0.20189265756352243
79	2	64	49	5.737507852138912e-07
80	4	0	40	0.9999824915836666
81	4	0	41	0.9999683830388008
82	4	0	42	0.9999557208164221
83	4	0	43	0.9999661454621969
84	4	0	44	0.9999812017227275
85	4	0	45	0.9999716827066679
86	4	0	46	0.9999440819915713
87	4	0	47	0.999984518687681
88	4	0	48	0.9999844855231843
89	4	0	49	0.999900550401561
90	4	2	40	0.9995222451085481
91	4	2	41	0.9999267343686619
92	4	2	42	0.9999284474736083
93	4	2	43	0.9997254811233691
94	4	2	44	0.9996194106273508
95	4	2	45	0.9999157228480917
96	4	2	46	0.9999731486243351
97	4	2	47	0.9998693100481689
98	4	2	48	0.9998715241206967
99	4	2	49	0.9999602092683432
100	4	4	40	0.9999684197777674
101	4	4	41	0.9999347094250132
102	4	4	42	0.9998504604236387
103	4	4	43	0.9998664976853224
104	4	4	44	0.9999194521108866
105	4	4	45	0.9998775051344461
106	4	4	46	0.9993735989981909
107	4	4	47	0.9999924515222924
108	4	4	48	0.999727140154436
109	4	4	49	0.9988108009813587
110	4	8	40	0.9999535637457264
111	4	8	41	0.9998302938606068
112	4	8	42	0.99970951266037
113	4	8	43	0.9987285378992729
114	4	8	44	0.9999888664715538
115	4	8	45	0.9998289029199348
116	4	8	46	0.9992025462607416
117	4	8	47	0.9988293355676384
118	4	8	48	0.9997815881692186
119	4	8	49	0.9998120970991203
120	4	16	40	1.921760136192985e-06
121	4	16	41	5.087829061600214e-05
122	4	16	42	1.2343197604951089e-12
123	4	16	43	0.0017304064583215167
124	4	16	44	9.946123045071392e-18
125	4	16	45	0.9988171720857225
126	4	16	46	0.9977855599623435
127	4	16	47	4.5562489713372693e-10
128	4	16	48	0.958749868255859
129	4	16	49	0.1978779751004826
130	4	32	40	5.444687465604177e-26
131	4	32	41	0.9392398634025323
132	4	32	42	3.9686758816262073e-22
133	4	32	43	0.00011206229915763815
134	4	32	44	0.08282228124042762
135	4	32	45	3.209485304741738e-61
136	4	32	46	1.4912993292787816e-196
137	4	32	47	0.00046272544825149385
138	4	32	48	0.987696575378149
139	4	32	49	0.05780042952120831
140	4	48	40	1.1817375539727814e-18
141	4	48	41	0.0
142	4	48	42	0.0
143	4	48	43	2.3665129914041226e-165
144	4	48	44	4.7472090059987647e-23
145	4	48	45	4.576318511637082e-137
146	4	48	46	1.4769174552617403e-20
147	4	48	47	2.43453648923499e-05
148	4	48	48	8.744122424568369e-11
149	4	48	49	9.17171192771877e-29
150	4	64	40	0.0
151	4	64	41	0.0
152	4	64	42	0.0
153	4	64	43	1.0561502860740608e-63
154	4	64	44	1.013694742014808e-165
155	4	64	45	9.007263252424244e-06
156	4	64	46	0.0
157	4	64	47	3.989486231156882e-14
158	4	64	48	4.4930888527201275e-69
159	4	64	49	7.245958105420622e-45
160	8	0	40	0.9999506875778215
161	8	0	41	0.9999346347290784
162	8	0	42	0.9999663304134703
163	8	0	43	0.9999436162300271
164	8	0	44	0.9995592011590708
165	8	0	45	0.9999287948933339
166	8	0	46	0.9997598246819654
167	8	0	47	0.9999777862228862
168	8	0	48	0.9998504706238813
169	8	0	49	0.9998800418140238
170	8	2	40	0.9993471622924578
171	8	2	41	0.9997762352901172
172	8	2	42	0.9998955143321662
173	8	2	43	0.9999878853700673
174	8	2	44	0.9998529477843702
175	8	2	45	0.9997011163259846
176	8	2	46	0.9990426580346264
177	8	2	47	0.9998892986326039
178	8	2	48	0.9997860731856801
179	8	2	49	0.9993943829003281
180	8	4	40	0.9981152525722552
181	8	4	41	0.9991727515949484
182	8	4	42	0.9970947691553919
183	8	4	43	0.9856326581164504
184	8	4	44	0.8189735154502704
185	8	4	45	0.9977425804124315
186	8	4	46	0.9999648668773468
187	8	4	47	0.9998070425129562
188	8	4	48	0.9692445934929925
189	8	4	49	0.9999357619155411
190	8	8	40	0.9637996067516663
191	8	8	41	0.9943261193951233
192	8	8	42	0.9744354347460235
193	8	8	43	0.9981383320919978
194	8	8	44	0.9998753911949124
195	8	8	45	0.9996273260163171
196	8	8	46	0.9980438850934088
197	8	8	47	0.9997066066698904
198	8	8	48	0.902402792284204
199	8	8	49	0.028806149353428585
200	8	16	40	0.0017175001868599135
201	8	16	41	4.7663079712604024e-08
202	8	16	42	0.003904844008024382
203	8	16	43	1.3803104100393619e-17
204	8	16	44	0.11021629667044439
205	8	16	45	0.22063709400828227
206	8	16	46	0.023294186972708124
207	8	16	47	0.9261159298080758
208	8	16	48	1.869828389999917e-08
209	8	16	49	0.09398724501738423
210	8	32	40	1.350020546902095e-144
211	8	32	41	2.0435968722140366e-18
212	8	32	42	2.0371400395944986e-50
213	8	32	43	0.0
214	8	32	44	2.124662423820709e-35
215	8	32	45	0.0
216	8	32	46	4.0995926681195285e-07
217	8	32	47	1.978879051534922e-20
218	8	32	48	2.3462950810886605e-110
219	8	32	49	2.162131124415874e-11
220	8	48	40	4.614955636440518e-145
221	8	48	41	0.0
222	8	48	42	8.312637949522203e-17
223	8	48	43	5.276281241082343e-63
224	8	48	44	6.119642220255365e-140
225	8	48	45	0.0
226	8	48	46	2.0949484070303934e-20
227	8	48	47	0.0
228	8	48	48	1.0971822549214862e-270
229	8	48	49	0.0
230	8	64	40	0.0
231	8	64	41	0.0
232	8	64	42	0.0
233	8	64	43	0.0
234	8	64	44	0.0
235	8	64	45	0.0
236	8	64	46	0.0
237	8	64	47	8.686729793386393e-120
238	8	64	48	0.0
239	8	64	49	0.0
240	16	0	40	0.9997617234303937
241	16	0	41	0.9996523045848734
242	16	0	42	0.9999202854930644
243	16	0	43	0.999886666090658
244	16	0	44	0.9997285546693615
245	16	0	45	0.9998461076003808
246	16	0	46	0.9997234916325126
247	16	0	47	0.9998235841766051
248	16	0	48	0.9994048279919907
249	16	0	49	0.9999094129630449
250	16	2	40	0.9992701465836251
251	16	2	41	0.9994699023878783
252	16	2	42	0.6496260866559376
253	16	2	43	0.99809724068725
254	16	2	44	0.9996680980458267
255	16	2	45	0.9997057753211139
256	16	2	46	0.9979870357410173
257	16	2	47	0.9996739381681556
258	16	2	48	0.9998547884374486
259	16	2	49	0.9986076871700528
260	16	4	40	0.9989907271216452
261	16	4	41	0.9970389690322994
262	16	4	42	0.7495701594506826
263	16	4	43	0.8210066799381835
264	16	4	44	0.9497886798540486
265	16	4	45	0.9989989210647052
266	16	4	46	0.9934027070272645
267	16	4	47	0.9986462365915053
268	16	4	48	0.9937861897581484
269	16	4	49	0.7102987874311789
270	16	8	40	0.9259589734699378
271	16	8	41	0.45747448391970147
272	16	8	42	0.7997973127236473
273	16	8	43	0.9368676234863091
274	16	8	44	0.9344027005998737
275	16	8	45	0.991938416561595
276	16	8	46	1.920804515334882e-09
277	16	8	47	0.27819801833955327
278	16	8	48	0.023959907855804444
279	16	8	49	0.12756495943334603
280	16	16	40	0.05132935093046356
281	16	16	41	1.0240665815887732e-20
282	16	16	42	5.2807907035679906e-05
283	16	16	43	2.2408546556389363e-25
284	16	16	44	0.0017623751963888388
285	16	16	45	8.789242176461952e-14
286	16	16	46	6.104276196863469e-07
287	16	16	47	3.7307004657366763e-13
288	16	16	48	0.07009158696641644
289	16	16	49	4.774405071965306e-09
290	16	32	40	0.0
291	16	32	41	5.905328775320537e-20
292	16	32	42	4.55887896325254e-32
293	16	32	43	0.0
294	16	32	44	0.0
295	16	32	45	1.3318337429798524e-209
296	16	32	46	0.0
297	16	32	47	0.0
298	16	32	48	0.0
299	16	32	49	2.6228460383573284e-11
300	16	48	40	0.0
301	16	48	41	0.0
302	16	48	42	0.0
303	16	48	43	4.5830297631448313e-23
304	16	48	44	0.0
305	16	48	45	0.0
306	16	48	46	0.0
307	16	48	47	0.0
308	16	48	48	0.0
309	16	48	49	0.0
310	16	64	40	0.0
311	16	64	41	0.0
312	16	64	42	0.0
313	16	64	43	0.0
314	16	64	44	0.0
315	16	64	45	0.0
316	16	64	46	0.0
317	16	64	47	0.0
318	16	64	48	0.0
319	16	64	49	0.0
320	32	0	40	0.9994355991583805
321	32	0	41	0.9997792539176273
322	32	0	42	0.9995970274621325
323	32	0	43	0.9996045758199609
324	32	0	44	0.9994492915299512
325	32	0	45	0.9993022666212941
326	32	0	46	0.9994931464014246
327	32	0	47	0.9996441081563836
328	32	0	48	0.9992648487321569
329	32	0	49	0.9995436353026468
330	32	2	40	0.9983979934950322
331	32	2	41	0.9982741466726834
332	32	2	42	0.9987459417797789
333	32	2	43	0.9984510413406972
334	32	2	44	0.9989182905960546
335	32	2	45	0.9971949422647063
336	32	2	46	0.997822625345774
337	32	2	47	0.998820564355977
338	32	2	48	0.9971615869262279
339	32	2	49	0.9976745751002375
340	32	4	40	0.9981959973125631
341	32	4	41	0.7814026981807438
342	32	4	42	0.9980837757487866
343	32	4	43	0.7225559102750716
344	32	4	44	0.9796703653205492
345	32	4	45	0.9604200715587262
346	32	4	46	0.911297917351176
347	32	4	47	0.9899313074358463
348	32	4	48	0.888892364568631
349	32	4	49	0.8787815327503989
350	32	8	40	0.32015349067229426
351	32	8	41	0.45883124011326204
352	32	8	42	0.13603773094116728
353	32	8	43	0.015956263055887418
354	32	8	44	3.9781184387463976e-07
355	32	8	45	0.5493231918651421
356	32	8	46	5.453322150605615e-11
357	32	8	47	0.14426588844834493
358	32	8	48	0.45267449115218117
359	32	8	49	0.9936354224786018
360	32	16	40	4.033802971037221e-25
361	32	16	41	2.818901021386793e-10
362	32	16	42	4.048387905869019e-09
363	32	16	43	3.351754612559476e-21
364	32	16	44	6.854283059668369e-11
365	32	16	45	1.378837954143581e-07
366	32	16	46	1.6474366237782857e-51
367	32	16	47	2.2462648208552353e-09
368	32	16	48	6.992484816549482e-28
369	32	16	49	5.15790715417565e-31
370	32	32	40	0.0
371	32	32	41	0.0
372	32	32	42	1.304487253614361e-258
373	32	32	43	0.0
374	32	32	44	0.0
375	32	32	45	0.0
376	32	32	46	3.837214093858742e-197
377	32	32	47	0.0
378	32	32	48	0.0
379	32	32	49	0.0
380	32	48	40	0.0
381	32	48	41	0.0
382	32	48	42	0.0
383	32	48	43	0.0
384	32	48	44	0.0
385	32	48	45	0.0
386	32	48	46	0.0
387	32	48	47	0.0
388	32	48	48	0.0
389	32	48	49	0.0
390	32	64	40	0.0
391	32	64	41	0.0
392	32	64	42	0.0
393	32	64	43	0.0
394	32	64	44	0.0
395	32	64	45	0.0
396	32	64	46	0.0
397	32	64	47	0.0
398	32	64	48	0.0
399	32	64	49	0.0
400	64	0	40	0.9992878263669563
401	64	0	41	0.9987390111114796
402	64	0	42	0.9985002052356178
403	64	0	43	0.9988996926455128
404	64	0	44	0.9992467438029693
405	64	0	45	0.998348643862087
406	64	0	46	0.9991746114436026
407	64	0	47	0.9990428794876124
408	64	0	48	0.9988687885822605
409	64	0	49	0.9988551419240133
410	64	2	40	0.9956654011768935
411	64	2	41	0.9775537324870841
412	64	2	42	0.9090084219316472
413	64	2	43	0.9974768124159025
414	64	2	44	0.9962092537954477
415	64	2	45	0.9961318971784651
416	64	2	46	0.997324199133686
417	64	2	47	0.9973163638494934
418	64	2	48	0.9950173702829949
419	64	2	49	0.9948031754500419
420	64	4	40	0.7799958847127669
421	64	4	41	0.9753275916265748
422	64	4	42	0.8517875875602353
423	64	4	43	0.8294471533080563
424	64	4	44	0.9976104828449619
425	64	4	45	0.7978880484331776
426	64	4	46	0.9634293260168355
427	64	4	47	0.8648737145807343
428	64	4	48	0.6048091096829726
429	64	4	49	0.9858034041342594
430	64	8	40	0.00011360190348161027
431	64	8	41	4.5305972502624885e-05
432	64	8	42	0.004465307282132764
433	64	8	43	1.4173487295226136e-07
434	64	8	44	3.8979675495427043e-07
435	64	8	45	0.007826397355891065
436	64	8	46	0.0016538825045146904
437	64	8	47	0.0038407826501923883
438	64	8	48	0.0014013759406155438
439	64	8	49	0.004838888502871977
440	64	16	40	1.012716947310861e-167
441	64	16	41	1.0262578740736656e-32
442	64	16	42	1.3422494061861853e-22
443	64	16	43	2.3344215513241846e-36
444	64	16	44	1.4378859821992985e-132
445	64	16	45	1.822779610283818e-135
446	64	16	46	4.483767683321853e-89
447	64	16	47	6.040530781824519e-43
448	64	16	48	4.652676521516354e-39
449	64	16	49	1.3506509282588792e-42
450	64	32	40	0.0
451	64	32	41	0.0
452	64	32	42	0.0
453	64	32	43	0.0
454	64	32	44	0.0
455	64	32	45	0.0
456	64	32	46	0.0
457	64	32	47	0.0
458	64	32	48	0.0
459	64	32	49	0.0
460	64	48	40	0.0
461	64	48	41	0.0
462	64	48	42	0.0
463	64	48	43	0.0
464	64	48	44	0.0
465	64	48	45	0.0
466	64	48	46	0.0
467	64	48	47	0.0
468	64	48	48	0.0
469	64	48	49	0.0
470	64	64	40	0.0
471	64	64	41	0.0
472	64	64	42	0.0
473	64	64	43	0.0
474	64	64	44	0.0
475	64	64	45	0.0
476	64	64	46	0.0
477	64	64	47	0.0
478	64	64	48	0.0
479	64	64	49	0.0
480	128	0	40	0.9976218207305518
481	128	0	41	0.9977411487405923
482	128	0	42	0.9980845542650497
483	128	0	43	0.9985717177162733
484	128	0	44	0.997338792156668
485	128	0	45	0.9970320009694911
486	128	0	46	0.9984442692680812
487	128	0	47	0.9978462302233002
488	128	0	48	0.9975959301186992
489	128	0	49	0.998271694826918
490	128	2	40	0.9118898027524929
491	128	2	41	0.9929277075549188
492	128	2	42	0.9935781941998049
493	128	2	43	0.4423041085578887
494	128	2	44	0.4983884630932863
495	128	2	45	0.9925163611980151
496	128	2	46	0.9886700268769982
497	128	2	47	0.9929118952612066
498	128	2	48	0.9909551276970603
499	128	2	49	0.9922705763303009
500	128	4	40	0.5298744548205493
501	128	4	41	0.5789134261459751
502	128	4	42	0.6500642496464359
503	128	4	43	0.09830581591444566
504	128	4	44	0.032555306511576676
505	128	4	45	0.15197487069220983
506	128	4	46	0.9605738709082602
507	128	4	47	0.7974104633953554
508	128	4	48	0.40921537246212913
509	128	4	49	0.2060870659813909
510	128	8	40	7.132627378281254e-05
511	128	8	41	0.08245145178894148
512	128	8	42	8.700559643318066e-05
513	128	8	43	6.842770904797439e-06
514	128	8	44	9.761184419552726e-10
515	128	8	45	4.0432011251706385e-09
516	128	8	46	0.000522435761852164
517	128	8	47	0.0003647212009175606
518	128	8	48	3.074146010679378e-06
519	128	8	49	7.132234308691737e-06
520	128	16	40	1.5293726142665903e-54
521	128	16	41	3.654377817151625e-47
522	128	16	42	5.659438233535274e-61
523	128	16	43	4.6231307415130975e-64
524	128	16	44	1.1075249532437286e-122
525	128	16	45	2.2854876815427402e-142
526	128	16	46	6.053696783554664e-42
527	128	16	47	2.7132782742797893e-89
528	128	16	48	1.2699559823676543e-64
529	128	16	49	2.570862827832305e-57
530	128	32	40	0.0
531	128	32	41	0.0
532	128	32	42	0.0
533	128	32	43	0.0
534	128	32	44	0.0
535	128	32	45	0.0
536	128	32	46	0.0
537	128	32	47	0.0
538	128	32	48	0.0
539	128	32	49	0.0
540	128	48	40	0.0
541	128	48	41	0.0
542	128	48	42	0.0
543	128	48	43	0.0
544	128	48	44	0.0
545	128	48	45	0.0
546	128	48	46	0.0
547	128	48	47	0.0
548	128	48	48	0.0
549	128	48	49	0.0
550	128	64	40	0.0
551	128	64	41	0.0
552	128	64	42	0.0
553	128	64	43	0.0
554	128	64	44	0.0
555	128	64	45	0.0
556	128	64	46	0.0
557	128	64	47	0.0
558	128	64	48	0.0
559	128	64	49	0.0
560	256	0	40	0.9942128791626667
561	256	0	41	0.9969912765587751
562	256	0	42	0.9967473535138097
563	256	0	43	0.9956061138580394
564	256	0	44	0.9963757223815366
565	256	0	45	0.9960501794850445
566	256	0	46	0.995059392486929
567	256	0	47	0.9963738538114464
568	256	0	48	0.9955470286028782
569	256	0	49	0.9972349737490523
570	256	2	40	0.9640188520509781
571	256	2	41	0.8491126422400661
572	256	2	42	0.9867514087407167
573	256	2	43	0.8692063248831914
574	256	2	44	0.985954843849561
575	256	2	45	0.8811101101732598
576	256	2	46	0.9328394856374833
577	256	2	47	0.9646359585596621
578	256	2	48	0.9055536631385769
579	256	2	49	0.9888550399812738
580	256	4	40	0.24635330430025065
581	256	4	41	0.2841828919114847
582	256	4	42	0.4579801789290565
583	256	4	43	0.21623320347001085
584	256	4	44	0.6747352570903828
585	256	4	45	0.7165864027564529
586	256	4	46	0.5180402487703574
587	256	4	47	0.16988893499831131
588	256	4	48	0.44043598971687065
589	256	4	49	0.20322933671150054
590	256	8	40	1.9752634387294155e-09
591	256	8	41	3.908751884923995e-07
592	256	8	42	3.048745930279575e-07
593	256	8	43	8.557924919768032e-10
594	256	8	44	9.528299467974481e-10
595	256	8	45	1.8911609336646977e-09
596	256	8	46	6.51165506385924e-06
597	256	8	47	7.466117192551487e-07
598	256	8	48	3.723582605262854e-12
599	256	8	49	9.153404214236398e-24
600	256	16	40	1.3456947410837135e-206
601	256	16	41	1.845657082124273e-221
602	256	16	42	1.2788340543819598e-218
603	256	16	43	6.63129741009667e-163
604	256	16	44	1.0278207118810552e-294
605	256	16	45	2.2690668882266457e-228
606	256	16	46	1.0893851974980188e-186
607	256	16	47	2.6709845991458656e-288
608	256	16	48	4.566778914913789e-171
609	256	16	49	9.438069443519105e-256
610	256	32	40	0.0
611	256	32	41	0.0
612	256	32	42	0.0
613	256	32	43	0.0
614	256	32	44	0.0
615	256	32	45	0.0
616	256	32	46	0.0
617	256	32	47	0.0
618	256	32	48	0.0
619	256	32	49	0.0
620	256	48	40	0.0
621	256	48	41	0.0
622	256	48	42	0.0
623	256	48	43	0.0
624	256	48	44	0.0
625	256	48	45	0.0
626	256	48	46	0.0
627	256	48	47	0.0
628	256	48	48	0.0
629	256	48	49	0.0
630	256	64	40	0.0
631	256	64	41	0.0
632	256	64	42	0.0
633	256	64	43	0.0
634	256	64	44	0.0
635	256	64	45	0.0
636	256	64	46	0.0
637	256	64	47	0.0
638	256	64	48	0.0
639	256	64	49	0.0
