# Supplementary material for: Neuronal tuning aligns dynamically with object and texture manifolds across the visual hierarchy
Source: Nat Neurosci. 2026 Mar 10;29(4):864–75. doi: 10.1038/s41593-026-02207-1 (PMC13061647; doi:10.1038/s41593-026-02207-1)
Supplement: Supplementary file 11 — Data for the optimization experiments using Adam and CMA-ES on RealNVP transformed data. (Extended Fig. 5c). R2 data for linear predicting deep network hidden units with DeePSim and BigGAN latent code (Extended Fig. 5d,e). [file 41593_2026_2207_MOESM11_ESM.zip › FigureExt5C_realnvp_layer_dim_cmaes_optim_result_logscale_quad_case.csv]

	dimension	stack_size	seed	gaussian_value
0	2	0	40	0.9999999999999936
1	2	0	41	0.9999999999999999
2	2	0	42	1.0
3	2	0	43	1.0
4	2	0	44	1.0
5	2	0	45	1.0
6	2	0	46	1.0
7	2	0	47	1.0
8	2	0	48	1.0
9	2	0	49	1.0
10	2	2	40	1.0
11	2	2	41	1.0
12	2	2	42	1.0
13	2	2	43	0.9999999999999999
14	2	2	44	0.9999999999999999
15	2	2	45	1.0
16	2	2	46	0.9999999999999996
17	2	2	47	1.0
18	2	2	48	0.9999999999999997
19	2	2	49	1.0
20	2	4	40	0.9999999999999978
21	2	4	41	1.0
22	2	4	42	0.9999999999999998
23	2	4	43	1.0
24	2	4	44	1.0
25	2	4	45	1.0
26	2	4	46	0.9999999999999748
27	2	4	47	0.9999999999999999
28	2	4	48	0.9999999999999954
29	2	4	49	1.0
30	2	8	40	0.9999999999999997
31	2	8	41	0.9999999999999993
32	2	8	42	0.9999999999999988
33	2	8	43	0.999999999999997
34	2	8	44	0.9999999999999999
35	2	8	45	0.9999999999999999
36	2	8	46	1.0
37	2	8	47	0.9999999999984336
38	2	8	48	1.0
39	2	8	49	1.0
40	2	16	40	0.9999999999999998
41	2	16	41	0.9999999999999998
42	2	16	42	1.0
43	2	16	43	0.9999999999999326
44	2	16	44	1.0
45	2	16	45	0.9999999999999998
46	2	16	46	1.0
47	2	16	47	0.9999999999986895
48	2	16	48	0.9999999999999993
49	2	16	49	0.9999999999999958
50	2	32	40	0.9999999996194124
51	2	32	41	0.9999999999999996
52	2	32	42	0.9805185470887385
53	2	32	43	0.9999999999999579
54	2	32	44	0.9999999999999398
55	2	32	45	0.9999999999999998
56	2	32	46	0.999999953476787
57	2	32	47	0.9999999999994624
58	2	32	48	0.9999999999999961
59	2	32	49	0.9999999999999996
60	2	48	40	0.4574280501629693
61	2	48	41	0.9995143769287114
62	2	48	42	0.999999868260343
63	2	48	43	1.214773390395056e-20
64	2	48	44	0.4488619172143515
65	2	48	45	0.0
66	2	48	46	0.9999973685261305
67	2	48	47	0.9999989940761468
68	2	48	48	0.9999999999632858
69	2	48	49	0.9999999999994079
70	2	64	40	0.9953749771523808
71	2	64	41	3.678376940461497e-273
72	2	64	42	0.0929176828873959
73	2	64	43	1.5558054467244214e-05
74	2	64	44	5.272784351657032e-07
75	2	64	45	0.9999999999999979
76	2	64	46	2.722969174813247e-07
77	2	64	47	2.57410491123193e-185
78	2	64	48	0.9999999981264343
79	2	64	49	6.963484581942417e-07
80	4	0	40	0.9999999999965594
81	4	0	41	0.9999999999811665
82	4	0	42	0.9999999999997281
83	4	0	43	0.999999999988636
84	4	0	44	0.999999999999605
85	4	0	45	0.9999999999993804
86	4	0	46	0.9999999999414934
87	4	0	47	0.9999999999327553
88	4	0	48	0.9999999999891761
89	4	0	49	0.9999999999998581
90	4	2	40	0.9999999999972717
91	4	2	41	0.9999999999934884
92	4	2	42	0.9999999999964995
93	4	2	43	0.9999999998701711
94	4	2	44	0.9999999999909882
95	4	2	45	0.9999999999951484
96	4	2	46	0.9999999999726852
97	4	2	47	0.9999999999987138
98	4	2	48	0.999999999981426
99	4	2	49	0.9999999999964632
100	4	4	40	0.9999999999887264
101	4	4	41	0.9999999999007299
102	4	4	42	0.9999999999921318
103	4	4	43	0.9999999999972393
104	4	4	44	0.9999999999949768
105	4	4	45	0.9999999999844988
106	4	4	46	0.9999999999461229
107	4	4	47	0.9999999999997526
108	4	4	48	0.9999999984185391
109	4	4	49	0.999999996017309
110	4	8	40	0.9999999999720272
111	4	8	41	0.9999999996531719
112	4	8	42	0.99999999994577
113	4	8	43	0.9999999915235137
114	4	8	44	0.9999999999990525
115	4	8	45	0.9999999994659676
116	4	8	46	0.9999999999249883
117	4	8	47	0.9999999998923735
118	4	8	48	0.9999999991776799
119	4	8	49	0.999999999850256
120	4	16	40	0.9999999994352218
121	4	16	41	0.9999969353868862
122	4	16	42	0.9999998969875407
123	4	16	43	0.9995044775251555
124	4	16	44	0.9998014702016109
125	4	16	45	0.9999999922350262
126	4	16	46	0.9999999963433912
127	4	16	47	0.999999954000429
128	4	16	48	0.9999998721441066
129	4	16	49	0.9999999961429115
130	4	32	40	0.0009821279705191507
131	4	32	41	0.999999894426263
132	4	32	42	0.003666744421517544
133	4	32	43	0.32598532411553754
134	4	32	44	0.9467678124594757
135	4	32	45	0.6092885444650145
136	4	32	46	0.9999205767884192
137	4	32	47	0.0004736222981404055
138	4	32	48	0.9999997549829738
139	4	32	49	0.9927506594945166
140	4	48	40	0.6898540312829703
141	4	48	41	0.861229230394432
142	4	48	42	7.400156728486415e-07
143	4	48	43	3.2506140547801054e-12
144	4	48	44	1.9323173213492865e-06
145	4	48	45	0.45299944655863184
146	4	48	46	1.6118872405551033e-12
147	4	48	47	0.06575470386983154
148	4	48	48	1.8953876987594427e-07
149	4	48	49	0.039235203792752804
150	4	64	40	0.0
151	4	64	41	1.3185836256558998e-12
152	4	64	42	1.0668611600047477e-22
153	4	64	43	5.059096194072158e-64
154	4	64	44	0.057469626043888195
155	4	64	45	0.0001786949532704532
156	4	64	46	5.792032035916437e-237
157	4	64	47	4.1386740527404855e-08
158	4	64	48	0.00020601657511914236
159	4	64	49	2.8655305854330784e-44
160	8	0	40	0.9999999649807421
161	8	0	41	0.9999999843141697
162	8	0	42	0.9999999845771332
163	8	0	43	0.9999999301749414
164	8	0	44	0.9999999982028355
165	8	0	45	0.9999999831833748
166	8	0	46	0.9999999863928202
167	8	0	47	0.9999998266513384
168	8	0	48	0.9999999790509231
169	8	0	49	0.9999999912133647
170	8	2	40	0.9999997823111864
171	8	2	41	0.9999999716171711
172	8	2	42	0.999999930753152
173	8	2	43	0.9999999891998299
174	8	2	44	0.999999980951457
175	8	2	45	0.9999999074296514
176	8	2	46	0.9999999954020306
177	8	2	47	0.9999997975306195
178	8	2	48	0.9999999775399054
179	8	2	49	0.9999989258846698
180	8	4	40	0.9999973869501163
181	8	4	41	0.9999999572582605
182	8	4	42	0.9999973761682739
183	8	4	43	0.9999991272319718
184	8	4	44	0.9999929418189075
185	8	4	45	0.9999999620788484
186	8	4	46	0.999999957866625
187	8	4	47	0.9999999926622863
188	8	4	48	0.9999998460007335
189	8	4	49	0.9999996921383013
190	8	8	40	0.999999204051037
191	8	8	41	0.9999966027117985
192	8	8	42	0.9999982977719285
193	8	8	43	0.9999994449361923
194	8	8	44	0.999998839712123
195	8	8	45	0.9999999459082645
196	8	8	46	0.9999527703515952
197	8	8	47	0.9999998099501346
198	8	8	48	0.9998985428227655
199	8	8	49	0.9998059518463391
200	8	16	40	0.2521216150124891
201	8	16	41	0.9172428721751361
202	8	16	42	0.8916055037178777
203	8	16	43	0.5914658911152497
204	8	16	44	0.661854984083488
205	8	16	45	0.9844054508281606
206	8	16	46	0.9997705054220191
207	8	16	47	0.9996166224290992
208	8	16	48	0.0877619841542008
209	8	16	49	0.9998805960793014
210	8	32	40	1.1271167054392008e-10
211	8	32	41	4.3268244636827765e-11
212	8	32	42	4.264765180051139e-14
213	8	32	43	6.337041702998862e-16
214	8	32	44	3.249861032962184e-06
215	8	32	45	8.470801083875667e-07
216	8	32	46	0.000788469672839747
217	8	32	47	1.5113247249725087e-14
218	8	32	48	0.5283266082711571
219	8	32	49	4.525055404979144e-12
220	8	48	40	1.3785164306417656e-65
221	8	48	41	2.7873516692858405e-34
222	8	48	42	4.102015660529301e-16
223	8	48	43	7.557112187965895e-06
224	8	48	44	1.5196091741620954e-82
225	8	48	45	1.7990144804488185e-06
226	8	48	46	5.755686791711106e-09
227	8	48	47	0.0
228	8	48	48	8.74978680747134e-12
229	8	48	49	1.296002182690795e-19
230	8	64	40	1.8519962443145483e-151
231	8	64	41	0.0
232	8	64	42	1.1775100795420096e-06
233	8	64	43	0.0
234	8	64	44	0.0
235	8	64	45	7.917129317668439e-80
236	8	64	46	1.3176457456774811e-43
237	8	64	47	1.8420029638241938e-83
238	8	64	48	0.0
239	8	64	49	0.0
240	16	0	40	0.9999912075271763
241	16	0	41	0.9999976238942867
242	16	0	42	0.9999977212239766
243	16	0	43	0.9999954779193024
244	16	0	44	0.9999737864870791
245	16	0	45	0.99999653196175
246	16	0	46	0.9999967176977923
247	16	0	47	0.9999972698096201
248	16	0	48	0.9999918555008651
249	16	0	49	0.9999951110502545
250	16	2	40	0.9997753530257573
251	16	2	41	0.9999678484117251
252	16	2	42	0.999765920681643
253	16	2	43	0.9999272049530615
254	16	2	44	0.9999503799402936
255	16	2	45	0.999955664600351
256	16	2	46	0.9999152074182099
257	16	2	47	0.999913775467362
258	16	2	48	0.9999972716979834
259	16	2	49	0.9998797598227672
260	16	4	40	0.9999589055659341
261	16	4	41	0.9995268006804259
262	16	4	42	0.9998181960755448
263	16	4	43	0.9996284564972381
264	16	4	44	0.9998781114735495
265	16	4	45	0.999963901254199
266	16	4	46	0.9997569286809909
267	16	4	47	0.999918208082642
268	16	4	48	0.9996894656582591
269	16	4	49	0.9998523345826327
270	16	8	40	0.9945673059915
271	16	8	41	0.9914223496335401
272	16	8	42	0.9532095676856812
273	16	8	43	0.9981393501351448
274	16	8	44	0.994492266875801
275	16	8	45	0.9984157691491211
276	16	8	46	0.9967815007435852
277	16	8	47	0.9980148696019816
278	16	8	48	0.9840472298493479
279	16	8	49	0.988319051716015
280	16	16	40	0.5321444488395278
281	16	16	41	0.12320077212097248
282	16	16	42	0.07152623355940846
283	16	16	43	7.842832207197585e-08
284	16	16	44	0.21114781257040055
285	16	16	45	0.4493523041013595
286	16	16	46	0.446736333732074
287	16	16	47	0.0004958151187734097
288	16	16	48	0.6906042180910704
289	16	16	49	0.3642145751728323
290	16	32	40	1.6552539175225966e-10
291	16	32	41	9.600725139486295e-07
292	16	32	42	2.2195601357301033e-27
293	16	32	43	1.1252443099214491e-25
294	16	32	44	2.121678375175458e-43
295	16	32	45	2.8808799615620903e-25
296	16	32	46	1.0795341184769857e-14
297	16	32	47	1.7099308127743843e-39
298	16	32	48	2.3623198593405e-86
299	16	32	49	1.3902139881964934e-11
300	16	48	40	4.6513952999852917e-271
301	16	48	41	1.2992935589447495e-44
302	16	48	42	0.0
303	16	48	43	4.334315166446216e-20
304	16	48	44	0.0
305	16	48	45	3.0614216627539185e-32
306	16	48	46	4.718931390067964e-103
307	16	48	47	4.8210981016987014e-32
308	16	48	48	2.6144947649716627e-61
309	16	48	49	1.54126132755683e-43
310	16	64	40	0.0
311	16	64	41	1.2020245587783709e-223
312	16	64	42	5.559022181538237e-103
313	16	64	43	0.0
314	16	64	44	0.0
315	16	64	45	2.0196699698219882e-40
316	16	64	46	1.734161017331407e-202
317	16	64	47	4.703948856363388e-57
318	16	64	48	0.0
319	16	64	49	8.866372892433442e-94
320	32	0	40	0.9987533608641963
321	32	0	41	0.9984216093967682
322	32	0	42	0.9974000384359165
323	32	0	43	0.9994027377299751
324	32	0	44	0.9991669193976708
325	32	0	45	0.9993352489111719
326	32	0	46	0.999496781112783
327	32	0	47	0.9991361457383979
328	32	0	48	0.9963642810151634
329	32	0	49	0.9994438155877235
330	32	2	40	0.9974589234052591
331	32	2	41	0.9953221455707576
332	32	2	42	0.9969335654911062
333	32	2	43	0.9916184273128775
334	32	2	44	0.9902977955178681
335	32	2	45	0.9912041012359826
336	32	2	46	0.9887015129266133
337	32	2	47	0.9979752330903834
338	32	2	48	0.9922785289971741
339	32	2	49	0.9891935096977436
340	32	4	40	0.9946823683844777
341	32	4	41	0.9920949388088689
342	32	4	42	0.9858835490233002
343	32	4	43	0.9888797555506147
344	32	4	44	0.9860837119041634
345	32	4	45	0.9781006420292485
346	32	4	46	0.9567081034363689
347	32	4	47	0.9202001383244232
348	32	4	48	0.9569023678695029
349	32	4	49	0.9853143347494201
350	32	8	40	0.614248754575302
351	32	8	41	0.8978203906276818
352	32	8	42	0.8275268822896402
353	32	8	43	0.38748304871510625
354	32	8	44	0.7955263819824918
355	32	8	45	0.6845911605464888
356	32	8	46	0.4945513394153825
357	32	8	47	0.5073199805515956
358	32	8	48	0.7880699028595208
359	32	8	49	0.9101970763690055
360	32	16	40	5.875186607627884e-05
361	32	16	41	0.001847611769817983
362	32	16	42	0.0002770177198935578
363	32	16	43	7.1479291454088e-11
364	32	16	44	8.285547816842935e-05
365	32	16	45	0.00044522410552042294
366	32	16	46	5.9662246546618223e-05
367	32	16	47	0.00011433725909957659
368	32	16	48	1.789308460851582e-07
369	32	16	49	1.3915736588247192e-08
370	32	32	40	2.038191194147158e-74
371	32	32	41	7.017910123984821e-55
372	32	32	42	1.5956863980049776e-77
373	32	32	43	5.362548761043433e-46
374	32	32	44	1.3683656593553676e-26
375	32	32	45	1.1850634541133677e-88
376	32	32	46	3.269191327795897e-57
377	32	32	47	1.310334705685746e-51
378	32	32	48	3.1401119271158034e-58
379	32	32	49	1.2117672778538126e-74
380	32	48	40	4.364913489046596e-106
381	32	48	41	5.133790446575839e-174
382	32	48	42	6.395899953505049e-239
383	32	48	43	1.8089513428204142e-292
384	32	48	44	1.3788957906639524e-165
385	32	48	45	5.291657257787181e-190
386	32	48	46	0.0
387	32	48	47	0.0
388	32	48	48	9.39480479765493e-137
389	32	48	49	0.0
390	32	64	40	0.0
391	32	64	41	0.0
392	32	64	42	0.0
393	32	64	43	0.0
394	32	64	44	0.0
395	32	64	45	0.0
396	32	64	46	0.0
397	32	64	47	0.0
398	32	64	48	0.0
399	32	64	49	0.0
400	64	0	40	0.9094769737999077
401	64	0	41	0.9597568916063222
402	64	0	42	0.9612887322634348
403	64	0	43	0.9509436858067785
404	64	0	44	0.9659274670702447
405	64	0	45	0.9078548544451382
406	64	0	46	0.952591742269766
407	64	0	47	0.9703029552318856
408	64	0	48	0.9332154383413775
409	64	0	49	0.9576853585407334
410	64	2	40	0.8204670650781203
411	64	2	41	0.8630846040836707
412	64	2	42	0.8126491033071733
413	64	2	43	0.7948498329028073
414	64	2	44	0.7647088440610249
415	64	2	45	0.8376664822649045
416	64	2	46	0.8560326876450779
417	64	2	47	0.8794650716113767
418	64	2	48	0.9220381303559289
419	64	2	49	0.7535810854311479
420	64	4	40	0.39451660318332343
421	64	4	41	0.5601804880327542
422	64	4	42	0.3920137426145952
423	64	4	43	0.6728702149522403
424	64	4	44	0.7521796846640226
425	64	4	45	0.6500652477185512
426	64	4	46	0.4495205510015197
427	64	4	47	0.44713724652085074
428	64	4	48	0.4047091920083709
429	64	4	49	0.7088484307178021
430	64	8	40	0.005028939813023213
431	64	8	41	0.011287846604786616
432	64	8	42	0.0022401128930350954
433	64	8	43	1.136460791178853e-07
434	64	8	44	0.0003195194791698676
435	64	8	45	0.013454116595830191
436	64	8	46	0.0021727297663949605
437	64	8	47	0.004290006302536382
438	64	8	48	0.003790544517611991
439	64	8	49	0.0048807301095583795
440	64	16	40	2.6438453644217078e-52
441	64	16	41	2.129061841898557e-22
442	64	16	42	2.15678086297493e-15
443	64	16	43	4.0673427437781995e-16
444	64	16	44	3.3545836276616387e-60
445	64	16	45	3.282221480035926e-30
446	64	16	46	4.294823608627606e-60
447	64	16	47	6.897374857510649e-12
448	64	16	48	1.2153276465089653e-24
449	64	16	49	1.3021279989267363e-22
450	64	32	40	9.131434496777017e-184
451	64	32	41	1.0784653963144456e-164
452	64	32	42	1.1344925809376129e-209
453	64	32	43	3.5926368782313103e-241
454	64	32	44	3.0939914549380944e-263
455	64	32	45	4.2102756489583504e-269
456	64	32	46	1.3267585369175134e-166
457	64	32	47	0.0
458	64	32	48	3.5315328461084853e-217
459	64	32	49	0.0
460	64	48	40	0.0
461	64	48	41	0.0
462	64	48	42	0.0
463	64	48	43	0.0
464	64	48	44	0.0
465	64	48	45	0.0
466	64	48	46	0.0
467	64	48	47	0.0
468	64	48	48	0.0
469	64	48	49	0.0
470	64	64	40	0.0
471	64	64	41	0.0
472	64	64	42	0.0
473	64	64	43	0.0
474	64	64	44	0.0
475	64	64	45	0.0
476	64	64	46	0.0
477	64	64	47	0.0
478	64	64	48	0.0
479	64	64	49	0.0
480	128	0	40	0.4745212210047008
481	128	0	41	0.386402755023802
482	128	0	42	0.43572384646047774
483	128	0	43	0.2878473824283017
484	128	0	44	0.4532437358926917
485	128	0	45	0.3963732729089934
486	128	0	46	0.3340310345198997
487	128	0	47	0.2577559111205326
488	128	0	48	0.5631139161588323
489	128	0	49	0.4485732688656527
490	128	2	40	0.0457458461190747
491	128	2	41	0.07106335912856519
492	128	2	42	0.05737459617820263
493	128	2	43	0.060694859312202934
494	128	2	44	0.037348666460312895
495	128	2	45	0.11162761354339959
496	128	2	46	0.046691485599314395
497	128	2	47	0.04006715047543905
498	128	2	48	0.16133959372333556
499	128	2	49	0.051787158834680616
500	128	4	40	9.487726281674843e-05
501	128	4	41	0.001181560401114514
502	128	4	42	0.00626384630723502
503	128	4	43	0.002198960273511741
504	128	4	44	4.708395206823364e-05
505	128	4	45	0.003575628370813509
506	128	4	46	0.006342781915433693
507	128	4	47	0.0043382361989456495
508	128	4	48	0.00025803600164235027
509	128	4	49	0.0007128443907246352
510	128	8	40	7.110503593481462e-16
511	128	8	41	6.468889992066934e-12
512	128	8	42	4.559993585372635e-13
513	128	8	43	1.8683420694414683e-09
514	128	8	44	3.4616916732129174e-18
515	128	8	45	1.284943002585978e-12
516	128	8	46	4.973525853862272e-09
517	128	8	47	8.346531304106355e-08
518	128	8	48	1.2962955786602662e-14
519	128	8	49	2.2083178571101052e-11
520	128	16	40	8.914125769746267e-67
521	128	16	41	1.3353536014872597e-61
522	128	16	42	2.125895485118462e-73
523	128	16	43	9.868072364238843e-85
524	128	16	44	3.054494196088398e-101
525	128	16	45	2.638760632716976e-80
526	128	16	46	5.274917932645089e-47
527	128	16	47	5.8653541349017124e-83
528	128	16	48	6.197854841797107e-51
529	128	16	49	9.69718592150593e-62
530	128	32	40	0.0
531	128	32	41	0.0
532	128	32	42	0.0
533	128	32	43	0.0
534	128	32	44	0.0
535	128	32	45	0.0
536	128	32	46	0.0
537	128	32	47	0.0
538	128	32	48	0.0
539	128	32	49	0.0
540	128	48	40	0.0
541	128	48	41	0.0
542	128	48	42	0.0
543	128	48	43	0.0
544	128	48	44	0.0
545	128	48	45	0.0
546	128	48	46	0.0
547	128	48	47	0.0
548	128	48	48	0.0
549	128	48	49	0.0
550	128	64	40	0.0
551	128	64	41	0.0
552	128	64	42	0.0
553	128	64	43	0.0
554	128	64	44	0.0
555	128	64	45	0.0
556	128	64	46	0.0
557	128	64	47	0.0
558	128	64	48	0.0
559	128	64	49	0.0
560	256	0	40	5.862947304815754e-06
561	256	0	41	0.00010739388462756035
562	256	0	42	0.0011950736327438435
563	256	0	43	9.031653245599221e-05
564	256	0	44	0.0007487638277042794
565	256	0	45	7.165130121237837e-06
566	256	0	46	0.00023359071502242695
567	256	0	47	5.1884963153058875e-05
568	256	0	48	6.889887488710764e-05
569	256	0	49	7.221109401931094e-05
570	256	2	40	6.425547216493621e-11
571	256	2	41	2.4753935419306446e-11
572	256	2	42	2.2143670748215825e-12
573	256	2	43	1.0419584368072895e-11
574	256	2	44	3.196508704437557e-09
575	256	2	45	4.148766646680594e-19
576	256	2	46	4.2347903886966964e-11
577	256	2	47	8.765929934446685e-20
578	256	2	48	7.390001644597477e-12
579	256	2	49	6.009383439285372e-08
580	256	4	40	1.4021070035685105e-17
581	256	4	41	4.73506761216006e-20
582	256	4	42	8.857129655167478e-21
583	256	4	43	1.9507505248812146e-21
584	256	4	44	2.6607684615482077e-22
585	256	4	45	9.889056223522702e-17
586	256	4	46	3.0768725967859736e-18
587	256	4	47	8.963659099164897e-20
588	256	4	48	1.2713647875853116e-16
589	256	4	49	9.904215834108565e-19
590	256	8	40	1.3937186399347264e-61
591	256	8	41	9.317885900389086e-58
592	256	8	42	3.1217147335936065e-67
593	256	8	43	2.0412246769965927e-54
594	256	8	44	1.3885565939384983e-70
595	256	8	45	2.5444472139025464e-58
596	256	8	46	5.583892659994921e-54
597	256	8	47	3.177102778439092e-55
598	256	8	48	7.001865608195267e-62
599	256	8	49	1.0507552267208293e-61
600	256	16	40	2.023986290493011e-230
601	256	16	41	3.496901182558147e-254
602	256	16	42	2.1963094469472813e-231
603	256	16	43	1.5421648246915437e-206
604	256	16	44	1.7064711297356842e-230
605	256	16	45	1.123914390704815e-276
606	256	16	46	2.55455050922e-312
607	256	16	47	6.894054427890025e-289
608	256	16	48	1.2104685547397698e-264
609	256	16	49	1.5577766981572654e-249
610	256	32	40	0.0
611	256	32	41	0.0
612	256	32	42	0.0
613	256	32	43	0.0
614	256	32	44	0.0
615	256	32	45	0.0
616	256	32	46	0.0
617	256	32	47	0.0
618	256	32	48	0.0
619	256	32	49	0.0
620	256	48	40	0.0
621	256	48	41	0.0
622	256	48	42	0.0
623	256	48	43	0.0
624	256	48	44	0.0
625	256	48	45	0.0
626	256	48	46	0.0
627	256	48	47	0.0
628	256	48	48	0.0
629	256	48	49	0.0
630	256	64	40	0.0
631	256	64	41	0.0
632	256	64	42	0.0
633	256	64	43	0.0
634	256	64	44	0.0
635	256	64	45	0.0
636	256	64	46	0.0
637	256	64	47	0.0
638	256	64	48	0.0
639	256	64	49	0.0
