# Supplementary material for: Neuronal tuning aligns dynamically with object and texture manifolds across the visual hierarchy
Source: Nat Neurosci. 2026 Mar 10;29(4):864–75. doi: 10.1038/s41593-026-02207-1 (PMC13061647; doi:10.1038/s41593-026-02207-1)
Supplement: Supplementary file 11 — Data for the optimization experiments using Adam and CMA-ES on RealNVP transformed data. (Extended Fig. 5c). R2 data for linear predicting deep network hidden units with DeePSim and BigGAN latent code (Extended Fig. 5d,e). [file 41593_2026_2207_MOESM11_ESM.zip › FigureExt6D_BigGAN_Caffenet_latent_code_linearity_results.csv]

	Layer	Target	Train_R2	Test_R2	Train_R2_class	Test_R2_class	Train_R2_noise	Test_R2_noise	Layer_index	unit_index
0	conv1	(0,)	8.775252002168887e-05	-0.0002515571689203	8.582048482974614e-07	-0.0002548688713397	8.689736868816578e-05	-0.0002510522372656	0	0
1	conv1	(1,)	0.0009782618477147	-0.0009166691273434	0.0009965588290435	-0.000734492282215	0.0009673456148879	-0.0009194701170094	0	1
2	conv1	(2,)	0.0092645906088547	-0.0008173417248769	0.0105069949452945	0.003331179126764	0.0090630741919838	-0.0009558821835542	0	2
3	conv1	(3,)	0.0103191938587158	-0.0013130619702057	9.196305809089368e-07	-5.25373133641871e-05	0.0102303792902798	-0.0013326823205781	0	3
4	conv1	(4,)	0.0010161069388968	-0.0002168593851896	9.407118815030202e-07	-0.0001084640685264	0.0010067062013588	-0.0002147218229773	0	4
5	conv1	(5,)	8.55106058188504e-05	-7.887424089192407e-06	0.0009446712573323	-0.000213529569188	8.449336767046844e-05	-7.676415219481925e-06	0	5
6	conv1	(6,)	0.0009889365656623	-0.0006800559531969	0.0374339431846137	0.0015904359855077	0.0009657938338052	-0.0006952785309732	0	6
7	conv1	(7,)	9.326875144999304e-05	-0.0020793917574215	7.740475211903686e-07	-0.0020891902464927	9.24950394437518e-05	-0.0020793723584777	0	7
8	conv1	(8,)	0.0099085073388746	-0.0004768062052191	9.141930172873458e-07	-0.0001131780893279	0.0098202511322583	-0.0004613119349821	0	8
9	conv1	(9,)	8.696496395743658e-05	-2.9847681992656305e-06	0.0086243666907835	0.0020330371074169	8.529958058889342e-05	-3.795876260426212e-06	0	9
10	conv1	(10,)	0.2757921498137754	0.1809982507534673	0.219885078643842	0.189181947956701	0.0496355231063554	0.0062391192872899	0	10
11	conv1	(11,)	9.090820702584156e-05	-0.0001100599458379	0.0084940552144388	-0.0001866094716211	8.903304695973002e-05	-0.0001106051420705	0	11
12	conv1	(12,)	9.487941635644148e-05	-0.0012688189564429	8.562565126934985e-07	-0.0012948489244479	9.402301473415696e-05	-0.0012695357241008	0	12
13	conv1	(13,)	0.0010032899936226	-0.0001363483848082	6.874020691549632e-07	-0.0001198789171037	0.0009963881728944	-0.0001381141553193	0	13
14	conv1	(14,)	0.0086970569249419	-0.0015211538134431	0.0070992375200072	-0.0024250053114849	0.008588365814772	-0.0015397084821549	0	14
15	conv1	(15,)	0.0095049149341216	-0.0007224282323357	0.007191881189016	0.0008115348252616	0.0093857291494222	-0.0007759900221395	0	15
16	conv1	(16,)	9.229080225159336e-05	-0.0060794299507407	0.0001030068784121	-0.0060547103381163	9.125009621568923e-05	-0.0060797519446689	0	16
17	conv1	(17,)	0.0009895824459256	-0.0011612235313744	0.0009780258557581	-0.0017539372444423	0.000978888653047	-0.0011576755253379	0	17
18	conv1	(18,)	8.749203051017229e-05	-0.0021419425221176	9.49683794826406e-07	-0.0021467483842241	8.654244290651203e-05	-0.0021424522715614	0	18
19	conv1	(19,)	0.0095498331580305	-0.0003291033044223	8.340751860291817e-07	-1.328062160244059e-06	0.0094697742629633	-0.0003387772955709	0	19
20	conv1	(20,)	9.54361349280175e-05	-0.0039020333107502	0.0009433973695978	-0.0040700465978142	9.439911855413374e-05	-0.0039018814213198	0	20
21	conv1	(21,)	8.303240932305833e-05	-1.009744570401594e-05	0.0010561329466998	-9.146779030300144e-05	8.188313154910976e-05	-1.005701951739546e-05	0	21
22	conv1	(22,)	8.269737678767708e-05	-9.718105322575887e-05	8.838149259116079e-07	-6.374239424689065e-05	8.181174202270824e-05	-9.679875588441966e-05	0	22
23	conv1	(23,)	8.852760856892239e-05	-0.0009467663118902	8.791241200567512e-07	-0.000924895067309	8.765498314633469e-05	-0.0009465302374069	0	23
24	conv1	(24,)	0.1614156382190098	0.0692984365363557	0.1164748721933756	0.0952817156618894	0.0424014971755322	-0.0174502963195413	0	24
25	conv1	(25,)	0.0092643145169314	0.0004689852418652	0.0009894358237061	-0.0004175699621691	0.0091578229651462	0.0004886673076738	0	25
26	conv1	(26,)	0.0102066424668227	-0.0013999102350259	0.00099527507123	4.915005076666645e-05	0.0101019210514916	-0.0014343411577197	0	26
27	conv1	(27,)	0.0085907671919813	-0.0086747208060251	0.0009737006009472	-0.0068690054489652	0.0084869882868364	-0.0086827961141751	0	27
28	conv1	(28,)	0.0098866415611145	-0.0007490359419874	0.0010481674639739	9.558057298320044e-05	0.0097757899136059	-0.0007629542645433	0	28
29	conv1	(29,)	0.0090906660029225	-0.0024575502575363	0.0085952692023404	0.0021034819834029	0.0089461841508656	-0.002571057914112	0	29
30	conv1	(30,)	0.0010233340462177	6.882324648804783e-05	7.726815793862585e-07	-1.219630079374312e-05	0.001015629679125	6.376656103557199e-05	0	30
31	conv1	(31,)	0.0087736754240939	-0.0026956292011055	0.0009518547738538	-0.0021666304994325	0.0086725447988315	-0.0027412913580311	0	31
32	conv1	(32,)	0.0010124512508319	-0.0020253661425064	0.008042073904298	-0.0065166165530039	0.0009976057148459	-0.0020193436280049	0	32
33	conv1	(33,)	0.0102303848935093	-0.0012396710389535	9.202365107707776e-07	-9.988737690314051e-07	0.0101402347837654	-0.0012628556539937	0	33
34	conv1	(34,)	9.765977874076626e-05	-0.0008080459254746	0.0009795804051632	-0.0006175761271487	9.6581287259645e-05	-0.000808275380967	0	34
35	conv1	(35,)	9.037283431034826e-05	-0.0029136547554853	0.0084065363721557	-0.0030355136507433	8.873811655329966e-05	-0.0029138797213672	0	35
36	conv1	(36,)	0.0010261991494997	0.0002212820891039	7.856964372443542e-07	-2.9629224238547636e-06	0.0010183594980431	0.0002185340895582	0	36
37	conv1	(37,)	8.141602567646178e-05	-1.624751326856355e-05	5.318041860213896e-07	-2.7636961144050787e-06	8.088956310092765e-05	-1.636344587563343e-05	0	37
38	conv1	(38,)	9.837477298035856e-05	-2.024259832822395e-05	7.989071194591801e-07	-1.3552633927771396e-05	0.0009554695988563	-8.393566778508443e-05	0	38
39	conv1	(39,)	9.866387907364604e-05	-1.2940521422866167e-05	0.0106687454750825	0.0013397216461122	9.648162974207342e-05	-1.3561753220647788e-05	0	39
40	conv1	(40,)	0.0010151905802515	7.593343227974003e-06	8.283992426472153e-07	-0.0001556278520791	0.0010069328017072	6.442121594951722e-06	0	40
41	conv1	(41,)	7.953562411255888e-05	-0.001000258673929	0.0071431141546495	-0.0022459943930492	7.850155687594285e-05	-0.0010001967191231	0	41
42	conv1	(42,)	0.1303232126336884	0.0433158932988722	0.0944283960954993	0.060369569241002	0.0101217430761195	-0.0005767551112001	0	42
43	conv1	(43,)	9.578424010836528e-05	-0.0019768545758895	0.0009953034761417	-0.0015075524198644	9.471108836534016e-05	-0.0019773881852698	0	43
44	conv1	(44,)	0.0010347072501265	-0.0012719229669588	0.0358742008871973	0.0004962183635563	0.0010135114458684	-0.0012849850584957	0	44
45	conv1	(45,)	0.14274766729505	0.0442102499713769	0.0974602649923409	0.0759950582576043	0.0435116159761596	-0.013483587748845	0	45
46	conv1	(46,)	0.1286548727979639	0.0484300114974638	0.08763083206469	0.0851481830834067	0.0110278585115003	-0.0027683808142151	0	46
47	conv1	(47,)	0.0089821545050207	-0.0008270200463136	0.0001009315785379	1.9770288020026783e-05	0.0088822658071395	-0.0008506747826291	0	47
48	conv1	(48,)	0.1746189354826858	0.0869215521303301	0.1312093541261114	0.1022242115672853	0.0432505974250898	-0.0136393487761752	0	48
49	conv1	(49,)	0.008734349933921	0.0005568392706281	0.0097406939495574	0.0023029132309253	0.0085579544756977	0.0004735045129634	0	49
50	conv1	(50,)	0.0093974364481926	0.0007790886053109	0.0472048732017613	0.030649475066824	0.0088874359016782	0.0002199172174461	0	50
51	conv1	(51,)	0.3504920134443653	0.2799429984649777	0.2875712254033364	0.267972719750164	0.0642939058751492	0.014780389867656	0	51
52	conv1	(52,)	0.1324778448883177	0.0294123836196306	0.0934849927821019	0.0454898182813945	0.0104707753684499	0.0009816145808644	0	52
53	conv1	(53,)	8.997992796411225e-05	-0.0020568957962849	0.0074160503161604	-0.0027458438639935	8.871456517745013e-05	-0.0020568787149191	0	53
54	conv1	(54,)	0.0009724302765987	-0.0013303408868696	0.0073814713063588	-0.0047086583006179	0.0009596337016908	-0.0013258095055208	0	54
55	conv1	(55,)	0.163466163251454	0.1108599658408177	0.1165453578661065	0.1206422318095414	0.0121661399294418	0.0023467334079194	0	55
56	conv1	(56,)	0.2831733049462679	0.1868102053860568	0.2229690577499731	0.1900230527742383	0.0529275116410047	0.0076874152564238	0	56
57	conv1	(57,)	0.4186436298874932	0.3411392924973476	0.3479003780468906	0.3194892727735382	0.071515511193148	0.0184591073413672	0	57
58	conv1	(58,)	0.0097583730832124	-0.0005417605484969	0.0131465694525754	0.007571213494088	0.0094573728908999	-0.0007626780860467	0	58
59	conv1	(59,)	0.0085837157105409	-0.0020727423262769	0.0114557359073723	0.0030134214588474	0.0010123794912636	-0.0017025558701231	0	59
60	conv1	(60,)	9.415389326272729e-05	-0.0015678560337508	0.0088781610886509	0.0004077568014069	9.252360071332344e-05	-0.0015683548886649	0	60
61	conv1	(61,)	0.1005153456496372	0.0204648759978561	0.0667000208098999	0.0567215685921866	0.0088090011846811	-0.0007945793068409	0	61
62	conv1	(62,)	0.2223743697857325	0.1367363187922283	0.1656966079767607	0.1287469591294674	0.0514603433887772	0.0150615239527623	0	62
63	conv1	(63,)	0.0093105439168176	0.0013130904603212	0.0464569995896458	0.0119165539049777	0.0089201954379812	0.0011123767517732	0	63
64	conv1	(64,)	0.1937397258016617	0.08754038821693	0.1441200130916645	0.128685451985088	0.0491477283793466	-0.0279965626677771	0	64
65	conv1	(65,)	0.2911772414934613	0.2220174352612252	0.2388008718952052	0.2106239256082736	0.0529240556516499	0.0149375188436086	0	65
66	conv1	(66,)	8.99913536402952e-05	-1.3285421200270877e-05	0.0110394004339769	-0.0036384135745597	8.770648186007257e-05	-1.305378052407491e-05	0	66
67	conv1	(67,)	0.0096596607810077	0.0018753607391972	0.0477606637089456	0.0371838025608535	0.0091626808272292	0.0012898361901462	0	67
68	conv1	(68,)	0.0009854564457907	-0.0011991302735021	0.0115217311939144	0.0034587855636948	0.0009597742950075	-0.0012170835023248	0	68
69	conv1	(69,)	0.0096798208680913	-0.0006552397075603	0.0098592218015179	0.0045304639662029	0.0094779683749461	-0.0008473362180347	0	69
70	conv1	(70,)	0.0084925727405252	0.0016433894094846	0.0110467725318076	0.0065443589091229	0.0010053703275826	0.0001829996148373	0	70
71	conv1	(71,)	0.0010189295579	0.0001239823095583	0.0353392204137092	0.0023999521878762	0.0010042038020443	0.00011851415297	0	71
72	conv1	(72,)	0.1851901702507614	0.0862811293897075	0.1374872678961334	0.1013789865250797	0.0492654117629673	-0.0132988625160546	0	72
73	conv1	(73,)	0.2068702796910008	0.1106318237222807	0.1593607057724231	0.127540767746551	0.0441188025741262	-0.0047792829760635	0	73
74	conv1	(74,)	9.042790040447723e-05	-0.0006752530242135	9.208062556886888e-07	-0.0006692495755591	8.950176036570667e-05	-0.0006753510395356	0	74
75	conv1	(75,)	0.0092130841990079	-0.001504140914476	0.0076503861965421	0.0011378247184287	0.0090922193557506	-0.0015543498114227	0	75
76	conv1	(76,)	0.1290481688731336	-0.003860134926799	0.0841750109439071	0.0388034895459309	0.0432999941480657	-0.0231973174307307	0	76
77	conv1	(77,)	0.001010281918824	0.0001221385982241	0.0127602766282592	0.0040143181672038	0.0009802176268091	0.0001065236373721	0	77
78	conv1	(78,)	0.0094631920079294	-0.0006192964514102	0.036594675214872	0.0042219924432228	0.0091988049410753	-0.0008393804325825	0	78
79	conv1	(79,)	0.11614778813123	0.036617442730226	0.0847572738585952	0.0493132661519609	0.0086257216132942	-0.000994073133741	0	79
80	conv1	(80,)	0.0107937752818069	-0.0049321549679379	0.0489482387235757	0.0230160208233544	0.0103435813097525	-0.0054150556874232	0	80
81	conv1	(81,)	9.474111757323822e-05	-0.000139332143024	0.0097992594200065	0.0036957969929737	9.256383302547189e-05	-0.0001408520106298	0	81
82	conv1	(82,)	0.0097852337057696	-0.0029776081481964	0.01545203693837	0.0078255615761929	0.0094224369587994	-0.0033665667473001	0	82
83	conv1	(83,)	0.2780712671890647	0.1757159310967405	0.2207221047369273	0.1831274008132002	0.0511179472397561	0.0043447941575072	0	83
84	conv1	(84,)	0.369015708469594	0.2383495751851764	0.2991690630503852	0.223333435142453	0.0729049162685316	0.0191239052633704	0	84
85	conv1	(85,)	0.3352132912478678	0.2563723754511083	0.274533034171703	0.2588441238346756	0.0569727945232347	-0.0038232795328971	0	85
86	conv1	(86,)	0.0009974452072801	-0.0008604465951467	0.0072477101453876	0.002342497126947	0.0009849940238655	-0.0008666089852427	0	86
87	conv1	(87,)	0.0086641372171192	-0.001574582971016	0.0081493646117432	-6.775816330217843e-05	0.0085445652196404	-0.0016069568254923	0	87
88	conv1	(88,)	0.0090248218655778	-0.0014872261627989	0.0009673504911567	-0.0011114588191276	0.0089258584293572	-0.0014978350459715	0	88
89	conv1	(89,)	0.2080041227414466	0.075455417931151	0.1516459008994816	0.1036494484089897	0.0490241909167992	-0.0107233933882449	0	89
90	conv1	(90,)	9.260810305022904e-05	-0.0005743565627291	7.889171202979384e-07	-0.0006099116260938	9.181686976678094e-05	-0.0005745881566263	0	90
91	conv1	(91,)	0.0085495423062992	-0.0009737728963223	0.0130632674398671	-0.0008138241749395	0.0010109535507762	-0.0006345075294924	0	91
92	conv1	(92,)	0.0087118159938602	-0.0078450478949432	0.0367263207656076	-0.0044045740473945	0.0010222646137428	-0.0073275407096615	0	92
93	conv1	(93,)	0.0090469292512183	-0.0032231190119715	0.0460060981887698	0.0034205321947383	0.0086781616447283	-0.003441680687757	0	93
94	conv1	(94,)	0.2552171984663386	0.1667419707286047	0.1941709923099096	0.169444435433841	0.0566167412251549	0.0079228676994845	0	94
95	conv1	(95,)	8.357904149125517e-05	-5.037641908289814e-06	0.0383759086290322	-0.0094485560956059	8.032082463704793e-05	-6.220149507463191e-06	0	95
96	relu1	(0,)	9.383667040152588e-05	-0.0004034465717472	0.015373918907331	0.006796068729057	9.030810796373244e-05	-0.0004055473088135	1	0
97	relu1	(1,)	0.0086965192003966	-0.0012086030796774	0.0180561463767999	0.0174226987522855	0.0009949207859815	-0.0001272937665335	1	1
98	relu1	(2,)	0.0094336529888465	0.0007423109146424	0.0403084356862257	0.0032274654503726	0.0091217570751142	0.0006628403112342	1	2
99	relu1	(3,)	0.0010143737025326	-0.0013361633707074	0.0125150003973127	0.0051069468485467	0.0009898425762657	-0.0013522759651132	1	3
100	relu1	(4,)	0.0098003168648906	-0.0016877495243403	0.0126107803601221	0.0097164922091974	0.0095382678215071	-0.0019586422764341	1	4
101	relu1	(5,)	0.0092729160105624	0.0009076787289926	0.0163455668670657	0.009684762411414	0.0088790937730464	0.00058668677397	1	5
102	relu1	(6,)	9.485858068103424e-05	-0.0008640514066442	0.0460560380758277	0.004650830893218	9.070034549873984e-05	-0.0008673722004353	1	6
103	relu1	(7,)	0.008727666398557	-0.0012336814814191	0.0135422606122708	0.0068070955801279	0.0084301997750794	-0.0014459818366778	1	7
104	relu1	(8,)	0.0099997008356317	-0.0021322017435858	0.0370281291238742	-0.0083092677596747	0.0098162640068051	-0.0021800441742727	1	8
105	relu1	(9,)	0.0091105004149792	0.0002406525741875	0.0409445286040219	0.0020099562710076	0.0087681179642244	7.071319797935516e-06	1	9
106	relu1	(10,)	0.2446483128144623	0.1549025479625799	0.2018649697403784	0.187556484659085	0.0112086159798321	-0.0005548983037231	1	10
107	relu1	(11,)	0.0086229451719338	-0.0005924463232787	0.046018475585969	0.008449295279575	0.0009869446959321	-4.235134103525162e-05	1	11
108	relu1	(12,)	9.35933557731916e-05	-0.0013564867085391	0.0171457452285209	0.0114754717782868	8.945493017575856e-05	-0.0013601906428695	1	12
109	relu1	(13,)	0.0095283958410331	0.0007686178546847	0.0181798176874905	0.0159727042672443	0.0090997021592005	0.0003623349261817	1	13
110	relu1	(14,)	0.0009883843462674	-0.0031368212727815	0.0417807900024441	-0.0008178851344964	0.0009589288835238	-0.0031576315144796	1	14
111	relu1	(15,)	9.260216300288616e-05	-0.0011663741373273	0.012817335901136	-9.827419274799354e-06	8.985558618979095e-05	-0.001167298088359	1	15
112	relu1	(16,)	0.0095375435626919	-0.0028273931183386	0.0424111992405584	-0.0046908630134501	0.0090784460415744	-0.0030209822149736	1	16
113	relu1	(17,)	9.743553081198451e-05	-0.002041898844538	0.0202371301329076	0.0046488742865022	9.2211529101216e-05	-0.0020447872817583	1	17
114	relu1	(18,)	0.0092627385260525	0.0002502308934421	0.0514307117727929	0.0145768341908775	0.0086206503310516	-0.0002531214291592	1	18
115	relu1	(19,)	0.0094810676779414	-0.0019585410548208	0.0176184406307832	0.0079617975584708	0.0090880229718371	-0.0022031351084046	1	19
116	relu1	(20,)	9.349169933037248e-05	-0.0013523507548056	0.0170876360184815	0.0134351195837933	8.943800803107305e-05	-0.001356359334649	1	20
117	relu1	(21,)	0.0095507620652138	0.0008221532792886	0.054138147315379	0.0013337890589742	0.0089519984950234	0.0003689609576166	1	21
118	relu1	(22,)	0.0009952671086926	0.0001769870296496	0.0171507348731632	0.0117323329751182	9.75121554652736e-05	-1.3832524256018884e-05	1	22
119	relu1	(23,)	8.82480102712968e-05	-0.0015557243964678	0.0162328163618064	0.0128006920256688	8.414156122837912e-05	-0.0015597666924893	1	23
120	relu1	(24,)	0.1346222675586287	0.0680008526149797	0.088103946176451	0.0766369221528562	0.0438921877948441	-0.0057519296409576	1	24
121	relu1	(25,)	0.0103615275825912	0.0008826636930371	0.0128367068849226	0.0106667966430924	0.0100787180770524	0.0006058939426643	1	25
122	relu1	(26,)	0.0098758728474425	-0.0006345019025064	0.0089477692174482	0.0021997751531011	0.0097086708435508	-0.0007278643625541	1	26
123	relu1	(27,)	9.219903133739216e-05	-0.0061939828946857	0.0477765638192292	-0.0056306069928824	8.729935153251045e-05	-0.0061974259836907	1	27
124	relu1	(28,)	0.0099822226046818	-0.0011879270088912	0.011041765367423	0.0052754852439248	0.0097717496662214	-0.0013499715062283	1	28
125	relu1	(29,)	0.0089149601082104	-0.0054177143118916	0.0388361402613937	0.0066327122414038	0.0085722527139326	-0.0057537124442799	1	29
126	relu1	(30,)	0.0009895147780115	8.465755256936713e-05	0.0145525673709071	0.0017092985923591	9.75932451264816e-05	-3.78742686457656e-05	1	30
127	relu1	(31,)	0.009011691254903	-0.001255919505851	0.0139385423879907	0.0098753071520375	0.0087133062654548	-0.0015702895196574	1	31
128	relu1	(32,)	0.0091507303855817	0.0008149821144901	0.043223936508112	0.0131828931123819	0.0086722559380977	0.0005395127458229	1	32
129	relu1	(33,)	0.0106910073650946	-0.0031273703491849	0.0084103923545044	0.0006136626463454	0.0105477734534713	-0.0031717305476632	1	33
130	relu1	(34,)	0.0009862416073065	-0.0001580398771809	0.0144921995513351	0.0087555584992136	9.73659768928048e-05	-0.0001814176793553	1	34
131	relu1	(35,)	0.0010079973318195	-0.0029940995945907	0.0178961946865828	0.013746207431326	9.846798688717406e-05	-0.0031787005403789	1	35
132	relu1	(36,)	0.0088561940730045	0.0026666360444685	0.0378916511932334	0.0042696372400589	0.0085644395223469	0.002493699126153	1	36
133	relu1	(37,)	9.508886012798978e-05	-0.0004610799928161	0.0189949832499878	0.0088355291475576	9.036178820776009e-05	-0.0004642642976742	1	37
134	relu1	(38,)	0.0009940741785628	-0.0008190459717973	0.0451029328814179	0.0234350022444553	9.5894841937616e-05	-0.0008541289484658	1	38
135	relu1	(39,)	0.0090109278612876	0.0007067896557335	0.0455727613835442	-0.0013852548777522	0.0086580882959261	0.0006576959584686	1	39
136	relu1	(40,)	0.0096468837558546	0.0032929113569509	0.0399602270603242	0.0045612046546035	0.0093567731296752	0.0030857728971769	1	40
137	relu1	(41,)	0.0010106902006945	-0.0020025459384398	0.0481250991560785	0.0028106399736719	0.0009614691855687	-0.0020426405648921	1	41
138	relu1	(42,)	0.1243388932887236	0.032629754044016	0.0839839930889926	0.0649205539949649	0.0109405853011432	-0.0023284763917081	1	42
139	relu1	(43,)	0.0009869267368528	-0.0016979601649631	0.0503449124242367	0.0174770891108803	9.562428378273592e-05	-0.0016414211529429	1	43
140	relu1	(44,)	0.0094596490610503	0.0004856808993235	0.0477476776657911	0.0051570447066376	0.0091146810752695	0.0003858725076006	1	44
141	relu1	(45,)	0.1279521666420432	0.0023114320656298	0.0829776428764113	0.0570602258028645	0.0124457890900225	-0.0031840992800025	1	45
142	relu1	(46,)	0.120720698116674	0.0567379471121535	0.0874694529091619	0.0780559216957753	0.0092511170590121	0.0001812453306108	1	46
143	relu1	(47,)	0.0098468825164356	0.0002476700119743	0.0450430765696695	0.0055802717213565	0.0094119891659002	-1.0674078251060592e-05	1	47
144	relu1	(48,)	0.1487031223141312	0.0527135968292946	0.1023097576444083	0.0916492280997435	0.0442853940642156	-0.0267456410311293	1	48
145	relu1	(49,)	0.0009708679471793	-0.0011618409355347	0.0438364279027905	-0.0083379577205013	9.435028232374076e-05	-0.0013068196126608	1	49
146	relu1	(50,)	0.0101751988858886	0.0029021423688682	0.0502857275037833	0.0134826476493256	0.009594633346998	0.0025169799389291	1	50
147	relu1	(51,)	0.2229964542526752	0.1550445268379082	0.166376345368638	0.1532516332401057	0.05208698672631	0.0093538469044541	1	51
148	relu1	(52,)	0.1186917034214779	0.0176801702885052	0.0781193773863212	0.0337998018483367	0.0109316551719679	0.0019851956899776	1	52
149	relu1	(53,)	0.0088577529059441	-0.0005962855416248	0.0418156018538651	0.0425864737635321	0.0010298178925609	-0.0014078974819791	1	53
150	relu1	(54,)	0.0098007759347532	-0.0030083197913404	0.0390576113391631	-0.0059276456882226	0.0094698902709073	-0.0031583708900606	1	54
151	relu1	(55,)	0.1355822901156427	0.0791194584318357	0.0956602734916953	0.1049972249785405	0.0098389273224936	-0.0028491403797674	1	55
152	relu1	(56,)	0.2503420350847973	0.1751129216612974	0.1911608386648307	0.1678726233218367	0.0561062245949433	0.0175366626237207	1	56
153	relu1	(57,)	0.2589488452891649	0.204466505406011	0.1980958923571684	0.1968605538097649	0.0577981798802866	0.0134909787831423	1	57
154	relu1	(58,)	0.0087920094853046	0.0005762396580234	0.0145533051653364	0.0085931698476242	0.0010306200436722	8.229173864593431e-05	1	58
155	relu1	(59,)	0.09491138343209	-0.046687221932105	0.0578679755780056	0.004154460660822	0.0101341149545538	-0.0022276427309795	1	59
156	relu1	(60,)	0.0010108545881232	-0.0001373315672597	0.0524158004667351	0.0283611506772187	9.87437052167861e-05	-0.0006320034099698	1	60
157	relu1	(61,)	0.1135383026322354	0.0124039494629289	0.0797535344283613	0.0625413189580998	0.0090971426199496	-0.0019863356976697	1	61
158	relu1	(62,)	0.2263008308814748	0.1306696547326304	0.1778232278645523	0.1590762235365377	0.0443595391124086	-0.0078438872463686	1	62
159	relu1	(63,)	0.0088426359756411	0.0004243606269243	0.0429438056023597	0.0016892197890557	0.0010261545362005	3.190647093798127e-05	1	63
160	relu1	(64,)	0.1908085291230931	0.0938289276239052	0.1513851726882075	0.1239282819954098	0.012086079850079	-0.004451719281221	1	64
161	relu1	(65,)	0.2743189960029718	0.2164464325761292	0.2288873166105951	0.2154425907887723	0.0481005484788499	0.0111132441330584	1	65
162	relu1	(66,)	0.0085463795831962	0.0003362924794831	0.0496402293972677	-0.0056115693391689	0.0009669853572515	-0.0001902070986878	1	66
163	relu1	(67,)	0.1133303890871501	0.0147967540039193	0.075115216112214	0.0433803444089407	0.0097493717996894	0.0010698098668436	1	67
164	relu1	(68,)	9.522580162313332e-05	-7.025348098399498e-05	0.0141247651305327	0.0060881392521435	9.2298117961076e-05	-7.22390889580371e-05	1	68
165	relu1	(69,)	0.0095533864335117	-0.0011171407733991	0.0477002290716231	0.0287211801850326	0.0090247607675564	-0.0016416702329042	1	69
166	relu1	(70,)	0.0089977722685986	0.0029337519437291	0.0556342179892239	0.0124926859766822	0.0085436908942098	0.0026818438466061	1	70
167	relu1	(71,)	0.008990543814903	0.0029140410015017	0.048922497971764	-0.007173010614796	0.0085358670515773	0.0028816261143589	1	71
168	relu1	(72,)	0.1722650289158076	0.1028002581523306	0.1300047241224551	0.1010221482717302	0.0442092529198598	0.0013310480512926	1	72
169	relu1	(73,)	0.149603680840384	0.0579511954779584	0.1093424044770206	0.095538034300648	0.0102859256779566	-0.000675829262011	1	73
170	relu1	(74,)	0.008752841356983	-0.000417311264788	0.0124390997043225	0.003125666209487	0.0010319518762016	-0.0001983718529652	1	74
171	relu1	(75,)	0.001031654766378	-0.0001286877257036	0.0111942013127273	0.0015262845637084	0.0010117661610336	-0.0001336945122489	1	75
172	relu1	(76,)	0.1162391750279859	0.0036869049448999	0.0710242473628814	0.0294900649429323	0.0429222922282351	-0.0110550000768594	1	76
173	relu1	(77,)	0.0095380407811248	0.0024540986388168	0.0450032107080541	0.0150755293751269	0.0090800275548644	0.002143118087471	1	77
174	relu1	(78,)	0.0087474536807801	-0.0009628607683396	0.0552785422643293	0.0128267092512316	0.0009879985316993	-9.681718292786634e-05	1	78
175	relu1	(79,)	0.0094755512247933	0.0018931640193997	0.0537585484968631	0.0169677101658282	0.0088985299014895	0.0013444996747122	1	79
176	relu1	(80,)	0.1002818466042746	0.0030711818803473	0.0597739596389174	0.032918773167279	0.0103871090921521	-0.0024362001333226	1	80
177	relu1	(81,)	8.788884468380331e-05	-0.0003380925990519	0.0218785197716	0.0109360958222231	8.253556981396848e-05	-0.0003417862757266	1	81
178	relu1	(82,)	0.1034087828242046	0.020761067590762	0.0667357433498321	0.0442492005886623	0.0094846365293932	-5.229983363808088e-05	1	82
179	relu1	(83,)	0.2452832329043617	0.1353131353348236	0.2023916953545878	0.1711807881181414	0.0110628450496419	-0.0014731907512939	1	83
180	relu1	(84,)	0.3613344707300815	0.2340931261628152	0.2994807213123557	0.2316621057929042	0.0631395308731386	0.0118615034797289	1	84
181	relu1	(85,)	0.3291022918420769	0.2102513225982575	0.2706599419863587	0.2237795450387049	0.0564919599921142	-0.0059849209978639	1	85
182	relu1	(86,)	0.0010294032418386	0.0002066224544015	0.013850606218032	0.0040850404520257	0.0010003044816656	0.0001946833596403	1	86
183	relu1	(87,)	0.0093366245774915	-0.0005493239100806	0.0403080962294865	0.0037358994296964	0.0090068318161224	-0.0007810270540622	1	87
184	relu1	(88,)	0.0092578665583195	0.0001556808196578	0.0361965654380871	-0.0072393955272331	0.0090288810370339	7.613170890174992e-05	1	88
185	relu1	(89,)	0.1532653590630285	0.070129279191239	0.1029285633759453	0.0797021939536564	0.0452089625175836	0.0020932237179863	1	89
186	relu1	(90,)	0.0085598585514086	-0.0003070031165186	0.0099336872045852	0.0019317503218628	0.0010160533884228	-0.0019032442314146	1	90
187	relu1	(91,)	0.0108507652173298	-0.0014156561828388	0.0533495369543322	0.0059853136247252	0.0103567855683375	-0.0017111110622642	1	91
188	relu1	(92,)	8.984730181327283e-05	-0.0050980999250445	0.0527332093152085	0.0047444959989305	8.332819543821479e-05	-0.0051031808200878	1	92
189	relu1	(93,)	0.0094255204910533	-0.0017050207334377	0.0570175606245095	0.0057047957610594	0.0088629729205675	-0.0019943832013686	1	93
190	relu1	(94,)	0.1699074462975298	0.0943716174060274	0.1040837754145433	0.0903548396076195	0.0579190148195407	0.0150234629743166	1	94
191	relu1	(95,)	0.1057547403481837	0.001251194684127	0.0781190361523939	0.0414190235368966	9.60855454426035e-05	-5.9358275977139385e-05	1	95
192	pool1	(0,)	0.1331997021287959	0.056984784801054	0.0926937965020601	0.0717114155685666	0.0101766876311547	0.0046937761944051	2	0
193	pool1	(1,)	0.1312629289545837	0.0510254568778424	0.095378728857552	0.0725254856366655	0.009812712832369	0.0002028730520614	2	1
194	pool1	(2,)	0.0933700467857692	-0.0219566817351761	0.0558879821013772	0.0151520552883313	0.0097620919920428	0.0005193888311529	2	2
195	pool1	(3,)	0.104238321359331	-0.0331562867589685	0.0662413399986812	-0.0014896516759759	0.009858655220457	-0.0060658464056877	2	3
196	pool1	(4,)	0.1299336235585438	0.0407031647066767	0.090746641427872	0.0751905004531734	0.0094303205374188	0.000597112212187	2	4
197	pool1	(5,)	0.1385899522294533	0.0782433534599307	0.1005362332450466	0.0921839848650545	0.0107472805856423	0.0026802680414416	2	5
198	pool1	(6,)	0.1146351760754395	0.0131335070755993	0.0797019695668574	0.0389639715156927	0.0094187813668249	0.0002438765745467	2	6
199	pool1	(7,)	0.1332227439032481	-0.00318333995343	0.0949466055781671	0.0321517272834472	0.0106057226185437	0.000173828418437	2	7
200	pool1	(8,)	0.1162128932064566	0.0088729609535527	0.0760212966914669	0.031035691432348	0.0102096384751659	0.0016786923239608	2	8
201	pool1	(9,)	0.1643168116875263	0.088308506670733	0.1123037176916025	0.0850371433155218	0.0482116103203462	0.012197223763516	2	9
202	pool1	(10,)	0.2677452781826726	0.1696969350248854	0.2191575869887847	0.1913295897376502	0.0424560032754841	-0.0060139378458048	2	10
203	pool1	(11,)	0.1630775528092389	0.0424137148418491	0.1104004689204084	0.0687811146183497	0.046704727600689	-0.0019162454763623	2	11
204	pool1	(12,)	0.1198800523245673	0.0723661405355898	0.0871111167893979	0.0787106588236806	0.0009878506540895	-0.0001702050375049	2	12
205	pool1	(13,)	0.1650004794609879	0.1045607982413335	0.1125108733153813	0.114517052785233	0.047265929475914	0.0107016307453466	2	13
206	pool1	(14,)	0.1446172008270849	0.0410852884801498	0.1005371692831906	0.0782173873305317	0.0112080553712848	-0.0001935100786378	2	14
207	pool1	(15,)	0.1022263738629915	-0.0238297886171192	0.0670654383961879	0.0016005870368667	0.0093426461127787	-0.0024419940048907	2	15
208	pool1	(16,)	0.1314162507316165	0.0348575931918004	0.0995853488014204	0.0397255814633461	0.0085001219747548	0.0026864080279089	2	16
209	pool1	(17,)	0.1272791905459154	0.0509442407778027	0.0906864877154294	0.0762673608167374	0.0093058263077533	0.0006119263047555	2	17
210	pool1	(18,)	0.1441618008980921	0.0467492168942348	0.1041840840101431	0.0742062446088687	0.0098583847323239	0.0015314856493452	2	18
211	pool1	(19,)	0.1339860742924844	0.0123267523447195	0.1013945579888401	0.0389804988020121	0.0089900930173321	0.0006406932159024	2	19
212	pool1	(20,)	0.1569890271789056	0.1223129311087519	0.1117177355100006	0.1129153538057019	0.0415434864937299	0.0180025973261713	2	20
213	pool1	(21,)	0.1673763326083311	0.0566498087391945	0.1220522659156243	0.0688582134654894	0.0428821763549804	-0.0045546667568832	2	21
214	pool1	(22,)	0.1433035651055285	0.1047902234789324	0.1015021034888219	0.1149834521654582	0.0109385771048071	0.0052444573624578	2	22
215	pool1	(23,)	0.1514452800947637	0.0542468557355169	0.1126812868628347	0.0886066042159882	0.0103203270380565	0.0007689754071568	2	23
216	pool1	(24,)	0.140273327955586	0.0391666932309672	0.0828545248125567	0.0482213944820758	0.0531634131268826	-0.0031103190415036	2	24
217	pool1	(25,)	0.1275958662876051	0.0477696396854567	0.0951581686939659	0.059005640346601	0.0089948209587796	0.0027755967177238	2	25
218	pool1	(26,)	0.0110876231678265	0.0002153572343599	0.0490046454521059	0.0080156561881089	0.0107097391891411	-6.858985133151307e-05	2	26
219	pool1	(27,)	0.1594489016975195	0.0918424108599798	0.1178638690948568	0.1064588927072838	0.0107019866214874	0.0038322876600014	2	27
220	pool1	(28,)	0.1172705751151453	0.0092999589408436	0.0769162665548991	0.0384467708108637	0.0104440884686632	0.0018555040327411	2	28
221	pool1	(29,)	0.1183480607424747	0.0356201130724493	0.0793782998146747	0.0619370305879025	0.0101077255803651	0.0010332222124885	2	29
222	pool1	(30,)	0.1247664416368629	0.0138795559772072	0.091869672577855	0.044812232343558	0.0087410966528398	0.0004854381417046	2	30
223	pool1	(31,)	0.1307564627113976	0.0070787244599903	0.0900701125589934	0.0338646463268302	0.0112385505973165	0.0009408232789446	2	31
224	pool1	(32,)	0.1372010301901539	0.060046220806801	0.1002083870947053	0.0906528470887199	0.0097280384245626	0.0011212650864194	2	32
225	pool1	(33,)	0.0108227079435601	0.0004473562045812	0.0488513348372195	0.018157882739461	0.0104182501942265	0.0001069600453481	2	33
226	pool1	(34,)	0.1285140792907786	0.0471906273594023	0.0958848659500769	0.0642058764910641	0.0085877804256625	0.0017555425713867	2	34
227	pool1	(35,)	0.1321543237111434	0.0817630601301523	0.0916873142733715	0.0988151799426901	0.0109875515960108	0.0016633917862488	2	35
228	pool1	(36,)	0.1256251432340723	0.0322724520625584	0.0893581995678167	0.0430050742773902	0.0092397557418597	0.00162001880116	2	36
229	pool1	(37,)	0.1420460781921692	0.0356196958583647	0.1060432075623913	0.0574623692082981	0.0100602419061588	0.0015446797874644	2	37
230	pool1	(38,)	0.160148282025585	0.092045989982413	0.1115645443840986	0.0969107869093772	0.0434000213943895	0.0089879306643028	2	38
231	pool1	(39,)	0.1057725248505413	-0.0015438594322922	0.0721253429887869	0.0209488677456067	0.0089852087142419	0.0020993237931701	2	39
232	pool1	(40,)	0.1467554600669141	0.0404208371445916	0.1048346326086062	0.0651978115524912	0.0114795354171528	0.0016860993225598	2	40
233	pool1	(41,)	0.1486781809253338	0.0631686253507457	0.1156531487234003	0.0864162156890762	0.0094455967261076	0.0027837582591516	2	41
234	pool1	(42,)	0.1362208041159153	0.0367259584845528	0.090851581045938	0.0569632234980097	0.0439973448416349	-0.0059774860261645	2	42
235	pool1	(43,)	0.1400269627962884	0.0030536400012273	0.0968284190015642	0.0345774399287417	0.0111752620089817	0.0004693775996167	2	43
236	pool1	(44,)	0.1092774756721746	0.004080028395837	0.0736272669849652	0.0331724099247131	0.0094779863602736	0.0014274340297455	2	44
237	pool1	(45,)	0.1725302296791198	0.0778236201985149	0.1228809196071752	0.1096759534842994	0.0468516607337692	-0.011923977318887	2	45
238	pool1	(46,)	0.1746179402207481	0.0814601945706532	0.1379097370055295	0.0906052933335803	0.0101525457093715	0.0029699259813797	2	46
239	pool1	(47,)	0.1555432574429396	0.0610663488831094	0.1089035489625893	0.0811951848688424	0.042083451144854	-0.0051261550495111	2	47
240	pool1	(48,)	0.1615063165287025	0.0635714241219346	0.1049314387459375	0.0840133408123372	0.0547988033456806	-0.0114189385394396	2	48
241	pool1	(49,)	0.1468118748696192	0.0049605773532932	0.1111991606613557	0.034571289910575	0.008980503586323	0.0003189204443651	2	49
242	pool1	(50,)	0.1859111153149696	0.1371677236761403	0.1369983534801402	0.1406014781984444	0.0433054952728425	0.0166191488977313	2	50
243	pool1	(51,)	0.2529585595905814	0.2096187535903412	0.1868758388736351	0.1816386280602233	0.061320810279166	0.0260160424252616	2	51
244	pool1	(52,)	0.1856761017517454	0.086252899107685	0.1415413069810934	0.1238500270801297	0.045500460251817	-0.0142985364345491	2	52
245	pool1	(53,)	0.2046669314046307	0.1525325221714479	0.155017667441215	0.1519279663991571	0.0450790959497023	0.0165532025231378	2	53
246	pool1	(54,)	0.1390456227837443	0.0296592924723038	0.0921509663784022	0.0761699477894075	0.0117223905794185	-0.0007781682223322	2	54
247	pool1	(55,)	0.1575458023742956	0.1122661431786207	0.1187754566963403	0.1275178477648043	0.0092132885011742	0.000606115711448	2	55
248	pool1	(56,)	0.2862602574908643	0.2112876538372424	0.2210965291766522	0.1985496438562345	0.0616435812469658	0.023589584652406	2	56
249	pool1	(57,)	0.2862675693671395	0.2334236088140715	0.2200100665768097	0.2141631543200398	0.0637315815385001	0.0188687742404233	2	57
250	pool1	(58,)	0.1179241459757973	0.0040582509517567	0.0738756241652884	0.0301907046454024	0.0110008148788356	0.0024151168676528	2	58
251	pool1	(59,)	0.1510539813501408	0.046054337474488	0.1099776445059041	0.0871965814249106	0.0118431960625969	-0.0006742453940193	2	59
252	pool1	(60,)	0.131594547438264	0.0796901647891512	0.0952018595242191	0.0761865263517364	0.0095615718260034	0.0063437131565347	2	60
253	pool1	(61,)	0.1646423763448449	0.0366766640833847	0.1273617678671178	0.0881660677638014	0.0110003351185358	-0.0012863608376416	2	61
254	pool1	(62,)	0.2948466663798127	0.1932037772129029	0.24233712609294	0.2073848193074167	0.0498000708166023	-0.0031072663457474	2	62
255	pool1	(63,)	0.1171400141466516	0.0425478901151492	0.0784401063586326	0.0579429087447227	0.0103236151881811	0.0031041654311283	2	63
256	pool1	(64,)	0.2583236443658511	0.1177138149052037	0.2161750660625494	0.1458725205424511	0.0438396271001754	-0.0211826095508047	2	64
257	pool1	(65,)	0.3233731655174292	0.2567158578743282	0.266068970944884	0.2618053786529841	0.0578163231926456	0.0079959430833072	2	65
258	pool1	(66,)	0.1408494263300466	0.0065637734667417	0.1031459217857282	0.0491175166672489	0.0100409038934523	-0.0014931466850953	2	66
259	pool1	(67,)	0.1688267897841304	0.0841668981085771	0.1238154162737521	0.0906412799608593	0.0420492733730093	0.0103079334233189	2	67
260	pool1	(68,)	0.1005476248243121	0.0311544926105979	0.0688112907518527	0.0364789931469567	0.0009892987685981	0.0003422158562792	2	68
261	pool1	(69,)	0.1452282126741717	0.0646433622939152	0.100200309711533	0.0741565753338495	0.0118565424814347	0.001864665881141	2	69
262	pool1	(70,)	0.1533578924102503	0.0463196600653298	0.1147242539273548	0.0640607242230569	0.0103184190543981	0.0026191628762172	2	70
263	pool1	(71,)	0.1130977180208935	-0.0022829586441581	0.0772188124248802	0.029178426042243	0.0096893191498961	0.0005264026764624	2	71
264	pool1	(72,)	0.2342435835791465	0.1052185572418944	0.1921593291401228	0.1043589809378383	0.0446530594898805	0.0025975874309542	2	72
265	pool1	(73,)	0.2067349177389696	0.1097862801962558	0.164319676163929	0.1292740352307677	0.0114366391092008	0.0006652200247807	2	73
266	pool1	(74,)	0.1248591102329784	0.0474921537863525	0.0949071769325095	0.0547401905524002	0.000962483620211	-1.1184399350216978e-05	2	74
267	pool1	(75,)	0.0097913186955618	0.00051069790798	0.0554337028598497	0.0174484201473444	0.0093457493229847	0.0001249452299582	2	75
268	pool1	(76,)	0.1379448982116207	0.0275617876241845	0.0928112173281242	0.0359798008677995	0.0426363417658108	0.0018094414137256	2	76
269	pool1	(77,)	0.122796298132549	0.0544463697222231	0.0831197243359699	0.0484097755886921	0.0101165016738652	0.0056419757724618	2	77
270	pool1	(78,)	0.1243761285845888	0.0328619690080888	0.0865044363045758	0.0635406624939654	0.0103568240653458	-0.0002470102455724	2	78
271	pool1	(79,)	0.1773674864770915	0.1030250303956372	0.1175555174728291	0.0809786285609004	0.0530711803910902	0.0274144280008353	2	79
272	pool1	(80,)	0.1503648737713633	0.048507829596375	0.1122228777375115	0.0736722701335611	0.0092313014601886	-0.0020123512744627	2	80
273	pool1	(81,)	0.1324938167128557	-0.0062649484103856	0.0982605421182791	0.0219858390989099	0.009007162851895	-0.0050850924568806	2	81
274	pool1	(82,)	0.1650640828076252	0.089165009867797	0.1223374894929891	0.1122759352866481	0.0122860695537756	0.0019495578363819	2	82
275	pool1	(83,)	0.2757613969596347	0.1731358099703451	0.2285067507724298	0.2042407518974268	0.0121017557946869	0.0003878329797902	2	83
276	pool1	(84,)	0.402743235916271	0.2899770865063179	0.3340691425413107	0.2745592408809594	0.069708492674503	0.0225329711411328	2	84
277	pool1	(85,)	0.356690493652109	0.2403233140411151	0.2921193269577471	0.2508886652847828	0.0623167149829609	-0.0042354271352387	2	85
278	pool1	(86,)	0.1202894760827814	0.0129217349711251	0.085504814335903	0.0263819344324848	0.00959711223302	0.0021000971204085	2	86
279	pool1	(87,)	0.1059611451164033	0.0110921586513093	0.0710346114115578	0.0331988393805663	0.0089724197103661	0.0009483642017316	2	87
280	pool1	(88,)	0.1180119881462459	0.0348971611513182	0.0815881049190018	0.0401957205310242	0.0098418530476596	0.0042229850188945	2	88
281	pool1	(89,)	0.2191576440111962	0.0991314389304074	0.1648279733800934	0.1110287210370755	0.0478119323790188	0.0079113065775071	2	89
282	pool1	(90,)	0.0970892348216664	-0.0333080801052123	0.0523175757338459	0.0164516829674639	0.0116566447165977	-0.0012309906343668	2	90
283	pool1	(91,)	0.1380827518518224	0.0275687471143993	0.0989490575997084	0.0681236277093748	0.010398262326538	-0.0003849543365339	2	91
284	pool1	(92,)	0.1712731358612489	0.0869866823417427	0.1188810168097278	0.0984327159811466	0.0474462918717534	0.0029840555291741	2	92
285	pool1	(93,)	0.1436844364935463	0.0272137945605146	0.1094100303256969	0.0438913697724465	0.0091146979439996	-0.0007427290755559	2	93
286	pool1	(94,)	0.2069557989243095	0.1252874137758791	0.1332701216549254	0.1088874371043527	0.0650293247606487	0.0261238530318148	2	94
287	pool1	(95,)	0.1636631982588707	0.0688872193178997	0.1336112312669386	0.0947927676865626	0.0089862438703446	0.0005726882993792	2	95
288	norm1	(0,)	0.114503724054087	0.0237946404909248	0.0731774286046306	0.0507394022525974	0.0104400792301921	0.0030942437543626	3	0
289	norm1	(1,)	0.1232000293446016	0.026303949392231	0.0837432774018802	0.0700611960335072	0.0109994031129443	-0.0020278256424524	3	1
290	norm1	(2,)	0.0091906092505591	-0.010416630476729	0.0414546238672595	-0.0060327973216849	0.0089423595666997	-0.0105531278569053	3	2
291	norm1	(3,)	0.011317813107038	-0.0030344293565394	0.045801468459826	0.0113914182836296	0.0108578096618017	-0.0032747536788935	3	3
292	norm1	(4,)	0.1151778717742337	-0.0043020078631532	0.0787828523097562	0.0367574344200112	0.0101024834567762	-0.0021795742413739	3	4
293	norm1	(5,)	0.0924740771540436	0.0365986433214252	0.0639249605565044	0.0709349533815536	0.0009631373877488	-0.0001723281884737	3	5
294	norm1	(6,)	0.0100326489078661	-0.0024665628315738	0.0482519682035588	0.0017248618252428	0.0095630539675375	-0.0027292643590448	3	6
295	norm1	(7,)	0.10917276189139	-0.0145467432931369	0.0720665406210596	0.0284444743735422	0.0103489649999859	-0.0009917408440487	3	7
296	norm1	(8,)	0.010286967021877	-0.000320264642821	0.0530518423768043	0.0139542446911496	0.0098356099224979	-0.000725139918567	3	8
297	norm1	(9,)	0.1706797137756918	0.0925893474085594	0.1180220593288584	0.0932748256153482	0.0488649836722356	0.0107383684236818	3	9
298	norm1	(10,)	0.2738759321590748	0.1618124803524021	0.2255104857732986	0.1912300312959242	0.0124761457991459	0.0011485848554936	3	10
299	norm1	(11,)	0.1542469347573974	0.0384887735579136	0.1052751052785665	0.0649875566610991	0.0446200740515649	-0.0037314169061037	3	11
300	norm1	(12,)	0.1168448932050559	0.0728169334030188	0.086456236125228	0.0741031616434734	9.65333752062092e-05	3.166346175487167e-05	3	12
301	norm1	(13,)	0.162005504709219	0.0902823923844512	0.1088301700899553	0.1098777950809359	0.0479742399080886	0.0041822678974177	3	13
302	norm1	(14,)	0.1206707033896044	0.0200304016957776	0.078629688028089	0.0564458357537682	0.0106303222033975	-0.000257449002649	3	14
303	norm1	(15,)	0.0104377637927384	-0.0040129920420961	0.0502152224119764	-0.0008361982327076	0.0100058018235316	-0.0042036794378912	3	15
304	norm1	(16,)	0.1267615133130534	0.035524126378145	0.0976606035052044	0.0491151873277118	0.0009628609099564	-0.000536726132027	3	16
305	norm1	(17,)	0.1115475913900602	0.0252048155564668	0.0747602871011857	0.0535267638372495	0.0092543876983535	-0.0020920858678241	3	17
306	norm1	(18,)	0.1257194241327137	0.0291842391097597	0.0890859508541981	0.0544689488635616	0.0090470216191467	0.0002564852515241	3	18
307	norm1	(19,)	0.1182098104406929	0.0107989154619277	0.0893877508868816	0.0337383700762735	0.0009739353208385	3.2648784006328313e-06	3	19
308	norm1	(20,)	0.14574531387112	0.0964589766327395	0.0997389600965354	0.0897885086732603	0.0123756069793963	0.0073839654458147	3	20
309	norm1	(21,)	0.1581046932940319	0.0526236752368211	0.1132015071649669	0.080353117463306	0.0419428506091882	-0.0105357031941333	3	21
310	norm1	(22,)	0.1414085889410202	0.0838261367785959	0.1007142859061815	0.1037349296830019	0.0108341960567311	0.0024336807153496	3	22
311	norm1	(23,)	0.1481916755426997	0.0316076893667486	0.1110666047850268	0.0753039188843646	0.0098786588906558	-0.0016205189711637	3	23
312	norm1	(24,)	0.1675486424663878	0.063637140544581	0.1082608378744514	0.0860840033659977	0.0556218931506561	-0.0129827861918445	3	24
313	norm1	(25,)	0.1177826841792911	0.031843991961812	0.0824631481214006	0.0450529780208572	0.0092961989911639	0.0018119069051892	3	25
314	norm1	(26,)	0.0102752366335776	-0.0015966945901044	0.0405363118362243	0.0045036993931879	0.0099164995874087	-0.0019255168917564	3	26
315	norm1	(27,)	0.1361764000830642	0.0700592699994308	0.1005962798874346	0.093865316882463	0.0095968305004029	0.0013461689666148	3	27
316	norm1	(28,)	0.0110699699405734	0.0004032680163398	0.0531906045392636	0.0249231655858853	0.0106079289517669	4.697501645478663e-05	3	28
317	norm1	(29,)	0.0103980177648033	-0.0012036603040177	0.0502734765191935	0.017116832868783	0.0099699254870549	-0.0015859133040496	3	29
318	norm1	(30,)	0.1118684615963283	-0.0147230341495949	0.0694245990632492	0.0305349730853216	0.0116791740997224	-0.0015338267015836	3	30
319	norm1	(31,)	9.683944237803832e-05	-0.001348028101832	0.0604750954909556	0.0045123793301203	9.156059971271446e-05	-0.0013512313640851	3	31
320	norm1	(32,)	0.1024508814909689	-0.0010610779921704	0.0667790288819534	0.0446624313051242	0.0093209465928804	-0.0033180337192471	3	32
321	norm1	(33,)	0.0104915239719838	-0.0010249507195789	0.0421464725884263	0.0091232652440662	0.0100995566158402	-0.0013972958265771	3	33
322	norm1	(34,)	0.116969773192358	-0.006676311194129	0.0751698678749365	0.0260996152433271	0.0110229973770717	0.0009684894353529	3	34
323	norm1	(35,)	0.1104942158893469	0.0294610446623611	0.0749296499666303	0.0671714615624557	0.0097746226454248	-0.0024192348992497	3	35
324	norm1	(36,)	0.0009869023466964	8.650067253579419e-05	0.0566494376421252	0.0254941689447747	9.530220740472384e-05	-8.378544715559322e-05	3	36
325	norm1	(37,)	0.1465763831305302	0.0461612744812846	0.1122888876018606	0.0745016661113977	0.0101872129415594	0.0007889896720982	3	37
326	norm1	(38,)	0.1560000684635539	0.0842538633292484	0.1081464743232896	0.0980316807101654	0.0432567217219546	0.0079113599612221	3	38
327	norm1	(39,)	0.0091437839069383	0.0007367553419889	0.0556821515693174	0.0170495784144032	0.0087040637743859	0.0005237781089397	3	39
328	norm1	(40,)	0.1487064283117876	0.0157755061755007	0.1109106191047758	0.0540569465296429	0.0105580043395331	-0.0014823727051691	3	40
329	norm1	(41,)	0.1457402551602945	0.064115917236916	0.1098317365810435	0.0808863154551247	0.0102806891333823	0.0023253609023231	3	41
330	norm1	(42,)	0.133794707519025	0.0347820871866102	0.0915851982320011	0.0698682641459819	0.0115543908195088	-0.0019227746513235	3	42
331	norm1	(43,)	0.1151349029990126	0.0131120252193255	0.078684856012229	0.0338941108777829	0.0095558051829752	-0.0004409934105364	3	43
332	norm1	(44,)	0.0942979845534696	9.775218678487184e-05	0.0618851833394697	0.0222743441407092	0.0085136374157226	-0.0086411523064673	3	44
333	norm1	(45,)	0.1260695468802261	0.0162318662351631	0.0880639232890746	0.0528437165168167	0.0110576575680864	0.0002201729171561	3	45
334	norm1	(46,)	0.1444914612824898	0.0821611104381412	0.1023879584594245	0.0988338654895061	0.0117547963973609	0.0017446854469774	3	46
335	norm1	(47,)	0.1664396212607289	0.0701803257669029	0.1192335694236267	0.0986575368014739	0.043715814374005	-0.0080295804543415	3	47
336	norm1	(48,)	0.1703227081476552	0.0719051997506273	0.1154284221795092	0.0934633054956893	0.0534970340193465	-0.013360869462291	3	48
337	norm1	(49,)	0.1475618251805592	0.0109778386158154	0.1155029873671197	0.036783549881069	0.0010167485825356	7.690324538633941e-05	3	49
338	norm1	(50,)	0.1901073358418373	0.143251942893911	0.1423419740264168	0.1441438576713939	0.0424327152983418	0.0152991051648894	3	50
339	norm1	(51,)	0.2927484302971216	0.2287105979700832	0.2157057425651902	0.1902233193048439	0.0732126339174643	0.0327786422841093	3	51
340	norm1	(52,)	0.1919484657757247	0.0767947380771506	0.1466614718748405	0.1194818086928348	0.0477494575314971	-0.0172641969746307	3	52
341	norm1	(53,)	0.2222145481906583	0.1750064374444799	0.1704242970469742	0.1696011325906873	0.0482459651614169	0.0212358965107983	3	53
342	norm1	(54,)	0.1315048946286486	0.0280860548258962	0.0888737288818045	0.0745400028060842	0.0111668630680987	-0.0014081459691648	3	54
343	norm1	(55,)	0.1745999424603609	0.1234207950972579	0.1327919600236128	0.1315615271559141	0.0098430391395464	0.0014715638121365	3	55
344	norm1	(56,)	0.3219841428123271	0.2647896452332408	0.2293084920654761	0.2101340465350519	0.0849690834349018	0.0514039383071479	3	56
345	norm1	(57,)	0.3652486366384745	0.3433031578750627	0.2824997602813244	0.278328301738168	0.0803831090222089	0.0523792598754625	3	57
346	norm1	(58,)	0.1005086636014322	-0.0142662374445354	0.0577511541247599	0.0015835852471141	0.0109594078923435	0.0033434526386266	3	58
347	norm1	(59,)	0.1444545754685913	0.0455841687941372	0.1024432024213456	0.0893452265311319	0.0119292266330742	-0.0019834226012989	3	59
348	norm1	(60,)	0.1200204377069095	0.0719971373762372	0.0872312706912281	0.0653483263865837	0.0010100292817862	0.0006998315812403	3	60
349	norm1	(61,)	0.1488721168431375	0.0235008795229358	0.1130186328214778	0.0710762062887426	0.0109866663632017	-0.0018734313799826	3	61
350	norm1	(62,)	0.3332083892715349	0.2331894239058719	0.2680870316517471	0.2370336223658006	0.0618307561113292	0.003816421067513	3	62
351	norm1	(63,)	0.1285356060499175	0.0358753096516979	0.0896482116079812	0.0520342932442701	0.0107105099795409	0.0026229765905235	3	63
352	norm1	(64,)	0.2288401167785658	0.1357248430496743	0.1859976465468988	0.1646471410212489	0.0441699127732344	-0.0216910629731164	3	64
353	norm1	(65,)	0.3245306038075209	0.2627874393255129	0.2561520695181589	0.2494650076204252	0.0662639833200353	0.022222599937962	3	65
354	norm1	(66,)	0.1128903438083526	0.006590456111122	0.0751340534340367	0.0314196389532397	0.0095143931137604	-7.822306270077739e-05	3	66
355	norm1	(67,)	0.1122957640505852	0.025994217363505	0.0771260169626006	0.0327604379496676	0.0099982345615509	0.0025750351670278	3	67
356	norm1	(68,)	9.823480276183184e-05	-0.0001472628237626	0.0482529220303449	0.0245932254258157	9.274866148378802e-05	-0.0001526245192271	3	68
357	norm1	(69,)	0.1214567738097003	0.0386782189418221	0.0715031629947671	0.0597057996930512	0.0432972320584329	-0.0046942183518634	3	69
358	norm1	(70,)	0.1293069802009463	0.0571090929595362	0.0894568295039351	0.0674829527424932	0.0103738315843534	0.0030813775012287	3	70
359	norm1	(71,)	0.0092580444607085	-0.0002560416115351	0.0511911877442995	0.0186797698723204	0.0089783618052534	-0.0004628354621738	3	71
360	norm1	(72,)	0.1886666280973189	0.1034337185411189	0.1384389854692566	0.105326558717651	0.0518392034922531	0.0008094232386328	3	72
361	norm1	(73,)	0.2443897328734178	0.1635147007602927	0.1905583503198386	0.1751169144607978	0.0520201482059687	0.0008477232014608	3	73
362	norm1	(74,)	0.142366701477191	0.0618385634791669	0.1073349885036729	0.0717469349655273	0.0097824852419232	0.0023120059829162	3	74
363	norm1	(75,)	0.0098131357022994	-0.0012596603210919	0.0506882497480188	0.0272245083717509	0.0094174333225836	-0.0017625639103615	3	75
364	norm1	(76,)	0.180778501724108	0.0463897648420879	0.1255242759151789	0.0861713657730331	0.0534569440282854	-0.0167032722427844	3	76
365	norm1	(77,)	0.092948085952248	0.0399490629722959	0.0607946337387318	0.041430544163491	9.777469932603644e-05	-0.0016377616675153	3	77
366	norm1	(78,)	0.0960780514591603	0.0262466505323548	0.0630946998764481	0.0515391922605423	0.0090273111200578	-0.0036398744414276	3	78
367	norm1	(79,)	0.1685186007395923	0.1089715148321963	0.1097685030318881	0.076360345252783	0.0536725981428863	0.0296355341831622	3	79
368	norm1	(80,)	0.1495411655624985	0.0543452479030196	0.1127492645388563	0.0813576068173901	0.0091332225615881	-0.0027871285064065	3	80
369	norm1	(81,)	0.1252335918488704	-0.0315427221557451	0.0911902789373402	0.0021770443125904	0.0089976553828176	-0.0041501410594213	3	81
370	norm1	(82,)	0.1837244446874888	0.1238370775565218	0.1336770016277315	0.1322085065949146	0.0472564757162474	0.0062949086915973	3	82
371	norm1	(83,)	0.2863575826322376	0.1993004767542692	0.21291126885327	0.1778519265465709	0.0609360595051966	0.0291409830762302	3	83
372	norm1	(84,)	0.3215726728755452	0.1958836877911556	0.2335753919544411	0.1459722512940494	0.0886309495565607	0.0410636772228866	3	84
373	norm1	(85,)	0.2638605822675022	0.1872491991186499	0.1807756855107316	0.165745491600163	0.0756175600935007	0.0166464679921661	3	85
374	norm1	(86,)	0.1255879525673577	0.0207560428646174	0.0901559302335313	0.0267322191347169	0.0101609653010593	0.0029084392033317	3	86
375	norm1	(87,)	0.1092947078262002	-0.0059991789303408	0.0739408717465882	0.0224071640599076	0.0091437273272561	5.363104549360731e-05	3	87
376	norm1	(88,)	0.112222332562068	0.0360441414408757	0.0736074621814127	0.0414420464512668	0.0106434298622294	0.004383349086124	3	88
377	norm1	(89,)	0.2519471101232057	0.1114805298149512	0.1817928780859704	0.1103927239343165	0.0622961711488276	0.0135986477634568	3	89
378	norm1	(90,)	0.0120969784852863	2.586539348514716e-05	0.0506037319291489	0.0138464412493041	0.011672290310052	-0.0003474865655097	3	90
379	norm1	(91,)	0.1421205032136587	0.0430098045897802	0.1021885596934087	0.0697746320033797	0.0105948679853635	0.0006891218740313	3	91
380	norm1	(92,)	0.1710655766286761	0.0875310409651592	0.1174751215552218	0.0988865190951626	0.0490948274635939	0.0023039502161035	3	92
381	norm1	(93,)	0.139285523599254	0.0265973971035631	0.1057700858341406	0.0417779685870917	0.0090942217321965	-0.0027136347330791	3	93
382	norm1	(94,)	0.2385524587142465	0.1508490437098306	0.1482917834890491	0.1125300698746339	0.0797191692933081	0.0415367122854338	3	94
383	norm1	(95,)	0.1888252005270485	0.0883592024897879	0.1548573536051392	0.1118099880273878	0.0101754611241386	0.0010567184189064	3	95
384	conv2	(0,)	0.0438981109376512	0.0014303645162323	0.0476117746811759	0.0048302316086062	0.011427001375087	0.0026250968900008	4	0
385	conv2	(1,)	0.0952333019510923	-0.0088426937076038	0.0596769455058876	0.025267488209332	0.0088980396636948	-0.0001185812217363	4	1
386	conv2	(2,)	0.0009967874239283	-0.0003307435753805	0.0082976824037721	-0.0001132288770464	0.0009818752963163	-0.0003329272019767	4	2
387	conv2	(3,)	0.0113403411708148	-0.0015706297185023	0.045438987050517	-0.0089654776285064	0.011063544763184	-0.0016678190058354	4	3
388	conv2	(4,)	8.581034112620234e-05	-0.0001997656692538	0.0547349042658468	0.0150716589230719	8.133667207643747e-05	-0.0002029648112755	4	4
389	conv2	(5,)	0.1382379724157968	0.0707572309158817	0.0684972173850323	0.0588960304828991	0.0584493534663308	0.0249208003315709	4	5
390	conv2	(6,)	0.2505203392050813	0.1185987902666694	0.2043444282943716	0.1354716599106196	0.0441685462145884	-0.00285814519395	4	6
391	conv2	(7,)	0.1715111254651528	0.0345954648365655	0.1272878964590064	0.0700719842227793	0.0115765660977346	0.0014366408042515	4	7
392	conv2	(8,)	9.413085812881584e-05	3.919376756256199e-06	0.0094582389387705	0.0031315567206786	9.245972670146596e-05	3.117320602874507e-06	4	8
393	conv2	(9,)	0.1043188050707559	0.0123178020376707	0.0750918048252256	0.0155295064634717	9.300260103950464e-05	-0.0025212059176513	4	9
394	conv2	(10,)	0.0092688541635217	-0.001816352916329	0.0356385333023278	0.0162148640655608	0.0090164937427404	-0.0020226507978389	4	10
395	conv2	(11,)	0.1237381371579859	0.0107870724415001	0.085065370749721	0.0604574417656734	0.0103887677310051	-0.0015033303541989	4	11
396	conv2	(12,)	0.1464787751566687	0.0670941623844785	0.1024266345260487	0.0729103841062944	0.0115611055545677	0.0053537078022781	4	12
397	conv2	(13,)	9.597877966716072e-05	-0.0022539423807494	0.0107275434703638	0.0034255560209001	9.38851412916053e-05	-0.0022552887082261	4	13
398	conv2	(14,)	0.010322958522786	0.0004618664808887	0.044015802659916	0.0027197513288703	0.0098314013120813	0.0001322728799501	4	14
399	conv2	(15,)	0.1131411113620914	0.0349474537998483	0.0754058869070237	0.0493652899226084	0.0099561747032039	0.0025954955339355	4	15
400	conv2	(16,)	0.2405501517315941	0.1912679505802503	0.197996897760367	0.190553491538143	0.0120002296881074	0.0044978602980061	4	16
401	conv2	(17,)	0.0091647571037914	-0.0017716733801094	0.0385921484523295	0.0112735233238584	0.0089165877617645	-0.0019496300391335	4	17
402	conv2	(18,)	0.131436857995698	0.0067701332148343	0.0920411423966902	0.0380125400463796	0.0110685055975182	-0.0038113815795495	4	18
403	conv2	(19,)	0.0469448234150913	0.0115486595350569	0.042461119865524	0.0127920270473347	0.043275277796685	0.0081975515256373	4	19
404	conv2	(20,)	0.2173200383729974	0.0806491021381187	0.1767146945642413	0.1135563712262036	0.0118512707167048	0.0013394939198313	4	20
405	conv2	(21,)	0.0118585908130728	-0.0004614613354958	0.03559840759599	-3.229416176586675e-05	0.011711607520763	-0.0005101366381443	4	21
406	conv2	(22,)	0.1378369553115997	0.0335774022243018	0.0940398094057021	0.0662414163388198	0.0109903753406297	0.0007568580821484	4	22
407	conv2	(23,)	0.2789481304586326	0.2207248072476593	0.2339780891489676	0.2161212017435829	0.0124667038676414	0.0062796087534213	4	23
408	conv2	(24,)	0.0010182291140765	-0.000374026468898	0.0355438081499093	0.0082328573220504	0.0010017432757918	-0.0003885601955664	4	24
409	conv2	(25,)	9.660869248373503e-05	-0.0004701595860878	0.0104671286953234	0.0049533083124685	9.455555299819896e-05	-0.000471573630123	4	25
410	conv2	(26,)	0.1259946014598185	0.030826633632603	0.0769362148244693	0.0400512720295291	0.0123627157776979	0.0049453518403441	4	26
411	conv2	(27,)	0.1090351101570554	0.0201513998619898	0.0760323791358648	0.0486061460403403	0.0088542922148034	-0.0009543003094509	4	27
412	conv2	(28,)	0.1338758491720509	0.0448103316786295	0.104638143563133	0.0633533166043798	0.0085454503114167	0.0002857470360058	4	28
413	conv2	(29,)	0.0094786310473881	0.0007914965248536	0.0136213553922244	0.0071603558456631	0.009151792533713	0.0005633014207295	4	29
414	conv2	(30,)	0.0958787045002016	-0.0135293689013924	0.0563813490375051	0.0321198426295434	0.0102067998639007	-0.0052759678867226	4	30
415	conv2	(31,)	0.1260840964345471	0.0104252321534323	0.0860009968518014	0.0416943687769225	0.0107673116101085	0.0007063183732688	4	31
416	conv2	(32,)	0.0009917010187998	-0.0004525881257988	0.0124811112117581	0.0104449497801631	0.0009632180878474	-0.00048433389055	4	32
417	conv2	(33,)	0.1795283424144971	0.0275625301280874	0.1398987916072142	0.0438980438141417	0.0113707763154721	-0.0014346069478727	4	33
418	conv2	(34,)	0.1267922862401472	0.0476713200202306	0.0685129548744132	0.0315895750253829	0.0510377478351469	0.0277953231162997	4	34
419	conv2	(35,)	0.133559497839056	0.0023874199338252	0.093414922180975	0.0395605267295594	0.0112385309199732	-0.0003246985990759	4	35
420	conv2	(36,)	0.0441104161959156	0.007035266086674	0.0425273568827442	0.0221130031877403	0.0122276521809067	0.0032819981644275	4	36
421	conv2	(37,)	9.640289072176957e-05	-0.0064996938480745	0.0116714993677087	-0.0004162307476875	9.404031748283526e-05	-0.0065011542081803	4	37
422	conv2	(38,)	0.0089809676305855	-0.0001324939625308	0.0157314833579034	0.010634681972194	0.0086508386568778	-0.0004284285774285	4	38
423	conv2	(39,)	0.1947262790870784	0.1059873575528659	0.1490517387179331	0.1427323104940079	0.0122799882940528	0.0027038086259199	4	39
424	conv2	(40,)	0.0986520094332986	-0.0085947206288661	0.0644086192857497	0.030538442224169	0.0087408662307736	-0.0013113482555435	4	40
425	conv2	(41,)	0.1293454550000259	0.0258276204134884	0.0908517687346527	0.0478932278071294	0.0103734459359314	-0.0011590464081694	4	41
426	conv2	(42,)	0.0106670755119379	-0.0013984630193408	0.0406662183366187	0.005664854350418	0.0103879454478216	-0.0015782688874603	4	42
427	conv2	(43,)	0.0105116649742335	-0.0005796379731934	0.0459544969308705	0.0086953134864038	0.0102022374267223	-0.0007271227767995	4	43
428	conv2	(44,)	0.0010080574132914	-0.001698913045625	0.0549414461790674	0.0248187814175316	9.685593609420896e-05	-0.0019443045796412	4	44
429	conv2	(45,)	0.0088444203507254	-0.0030308495457296	0.0561234839613233	0.0237173337011433	0.0010174096140891	-0.0017901364564829	4	45
430	conv2	(46,)	0.0110012902712874	-0.0036557477518635	0.0071443892061249	0.002265955936783	0.0108825429928904	-0.0037313314521942	4	46
431	conv2	(47,)	0.0981176029813911	-0.0362903895664046	0.0573068415594683	0.032852734540135	0.0103356675186506	-0.0041738011771943	4	47
432	conv2	(48,)	9.232950054394172e-05	-0.0013182534638369	0.0467100493309355	0.0194065824808362	8.695082468435089e-05	-0.0013239668518791	4	48
433	conv2	(49,)	0.0098374500579078	0.001085403535683	0.048706684871367	0.016522548711225	0.0095146494324213	0.0008048643583109	4	49
434	conv2	(50,)	0.0099717840836568	0.0017261675134626	0.01462597420513	0.0095293904966078	0.0096442376279929	0.0014029497180855	4	50
435	conv2	(51,)	0.1254443397078777	0.0386396682015149	0.0910564473927227	0.0623262742514992	0.0100687786108271	0.000766243324588	4	51
436	conv2	(52,)	9.1037280447126e-05	-0.0009004782854287	0.0386977736934381	0.0008586790289319	8.770354506348887e-05	-0.0009029844021439	4	52
437	conv2	(53,)	0.009949146091354	0.0002142060672908	0.0410053082107111	-0.0092284912220674	0.0096979596574793	0.0001251724613605	4	53
438	conv2	(54,)	9.36827142852259e-05	1.5817806359064157e-05	0.0125255269486	0.0112348651340831	9.107472382163806e-05	1.2992585546545143e-05	4	54
439	conv2	(55,)	0.1594699369679287	0.069057042496574	0.1288494854386329	0.1004512082401001	0.0087523965743194	-0.0013361440293231	4	55
440	conv2	(56,)	0.1490856692139964	0.0381508323371367	0.119197902479963	0.0725992201249551	0.0094234132113617	-0.0012651423501786	4	56
441	conv2	(57,)	0.0097964705755229	-0.0007710057345684	0.054538184394688	0.0147320034792648	0.0091310267127964	-0.0012100239681116	4	57
442	conv2	(58,)	0.3205195873586345	0.2445519336052936	0.2426923136575599	0.2434696670091412	0.0714436529677171	0.0206952984888645	4	58
443	conv2	(59,)	0.1103201789946913	-0.017064191676938	0.069451125363197	0.0240983768509943	0.0103824535275411	0.0004749922880789	4	59
444	conv2	(60,)	0.1585243905099377	0.0821742394962191	0.1196230436841423	0.1084867834540646	0.0108166263412985	0.0001980426968166	4	60
445	conv2	(61,)	0.0095663570414925	-0.0036488033947887	0.0371407791160289	0.0132605153372975	0.0092973817965673	-0.0039421560141772	4	61
446	conv2	(62,)	0.1379095423078864	0.0474279431385571	0.0939821700060948	0.0598661324481348	0.0116217712530009	0.0034972830206665	4	62
447	conv2	(63,)	0.1022290200485371	-0.0030885515093583	0.0655538001220995	0.0368894846366137	0.0100973451784871	-0.0038301813286174	4	63
448	conv2	(64,)	0.1337974464373577	0.0398351127509125	0.0941694412187449	0.0746483484009782	0.0096455331343511	6.938338522943788e-05	4	64
449	conv2	(65,)	0.3094305668143882	0.2414423742196033	0.2821048312729683	0.2519916053101499	0.0098468646078891	0.0006208647069688	4	65
450	conv2	(66,)	0.1373598179754593	0.0578036714233926	0.0859939085935924	0.0633080162240363	0.0479060136132969	0.0107004454968705	4	66
451	conv2	(67,)	0.0096635713370155	0.0012240869322116	0.0114270034376909	0.0085456899815441	0.0094251221419989	0.0010004018087981	4	67
452	conv2	(68,)	0.0094918603223183	-0.0018521401121949	0.0472873264687176	0.0107158593317794	0.009011237122307	-0.0021680586513033	4	68
453	conv2	(69,)	0.0089131008201692	-0.0005940546546272	0.0394291721674652	-0.0044463876627778	0.008678182221057	-0.0006426968658657	4	69
454	conv2	(70,)	0.0095893091161457	-0.0004738497885543	0.0344086406615221	0.0127995245924522	0.0094255312847978	-0.0006459934908831	4	70
455	conv2	(71,)	0.0100157708008009	-0.0015180171916995	0.0113947872959233	0.0029413595387881	0.0097801356545622	-0.0016177472154075	4	71
456	conv2	(72,)	0.0096366971732934	0.0009295133258446	0.0535019174838724	0.0104720466544165	0.0090953161028314	0.0005558430060326	4	72
457	conv2	(73,)	0.2387657226175259	0.1482968966984392	0.1954823844651737	0.1414334567590155	0.0122302350920096	0.005551071808166	4	73
458	conv2	(74,)	0.0447221014380713	-0.0017577276585352	0.0116156350565145	0.0096700862542212	0.0425015614913862	-0.0043757032331686	4	74
459	conv2	(75,)	0.2815437938210731	0.2142183074350097	0.2532086139162679	0.2334286588389194	0.0100093132723094	0.0008947540756125	4	75
460	conv2	(76,)	0.0009815861392671	-0.0013177720017409	0.0580430915173785	0.0226900195955924	9.529117570172828e-05	-0.0013212568144147	4	76
461	conv2	(77,)	9.165076695127894e-05	-0.0060831800639138	0.05941120889725	0.0340665991311478	8.586618939032675e-05	-0.0060888092636994	4	77
462	conv2	(78,)	0.1345914468625808	0.0391754713531669	0.1005874218172101	0.0717921498726812	0.0091862499403259	-0.0047885661820341	4	78
463	conv2	(79,)	0.1500490559034012	0.0608927811875187	0.1053358046147506	0.0646154807103234	0.0120879987536697	0.0021515839117539	4	79
464	conv2	(80,)	0.1212540760539793	-0.0045792204579668	0.0875342395028055	0.0582318722277894	0.0090495778053266	-0.0048899434006324	4	80
465	conv2	(81,)	0.1226908521547667	0.0376745884343857	0.0813957722771679	0.0534323167198048	0.0107212983745706	0.0025110451668123	4	81
466	conv2	(82,)	0.0100462577602914	-0.0016556332441752	0.0442803179440178	0.0065725744644861	0.0096217320114696	-0.0019139038024349	4	82
467	conv2	(83,)	0.1020725398383165	-0.0243139865168571	0.0518093484736944	0.0038251976302059	0.0429699110628275	-0.0096958930681851	4	83
468	conv2	(84,)	0.0010362437939791	-0.0007399499528919	0.0388658808722053	0.0094684297780198	0.0010082130810987	-0.0007608857498664	4	84
469	conv2	(85,)	0.1143987765347434	-0.0194267937717937	0.0648042290578377	0.0296312785609985	0.0436426665899205	-0.0177011025321502	4	85
470	conv2	(86,)	0.1447359537357938	0.0410297800882958	0.1089068109520913	0.0503141997544157	0.0093913163406588	-0.0028863908861296	4	86
471	conv2	(87,)	0.0928184197137371	0.0033851330050562	0.0582585872915834	0.0361857673575028	0.0010046796708275	-0.0003660899057178	4	87
472	conv2	(88,)	0.0112933737020289	-0.0013949892032409	0.0514687711958268	0.0172268552996095	0.0109501581674028	-0.0018013191933039	4	88
473	conv2	(89,)	0.2853626554111345	0.2215627941046681	0.2577971102225235	0.2331384548075487	0.0092995183278958	0.0006159757857989	4	89
474	conv2	(90,)	0.1796599696354034	0.1201901776231656	0.1397187207588185	0.1271102534398751	0.0102000006524687	0.0027759326848504	4	90
475	conv2	(91,)	0.1627645282304363	0.041136400689779	0.0979880749491145	0.0712219287671293	0.0570577246054216	-0.0057378630865598	4	91
476	conv2	(92,)	0.1012863515411355	-0.004343314000557	0.0715768161583167	0.0268103885676411	0.0009899700905746	-0.0013504014763321	4	92
477	conv2	(93,)	0.1004768591430811	-0.0061989145799414	0.0527580741025921	0.009947060287119	0.0116106663586027	0.0037408096826168	4	93
478	conv2	(94,)	0.0092434821754795	0.0024789535637399	0.0516115956986328	0.0265417926918806	0.0088960709489773	0.002115430777871	4	94
479	conv2	(95,)	0.0010108926920257	-0.0016100716925353	0.0503899811134124	0.0315237048110325	9.746863229731506e-05	-0.001590001163749	4	95
480	conv2	(96,)	0.1971822540952218	0.093815638976632	0.1636186407863474	0.1243992034383002	0.0102395735285362	-0.0003582705113649	4	96
481	conv2	(97,)	0.1225488929573309	0.0534337666794964	0.0813759931495917	0.0579430147269114	0.0101832937054167	0.0044501794431076	4	97
482	conv2	(98,)	0.0099809932498828	-0.001725576318535	0.052029648526041	0.0125342106050091	0.0095214050357861	-0.0020423004319711	4	98
483	conv2	(99,)	0.0093165455343955	0.0021662988643467	0.0545736414905314	0.0457266209995267	0.0087952850850659	0.001555954355327	4	99
484	conv2	(100,)	0.2280264519422742	0.1251567139177264	0.179279816492914	0.1248770205613986	0.0118980418804323	0.0043380251243982	4	100
485	conv2	(101,)	0.1045712592817791	-0.0048173197774064	0.0705073516078118	0.0375043812323269	0.0093485018729528	-0.0031311530386808	4	101
486	conv2	(102,)	0.1219610540308783	0.0288370027175421	0.0756625727675824	0.0542725067869414	0.0118299730559595	0.0012440442809916	4	102
487	conv2	(103,)	0.1932179219856552	0.1315501634822892	0.146456535501901	0.1360038802946823	0.04473385398989	0.0044303773098018	4	103
488	conv2	(104,)	9.84809198999459e-05	-0.0001401141378141	0.0363116934242153	0.0153251853934429	9.613674886843616e-05	-0.000141447530916	4	104
489	conv2	(105,)	0.050324274813034	-0.0041116957240525	0.0400946764265796	0.0178882422853476	0.0474071351596711	-0.0074879443893887	4	105
490	conv2	(106,)	8.93641591481753e-05	-0.0042176512415588	0.0369540141824635	0.0086123600758508	8.732274730161027e-05	-0.0042190084206028	4	106
491	conv2	(107,)	0.0085272235744898	-0.0046751836257723	0.0507414978604746	0.0117978869687149	0.0009800663732103	-0.002884308449689	4	107
492	conv2	(108,)	0.0091276685339386	-0.0029697511248751	0.0353082361970414	0.0151757711367925	0.0089110535912498	-0.0031904861357772	4	108
493	conv2	(109,)	0.2581454477362144	0.1421152776409997	0.2037060936404994	0.1589294920443041	0.0559379415361176	-0.0083869895292345	4	109
494	conv2	(110,)	0.108723274976953	-0.0289576702399472	0.0528287774211373	0.0053092862122331	0.0485681492601787	-0.0148457294831141	4	110
495	conv2	(111,)	0.1113110667135675	-0.0054646105827917	0.0688973077161941	0.0596986535187572	0.011552119442966	-0.0023609875560979	4	111
496	conv2	(112,)	0.0009825108624805	-0.0003686734894401	0.0556735980476051	0.0320004061430917	9.317572527411944e-05	-0.0005222198684378	4	112
497	conv2	(113,)	0.0104157379990798	0.0037765887679876	0.045030257898128	0.0016008394833518	0.0099747933542327	0.0035603896849584	4	113
498	conv2	(114,)	0.1341152620670069	0.0408736243968577	0.0916233825079513	0.060865310615031	0.0113828028517888	0.0010935574063503	4	114
499	conv2	(115,)	9.508381611167405e-05	-0.0006426176473095	0.0100216878583609	0.0011041706568817	9.325069415511145e-05	-0.0006432915001555	4	115
500	conv2	(116,)	0.1002538595257656	0.0079035289231805	0.060617589886355	0.0424670095213526	0.0096997944722431	-0.0013090952431875	4	116
501	conv2	(117,)	0.0493495067519172	0.0006578142159426	0.0010234174336511	-0.0005557096515091	0.0484220539650035	0.0008951384816549	4	117
502	conv2	(118,)	0.3484607067531258	0.2900687251897876	0.3075272970888494	0.299136123597677	0.0447108398482761	0.0062645588509344	4	118
503	conv2	(119,)	0.1120794066748932	0.0397332220450945	0.0876739134283332	0.0604124548896278	7.966606002118848e-05	-7.872775773742902e-05	4	119
504	conv2	(120,)	0.008769081242578	-0.0024943447130254	0.0141585999449517	0.0166300805969935	0.0010301361513962	-0.0012071820961068	4	120
505	conv2	(121,)	0.2218296343537394	0.1741250480641369	0.176903443235241	0.1806589209207987	0.0120759883162933	0.0043638013347625	4	121
506	conv2	(122,)	0.1769622166853031	0.1047646053351606	0.1325000803558397	0.1286997345854571	0.0126074993613551	0.0033671742774439	4	122
507	conv2	(123,)	0.0995589008595188	0.0343975424973687	0.0690573637106581	0.0576918171954097	0.0086040821763494	0.0005666034812082	4	123
508	conv2	(124,)	0.1952769929008221	0.1374293131428324	0.1518710778012814	0.1365016921574714	0.0118622112038858	0.0059661700714709	4	124
509	conv2	(125,)	0.009259627929321	-0.0032163321428895	0.0101521749138128	0.0033164696864148	0.0090697004497156	-0.0033586848934059	4	125
510	conv2	(126,)	0.132737056411987	0.0299151913294566	0.0948341098619987	0.0811689517222291	0.0097870817674042	-0.0014133449095503	4	126
511	conv2	(127,)	0.1027724594647743	-0.0225538923288097	0.0620434379278732	0.0330412099134671	0.0116139323986702	-0.0024089691070812	4	127
512	conv2	(128,)	0.1603607979935806	0.0166523447708019	0.1266411126206729	0.0271950084075666	0.0090116750985678	0.0022302982055446	4	128
513	conv2	(129,)	0.2889899002440402	0.19513395373143	0.2221212043875748	0.1869747303704192	0.0674189885467285	0.0042438684058974	4	129
514	conv2	(130,)	0.1053505521842317	0.0511981551873561	0.0613274999803629	0.0544604200587413	0.0115914904127123	0.0041078141660256	4	130
515	conv2	(131,)	0.137730427154132	0.0510502384171502	0.0873864356203428	0.0565838740486193	0.04462764884776	0.004579985806286	4	131
516	conv2	(132,)	0.2625314781816286	0.1916709681307854	0.2245435399327711	0.1922126467909325	0.0120827561354441	0.0023215478864371	4	132
517	conv2	(133,)	0.1645526684573793	0.1149799415570421	0.1267374248336111	0.1156047020662344	0.0108790739071694	0.0037784728408499	4	133
518	conv2	(134,)	0.1856177860021055	0.1023335604534811	0.141661774022528	0.1070322133836837	0.044838267471125	-0.0084525852037984	4	134
519	conv2	(135,)	0.2221810996579315	0.1227586104439881	0.1619021531867589	0.1181785871847136	0.0560645800218755	0.007962764737572	4	135
520	conv2	(136,)	0.0096726682214504	-0.0024431879542359	0.0524901909132657	0.0478934721324993	0.0092251164941741	-0.0030134904553946	4	136
521	conv2	(137,)	0.1942768805642212	0.0548299204795555	0.1451805551597393	0.0426868379462466	0.0123688357325081	0.0070695876091826	4	137
522	conv2	(138,)	0.0093204357436131	-0.0004327626415263	0.0420918891617629	0.0150694548706973	0.0089968376601288	-0.0006968224328631	4	138
523	conv2	(139,)	0.0102097949978463	0.0025787458530481	0.0363615388060191	-0.0026533774711161	0.0099917239722109	0.0024503710685526	4	139
524	conv2	(140,)	0.3154978566103192	0.2247069444859987	0.251115642604432	0.2204075924889279	0.0648767795256933	0.0165476345324564	4	140
525	conv2	(141,)	0.3376107977222021	0.2570883242797288	0.2790262827467277	0.252753893557445	0.0565146089618069	0.0169277210577392	4	141
526	conv2	(142,)	0.3230163059773585	0.2387972194837986	0.2486644356408154	0.2065801113643657	0.0743421747820247	0.0273361908359486	4	142
527	conv2	(143,)	0.0093086888876176	0.0019781265869088	0.0514708680309706	0.0213611595844465	0.0088669543163413	0.0016486338379719	4	143
528	conv2	(144,)	0.3240306194723954	0.2631142857242837	0.2532534809055502	0.2272174637454902	0.0671718496179608	0.0247220497906386	4	144
529	conv2	(145,)	0.3071500355752407	0.2121453249237453	0.2381010607258922	0.1938079739217648	0.0596139820552149	0.018244516924161	4	145
530	conv2	(146,)	0.1994873602618005	0.1028806430177757	0.148167738515085	0.1108024825195614	0.0469017736127175	0.0030256169626313	4	146
531	conv2	(147,)	0.1328536460915569	0.0074323108237452	0.0922234303405113	0.0514260311607578	0.010812741054436	-0.0025785372241207	4	147
532	conv2	(148,)	0.1344103188444769	0.0436350252752688	0.09498638891239	0.0677393753432833	0.0110330464520367	-5.546014018031897e-05	4	148
533	conv2	(149,)	0.0093876411361432	-0.0014629860990567	0.0471463458316393	0.0085704921912314	0.0090586716961175	-0.0016192032947306	4	149
534	conv2	(150,)	0.1098355339717512	-0.0129703442671211	0.0719991310776847	0.0302951470216069	0.0094616367187824	-0.00058117457543	4	150
535	conv2	(151,)	0.0088595066491519	-0.0036354327262253	0.0494931840248484	0.013905771475422	0.0010251945662641	-0.0037925478796183	4	151
536	conv2	(152,)	0.3206251165691803	0.2946144487364452	0.2603151895111097	0.2748453524784967	0.0619609041881326	0.0168950598549112	4	152
537	conv2	(153,)	0.000981121438622	0.0002097173124221	0.0449613205518636	0.0104135036295043	9.785853235011466e-05	2.004495885954416e-05	4	153
538	conv2	(154,)	0.0010204925651098	-0.0024774284300417	0.0397970867925726	0.0148830512420913	0.0009965350911466	-0.0024874182844518	4	154
539	conv2	(155,)	0.0088560128785522	-7.814519817084253e-05	0.0416949235637644	0.00972404906824	0.0085023284129881	-0.0003295670808871	4	155
540	conv2	(156,)	0.0010223125590501	-6.238974440786471e-05	0.0460691029424662	0.0011817522993322	0.0009752916761225	-8.118363372466852e-05	4	156
541	conv2	(157,)	0.2206431115288244	0.1271008574862279	0.1742048140768146	0.0948440323901997	0.0464423444181157	0.0259587282785497	4	157
542	conv2	(158,)	0.1468948562241716	0.0673673690540336	0.1061275950642963	0.0880171750920197	0.0118362652705754	0.0012261884161595	4	158
543	conv2	(159,)	0.4345065956061031	0.3873632205034859	0.3451347516745526	0.3288972372783081	0.0858294336520175	0.0529588446743035	4	159
544	conv2	(160,)	0.1532204303892441	0.0655608317428532	0.11313305753864	0.0651001260515483	0.0105829519896664	0.0017145107824233	4	160
545	conv2	(161,)	0.008649063732753	-3.748540746806306e-05	0.037717528892736	-0.0023142322650537	0.0010165167905871	4.843118952724268e-05	4	161
546	conv2	(162,)	0.3626523940932564	0.2983391005554054	0.2931841747379395	0.275741377963609	0.0633820226787506	0.0337529281889967	4	162
547	conv2	(163,)	0.0932766849001532	-0.0213332878036316	0.0617036279305694	0.0098652922857205	0.0087260778814129	-0.0007996363466145	4	163
548	conv2	(164,)	9.74676894573978e-05	-0.0070283279995071	0.0481282435555858	0.012540540506047	9.256476180896644e-05	-0.0070325215820381	4	164
549	conv2	(165,)	0.223417419845047	0.1333255551838076	0.1788783191050327	0.150106728636841	0.0472969057972851	-0.0007907685403187	4	165
550	conv2	(166,)	0.2486419842262014	0.1503532770009382	0.1632099517627765	0.1282458189113526	0.0643363304194294	0.013150542321726	4	166
551	conv2	(167,)	0.3210372691076127	0.2555728716283206	0.2319022634629769	0.2206451358640017	0.0801422468918841	0.0260075697287227	4	167
552	conv2	(168,)	0.1199394375654698	0.052329528878767	0.0856189835978031	0.0336078686470151	0.0092707551688659	-0.0022956671170102	4	168
553	conv2	(169,)	0.0086761886630609	-0.0017422856789346	0.0347564115833751	-0.0012516800155444	0.0010246011179498	-0.0018387180753189	4	169
554	conv2	(170,)	9.53304926940568e-05	-0.0039632198047796	9.783794883144736e-07	-0.0039611367451302	9.434694281496014e-05	-0.003963640537022	4	170
555	conv2	(171,)	7.662621651283175e-05	-0.0013897179581483	0.0138754826835775	-0.0015019404756972	7.396183181540561e-05	-0.0013902041260649	4	171
556	conv2	(172,)	0.2174058488495863	0.1567506183745751	0.180717317417835	0.1586564447411397	0.0112189214920414	0.0046741131421548	4	172
557	conv2	(173,)	0.000979781256331	-0.0002490408411737	0.0129905482227901	0.0045082673822532	9.720955803249608e-05	-0.0002834964860554	4	173
558	conv2	(174,)	0.203785057916934	0.0816435636516987	0.1559836980237826	0.1225397096350479	0.0433334207845181	-0.0247649908833638	4	174
559	conv2	(175,)	0.0088703073816659	-0.0002537000850835	0.0120029646890903	0.0107521115617472	0.0086278176200417	-0.0005558026392107	4	175
560	conv2	(176,)	0.1504770112799502	0.0744094802212199	0.1001010937470551	0.0688064273622942	0.0447654597879707	0.0154984090669643	4	176
561	conv2	(177,)	0.0104710627439568	0.0009863506515691	0.0551727224608938	0.0252829182899017	0.0098852098503504	0.0004578409997182	4	177
562	conv2	(178,)	0.0099066779661575	-0.0010806363121622	0.0501845375716872	0.0011430893331106	0.0093975573848044	-0.0013455172583618	4	178
563	conv2	(179,)	0.0097429038098887	0.0023751308770276	0.0454285272425695	0.0158858198251338	0.0094326188389021	0.0021640222924299	4	179
564	conv2	(180,)	0.2395944337206104	0.1466863830346416	0.1974432152234523	0.1514239071506902	0.0448094682484473	0.0021792085696153	4	180
565	conv2	(181,)	0.2039466155108135	0.1422937483080272	0.155703712141946	0.1301734649735858	0.0476772430030361	0.0194493376688184	4	181
566	conv2	(182,)	0.2986768627363423	0.2245343194931883	0.238570218505552	0.2086833266620604	0.0602273573361757	0.0196739986047903	4	182
567	conv2	(183,)	0.244803536637703	0.1677104978482203	0.1784080043352723	0.1385156738046462	0.0591368297350448	0.031729393647445	4	183
568	conv2	(184,)	0.0105706201471138	-0.0011244054054639	0.018429553988287	0.0177423977450573	0.0101381161193425	-0.0016076095037518	4	184
569	conv2	(185,)	0.1133791814367933	0.0099461252450913	0.0754634143398159	0.0423686715365996	0.0100390326980646	-0.0003960335527406	4	185
570	conv2	(186,)	0.1466797732154025	0.0709098526311255	0.1034767263372232	0.0939056163647884	0.0103189320343543	0.0018374154896343	4	186
571	conv2	(187,)	0.1939710678849596	0.046148552757727	0.1476712040945267	0.074799369316025	0.0448924232639733	-0.0041390786985828	4	187
572	conv2	(188,)	0.1966137081642485	0.1469126356252633	0.1374493950624274	0.1634068945104725	0.0557171528812597	0.000357238557171	4	188
573	conv2	(189,)	0.1664063476533557	0.0834699961267458	0.1173304195292392	0.0864415638121306	0.046141145210015	0.0096891605413886	4	189
574	conv2	(190,)	9.452921710062512e-05	-0.0002239244340933	0.0551481238640247	0.0148498237860688	8.890635140990089e-05	-0.0002272092062227	4	190
575	conv2	(191,)	0.0095206747810683	-0.0002526336514094	0.0131684691700738	0.0061742232406015	0.0092575170723624	-0.0004744387935022	4	191
576	conv2	(192,)	0.0942876141615065	0.0200188797495064	0.0530603054043091	0.0326902030926218	0.0097570479576698	0.0030329890590398	4	192
577	conv2	(193,)	0.1936309331014515	0.0945665188179191	0.1317575165931992	0.102699250034887	0.0559238467530307	0.0046885942175403	4	193
578	conv2	(194,)	0.1330774345192097	0.0562022144426728	0.0910812244489622	0.0651735206306793	0.0104639051096768	0.0037141110944821	4	194
579	conv2	(195,)	0.3433139300861118	0.2670843610886118	0.2709106784257042	0.2619774025104284	0.0704061370664878	0.0160643904687659	4	195
580	conv2	(196,)	0.4119645936653493	0.3774054687877698	0.3404652056353496	0.3228070578870775	0.0684430147775742	0.0342858463274807	4	196
581	conv2	(197,)	0.2852921267173945	0.1370374959525652	0.2194301670329621	0.1359363385237699	0.0595999410306068	0.0081409182339419	4	197
582	conv2	(198,)	0.0099617916453484	0.0003938407069127	0.0335210091117117	0.0020118143498765	0.0098345137824245	0.0004071069172747	4	198
583	conv2	(199,)	0.0935026905142728	-0.013202705914596	0.0621121848593061	0.027437048605569	0.0092808450635698	-0.0025035473612544	4	199
584	conv2	(200,)	8.517006970054641e-05	-0.0001064952643285	0.0117309193555086	0.0043893681362314	8.261350317129157e-05	-0.0001081967684271	4	200
585	conv2	(201,)	0.2719984334602796	0.146419044108937	0.2202376002623128	0.1631007413539771	0.051426991981922	-0.009866820902715	4	201
586	conv2	(202,)	0.2155182826837678	0.1112475635267535	0.1663870476246752	0.123356655070338	0.04522372450927	0.0029626804909425	4	202
587	conv2	(203,)	0.0098730350596443	0.0013567693597721	0.0429586484079451	0.0073125183420118	0.0095202631932965	0.0011027206358462	4	203
588	conv2	(204,)	0.1026487723907348	-0.0059149662213913	0.0681294220447875	0.0245320990212001	0.0086456458142747	-5.301018396752788e-05	4	204
589	conv2	(205,)	0.3671501888863132	0.2811816272360994	0.2506465508515901	0.2063872507356072	0.1005422884366882	0.0605341435126747	4	205
590	conv2	(206,)	0.008926838088889	-0.0004442387159047	0.039496772115613	0.0017435681938564	0.0087593761240444	-0.0005230496476456	4	206
591	conv2	(207,)	0.1175642944993795	0.0339946961307117	0.0688016121400617	0.0451784285444284	0.045147554705706	0.0007093794410698	4	207
592	conv2	(208,)	9.677002426911052e-05	-0.0001111622601237	0.0400189271750538	0.0180563835113348	9.348585928703468e-05	-0.0001137603082068	4	208
593	conv2	(209,)	0.2715908693288333	0.1449443316245033	0.2084348310988558	0.1628311456142396	0.0625487809719216	-0.013164185109397	4	209
594	conv2	(210,)	0.1228987170252263	0.0383238422229605	0.0809317390866831	0.0429291329759375	0.0119688398929446	0.0048441687667798	4	210
595	conv2	(211,)	0.1278735797066573	0.0811260443516233	0.0960888380002554	0.0856258759174264	0.0009699269801037	-0.0001120669275056	4	211
596	conv2	(212,)	0.2962067525668483	0.2433793955278327	0.2138066739737217	0.2075775974164917	0.0745713058977076	0.0329664254355609	4	212
597	conv2	(213,)	0.0100133528463214	0.0001244740548502	0.0470438373972881	0.009731808471117	0.0096811954122918	-0.000173565894636	4	213
598	conv2	(214,)	0.1014575186722754	0.0104828582772599	0.0693722929350234	0.0430928210987054	0.0010191325768181	-0.0016569133222634	4	214
599	conv2	(215,)	0.0109966407514164	-5.4972779972572994e-05	0.0502950890494968	0.0327596361788239	0.0106022767245715	-0.0004302527605193	4	215
600	conv2	(216,)	0.25486258658837	0.1509274864368358	0.1758072384075818	0.0920689864900309	0.0704357676048282	0.0521479386371723	4	216
601	conv2	(217,)	0.0009795454569001	-0.0041544050247099	0.0080387901995352	-0.0028128789862738	0.0009657901337416	-0.004160746739745	4	217
602	conv2	(218,)	0.1108566263343725	0.0415701735324497	0.0782121117239005	0.0629704357389339	0.008701320936568	-0.0027369346409469	4	218
603	conv2	(219,)	0.2402179317121234	0.1426748935093261	0.1764408589530398	0.1426284127897461	0.0532029706947273	0.0161236846580457	4	219
604	conv2	(220,)	0.1210572475073086	0.0514204286154426	0.0817494218736095	0.0544548072506378	0.0094334460655066	0.001846373550601	4	220
605	conv2	(221,)	0.1077899217433476	0.0351677406792386	0.0762977874823828	0.0357663931367528	0.0084389512692544	0.001988900544509	4	221
606	conv2	(222,)	0.2001951287172656	0.1155174492542241	0.1482421211396213	0.1036805039262064	0.04540651539614	0.0241043690908872	4	222
607	conv2	(223,)	0.1219315641239605	0.0181043598185109	0.0889480800086283	0.0363840053022309	0.0090080493794653	-0.0014932527283584	4	223
608	conv2	(224,)	0.0951273778652606	0.0183087271626138	0.0627693036964507	0.0257303009334465	0.0010146823217874	-0.0007473208168669	4	224
609	conv2	(225,)	0.1057386034674592	0.0105322825894902	0.0605287882997902	0.0384115032537492	0.0113954096517293	0.0007168961981235	4	225
610	conv2	(226,)	0.1068492809319086	0.0250519085621643	0.072116587081879	0.0405361630463169	0.0094973875126262	0.001896162668601	4	226
611	conv2	(227,)	0.1155001572106572	0.060537098524709	0.0818064899495683	0.0689722724125301	0.0085059500073381	0.0020998312716336	4	227
612	conv2	(228,)	0.0009998354808795	-0.0033946971935621	0.0086685648795225	0.0005073158511672	0.000986014081525	-0.0034034059952376	4	228
613	conv2	(229,)	0.2979919373506744	0.212569310862191	0.2387329592570738	0.2263776655531019	0.0627263277111542	0.0063675670649627	4	229
614	conv2	(230,)	0.010585658133841	0.0011418499922726	0.0489280426253131	0.001321128388549	0.0101359212548838	0.0009318549088253	4	230
615	conv2	(231,)	0.1669694426108506	0.1068078127731833	0.125651599579817	0.1053878547816196	0.0107023495282949	0.0006559165603869	4	231
616	conv2	(232,)	0.1150280954081777	0.0232878230517499	0.0766422709427288	0.0533407177714164	0.0096206257911539	-0.0049384165198556	4	232
617	conv2	(233,)	0.3366181117104189	0.2513855700675727	0.2590104167910024	0.2165045401173629	0.0702288396563335	0.0389310054071093	4	233
618	conv2	(234,)	0.009614820412221	0.0020525175347877	0.0509271143749421	0.0331130862915287	0.0091117886726104	0.0015465692931112	4	234
619	conv2	(235,)	0.0100587091687008	0.0013674890908632	0.0486172631573773	0.0192383242044296	0.0095846472972865	0.0009607801222225	4	235
620	conv2	(236,)	0.1493201934430365	0.098657035062037	0.1097254922872612	0.0883331565466601	0.0104233726631518	0.0049340544473586	4	236
621	conv2	(237,)	0.0010299174442587	9.74713263535154e-06	0.0469111943207982	0.0225655818255321	0.0009916739764825	-2.1758228775148325e-05	4	237
622	conv2	(238,)	0.1244080134729994	0.0521426593947628	0.0807456878594996	0.0587735707573037	0.0112190993667903	0.0014922980677469	4	238
623	conv2	(239,)	0.1212309006278659	0.0310946344099578	0.0853859024934767	0.054673696829149	0.0094073779451643	-0.0001991392050479	4	239
624	conv2	(240,)	0.1191262653227451	0.0176490871124153	0.0842156050854531	0.0334854405310759	0.0093344838491431	-0.0046926659615995	4	240
625	conv2	(241,)	0.4027427314598552	0.393735484480554	0.3368064760503282	0.3591461441930135	0.0682505040937165	0.031532759403469	4	241
626	conv2	(242,)	0.2284733260679378	0.0923327400675397	0.1725788573364285	0.0981394830882592	0.0566223962771322	-0.0020284992577779	4	242
627	conv2	(243,)	0.0100319519573123	-0.0010648107447899	0.0404653368370147	0.0036037100816559	0.0096547206610969	-0.0012949691675721	4	243
628	conv2	(244,)	0.0086736645459298	0.0035703100047058	0.0545368367211884	0.0241788151823892	0.0009952555868613	0.0003110125485987	4	244
629	conv2	(245,)	0.2348292551669335	0.1760174397438527	0.1929681230639053	0.1649413450008012	0.0420723129216106	0.0160800410041769	4	245
630	conv2	(246,)	0.3959009477460881	0.3003341118960648	0.2759213262845921	0.2278577455551712	0.0963746928971005	0.062881540868297	4	246
631	conv2	(247,)	0.3167814529992285	0.1701477349530316	0.2578626445516524	0.1650957079814915	0.0562141984933048	0.0161724861958734	4	247
632	conv2	(248,)	0.0092168680712074	-0.0026032483004672	0.0366593946213517	0.004604690944282	0.0090009260860495	-0.0027301959060745	4	248
633	conv2	(249,)	0.1526073037350842	0.0722163699584602	0.1121305168232359	0.0844677669427398	0.0101334935628242	0.0037625888744348	4	249
634	conv2	(250,)	0.0979590399695214	0.0052170610193824	0.0552676731400141	0.0297427911595491	0.0107490327181982	0.0014368738276566	4	250
635	conv2	(251,)	0.2477742591096896	0.1737971664881377	0.1759522532013235	0.1455737959237777	0.0650641561898364	0.0399209786390599	4	251
636	conv2	(252,)	0.1085392925215948	-0.0060092147059769	0.076924038811443	0.0182353091633052	0.008819324143746	0.0004811402203962	4	252
637	conv2	(253,)	0.2543721774936294	0.1649373055120256	0.1948291626147085	0.196516286099586	0.0566785891961534	-0.0208195097508585	4	253
638	conv2	(254,)	0.0096831341675456	-0.0004536841404338	0.0397220345747053	6.924279776032716e-05	0.0094542273980658	-0.0005672064954402	4	254
639	conv2	(255,)	0.2403378144903558	0.1285715889672077	0.1679482433151012	0.1460476761152646	0.063870391423762	0.0002053569979921	4	255
640	relu2	(0,)	0.0098771041394779	0.0016174569664326	0.0396640346119679	-0.0024084499630783	0.0096251271579499	0.0014934510347659	5	0
641	relu2	(1,)	0.009069205788677	0.0030026990850373	0.0362156327105929	0.0038663537558008	0.0088872941059849	0.0029087485395912	5	1
642	relu2	(2,)	8.010411896686165e-05	-0.0009196813416549	0.000969969453867	-0.000123851314838	7.903207563542125e-05	-0.0009205716276361	5	2
643	relu2	(3,)	0.0087818604973312	-0.0020016462847143	0.0437335484019111	-0.0082148831343853	0.0010273705711663	-0.0021728032980483	5	3
644	relu2	(4,)	0.0010031344344161	-0.0003577608817391	0.0374618154731691	0.0087164924416608	0.0009855601786212	-0.0003655427658595	5	4
645	relu2	(5,)	0.0475515168294864	0.0066562892954119	0.0420635532640972	0.0129616274692061	0.0459575716641312	0.0053376120400133	5	5
646	relu2	(6,)	0.1089751998176019	0.0250796240451308	0.0717946074775063	0.0397790692590523	0.0097933967576068	0.0017816110896112	5	6
647	relu2	(7,)	0.1557766804952874	-0.0317057078024562	0.121736998308938	0.0123324285779944	0.0087781492705969	-0.00563839551094	5	7
648	relu2	(8,)	0.0009652260241445	-0.0010016780157422	0.0092479298201151	0.0039939116225207	9.664933252762076e-05	-0.0007348468409635	5	8
649	relu2	(9,)	0.0010043555252301	-0.0032319745960447	0.0135395063076853	-0.0005605449868162	9.956242868058852e-05	-0.0035268511975303	5	9
650	relu2	(10,)	0.0090694883616436	-0.0038418602235943	0.0078357346789419	0.0035024658750708	0.0089361434708251	-0.0039259858664395	5	10
651	relu2	(11,)	0.0097462924066259	-0.0114451796667218	0.0416455734935589	-0.0079713531638023	0.0093851213035393	-0.0117857089746404	5	11
652	relu2	(12,)	0.010029690816126	-0.0012265543862199	0.0130091687350064	0.010278745789598	0.0097339198449488	-0.0015030028993672	5	12
653	relu2	(13,)	9.78352053179199e-05	-2.919601328277288e-05	0.0377531010935843	0.0098177202751129	9.559091433608558e-05	-3.0487723036154435e-05	5	13
654	relu2	(14,)	0.0086006960379377	0.0008337239245267	0.0094490201368603	0.0005946133433903	0.0084409229231555	0.0007682591999513	5	14
655	relu2	(15,)	0.0086261198864914	0.0031807035252932	0.0144516295516762	0.0103326810976381	0.0010040028046246	0.0003376443695661	5	15
656	relu2	(16,)	0.1018043432515084	-0.0099438233894686	0.0707963195181617	0.0328644983923932	0.0010195306855694	-0.0074100745916898	5	16
657	relu2	(17,)	0.0088387840828491	-0.0001177363225852	0.011358913038177	0.009240727950078	0.0086278763385645	-0.0003480320411288	5	17
658	relu2	(18,)	0.0985097364822767	-0.0071682946718478	0.0644049029853572	0.0122603248461479	0.008845047416217	-0.0026398708910551	5	18
659	relu2	(19,)	0.1030334468759118	0.0010915155536626	0.0571296880184893	0.0131609515583203	0.0118363240843396	0.0039675355105256	5	19
660	relu2	(20,)	0.0001000521445146	-0.0002529599634883	0.0511036779162055	0.0064701988444723	9.607075365414276e-05	-0.0002558321156769	5	20
661	relu2	(21,)	0.0093872203647763	-0.0009215629963235	0.0075541810330075	0.0015906773544102	0.0092670854145942	-0.0009855969788621	5	21
662	relu2	(22,)	0.0962587909204581	-0.0143684452313095	0.0638492632996178	0.0239245900485606	0.0010328132210908	-0.0056652327343544	5	22
663	relu2	(23,)	0.1762321621498469	0.073695882339888	0.1399378389337733	0.1026959111313283	0.0098995767409628	-0.0019245642602372	5	23
664	relu2	(24,)	9.598800949284224e-05	-0.0005907783427228	0.013106854061988	0.0048360094899968	9.32537654911858e-05	-0.0005924414827709	5	24
665	relu2	(25,)	9.6772368584519e-05	-0.0013578737505448	0.0075317187978388	0.0023206616166591	9.558291964928411e-05	-0.0013584280003064	5	25
666	relu2	(26,)	0.1232355400348667	0.0119990324434606	0.0730488300790748	0.0422584880522188	0.0423201694431512	-0.0011654292197178	5	26
667	relu2	(27,)	8.419541110982198e-05	-0.0017034344083621	0.0128486070901815	0.0082210515092658	8.149726655248823e-05	-0.0017058810328627	5	27
668	relu2	(28,)	0.0951239545797365	0.0041228162006919	0.0627363394374875	0.0220623973393764	0.0085941108513865	0.0017257444962305	5	28
669	relu2	(29,)	0.0009951092796908	-0.0004073608865724	0.0600287400773652	0.0211224870912852	9.340892833564762e-05	-0.0003883404472435	5	29
670	relu2	(30,)	9.706870190595572e-05	1.8437822773442747e-05	0.0155277366917512	0.0088680876502137	9.359919770346448e-05	1.5742284619313374e-05	5	30
671	relu2	(31,)	0.0091305222619745	0.0019368557807547	0.0400948733390127	0.0095274757175447	0.0088803992677741	0.0017319615999539	5	31
672	relu2	(32,)	0.0092383939780317	-0.000435768013999	0.0339851155848661	0.0120506731898132	0.0090676481913996	-0.0005798132450205	5	32
673	relu2	(33,)	0.0106139679564299	-0.0071894372473317	0.0525201928978911	0.0221157236204286	0.0101244796974065	-0.0076230942775545	5	33
674	relu2	(34,)	0.0434363059999556	0.0117804608818581	0.0386056872728899	0.014933584914286	0.011905629590947	0.0052464078005116	5	34
675	relu2	(35,)	0.1027043030273733	0.0053184408827553	0.0632262804224851	0.032604299794723	0.0107010280814998	0.0003713063034426	5	35
676	relu2	(36,)	0.0117390089265208	0.0041453430185457	0.0360926062586326	-0.0002194211377586	0.0115573679107956	0.0040628399204832	5	36
677	relu2	(37,)	9.066617707631508e-05	-0.0009901991951917	0.0341699135720969	0.0006368792430108	8.92657299959021e-05	-0.0009914223734981	5	37
678	relu2	(38,)	0.0009943923242079	-0.0068266425096772	0.008130766872161	-0.0005186996164774	0.0009799903971593	-0.0068404914122306	5	38
679	relu2	(39,)	0.0994543700328661	-0.0125035711269121	0.0654365755285674	0.0241479119407768	0.0090037760766512	6.338409104844622e-05	5	39
680	relu2	(40,)	0.0009729553395934	-0.0003655573613088	0.0452938593108482	0.0212770720011513	0.0009566494305578	-0.0003785959091087	5	40
681	relu2	(41,)	0.0962726213012787	-0.0386642677893873	0.0572620730218591	0.0054856141739716	0.0101402040301339	-0.00213461271841	5	41
682	relu2	(42,)	0.0096914917017333	-0.002084049880469	0.0107117473473284	0.005765511264835	0.0095093746036006	-0.0022080827945472	5	42
683	relu2	(43,)	9.535450703324068e-05	-0.0012161136820931	0.0364063813205273	0.0067870860361182	9.33799852352868e-05	-0.001217167275179	5	43
684	relu2	(44,)	0.0090723430637227	-0.0001587277182231	0.0076523061151888	0.0002606942171727	0.0089540118205363	-0.0001739519144436	5	44
685	relu2	(45,)	0.0100915881136585	-0.0020489656447337	0.0395720408016405	0.0041299903894086	0.0098449871331174	-0.0022470000156082	5	45
686	relu2	(46,)	0.0093312090567387	-0.0031886932846958	0.0089435637714531	0.002608484480794	0.0091714960273611	-0.0033025963596955	5	46
687	relu2	(47,)	0.0089500289175507	0.0004368681910226	0.0376590177319851	0.0068344077430939	0.0086933290494067	0.0002418343638297	5	47
688	relu2	(48,)	0.0010354927665402	-0.0057506781851035	0.0101696635956798	0.0042349230568058	0.0010155556830114	-0.005773671548281	5	48
689	relu2	(49,)	0.0098547216786837	0.0028100470581452	0.0467098030528325	0.0156103873478716	0.0095117293976318	0.0025156459981025	5	49
690	relu2	(50,)	0.0010166129571627	-0.0018050947611312	0.0090792194404227	0.0030150845399112	0.0010010844664566	-0.0018159664058319	5	50
691	relu2	(51,)	0.0010116128075339	-0.0003946977504185	0.0535911157409378	0.025140196975685	9.560488964821534e-05	-0.0001767553324669	5	51
692	relu2	(52,)	0.0009976029894995	-0.0014447820847787	0.0449103658823849	-0.0018628120009756	9.770403952003016e-05	-0.0016873059913	5	52
693	relu2	(53,)	9.69765231103592e-05	-4.155897801916275e-05	0.0125412143423814	-0.002598640748384	9.42859550325803e-05	-4.1658310937497944e-05	5	53
694	relu2	(54,)	8.396824272338677e-05	-0.0002255932775325	0.0341895724677422	0.0154412477735481	8.223465909618088e-05	-0.000227509065978	5	54
695	relu2	(55,)	0.1838116205644294	0.0463845814252675	0.1533613565559237	0.08840025305443	0.001018845229831	-0.0003871903917427	5	55
696	relu2	(56,)	0.1419880549482912	0.0458709682846628	0.1124523044960575	0.081286846723944	0.0086902894534388	-0.0018288214084511	5	56
697	relu2	(57,)	0.0089032511681744	-0.0010688371254699	0.0138425608967736	0.0007638576453886	0.0010423520768801	-0.0008433448478892	5	57
698	relu2	(58,)	0.156456804853563	0.0764911762800432	0.0937925035829685	0.0887630673309066	0.0570334145555918	0.0074243579661923	5	58
699	relu2	(59,)	8.087907293063967e-05	-0.0127819618954723	0.0109977019557023	-0.0328117434415613	7.867116875714952e-05	-0.01278509437727	5	59
700	relu2	(60,)	0.0009938081879421	-0.0011455297327278	0.0477758856510263	0.0054003143004163	9.762574138239e-05	-0.0011728971592217	5	60
701	relu2	(61,)	0.0094472891768344	-0.0011580635279397	0.0376966313588204	0.0080025422642071	0.0092396957049678	-0.0012585053044913	5	61
702	relu2	(62,)	0.0095050308598313	-0.0003021361924031	0.044616439326923	0.0180707544658295	0.0092851510540376	-0.0004479573604116	5	62
703	relu2	(63,)	0.0087218367300057	-0.0020427458408904	0.0139583554956416	0.0065854525127803	0.0010278775842611	-0.0021204529243041	5	63
704	relu2	(64,)	9.440329979071294e-05	-0.0002980501522482	0.0473742368899565	0.0166868767357107	9.059597199279068e-05	-0.000301222164613	5	64
705	relu2	(65,)	0.1735702517762427	0.1003553467756729	0.1653634622068497	0.1061161816340152	0.0084579556253967	0.0024561833802669	5	65
706	relu2	(66,)	0.0121118922218793	0.0022386734230107	0.0409923866324128	0.0267034215481649	0.0118268813663666	0.0019054405186129	5	66
707	relu2	(67,)	0.0090880788134328	-0.0040631653342317	0.0081205593038806	-0.0031705693095573	0.0089435593144835	-0.0040538920053074	5	67
708	relu2	(68,)	8.681392671339161e-05	-0.000339713069793	0.0486626280735268	0.0167472889807025	8.217139204913515e-05	-0.0003428499177562	5	68
709	relu2	(69,)	0.0009584456212649	-0.0004902122180279	0.0075295411531992	-0.0016381952074808	9.672352908074444e-05	-0.0004418601478923	5	69
710	relu2	(70,)	0.0085560385777538	-0.0005688537790571	0.0106111215088313	0.0044479251589119	0.0010125712194523	-1.8828828577843737e-05	5	70
711	relu2	(71,)	0.0094265138453203	-0.0007701162472484	0.0113193440493382	0.0075673538130448	0.0092216711499107	-0.0009470426488036	5	71
712	relu2	(72,)	0.000973431468162	-0.0010416883985142	0.0100340229284344	0.0026721415177485	0.0009549412026701	-0.0010509261575681	5	72
713	relu2	(73,)	0.1478917706372445	0.0269814926122708	0.1145661960615165	0.0439588198671838	0.0092289157440786	-0.0008326823907445	5	73
714	relu2	(74,)	0.011634827637218	0.0028210266401973	0.0461910977988714	0.0171374981480241	0.0112671852763245	0.0024639823129044	5	74
715	relu2	(75,)	8.114341270748504e-05	-0.0034609789069499	0.0421429249853698	0.0151867823322701	7.766650801566133e-05	-0.0034649582133969	5	75
716	relu2	(76,)	0.0921991999085721	-0.0282818222399023	0.0622116315984613	0.0175482673243261	9.592097689459234e-05	-0.0001221878541117	5	76
717	relu2	(77,)	8.065382772348695e-05	-0.0013458538574115	0.0461754230488595	0.020736951443402	7.767581264439549e-05	-0.0013482947298704	5	77
718	relu2	(78,)	0.1259538025546015	0.0253404200243266	0.0976235507376633	0.0463111639441125	0.0009838553109635	-0.0056073676308161	5	78
719	relu2	(79,)	0.0089227305764866	-0.0003378936870099	0.0470319057792234	-0.0050623558604139	0.0010339830412215	-2.775618408978886e-05	5	79
720	relu2	(80,)	0.0090989206757242	0.0007203216892729	0.0377201561345054	0.0240795582956275	0.0088034159718832	0.0003454804609296	5	80
721	relu2	(81,)	0.1054032482009422	0.0271107141302578	0.0683508578063326	0.0449855894303886	0.0095388331418512	0.0012084221217498	5	81
722	relu2	(82,)	9.484107154034138e-05	-0.0004203388403019	0.0091012339414143	0.0055945367929584	9.332743662993082e-05	-0.0004216482525942	5	82
723	relu2	(83,)	0.0086884083855041	-0.0028003436657515	0.0415358421916315	-0.019226033116497	0.0010337752379996	-0.0003110221126396	5	83
724	relu2	(84,)	9.077053711525895e-05	-0.0016834219243446	0.042472846033184	0.0101789271318331	8.67790862518758e-05	-0.0016872859270999	5	84
725	relu2	(85,)	0.0112501715314349	-0.0016250794619792	0.0215546486008321	0.0111713259684456	0.010715970106582	-0.0021442254121424	5	85
726	relu2	(86,)	0.0934939028282013	0.0192474693704652	0.0647965776362942	0.0265518973130727	8.817382978698607e-05	-0.0024185959600233	5	86
727	relu2	(87,)	9.07351983239213e-05	-0.0038794065300453	0.0534338913426679	0.0235119979221115	8.615201871964295e-05	-0.0038835781044854	5	87
728	relu2	(88,)	0.0098571063591655	-0.002673275170802	0.0460137281072285	0.013740551477278	0.0095104802131406	-0.0029415835580988	5	88
729	relu2	(89,)	0.2629362563614481	0.1994798867191156	0.236278165048841	0.2141561015449088	0.0009911880534529	-0.0002095269189952	5	89
730	relu2	(90,)	0.1405039835730328	0.0787594150823134	0.1060166106580735	0.0952086515591488	0.0089482189760647	0.0011200285550028	5	90
731	relu2	(91,)	0.0960617992915559	0.0199842901218151	0.0558083386822477	0.0654655130270299	0.0105400101592353	-0.0011899960358805	5	91
732	relu2	(92,)	0.0095029288196427	-0.0021649142754602	0.0443674390384349	0.008468299458812	0.0091357660224694	-0.0024121017544944	5	92
733	relu2	(93,)	0.010020332534286	-0.0021208641152672	0.013569878237035	0.0128105564163745	0.0097241062691264	-0.0025317220250196	5	93
734	relu2	(94,)	0.0091026577384475	-4.9445506274503614e-05	0.011899801872594	0.0073308473879811	0.0088578597062666	-0.0002244452689579	5	94
735	relu2	(95,)	0.0086937733448156	-0.0010398098287025	0.0489492030262233	0.0242645717861795	0.000993026415379	-0.0016256283020101	5	95
736	relu2	(96,)	0.1223833889813478	0.0289038532636819	0.0906907779966699	0.050117431007589	0.009087789807308	0.0004706511982738	5	96
737	relu2	(97,)	0.0989513287450567	-0.0203943309804055	0.061573194545647	0.0127359032544033	0.0095389759220462	4.515876757904547e-05	5	97
738	relu2	(98,)	0.000986163393603	3.852484052691008e-05	0.0527041438179367	0.0074261931403252	9.5920827980156e-05	-3.11844055076449e-05	5	98
739	relu2	(99,)	8.91198906686208e-05	-0.0049751732947522	0.0105391037511033	0.0010382815981998	8.709549821883655e-05	-0.004976354517636	5	99
740	relu2	(100,)	0.1270227565058431	0.0427032700063854	0.0944471688672958	0.0548308399095418	0.0009699352518125	-0.0018706020281904	5	100
741	relu2	(101,)	8.742201586409148e-05	-0.0019058380892844	0.0420289664057197	-0.0043061377845747	8.478045682458468e-05	-0.0019068319919979	5	101
742	relu2	(102,)	0.0092192077884476	0.0004886422885229	0.0393288674746525	0.0239845211571275	0.0088393270266934	0.0002697813680565	5	102
743	relu2	(103,)	0.0102146151442168	-0.0003105567852681	0.0540033691269034	0.0678415781495813	0.0095688680379941	-0.0012577704869973	5	103
744	relu2	(104,)	0.0009836948240409	-0.0007661225922312	0.0329718613908297	0.0105791270149755	0.0009694118317445	-0.0007744668199851	5	104
745	relu2	(105,)	0.0086014588790727	-0.0004806183696852	0.0070317764158628	-0.0014985885932921	0.0010282027134574	-0.0026661531065874	5	105
746	relu2	(106,)	0.0091877236120717	-0.0035865470362381	0.0089655996585803	-0.0038295970271677	0.0090293956951987	-0.0035688093461421	5	106
747	relu2	(107,)	8.999336013149062e-05	-0.0008233393010386	0.0388504549722888	0.0080369094106084	8.738065906477299e-05	-0.0008252649075	5	107
748	relu2	(108,)	0.0094262171730047	-0.001864235471398	0.0382368134723585	0.0103801222968162	0.0092217463248389	-0.0020385044743147	5	108
749	relu2	(109,)	0.1469929523222944	0.0556557902848043	0.1068608265237692	0.1077661921658112	0.0116530603001394	-0.0015822762756714	5	109
750	relu2	(110,)	0.0118590987206527	-0.020728364405109	0.0103681461877532	-0.0173537623301003	0.0116518488857221	-0.0208551012973776	5	110
751	relu2	(111,)	0.0095829140228174	-0.0023866028882642	0.0551413012033646	0.0101739355673216	0.009040352297053	-0.0026873034746739	5	111
752	relu2	(112,)	0.0009972818939814	-0.0032514698584291	0.0130304640519826	0.0131478993602232	0.0009671353868713	-0.0032912239919953	5	112
753	relu2	(113,)	0.0094149639441596	-0.0012366577067619	0.0465631964038073	0.0038549913657052	0.0089518700771775	-0.0015079866765608	5	113
754	relu2	(114,)	0.0102281457521158	0.0013449329946023	0.0458711091149447	0.0109015066491895	0.009790475745544	0.0010929803619822	5	114
755	relu2	(115,)	9.161883133113058e-05	-0.0022276459846022	0.0088202999105495	0.0016130606379408	9.014147490715718e-05	-0.0022284236296266	5	115
756	relu2	(116,)	0.0104154086063285	-0.0058143081562493	0.0094497802134644	-0.0016723088904806	0.010255364468092	-0.0058721076639531	5	116
757	relu2	(117,)	0.0110273264242696	0.0025688569528974	0.0369275148574074	-0.001899580022407	0.0107926369141149	0.0023439625464912	5	117
758	relu2	(118,)	0.1091783752886684	-0.0104235998907407	0.0750098538846248	0.0095128907235282	0.0092218373231984	0.0019776508461947	5	118
759	relu2	(119,)	0.0010229396400994	0.0001660785350781	0.0588980836154782	0.0209971702864284	0.0009618422942964	0.0001183180140654	5	119
760	relu2	(120,)	0.0089058553129146	-0.0027977421115696	0.0115490555740314	0.0019379109609256	0.0086821830174846	-0.0028976866395251	5	120
761	relu2	(121,)	0.1386365681938005	0.0894673485985451	0.1013488314837782	0.1056464572359134	0.0094903856365504	-3.1015776212006685e-05	5	121
762	relu2	(122,)	0.0010379779387307	6.18460555152911e-05	0.0545113997876133	0.0261571757935112	0.0009813026372605	1.2839405320264063e-05	5	122
763	relu2	(123,)	0.0009963120306526	0.0001612723795417	0.0343479874402049	0.0179445164409485	0.0009750202846329	0.0001388373336276	5	123
764	relu2	(124,)	0.1056690554204188	0.0296663927737752	0.0673683670897606	0.0450002576902359	0.0099835107790958	0.0036958284110707	5	124
765	relu2	(125,)	0.0094908902767689	-0.002306682242126	0.0099699948773074	0.0003627360522028	0.0092692657038949	-0.0024317546051881	5	125
766	relu2	(126,)	0.0106684166914053	-0.004694967987239	0.0489462955927443	0.0105606768926049	0.0100332801576283	-0.00509491563709	5	126
767	relu2	(127,)	0.0095875413194533	0.0006359603840044	0.0409697540742095	0.029034597194039	0.0092334559559391	0.0002552924610527	5	127
768	relu2	(128,)	0.0009645877859275	-0.0003694215198635	0.0535355565515349	0.0180018479357179	9.489981235000222e-05	-0.0004292497796771	5	128
769	relu2	(129,)	0.2156336307683749	0.134434851727171	0.1751299737145137	0.1284720544986082	0.0119070162614285	0.0003544672836267	5	129
770	relu2	(130,)	0.0093895295832726	0.0021897350221568	0.048468464786704	0.0173114129979392	0.0089543567327907	0.0017700276640242	5	130
771	relu2	(131,)	0.010482672024934	0.0024051017153612	0.0386218536660385	-0.0031563697678407	0.0102276051120773	0.0023052950835638	5	131
772	relu2	(132,)	0.0930850743098314	-0.0035811576448385	0.0574281618876094	0.036157332640837	0.0099725782600628	-0.0013811252397755	5	132
773	relu2	(133,)	0.0966549999530906	0.0251585451741699	0.0604325372923402	0.0448663707668899	0.010073953113731	0.0029270081602713	5	133
774	relu2	(134,)	0.0952395379609696	0.015450491646384	0.0574588845413773	0.0343471553266163	0.0101110622520109	-0.0014259532054321	5	134
775	relu2	(135,)	0.0098810611168255	0.0011448046638717	0.0478083776853044	0.0314148008815468	0.0094913046394922	0.0007819296895982	5	135
776	relu2	(136,)	0.0009958723541715	-0.0040920147844862	0.0430081891120641	0.0014345252130397	9.825600473811756e-05	-0.0039774707349751	5	136
777	relu2	(137,)	0.1207081590068007	0.0310199079783904	0.0839657394115709	0.0532422065238594	0.0093387847656314	0.0017098911064262	5	137
778	relu2	(138,)	0.0010151585668115	-0.0007196907281761	0.0115074180702768	0.0036793826542295	0.0009912700602857	-0.0007329559352258	5	138
779	relu2	(139,)	0.0101829935936655	0.002412547332255	0.0436690750848013	0.0223898983623088	0.0097047221729552	0.0019741156788165	5	139
780	relu2	(140,)	0.010088312729602	-0.0122568418329573	0.0176449154508231	0.0135523308767374	0.0096609066379991	-0.0130094434035554	5	140
781	relu2	(141,)	0.0096493071603064	0.0	0.0058778065275593	0.0	0.0095564439121513	0.0	5	141
782	relu2	(142,)	0.1583817848918809	0.1092299790011847	0.1187007837752819	0.1091375446498272	0.0110342627337867	0.0027732541160121	5	142
783	relu2	(143,)	0.0093267638563192	0.0001572095965413	0.0098385458032635	0.0059924079668779	0.0091712680671814	5.696582009573348e-05	5	143
784	relu2	(144,)	0.1988075443620535	0.0797800444078579	0.1552488861296422	0.0989656998765535	0.0107899698764136	0.0003515254188849	5	144
785	relu2	(145,)	0.1659236947590765	0.0919543073422116	0.1478392651130973	0.1264778620152841	0.0119995712505645	-0.0003630585854768	5	145
786	relu2	(146,)	0.1325614927403939	0.0610739195919337	0.0975655101508237	0.0905468085333547	0.0097375204331051	-0.0009790170745622	5	146
787	relu2	(147,)	0.0009944123179639	-0.0001716201628281	0.0093270050778434	0.0029973314465	0.0009784912567138	-0.0001786493416038	5	147
788	relu2	(148,)	0.1039482905046323	0.0055017566554139	0.064388357151318	0.0403162783262155	0.0101994339133197	-0.0007638513652727	5	148
789	relu2	(149,)	0.0085061654393163	0.0006341419095464	0.0428863992545358	0.02647510474593	0.0009778531666937	7.373856081460683e-05	5	149
790	relu2	(150,)	0.0009904736316848	-0.0069509800794929	0.0442425687183692	0.0003914169633136	9.70938292134127e-05	-0.0068600705785968	5	150
791	relu2	(151,)	0.0104623820274897	-0.0065284330769124	0.046402932465318	0.0110467562341591	0.0101236659606377	-0.0066634965403851	5	151
792	relu2	(152,)	0.10991967511144	0.0466952354515771	0.0730784141252244	0.0762222381521482	0.009928365661397	0.0005040052847824	5	152
793	relu2	(153,)	9.62638163511942e-05	-0.0002315578819929	0.0094718928964661	0.0039448038620515	9.43569976998848e-05	-0.000232758031152	5	153
794	relu2	(154,)	0.0090962979220816	0.0011233942520864	0.0095281583399128	0.0027056143897757	0.008926622520029	0.001049287014753	5	154
795	relu2	(155,)	0.0098131873848242	0.0006745675482151	0.0096371795566769	0.0040653151592371	0.0096357999161514	0.0005720101084218	5	155
796	relu2	(156,)	8.055557898800636e-05	-0.0014918736167655	0.007660921709142	-0.0005922453322588	7.935679358428427e-05	-0.0014920209960329	5	156
797	relu2	(157,)	0.1354834847331515	0.0159474164931952	0.0918885017959423	0.0269336949408526	0.0420210097619067	0.0041324069220076	5	157
798	relu2	(158,)	0.0971879420686919	0.01901081875211	0.0617221777771053	0.0344651489775328	0.008849413352185	0.0012256986837021	5	158
799	relu2	(159,)	0.1869748204416046	0.0748297069658724	0.132898620568987	0.1068028536800567	0.048916634631791	0.0010618180492983	5	159
800	relu2	(160,)	0.1015688379733574	0.0189894164858999	0.0698183536656164	0.0347844015049297	0.0086417137626269	-0.0002675475039877	5	160
801	relu2	(161,)	0.0103781725333159	-0.0033470613722674	0.0106072609187483	-0.0024001040956085	0.0101831364733531	-0.0033303648133558	5	161
802	relu2	(162,)	0.1530702681992919	0.1011592471803074	0.0726100883804323	0.0702873091458671	0.0655978918592897	0.0330406211704705	5	162
803	relu2	(163,)	0.009477259708712	-0.001773452188446	0.048843135668766	-0.0026610615169573	0.009055200847841	-0.0020031366239068	5	163
804	relu2	(164,)	9.49659161404437e-05	-0.0115548809628989	0.0106027585869934	-0.0119979609303249	9.31766460544603e-05	-0.0115551898067141	5	164
805	relu2	(165,)	0.1870873347708727	0.1126863362948858	0.1583032524205267	0.1263002663141332	0.0086627362449095	-0.0005934722499711	5	165
806	relu2	(166,)	0.1295613906391316	0.0653934844551812	0.0845164202649001	0.0805913496181398	0.0120667043376425	0.0022649880469816	5	166
807	relu2	(167,)	0.139626441061386	0.0762341240152619	0.0995203458682703	0.0716252680776925	0.0107422287174875	-0.0065939325011852	5	167
808	relu2	(168,)	0.0100972813358811	-0.0006052032715773	0.042714523956252	0.0169258349013321	0.0098340498474214	-0.0008269339407003	5	168
809	relu2	(169,)	0.0099669637984775	0.0020854927696081	0.0105652547100203	0.0034710718118791	0.0097604852033499	0.0020030442038874	5	169
810	relu2	(170,)	0.0088494173219633	-0.0031656027924973	0.041041357109507	0.0077644832312337	0.0085224101351668	-0.0033253615105157	5	170
811	relu2	(171,)	9.528110814494006e-05	-0.0011793309949346	0.0094208147290196	0.0027037396125689	9.357542371601912e-05	-0.0011803843639086	5	171
812	relu2	(172,)	0.2092725767279278	0.1453757559414031	0.175387833499003	0.1453908208769568	0.0100646729379108	0.0045237095331266	5	172
813	relu2	(173,)	0.0092144142392806	-0.0084033213858845	0.0154782152247964	0.0024664122167639	0.0088635342406739	-0.0086798244923786	5	173
814	relu2	(174,)	0.1730089774746019	0.0535575401364282	0.1293661792467189	0.0904904918404226	0.0118484534862074	-0.0033603603855929	5	174
815	relu2	(175,)	0.0009916689214339	-0.0006288810195642	0.0114472821364817	0.0064733008413644	0.0009710895089409	-0.0006468136032831	5	175
816	relu2	(176,)	0.1039929985027724	0.0058673731130092	0.0688865218957239	0.0245929374151211	0.0094644527421943	-0.0020344508543181	5	176
817	relu2	(177,)	9.352715374533194e-05	-0.0002485422507645	0.0136178059571352	0.0065209317758126	9.012970089306016e-05	-0.0002511809497216	5	177
818	relu2	(178,)	0.0010408318609684	-0.003967885003989	0.0108949226311032	0.0014210593141492	0.0010206803797206	-0.0039805404588864	5	178
819	relu2	(179,)	0.0094026192867915	-0.0004021047780244	0.0096759237626722	0.0035202871481525	0.0092242571863817	-0.0005016828250605	5	179
820	relu2	(180,)	0.1492882860065373	0.044754428214377	0.1119856697837973	0.0699070885160459	0.0104295234112109	0.0019800100615828	5	180
821	relu2	(181,)	0.1382464484869319	0.0632267571382013	0.0900858644076545	0.0757296039689607	0.0419016668373382	0.0019065374206458	5	181
822	relu2	(182,)	0.1454995102411322	0.04019668236936	0.1005915454328582	0.0571168029254507	0.0124088301549949	0.0036246648298536	5	182
823	relu2	(183,)	0.1288117089328351	0.0400374215789437	0.0860747473814066	0.0360183813767186	0.011130814848309	0.0063565901831275	5	183
824	relu2	(184,)	0.0093337560448363	-0.0007317900410463	0.0122053485554682	0.0097318108518967	0.0090785075081798	-0.0009708464253863	5	184
825	relu2	(185,)	0.0010045755197493	-0.0012205124451387	0.0115236796440715	0.0021096188760842	0.0009820013656203	-0.0012332785374196	5	185
826	relu2	(186,)	0.1299595541189755	0.0164812274428585	0.0960562961543713	0.064463564262821	0.0088193715504335	-0.0023256081459022	5	186
827	relu2	(187,)	0.008998692460821	-0.002417263596568	0.0553733129103258	-0.0011130910674876	0.0085919373064686	-0.0028324794568335	5	187
828	relu2	(188,)	0.1141163973612928	0.0203530109895593	0.0721742035211673	0.0653405185323459	0.0114758662879264	0.0005844116523338	5	188
829	relu2	(189,)	0.1015476402306615	0.0154368082301996	0.0616232767911683	0.0411607969362574	0.0106555420191307	0.0008586631617731	5	189
830	relu2	(190,)	9.879580933969125e-05	-0.0002662337660448	0.0399070207163678	0.012624410934833	9.546518817493688e-05	-0.0002680494271207	5	190
831	relu2	(191,)	9.919842361605367e-05	-0.0002834139141971	0.0101156973343133	-0.0003090813427386	9.746138215194212e-05	-0.000283678808497	5	191
832	relu2	(192,)	9.22257120535841e-05	-0.0004216595677022	0.0430733033067745	0.0163053629664241	8.861872230103707e-05	-0.0004247699883981	5	192
833	relu2	(193,)	0.0984306778770512	-0.002375880086356	0.0609143991991136	0.0375647404876364	0.0097922720356593	-0.002239616515463	5	193
834	relu2	(194,)	0.0095192875843097	0.0019016436442896	0.0486219060096464	0.0166356962351251	0.0091808284333857	0.0016338608917512	5	194
835	relu2	(195,)	0.2128275064018213	0.0421204826832223	0.1781306831525435	0.0856447293694706	0.0092573845417538	-0.0047329722778393	5	195
836	relu2	(196,)	0.2204152774819066	0.1301110003324983	0.1757999055968599	0.1342985003446684	0.042341579053877	0.0018782166200463	5	196
837	relu2	(197,)	0.166688004842582	0.0417663708505253	0.1235735895282237	0.0790332607254461	0.0100955054739142	-0.0034463475002786	5	197
838	relu2	(198,)	0.0087748359520449	0.00120186574664	0.0068663726050085	0.0001260202606634	0.0086673246105113	0.0011842010347361	5	198
839	relu2	(199,)	0.001031684483067	-0.0116110375023787	0.045250675366386	-0.009339456576241	0.0009963601572	-0.0116404294260394	5	199
840	relu2	(200,)	9.19926281784944e-05	-1.225335694310381e-05	0.00818053329159	0.006571704077484	9.05859261574049e-05	-1.3683360603256034e-05	5	200
841	relu2	(201,)	0.1340463900998574	0.0305341757046966	0.0955977891453599	0.0565818651148471	0.010358759252431	0.0007512107675878	5	201
842	relu2	(202,)	0.1074629629898754	-0.0393490202196074	0.0587737850476964	0.0049290454936702	0.0118322557939413	-0.0001771667418797	5	202
843	relu2	(203,)	0.0096202956972065	0.0018308959475079	0.0370138072123102	-0.0004834275637883	0.0094039131706019	0.0017323161251845	5	203
844	relu2	(204,)	9.862460530740692e-05	-3.66774654896318e-05	0.0390841412765947	-0.0060417675830868	9.586587721344132e-05	-3.7985031404064173e-05	5	204
845	relu2	(205,)	0.143387631231268	0.0686318187043503	0.101032258246908	0.0719306714748997	0.0114425816498625	0.0029859865178032	5	205
846	relu2	(206,)	0.0093383153925336	-0.0024067433263168	0.0092658361259774	0.0025575446256822	0.0091703767272591	-0.0025277296504579	5	206
847	relu2	(207,)	0.0091188552665308	0.0001650140370216	0.0080057762837806	0.0022208461068801	0.0089845824590112	0.000112897387115	5	207
848	relu2	(208,)	8.340081704383273e-05	-0.0015417238040502	0.0076588795574713	0.002263076140728	8.204961384339349e-05	-0.001542614524058	5	208
849	relu2	(209,)	0.1240407755341393	0.0238041255778488	0.0849314529044973	0.051452609626562	0.0110154306380446	0.0005716669955747	5	209
850	relu2	(210,)	0.0957290183181369	-0.0033499441246949	0.06252146165478	0.0152841932944042	0.0089023519396452	0.0024018411522818	5	210
851	relu2	(211,)	0.0086609546339807	-7.79060878604021e-05	0.0565348611344648	0.026872787699866	0.0009627771472796	-0.0025143526444668	5	211
852	relu2	(212,)	0.1098674987993245	0.0351262549250341	0.0708475428010722	0.0536806150369282	0.0097729015751195	-0.003443078126746	5	212
853	relu2	(213,)	9.54020344908768e-05	-0.0003666654885587	0.0475622792371975	0.0128629175534428	9.255622712178724e-05	-0.0003693863046851	5	213
854	relu2	(214,)	0.008944172145089	-0.0022236887936621	0.0542435396870276	0.000261277117752	0.0085410881593379	-0.0024878917535209	5	214
855	relu2	(215,)	0.0010151449957224	-0.0027005336397336	0.0109761578664056	0.0017575277548421	0.000992958731403	-0.0027162086824106	5	215
856	relu2	(216,)	0.1296812988527889	0.0342767492535994	0.0891614462913594	0.0477163669620993	0.0117976612344193	0.0036288648236199	5	216
857	relu2	(217,)	0.0009871139020605	-0.0016750507959235	0.0357159267679481	0.0188149230007187	0.0009657198440359	-0.0017044889890327	5	217
858	relu2	(218,)	7.33806664691139e-05	-0.0025675059994425	0.0398614576736658	0.0070883505258679	7.048603580472879e-05	-0.0025688809137087	5	218
859	relu2	(219,)	0.1399199730240614	0.0304113360354059	0.081755437729269	0.0439425027945047	0.0517955986450011	0.0070784733247662	5	219
860	relu2	(220,)	0.0010110130142563	3.133288224455022e-05	0.0100557607156239	0.0026549318788784	0.0009931968074912	2.267564545621603e-05	5	220
861	relu2	(221,)	0.096636958832704	0.0040008266559057	0.0650830018248989	0.0358949540119719	9.528054881002834e-05	-0.0001024059746626	5	221
862	relu2	(222,)	0.0998377431395848	-0.0292669129621108	0.0594894685167716	0.0171946389210857	0.0107086981687442	-0.0030394400848046	5	222
863	relu2	(223,)	0.0089678924409951	-0.003828044090401	0.0117773552620937	0.0056798949816448	0.0087042273762177	-0.0040957074087655	5	223
864	relu2	(224,)	0.0090325357804759	0.0018644586576131	0.0088174997513055	-0.0012867786772465	0.0088898727571381	0.001871834399982	5	224
865	relu2	(225,)	9.365398805083468e-05	-0.0004202308004113	0.0524322221053635	0.0327364515701323	8.865936881330416e-05	-0.0004247515639166	5	225
866	relu2	(226,)	0.0086852625817241	-0.0020504964474024	0.0363131278351331	0.0199930723044567	0.0084707980630749	-0.0022497251522659	5	226
867	relu2	(227,)	8.873625091432302e-05	-0.0026070423746262	0.0126737812699588	0.0054921301637903	8.602003905189282e-05	-0.0026097209664508	5	227
868	relu2	(228,)	8.165309777352636e-05	-3.972624852432993e-05	0.0113785763114666	0.007683656262022	7.947536230623609e-05	-4.1642376110706536e-05	5	228
869	relu2	(229,)	0.1454802138027764	0.0865687057725779	0.1096295219261761	0.085979256099523	0.0104082745147529	0.0039103370498856	5	229
870	relu2	(230,)	0.0093238237175333	-0.0005259004357471	0.0117542740625344	0.0030329646005305	0.0091051662575489	-0.0006459960164584	5	230
871	relu2	(231,)	0.1026324147552381	0.0315657746871044	0.0678896034785024	0.0453992184595306	0.0086947903242337	0.0023770086359531	5	231
872	relu2	(232,)	0.000994071604137	-0.0021027267171482	0.0089918953614133	0.003794825763883	0.0009787454782134	-0.002118460826721	5	232
873	relu2	(233,)	0.2205246193352071	0.0126078712727183	0.1798683248355138	0.078385208691908	0.011546128859318	-0.0012393039193476	5	233
874	relu2	(234,)	7.932913525610097e-05	-0.0021903579134221	0.0362057228943849	-0.011675750838392	7.723826377126208e-05	-0.0021921298804878	5	234
875	relu2	(235,)	0.0009934043029073	-0.001297764214132	0.0115773457585851	0.0109160385896803	0.0009703338659672	-0.0013265563766129	5	235
876	relu2	(236,)	0.0094049396585024	0.0006719237056229	0.0104520137458272	0.0061963880033238	0.0092075159967461	0.0005267145686485	5	236
877	relu2	(237,)	0.009731380935685	0.0015615059045686	0.0115551122660148	0.0057988483663812	0.0095001768951976	0.0013888035619173	5	237
878	relu2	(238,)	0.0087161671288029	-0.0012518664176621	0.0474206229162672	0.012445448309385	0.0010022109113795	-0.0022732510854317	5	238
879	relu2	(239,)	0.0010199608623964	2.3110716936280973e-05	0.0163163315570986	0.0056187895641917	0.0009827256548933	-7.001153661256865e-07	5	239
880	relu2	(240,)	0.0104150019587401	-0.0036772366777688	0.0182982836153193	0.0070155164228028	0.0099999905796255	-0.0040048800272463	5	240
881	relu2	(241,)	0.1412319584746644	0.0659550167354289	0.0910272223881691	0.0736426528153124	0.0436946439934815	0.0083193238785312	5	241
882	relu2	(242,)	0.0093917779380758	0.0007865058787281	0.0566609148693803	0.0196820071437817	0.0090175036429159	0.0005453333482988	5	242
883	relu2	(243,)	0.0093758120465167	0.0003230727295682	0.0122234375990076	0.0013180827459065	0.0091280638657126	0.0002435751058507	5	243
884	relu2	(244,)	0.0009832539339277	3.6400897790889175e-05	0.0440673172807902	-0.0015292983394963	0.000965122384186	3.562243715415914e-05	5	244
885	relu2	(245,)	0.0089406013421299	0.0022212877951052	0.0520349855033908	0.026029182319503	0.0083762703127105	0.0017638051879608	5	245
886	relu2	(246,)	0.1516789548547968	0.0120195866456392	0.0965479253431007	0.0216488828180818	0.0479453472132883	0.0081943162286342	5	246
887	relu2	(247,)	0.1427247015435373	0.0314990275117866	0.1007537945518131	0.0632567405129186	0.0113099179280073	0.0016019611154685	5	247
888	relu2	(248,)	0.009756727756664	-0.0007935429672458	0.0133181890129597	0.0054314283211086	0.0094799660404689	-0.0009615461855057	5	248
889	relu2	(249,)	0.0010554376678464	0.0002092009199416	0.0099657958588724	-0.0020258839528033	0.001036645537807	0.0002086782272298	5	249
890	relu2	(250,)	0.0010102384112797	-0.0019163601077469	0.0093073251522278	0.0044178730745121	0.0009958168344961	-0.0019291668225029	5	250
891	relu2	(251,)	0.1417814581285705	0.0342474640870456	0.0716183257859207	0.037715135972891	0.0600652239010989	0.0239202734204071	5	251
892	relu2	(252,)	0.0009818968639461	-0.0008348248835319	0.0091415372234239	0.0008739223680349	0.0009640937183095	-0.0008422793216582	5	252
893	relu2	(253,)	0.1245947774445945	0.0416385835401994	0.0826367343749308	0.069351657322555	0.010708667142438	-0.0009833719406093	5	253
894	relu2	(254,)	7.596019736877402e-05	-0.0038744408455531	0.0327164841815571	-0.0048999744707691	7.441916004335969e-05	-0.003874417362121	5	254
895	relu2	(255,)	0.1044216710595925	0.0011923239451904	0.0585554879756956	0.0434333870466779	0.0113305651279552	0.0002792288305237	5	255
896	pool2	(0,)	0.1023208505714022	0.0155448923997674	0.0524162844024483	0.0213063254897412	0.0424387566470959	0.0011897713431013	6	0
897	pool2	(1,)	0.0114306107246268	0.0061363839179884	0.046110174842109	0.0162373218853871	0.0110131035322015	0.0058450346409278	6	1
898	pool2	(2,)	9.726489803463244e-05	-0.0001349124327665	0.0519668120537145	0.0095503549527813	9.353266018574669e-05	-0.000137585859399	6	2
899	pool2	(3,)	0.0113687472760178	-0.0010496141018399	0.0445737725368085	0.0135995452857626	0.0109172563757221	-0.00147049639311	6	3
900	pool2	(4,)	0.0942124422764567	-0.0260365640668689	0.0540805534947063	0.0308141066133575	0.0105259431790002	-0.0026355469877095	6	4
901	pool2	(5,)	0.1090078603589846	0.0361055465537168	0.0534690496799636	0.0335860327860009	0.0488051516702381	0.0131962930863429	6	5
902	pool2	(6,)	0.1879684518421802	0.0707091560544993	0.1481395193635746	0.070996342181628	0.0110773389086802	0.0052217899374	6	6
903	pool2	(7,)	0.1875949363561796	0.0218876938255996	0.1519485652638872	0.0541064383588937	0.0094603933884704	-0.0044783481099752	6	7
904	pool2	(8,)	0.0093531356932066	0.0001266985786086	0.0492586524768247	0.0258917773822855	0.0089206360897048	-0.0001727030408653	6	8
905	pool2	(9,)	0.0100849108741075	0.0011003190651472	0.0538623594871288	0.0102176015532896	0.0094612439500952	0.0006570641977324	6	9
906	pool2	(10,)	0.0104782463006162	0.0003713908969269	0.0406996133633894	0.0090252254413306	0.010148120823981	0.0001726028027175	6	10
907	pool2	(11,)	0.0423302732195499	-0.0160299184200507	0.0493883212573744	0.010748682838038	0.0112498027177039	-0.0023782149519466	6	11
908	pool2	(12,)	0.0095142229331512	-0.007388545754867	0.0463854638773418	-0.0061944970750877	0.0090337456318634	-0.007789750795063	6	12
909	pool2	(13,)	0.0951388992450684	0.0062133025988168	0.0615928524027412	0.0285485129589997	0.0089833406614733	0.0008027806577411	6	13
910	pool2	(14,)	0.0101871280987593	0.0021490687380868	0.0500526158685489	0.0095928613971777	0.0098098263397656	0.0019129020161211	6	14
911	pool2	(15,)	0.1082718843978556	0.0250594393034729	0.0702563329842443	0.0374577984895753	0.0098245441240213	0.00104004365354	6	15
912	pool2	(16,)	0.1506147834402399	0.0597422474808889	0.1090198460038068	0.0806571906952843	0.0109313708719911	0.0008127790086769	6	16
913	pool2	(17,)	0.000969634096638	-0.0002931832372938	0.0529074009984558	0.0298703499484632	9.343132669226152e-05	-7.523379260265806e-05	6	17
914	pool2	(18,)	0.1361637674921483	-3.830799851289868e-05	0.0940139520220924	0.0470741253591013	0.0118080125440878	-0.0027116136438474	6	18
915	pool2	(19,)	0.1218845468329009	0.06223558497939	0.0766365016234185	0.0507303373914921	0.0122477109914468	0.0069495958017483	6	19
916	pool2	(20,)	0.1119199167042912	0.0140354814211683	0.0767486253371979	0.0405220868965626	0.0096363842264118	0.0005327143946548	6	20
917	pool2	(21,)	0.0102152619163964	0.0020945404510325	0.0450478681513514	0.0195741136143259	0.0099060122409245	0.0019207614636556	6	21
918	pool2	(22,)	0.1158569993099937	0.0055540477032356	0.0766115865530927	0.0473159464129078	0.0099242732156858	-0.0050546197309015	6	22
919	pool2	(23,)	0.1947814994975396	0.0960580128242131	0.1346103837777393	0.1075296596782712	0.0104318001494025	0.0001002968546841	6	23
920	pool2	(24,)	0.1051767701197972	-0.0171883538775761	0.0685961593196736	0.0232823991247593	0.009618747484781	-0.001304434896723	6	24
921	pool2	(25,)	0.0947488001633446	-0.0178796213082337	0.0598051827719631	0.0282005790121829	0.0089874468037191	-0.0018645850637957	6	25
922	pool2	(26,)	0.1843956688756122	0.0420821087063273	0.1282562118621987	0.0507506313163196	0.0478286399155345	0.0143966611640438	6	26
923	pool2	(27,)	0.096681278061242	0.0282769288184676	0.062178613487429	0.0475927731117094	0.0090565279415413	-0.0013774871460656	6	27
924	pool2	(28,)	0.1788533764106843	0.0712303462181211	0.1409243774142543	0.0847757017336001	0.0105449473959182	0.0024309019628306	6	28
925	pool2	(29,)	0.1494283389227703	0.0386882816709375	0.1107093545421589	0.0556848652344112	0.0100101478658146	0.0007322368730292	6	29
926	pool2	(30,)	0.1031415923084825	0.0190767541952306	0.0734045522925915	0.0519301591485646	9.713630350238756e-05	-0.0009285095966027	6	30
927	pool2	(31,)	0.1037237537297466	0.0319632279603594	0.0660871465479429	0.0392224255898204	0.009400948439565	0.0032389792311883	6	31
928	pool2	(32,)	0.0940022802206759	-0.0142649935449226	0.0547309530104825	0.0214827119177126	0.0099989097721113	0.0003294363925228	6	32
929	pool2	(33,)	0.1392647086948841	0.0293410162297469	0.0958129613309973	0.0574893909722534	0.0109169908705933	-0.0038019055457936	6	33
930	pool2	(34,)	0.102993886170744	0.0371019665263769	0.0531424256570328	0.0256660318724295	0.0429175952566658	0.0206244018497133	6	34
931	pool2	(35,)	0.1452319333553041	0.0594024241866467	0.0992997482480146	0.0620032275388527	0.0418201160303057	0.0071117584809126	6	35
932	pool2	(36,)	0.1100059949008027	0.0198914745303182	0.0562486027405458	0.0171832215773711	0.0456299314961343	0.0099537209592952	6	36
933	pool2	(37,)	0.0992666456500342	0.006654654199785	0.0672835890522761	0.0268858431410726	0.0009680170350309	-0.0007379146573545	6	37
934	pool2	(38,)	0.0009675970591407	-0.0044915449031033	0.0421500011058431	0.0174818580618261	9.569097457762243e-05	-0.0048532273792247	6	38
935	pool2	(39,)	0.1566968027613108	0.0774880782060604	0.1241489241576204	0.0949486795483968	0.0092212178609057	0.0028127736966343	6	39
936	pool2	(40,)	0.0086280302548485	0.0004934129609366	0.0575172907554617	0.0317919888972679	0.001006268328634	7.13675798011959e-05	6	40
937	pool2	(41,)	0.1233871146394308	0.0426382948064478	0.0905943637529899	0.0661362668767476	0.009658106554933	-0.0026636724136124	6	41
938	pool2	(42,)	0.0106221157449982	0.0007664919009839	0.0492015186755948	0.026185201220665	0.0102396335031732	0.0004789501987669	6	42
939	pool2	(43,)	0.0086942500195658	0.0001306531436079	0.0558681253954617	0.0191628236166032	0.0010120283978574	-0.0017884931992331	6	43
940	pool2	(44,)	0.0104088707336494	0.0009563791942054	0.0443634729877723	0.0355023941070454	0.0101841349318666	0.0008059907594082	6	44
941	pool2	(45,)	0.1008644816707063	0.0015882617112509	0.0655117849124569	0.0232578127778309	0.008819636151897	0.00142493000857	6	45
942	pool2	(46,)	0.094745206089133	-0.013410242643137	0.0566805329817059	0.0020228184261644	0.0094506808460618	0.0025498844151952	6	46
943	pool2	(47,)	0.1052599847407151	0.0026458235011922	0.0691457502506638	0.045841748082262	0.0094075227964712	-0.0010692513664305	6	47
944	pool2	(48,)	0.0100438440532524	-0.0055899230331892	0.0473418735703224	0.0117679457051402	0.0096739061039562	-0.005885218205591	6	48
945	pool2	(49,)	0.0970424054888494	0.008073833032018	0.0624932381436386	0.0324162721474281	0.0084710670028702	-0.0025197969033186	6	49
946	pool2	(50,)	0.0116457550164236	0.0026101724210773	0.0418201070166411	0.0301736342693736	0.0113361450103407	0.0022899304467529	6	50
947	pool2	(51,)	0.1590043858775172	0.073452295803731	0.1228901729437438	0.1116010080176402	0.01018542907784	-0.0023602118768069	6	51
948	pool2	(52,)	0.0955665212624715	0.0060266290382688	0.0610681465829981	0.0370215542745662	0.0089042110717436	-0.0003971953218546	6	52
949	pool2	(53,)	0.0986015903327713	0.0101821881413541	0.0660265870568647	0.0176028256406871	0.0087080015832365	0.0031422624835386	6	53
950	pool2	(54,)	9.189132931475276e-05	-0.0001446407895175	0.0571344456560712	0.0440976165075012	8.693468869758192e-05	-0.0001503629023467	6	54
951	pool2	(55,)	0.1984945548849201	0.0705067222940786	0.16686889606593	0.1058163906611023	0.0088619134903064	-0.0020675492302069	6	55
952	pool2	(56,)	0.2148229491891814	0.1324882081446561	0.186440880876491	0.1409503269784326	0.0091254583336594	0.0013709155223359	6	56
953	pool2	(57,)	0.1000790633149675	-0.0377843283256607	0.0601746465783261	0.0147298720768459	0.0097188020038971	-0.0029651044690133	6	57
954	pool2	(58,)	0.2114122024292558	0.1329123063635846	0.1424416190715328	0.1355994717790257	0.0631495588385995	0.0163626203460652	6	58
955	pool2	(59,)	0.0088350047117619	-0.0006367911092428	0.0159216567884907	0.0115853855445895	0.0010241402349661	-0.000166091929975	6	59
956	pool2	(60,)	0.1125664113996021	0.0227570651533405	0.0707646872898014	0.0464165667744054	0.0104612793747016	0.0023752993274219	6	60
957	pool2	(61,)	0.0928586710187593	-0.0090915595153131	0.0573431216170169	0.0307383275957916	0.0085119711854316	-0.0010477767704244	6	61
958	pool2	(62,)	0.1292431941289076	0.0062822681511565	0.0843706683603013	0.0447685596161465	0.0117968640883708	0.0002520797674544	6	62
959	pool2	(63,)	0.1128675031677658	0.0354669397145055	0.075770267669409	0.0509385662460418	0.0097658672607654	0.0005621220241205	6	63
960	pool2	(64,)	0.1122764261198949	0.0361155793923018	0.0781792267379368	0.0547911272885545	0.0089842996552724	0.0011773568569014	6	64
961	pool2	(65,)	0.2709057386322144	0.2153278465388693	0.247480723356796	0.2221985941254377	0.0009645171359399	0.0003473430816004	6	65
962	pool2	(66,)	0.1164106598671441	0.0189095347256175	0.057563760388297	0.0415737939705534	0.0515796662833607	0.0025799328430623	6	66
963	pool2	(67,)	0.0087460668252404	-0.001251478491784	0.0516369508817164	0.0218889270144984	0.0010129152209578	-0.0003098115395878	6	67
964	pool2	(68,)	0.0964616492887665	-0.0152159667162634	0.0700567183959329	0.0201691023973195	8.707183337541835e-05	-8.889188052463304e-05	6	68
965	pool2	(69,)	0.0106600307298921	-0.0001003310127183	0.0424266130928003	0.0080585252417859	0.0104050383915181	-0.0002410404277843	6	69
966	pool2	(70,)	0.0098842275621766	-0.0006364629829944	0.0570497303327656	0.0263227077870229	0.0091895702820641	-0.0012179271841885	6	70
967	pool2	(71,)	0.0973629368566201	0.0041480593990159	0.0599355841459547	0.0311317604649999	0.0094917590932622	0.0005300282311868	6	71
968	pool2	(72,)	0.0096309637508247	0.0006485587322894	0.042784125064251	0.019228041346474	0.009264782336039	0.0003660720580819	6	72
969	pool2	(73,)	0.1923965123626669	0.1089233774761458	0.1585691535640533	0.1079805244865808	0.0098085615311418	0.0045433844734936	6	73
970	pool2	(74,)	0.1015640152669877	0.0329897868042933	0.0572465206195449	0.0435993876061062	0.0111715729440785	0.0047286156522977	6	74
971	pool2	(75,)	8.548943576436319e-05	-0.0028888798205124	0.0598914356842997	0.0364201045134607	7.794747128719859e-05	-0.0028967657380647	6	75
972	pool2	(76,)	0.1242529621841406	0.0205103623956612	0.0919710293562456	0.0620576735965222	0.0086022384347188	-0.00253167274243	6	76
973	pool2	(77,)	9.32573490736166e-05	-0.0006889534525187	0.0631777818330003	0.0538756485062758	8.772347498431365e-05	-0.0006951675211768	6	77
974	pool2	(78,)	0.1795318361463882	0.0989506074838384	0.1437024931244405	0.1112885629858161	0.009889559123498	-0.0007602430426889	6	78
975	pool2	(79,)	0.0975023106280553	-0.0028107371884884	0.0658640835666283	0.0181752571376165	0.001025672565082	0.0001678275729546	6	79
976	pool2	(80,)	0.0965475749220997	-0.0069381964934345	0.0599348314714733	0.0380897452177443	0.0097512384762239	-0.0066269045897684	6	80
977	pool2	(81,)	0.1276687919774486	0.0611506444284698	0.0907917535967369	0.0734185330232961	0.0096110131055188	-0.0040196783997668	6	81
978	pool2	(82,)	9.736627751311122e-05	-4.6511419650840935e-05	0.0517004543376844	0.0249773483867568	9.405131940054544e-05	-4.9509644848289014e-05	6	82
979	pool2	(83,)	0.010447071345166	-0.0021048550679954	0.0412227933859042	0.0079875535751265	0.010144956843189	-0.0023004883825876	6	83
980	pool2	(84,)	0.1057036581886681	0.0223706465043896	0.0808339895516966	0.0593337052253022	7.668853299769296e-05	-3.4603268479482807e-06	6	84
981	pool2	(85,)	0.116564145093198	0.0275917645467936	0.0682124779812503	0.0405516037540757	0.0120631561198261	0.0033590472594153	6	85
982	pool2	(86,)	0.1214648080010876	0.0416079556071717	0.0920063611226906	0.0468084824372958	0.0009716376628829	-0.0001141375864575	6	86
983	pool2	(87,)	0.1034799110354418	0.0170941991511539	0.0716015255311967	0.0446439081707992	9.55177470960411e-05	-0.0016656031211734	6	87
984	pool2	(88,)	0.1261088249252315	0.0274834814558878	0.0858340633587295	0.0551415041662796	0.0106587118102751	0.0006102075752119	6	88
985	pool2	(89,)	0.3566377702142196	0.3062914766252264	0.328199907670052	0.3123177586196823	0.0095048191342126	0.0022959314717889	6	89
986	pool2	(90,)	0.1828174697672101	0.1182738322911276	0.1431426809515161	0.1359068740966793	0.010441397043655	0.0008658188828288	6	90
987	pool2	(91,)	0.1359019690566044	0.0632689539502348	0.0847381829455887	0.0872885121371058	0.0472910056362548	-0.0024553661919981	6	91
988	pool2	(92,)	0.1037328025047572	0.0336913354852533	0.0722591060807278	0.0458721616483782	0.0086103030843689	0.0021047420495433	6	92
989	pool2	(93,)	0.096107455752498	-0.0152201874945565	0.0553758820552524	0.0185125354106086	0.0102307209751892	0.0003020494583101	6	93
990	pool2	(94,)	0.0087482943604892	0.0021417158411372	0.0482231218056931	0.0387933732832272	0.0010116499168306	-0.0003187312210595	6	94
991	pool2	(95,)	0.1057627934833783	0.0214955008218082	0.0742622308983971	0.0368539853337483	9.755462587990316e-05	-0.0025366409391993	6	95
992	pool2	(96,)	0.1790027025931819	0.1273175890292677	0.155216349606052	0.1315109983370778	9.778454262387992e-05	-0.0028894740004614	6	96
993	pool2	(97,)	0.1357778056953628	0.0214204917282176	0.097838396612337	0.0621159125428939	0.0099596645324825	-0.0007449993109875	6	97
994	pool2	(98,)	0.1019253169878169	0.0084539032338406	0.0680203676717351	0.0385172518311194	0.0010191330397453	4.256214618181264e-05	6	98
995	pool2	(99,)	0.0959875079125482	-0.0080517399919497	0.0594208540408726	0.035128707667993	0.0091042978607801	-0.0042680395225154	6	99
996	pool2	(100,)	0.1623340993588493	0.0816080665233172	0.1306661209854757	0.0865077088929905	9.577335755683868e-05	-0.0007853227894931	6	100
997	pool2	(101,)	0.0957168841403942	-0.0017925134356477	0.0697221232135435	0.0325317963716662	8.457666603478575e-05	-0.0047300424582068	6	101
998	pool2	(102,)	0.117947851298553	0.0136628047123036	0.0833874088331134	0.0434991147859616	0.0093786797151439	0.0006988911033812	6	102
999	pool2	(103,)	0.1373897313983995	0.0522861243830761	0.0944969975905019	0.1021780178342992	0.0117937079854354	-0.0012751730365416	6	103
1000	pool2	(104,)	0.01074737042202	0.0020011963232077	0.0464226002113629	0.0366901959235376	0.0104264979988263	0.0015767023353215	6	104
1001	pool2	(105,)	0.0121314522068639	0.002987183401497	0.0362280097127907	0.0140440197848888	0.01195437715676	0.0028984770529215	6	105
1002	pool2	(106,)	0.0960518247065959	-0.0238643920701038	0.0540230215194467	0.0173970051575657	0.0104398691001649	-0.000837573435952	6	106
1003	pool2	(107,)	0.0963958258091617	0.0214458935675653	0.0652062336240867	0.0494224064400989	9.692953140449934e-05	-0.0084194330047637	6	107
1004	pool2	(108,)	0.0942196752400382	0.0002294275322591	0.0563489576537152	0.036971017539321	0.0095159325442204	0.0014591078361915	6	108
1005	pool2	(109,)	0.2151205787611105	0.1208554573419128	0.1717529851106318	0.1674722949233894	0.0458601948172222	-0.0227230044894242	6	109
1006	pool2	(110,)	0.0517718870570771	-0.0386171087040125	0.0463594483489159	-0.0278252936311353	0.0484122036055479	-0.0407214576045515	6	110
1007	pool2	(111,)	0.1180790993667446	0.0132030106758082	0.0843682506398191	0.043921144337247	0.0092256925107843	-0.0032160172824828	6	111
1008	pool2	(112,)	0.1069183717228675	0.0187900852679152	0.0759130573344708	0.0447930254225512	0.0010192411938673	-0.0002993268927222	6	112
1009	pool2	(113,)	0.1185496312363297	0.0254989512365514	0.0726258876915935	0.0333523671248428	0.0121320120303149	0.0044338656738429	6	113
1010	pool2	(114,)	0.1134350362780117	0.0373415548735174	0.0763737752215182	0.0519124555615806	0.0103788651658247	0.0014835057809589	6	114
1011	pool2	(115,)	0.0093688105948017	-0.001059374408141	0.054838774165456	0.030479556085509	0.0089231736532784	-0.0014157096434934	6	115
1012	pool2	(116,)	0.1021762374770194	-0.0182565724358125	0.0545665269385217	0.0375444554593419	0.0115858307802905	-0.0034119244018084	6	116
1013	pool2	(117,)	0.0474084609997258	-0.0044030512838493	0.0420188211271832	0.0286728616426016	0.0446782497155304	-0.0083013842437271	6	117
1014	pool2	(118,)	0.1290583399782304	0.0435344664294102	0.0954170207237599	0.0622431210329652	0.0091251821226928	0.0027202406887284	6	118
1015	pool2	(119,)	0.1127103605202394	0.0514371352890687	0.0871063711259417	0.0723056635984987	8.333168787877376e-05	-0.0013822447382236	6	119
1016	pool2	(120,)	0.0102560752348529	-0.0008551013861333	0.0516348734944543	0.0257777747733267	0.0098401380364334	-0.0011848393042235	6	120
1017	pool2	(121,)	0.2102985326006418	0.1392129029246862	0.1575035464044719	0.1597548763373489	0.0476900659561301	0.0018065418475047	6	121
1018	pool2	(122,)	0.1201040419199465	0.0318347896994852	0.0823040918169459	0.0623853683264898	0.0103314815157088	0.0013282039616149	6	122
1019	pool2	(123,)	0.0090200855489446	0.0017099660373844	0.0558735954424902	0.0133926375161919	0.0085184141273968	0.0013842613474481	6	123
1020	pool2	(124,)	0.1514886097478384	0.1013044623128033	0.1158531080287997	0.0984644109374653	0.0102316544246275	0.005413110579949	6	124
1021	pool2	(125,)	0.0096860043933366	-0.006385633578847	0.051486956560483	0.0115405852271476	0.0090375554104836	-0.0069538159276942	6	125
1022	pool2	(126,)	0.1253717075248002	0.02694573329099	0.0860086573639329	0.0635678396419739	0.0097000368537658	0.0009992592813283	6	126
1023	pool2	(127,)	0.1035402976113412	-0.0040858393617506	0.0683543973232042	0.0409341006804021	0.0099097573171456	-0.0015303907154187	6	127
1024	pool2	(128,)	0.1181692559614815	0.0088677874370586	0.0749338258327454	0.0363608855944812	0.0119368088196002	0.0011212115966526	6	128
1025	pool2	(129,)	0.2335435717305463	0.1565690207504747	0.1907006203554495	0.1539893079928758	0.0428840155329331	0.0060091747358711	6	129
1026	pool2	(130,)	0.1434996097962433	0.0590505021771479	0.0952597560476182	0.06843517651098	0.0448934497336361	0.005967260419267	6	130
1027	pool2	(131,)	0.1039660872674576	0.0024437779486982	0.0645198412770343	0.0115268770504839	0.0097206400501359	0.0034231748792601	6	131
1028	pool2	(132,)	0.1267957787226636	0.0103360853260594	0.0885434002006441	0.0654023282352369	0.0110385567943895	-0.0051687997557152	6	132
1029	pool2	(133,)	0.1302474285564432	0.0716070788966033	0.0950294367705069	0.072258029505199	0.0100927558429817	0.0043168636068939	6	133
1030	pool2	(134,)	0.1527530025947823	0.0707061478955779	0.1098317815767455	0.0676804443254472	0.0121230340987575	0.0032569632965729	6	134
1031	pool2	(135,)	0.1270153768854017	0.0495980950175992	0.0811853946026109	0.0584039249033552	0.0116907037728998	0.0018674329376052	6	135
1032	pool2	(136,)	0.1077931717132871	0.0013920668939226	0.077787789803573	0.0221379311573672	9.3759816485961e-05	-0.0008382309370196	6	136
1033	pool2	(137,)	0.1527314816848924	0.0689451402456551	0.1400175731357037	0.0710959409576997	0.0099130064913004	0.0026772475295384	6	137
1034	pool2	(138,)	0.0009798570467481	-0.0001999630234577	0.0481585443844758	0.0185115675719206	9.580164181732798e-05	-0.000238583081938	6	138
1035	pool2	(139,)	0.10535280458492	0.0386661989821258	0.066425872403634	0.0428897894058822	0.0102904056275821	0.002346197784052	6	139
1036	pool2	(140,)	0.1147116030744551	0.008984357068244	0.0742855878785569	0.0322519422796329	0.0113775992642234	0.0026266085452286	6	140
1037	pool2	(141,)	0.0009963658552284	-0.0137141392164386	0.0354483677662638	-0.0711585890238173	0.0009731919475757	-0.0137458783642792	6	141
1038	pool2	(142,)	0.2354917910721329	0.1743681829326125	0.1852475992185281	0.1586792689415294	0.0490426564777148	0.0164978818419797	6	142
1039	pool2	(143,)	0.0955289692099943	0.0061554520199105	0.0578439554000953	0.0299546834923509	0.009910106065902	0.0017827148287894	6	143
1040	pool2	(144,)	0.2279012675583754	0.1110666839172159	0.1757616826542406	0.1125676005994757	0.0450704262889064	0.0036160357289891	6	144
1041	pool2	(145,)	0.2346193341095184	0.1652179158102155	0.1840781050781511	0.1728440218237457	0.0477304768322783	0.0062833713664279	6	145
1042	pool2	(146,)	0.1945798055124823	0.0917687098069014	0.1530151860734082	0.1196436344778001	0.0112795407015421	7.737974046251317e-05	6	146
1043	pool2	(147,)	9.219399074367196e-05	-0.0007145460384414	0.0465523186471568	0.0281202491088048	8.858349861129433e-05	-0.0007177626025653	6	147
1044	pool2	(148,)	0.1481994832239243	0.0502663400158962	0.1027104975684204	0.0786393653349317	0.0119329026977964	-0.0006405213866516	6	148
1045	pool2	(149,)	0.0100131072580622	0.0026432199032011	0.0547281040340041	0.0405435658516025	0.0094294113944314	0.0021642754324148	6	149
1046	pool2	(150,)	9.770570830369696e-05	-0.0006968286599386	0.0594259832911562	0.0264995123037764	9.16152208211285e-05	-0.0007011142429069	6	150
1047	pool2	(151,)	0.1210359144910662	0.0178340676431162	0.0732514121615157	0.0251398086491465	0.0113792469707542	-0.0064453218433313	6	151
1048	pool2	(152,)	0.1659010101866235	0.0936942303171635	0.1283026556635687	0.1244953827270193	0.0106685290579825	0.0003743343799094	6	152
1049	pool2	(153,)	0.0089299185655767	0.0011024432357038	0.0494882173817339	0.0291149625755188	0.0086068878893178	0.000833702710918	6	153
1050	pool2	(154,)	0.0107458522807065	0.0027216877604249	0.0151494747090851	0.0044743228243336	0.0104338652676702	0.0025894567072022	6	154
1051	pool2	(155,)	0.0098604338684958	0.0042562700056516	0.049329651522832	0.017236629471358	0.0095408109660575	0.0040180084980507	6	155
1052	pool2	(156,)	0.0086475144817481	0.0020758095790869	0.0496887873085061	0.0172028862990414	0.0083821069134158	0.0019663931433265	6	156
1053	pool2	(157,)	0.1695198117387072	0.0615319446296348	0.1412513680254289	0.0414005564651334	0.05288019383981	0.0118576701114635	6	157
1054	pool2	(158,)	0.1527101691744902	0.0573675821632566	0.1058363974425794	0.0762220996728019	0.0416703188268074	-0.0040974329162921	6	158
1055	pool2	(159,)	0.2327707358728791	0.1624940371381256	0.1740124270172235	0.1664499386639992	0.0546143926126712	0.0167386391752073	6	159
1056	pool2	(160,)	0.1758855115657686	0.091129033217289	0.1373978553223674	0.0985791176563902	0.0104893626661849	0.0030776299580748	6	160
1057	pool2	(161,)	0.0104437165312069	-0.0043824757973944	0.0510174349687466	0.0121831856587776	0.0101696339652423	-0.0045479236064731	6	161
1058	pool2	(162,)	0.1887144944303486	0.1410480871855471	0.0965203919812813	0.0985869196618763	0.0751764943453147	0.0413869877135417	6	162
1059	pool2	(163,)	0.1090012636203269	-0.0045825034768862	0.0720470046595345	0.022096754704368	0.0102991508575229	0.0013370449451378	6	163
1060	pool2	(164,)	0.0095966390775613	-0.0087588558775417	0.042467431132192	-0.0026037782771406	0.0092656789245334	-0.0089606680934191	6	164
1061	pool2	(165,)	0.2507970605428292	0.1841840400248815	0.2126179805256431	0.2015347852896689	0.0117028505155705	0.0012549619474865	6	165
1062	pool2	(166,)	0.1613006587923878	0.0905419181487474	0.1095632209549694	0.0997712025418406	0.0492003925289233	-0.0003861489077625	6	166
1063	pool2	(167,)	0.186119342626951	0.1314112566520776	0.1403164857609217	0.1153762191123817	0.012138003976271	-0.0056353053708135	6	167
1064	pool2	(168,)	0.123083865862914	0.0405842044314654	0.0880462746117207	0.0481667677682129	0.0097823045950072	0.0016552317488393	6	168
1065	pool2	(169,)	0.1031165163428514	0.0060863030098456	0.0599635741776317	0.0286449503826283	0.0114036031200711	0.0020946114680562	6	169
1066	pool2	(170,)	0.1272836063485523	0.0318639923228839	0.0866838126495707	0.0449066735606751	0.0102135194906493	0.0021272079881548	6	170
1067	pool2	(171,)	0.095839507235731	0.0293300164344809	0.0587259539266802	0.034264715568637	0.0101032051802876	0.0034572542757671	6	171
1068	pool2	(172,)	0.2269943926926187	0.1836429218198547	0.2121482876085665	0.1921820802604558	0.0111642302590619	0.0051663309508884	6	172
1069	pool2	(173,)	0.1083883335568492	-0.0304105642247332	0.0632688336932809	0.0216153133583357	0.0118154434358862	-0.0025989614917267	6	173
1070	pool2	(174,)	0.2360727352077241	0.0851343276206054	0.1897832599864108	0.116582645917774	0.0423914420997908	-0.0203879486657581	6	174
1071	pool2	(175,)	0.001004856791978	-0.0014205588231832	0.052205129927328	0.0226495931429137	0.000968038061355	-0.0014555536873412	6	175
1072	pool2	(176,)	0.1445765393077679	0.0321725480272193	0.1036959999709206	0.0499421204228751	0.011009884211959	-7.0060607866295754e-06	6	176
1073	pool2	(177,)	0.0921732548774536	0.0347988692060063	0.0666165897020051	0.04644310754652	8.916842971096184e-05	-0.0001283256389297	6	177
1074	pool2	(178,)	0.0093707275499834	-0.0039382712409692	0.0525609789881689	0.0055441564392088	0.008891356488892	-0.0043032711973927	6	178
1075	pool2	(179,)	0.0092792340719313	-0.0002880790386259	0.0477845257943426	0.0063504106483344	0.0089331374875851	-0.0005420905784776	6	179
1076	pool2	(180,)	0.2274972781523038	0.1459118522979857	0.1906470971749261	0.1712543843909094	0.0117429209234733	0.0010012033500104	6	180
1077	pool2	(181,)	0.1663409713435786	0.1121995058770218	0.114151738796412	0.0993427957592351	0.0477027077482899	0.0234937828039318	6	181
1078	pool2	(182,)	0.1870237573811758	0.0721323817912907	0.1324460166561823	0.0929501790712085	0.0511167751879448	-0.0003713258707513	6	182
1079	pool2	(183,)	0.1788103146708076	0.1159616253102189	0.1226462299486019	0.0892582643553484	0.049328387870716	0.0262244070604951	6	183
1080	pool2	(184,)	0.1104244041485952	0.0246555737506818	0.0613551498414618	0.0418841173333212	0.0421460287763419	0.0016468271369297	6	184
1081	pool2	(185,)	0.0098676840898332	-0.0001430148382244	0.0461370882501002	0.0080003428590563	0.0094156623158748	-0.0004411811046092	6	185
1082	pool2	(186,)	0.2034902122757758	0.1042533919295025	0.1623216501688426	0.1331863543794343	0.0094502205936199	-0.000408884449748	6	186
1083	pool2	(187,)	0.1109302966258137	0.020253621230348	0.0766695272603026	0.050432284083675	0.0096509438646229	0.0009400217697235	6	187
1084	pool2	(188,)	0.1593872302076774	0.0836007187251803	0.098386260591438	0.1107831941097401	0.0557091194451396	0.0003577492306146	6	188
1085	pool2	(189,)	0.1601353160174186	0.0894530373573075	0.1069083088642701	0.0914670147864036	0.0468573008357411	0.0136837588972577	6	189
1086	pool2	(190,)	0.1138126000481762	0.0479951289206307	0.0746161915031716	0.0427381181968288	0.0100857805264328	0.0051629354286862	6	190
1087	pool2	(191,)	0.0010058484541296	-0.0002443396422708	0.0556821995542852	0.0220914537153725	9.787268575489616e-05	-0.0003793243036667	6	191
1088	pool2	(192,)	0.1173575834381042	0.0358354456270733	0.0820246146171901	0.0532544442791838	0.0085909591973003	0.0008681790965505	6	192
1089	pool2	(193,)	0.1638991194680263	0.0826432599584521	0.1222325166421548	0.1002267081876134	0.0109116434644734	0.0036662162601175	6	193
1090	pool2	(194,)	0.105567844599779	0.0322892182281432	0.0702901167272506	0.0461985249897751	0.008669077367247	0.0026121583402433	6	194
1091	pool2	(195,)	0.2535803000241476	0.1355982146770906	0.2171631237242526	0.15578715415759	0.0108133169606885	-0.0022279797967665	6	195
1092	pool2	(196,)	0.2596522251918074	0.1665240049362286	0.2133137800078709	0.1600111773889911	0.0459062980568247	0.0016221285061877	6	196
1093	pool2	(197,)	0.1989052198534323	0.0839186733832878	0.1573194588144194	0.1228723793521022	0.0100640443122725	-0.0041460534467208	6	197
1094	pool2	(198,)	0.0092260139479591	0.0022377460133409	0.0535394950023523	0.0206416597995842	0.0088991776415192	0.0019996091289414	6	198
1095	pool2	(199,)	0.1032858843969113	-0.000715013145321	0.0662768096955498	0.0133079091761297	0.0107352143915068	0.000941323444733	6	199
1096	pool2	(200,)	0.1027658003426277	0.0076014238183441	0.0573672541176063	0.0240641121664298	0.011086282677466	0.0039989096292276	6	200
1097	pool2	(201,)	0.2240442325575031	0.0893184773941139	0.1740875195456918	0.0990563833886594	0.0459010923981648	0.0039251444681585	6	201
1098	pool2	(202,)	0.1164549719777537	0.0004485184785203	0.0728183586173538	0.0335721550172716	0.0107152675303181	-0.0008574440615602	6	202
1099	pool2	(203,)	0.0976795698666675	-0.0177374482487282	0.0486678524899375	-0.001403459890549	0.0118917721886248	0.0018755071507333	6	203
1100	pool2	(204,)	0.0104797717691585	-0.0005998651395517	0.0512962751503234	0.0158655436464716	0.0100395685404862	-0.000939278901493	6	204
1101	pool2	(205,)	0.1692811435649016	0.0866330878022343	0.1193606764904894	0.0868004025098978	0.0460914400154225	0.0082437760418344	6	205
1102	pool2	(206,)	0.0094205800227368	0.0009000299237316	0.048566891672363	0.0204756491828775	0.0090910845934893	0.0004978120419095	6	206
1103	pool2	(207,)	0.0103202514101206	0.0028595104652202	0.0497805221976933	0.0139526243400783	0.0100190290483473	0.002701535265941	6	207
1104	pool2	(208,)	0.0093193738237614	-0.0029944272697777	0.0478057269728277	0.0093103365145875	0.0088514065885286	-0.0032810547780905	6	208
1105	pool2	(209,)	0.1720707804768029	0.0813576998004769	0.1232104730760255	0.104203090138558	0.0461931886660854	-0.0037615841379539	6	209
1106	pool2	(210,)	0.1295691737470341	0.0522010961800561	0.0995442803720872	0.049823780146608	0.0088755725528723	0.0047938733938533	6	210
1107	pool2	(211,)	0.1617621999962011	0.096695608955579	0.1268830515724365	0.0879486563849067	0.0085157199706424	0.001925514235549	6	211
1108	pool2	(212,)	0.1741866429097037	0.1020545677397248	0.1266652243829023	0.1109517528104313	0.0120289233483241	-0.0014503259625544	6	212
1109	pool2	(213,)	0.1127905874729588	0.0368621117045129	0.0711167161659084	0.0499339304412825	0.0100154425976088	0.0029234408901199	6	213
1110	pool2	(214,)	0.1105617348933896	-0.0004832759724942	0.0745802071321296	0.0262545515222707	0.0093964893304432	0.0002754308935921	6	214
1111	pool2	(215,)	0.0088919419374001	-0.0008113030630065	0.054075483425329	0.0260413556133612	0.0010105249283823	-0.0005637902351776	6	215
1112	pool2	(216,)	0.1700922299995871	0.0658740698191648	0.1149814707258899	0.0700944459550712	0.0514738348289576	0.0047826288553609	6	216
1113	pool2	(217,)	0.0100561091982985	0.0039316529452338	0.0537579424895364	0.0245659043329887	0.009597708213145	0.0034798089746563	6	217
1114	pool2	(218,)	0.0988053848678662	0.0087332471634582	0.0715570680074935	0.0378440366794735	8.213096608034043e-05	-0.0077214152397955	6	218
1115	pool2	(219,)	0.1475775612986228	0.054176640077322	0.0946759659881691	0.0516237952171425	0.0464494617643632	0.0107667335891172	6	219
1116	pool2	(220,)	0.0091993946536231	0.0030393804838964	0.0521773441296702	0.0102504504744483	0.0088523119626363	0.0027659449250704	6	220
1117	pool2	(221,)	0.1210948531193273	0.028460433271094	0.0894168582376503	0.0406179524882941	9.449681577078373e-05	-0.0011245882316863	6	221
1118	pool2	(222,)	0.1380025533987209	0.0399848493199992	0.0932629501076999	0.0575695524348365	0.0121868049200757	0.0028938762822011	6	222
1119	pool2	(223,)	0.1027590429175608	0.023624254381617	0.0629753744472676	0.0498976241734341	0.0105023229162688	0.0013802489211514	6	223
1120	pool2	(224,)	0.101953735732294	0.0005257325746184	0.058098679399933	0.0137006523842271	0.0109259166453555	0.0021751161112432	6	224
1121	pool2	(225,)	0.1271491983623437	0.0377873018784838	0.0884711998105475	0.06187670205163	0.0097006633941021	-0.0001893969789203	6	225
1122	pool2	(226,)	0.0096168515853203	-0.0026245171593475	0.0505759586882256	0.0367642933385397	0.0091795389063363	-0.0030049685784512	6	226
1123	pool2	(227,)	9.084199347797473e-05	9.606795451588823e-06	0.0528746163715353	0.0254557845967537	8.531758282182e-05	4.597917134363527e-06	6	227
1124	pool2	(228,)	9.452741757987047e-05	-0.0016735239346068	0.0548807074263695	0.0285308991859732	8.938200423458387e-05	-0.0016782467910916	6	228
1125	pool2	(229,)	0.2110335884552924	0.1308972231220836	0.1596313511897761	0.1365041311436214	0.0516183632116832	0.014037116151249	6	229
1126	pool2	(230,)	0.0107508938111438	-4.320104938648761e-05	0.0490092559889869	0.0201761098478259	0.0103648773407257	-0.0004415224837754	6	230
1127	pool2	(231,)	0.1519620319775272	0.1024634861341557	0.1149920521004173	0.0921190734696116	0.0100946218728503	0.0055808821102847	6	231
1128	pool2	(232,)	0.0106457568706418	-8.115957138565832e-05	0.0478454046222243	0.0173595387230647	0.0103169424820789	-0.0004454374094637	6	232
1129	pool2	(233,)	0.2398691145518203	0.0614432186854595	0.1919305357510385	0.1027642841703854	0.0453600411054349	-0.0110644659201917	6	233
1130	pool2	(234,)	0.0973069924196977	0.03428899801984	0.0695695134537096	0.0465801960469969	0.0009502220242161	0.0001246530705756	6	234
1131	pool2	(235,)	0.0102916656893961	0.0020621076799144	0.0515417315644148	0.0132627186934934	0.0098248451430591	0.0017821695140631	6	235
1132	pool2	(236,)	0.1011137529781461	0.0008545216696235	0.0462027097956639	0.0170461287296747	0.0440840802355344	-0.0018684562111876	6	236
1133	pool2	(237,)	0.0951007254818533	-0.0027479887163093	0.0514588918606344	0.0194479064049299	0.0108230947522015	0.0005552422187606	6	237
1134	pool2	(238,)	0.113460433560242	0.0404423108033336	0.0724195979448754	0.0394379038605083	0.0100017324263078	0.0048049822279353	6	238
1135	pool2	(239,)	0.1069147856674158	-0.0159751855373309	0.0721025097907829	0.0258760408584053	0.0086049964431743	-0.0010217144650381	6	239
1136	pool2	(240,)	0.1169235381461424	-0.0076960186844003	0.075953434422858	0.0183458072731675	0.0115805601996128	0.0019644720153683	6	240
1137	pool2	(241,)	0.2108148138975654	0.149878411729973	0.1434147317144926	0.1353573451786176	0.0588571048297686	0.0220403830377552	6	241
1138	pool2	(242,)	0.1309180560056883	0.0509100674053031	0.0857091833425129	0.0582887973554456	0.0425166840207965	0.007015512680356	6	242
1139	pool2	(243,)	0.0102843098437623	-0.0032942370943773	0.0483711176282741	-0.0055807542270664	0.0098257326696444	-0.0034859971363572	6	243
1140	pool2	(244,)	0.0092117974356837	0.0018367191742323	0.0497613930758858	0.0021463723784598	0.0089702302346572	0.001779303133871	6	244
1141	pool2	(245,)	0.1320076106930056	0.0551391098347804	0.0959360719581725	0.0637012962829777	0.0096737262322376	0.0030323196547754	6	245
1142	pool2	(246,)	0.1880546355935388	0.0891892558852894	0.1159284347596067	0.0690755610411953	0.0632074221455875	0.0314519043892622	6	246
1143	pool2	(247,)	0.1841353659584234	0.0982126548551879	0.1442939705381704	0.108316944000199	0.0111354639167814	0.004027384253514	6	247
1144	pool2	(248,)	0.1046377940601337	-0.0276818958586639	0.0618721462752679	0.0296511471421471	0.0105854300166645	-0.0056625309608895	6	248
1145	pool2	(249,)	0.0108225006206124	0.0017512585148375	0.0464268073287901	0.0159511541691118	0.0103743360501894	0.0014596080149593	6	249
1146	pool2	(250,)	0.0099505590450076	-0.0001621874219739	0.0526680662737432	0.0329983933869844	0.0096361698243941	-0.0004552914924402	6	250
1147	pool2	(251,)	0.18368915152468	0.0903846950538913	0.1013730144488055	0.0666788824539462	0.0723906264464201	0.0412873922875912	6	251
1148	pool2	(252,)	0.0091142992639611	0.0001137850559103	0.0384069561545997	0.0234808766730962	0.0088822145764425	-2.098704167208254e-05	6	252
1149	pool2	(253,)	0.164671399505169	0.0149356025144675	0.1075182941100268	0.0767636844137147	0.0502405368870824	-0.0364152705159517	6	253
1150	pool2	(254,)	8.638686402240303e-05	-0.0032611999826117	0.0408997956845613	0.0145935175299514	8.393110602333831e-05	-0.0032633193932485	6	254
1151	pool2	(255,)	0.1503458779149143	0.0507159630408967	0.096015130062197	0.0717577624722816	0.0458590094631603	0.0042274246243875	6	255
1152	norm2	(0,)	0.1015010077731286	0.0072634446449301	0.0514906033708805	0.0185894210017042	0.0425018831552818	-0.0029988764081929	7	0
1153	norm2	(1,)	0.0414969592945784	0.0155676207366127	0.0489227372588693	0.0167901837269297	0.0109539924061471	0.0057129592427636	7	1
1154	norm2	(2,)	0.0010062924255832	-0.0001897830076591	0.0517675487838832	0.0073175000422535	0.0009657465068514	-0.0002184595079108	7	2
1155	norm2	(3,)	0.0437242937146611	-0.0153134798822718	0.0190128928493448	0.0129084322382579	0.0116164338679706	-0.001811841950104	7	3
1156	norm2	(4,)	0.0111225526006737	-0.002575149454921	0.052788159797516	0.0322891507095147	0.0106361069652364	-0.0029937051275199	7	4
1157	norm2	(5,)	0.1061726145636852	0.0396531666759666	0.0516655080113555	0.03071828577284	0.0478364486620059	0.0165822380922942	7	5
1158	norm2	(6,)	0.1942940110384583	0.081269242912301	0.1546686466118372	0.0780079576925635	0.0110362764268756	0.0055485409836431	7	6
1159	norm2	(7,)	0.1909656783329207	0.0275999415742995	0.1543075579299614	0.060064334021587	0.0098611526869507	-0.0044543535269054	7	7
1160	norm2	(8,)	0.0093462987084471	0.0005395964235034	0.0478969560713471	0.0251393499178391	0.0089176080779125	0.0002281430373433	7	8
1161	norm2	(9,)	0.0102311336818934	0.0016696430151661	0.055862965017415	0.0100126282418714	0.0095503222930689	0.0012243733695713	7	9
1162	norm2	(10,)	0.0104067008738233	0.0006906991620373	0.040351917993316	0.0093277314783032	0.0100876683530232	0.0004795824571104	7	10
1163	norm2	(11,)	0.0114564211448096	-0.0016305493839265	0.0502106749749563	0.0098318647337258	0.010980875324998	-0.0019727106624201	7	11
1164	norm2	(12,)	0.0096458164888764	-0.0071588732265934	0.0455609431264357	-0.0094072981926547	0.0091686533349315	-0.0075578790146002	7	12
1165	norm2	(13,)	0.0949965780679956	0.0053447431907961	0.061949821932705	0.0283648448829912	0.0087849322788129	0.0004843559253957	7	13
1166	norm2	(14,)	0.0101282375586975	0.0019814280012679	0.0484246055933946	0.0092399636747296	0.0097531309520084	0.001758731772072	7	14
1167	norm2	(15,)	0.1089487506991524	0.0298997412973549	0.0721741405110746	0.0400998854054424	0.0095684425668586	0.001771989017852	7	15
1168	norm2	(16,)	0.1541394343328417	0.066250543219541	0.1124890645235485	0.0881778628037932	0.0110383216639425	0.0009909811591546	7	16
1169	norm2	(17,)	9.660941989819705e-05	-0.0001986115497545	0.0545252155848015	0.0294654532752364	9.035860360284698e-05	-0.0002034815553175	7	17
1170	norm2	(18,)	0.1405231616937643	0.0065895304283568	0.0982331174844288	0.0509386350889362	0.011811518995145	-0.0030698657580232	7	18
1171	norm2	(19,)	0.1223953571648924	0.0664494389421408	0.0791145239367066	0.0512953346813609	0.0118533265641319	0.0072163901902395	7	19
1172	norm2	(20,)	0.1156935502304804	0.0167488686309179	0.080231814649289	0.0444673838375809	0.0097177844207096	0.0004906570297082	7	20
1173	norm2	(21,)	0.0101865030334621	0.0020529084383709	0.0415985918042737	0.0178888530347325	0.0099017508598252	0.0018781936599696	7	21
1174	norm2	(22,)	0.118379940646165	0.0102673360445229	0.0789919466344483	0.0508796514122623	0.010014306649647	-0.0045234398653379	7	22
1175	norm2	(23,)	0.1943321413712345	0.0992315773507955	0.1355886563647104	0.1088783706801768	0.0101233302216198	0.0003491128384611	7	23
1176	norm2	(24,)	0.1038770616042615	-0.0235851550857404	0.0668448468483944	0.0223758680930358	0.0096808839010555	-0.0019756010036733	7	24
1177	norm2	(25,)	0.0923213877581312	-0.0145109088999424	0.0586184266124579	0.0288509607159823	0.0087471822408304	-0.0020103242729672	7	25
1178	norm2	(26,)	0.1887292718329197	0.0528040584648489	0.1323739285387054	0.0566602280599641	0.0483009556019873	0.0167998414045479	7	26
1179	norm2	(27,)	0.1032357178386799	0.0304741491199644	0.0685102796557411	0.0465910916270707	0.0090916631640597	-0.0005367259492219	7	27
1180	norm2	(28,)	0.1824126339305871	0.0819285282742554	0.1444905945679279	0.095548751808185	0.0105750816818249	0.0023133838805652	7	28
1181	norm2	(29,)	0.1443101402751883	0.0412703314312328	0.1059300857665184	0.0604568197889665	0.0099329631810497	0.0007947240207375	7	29
1182	norm2	(30,)	0.1072305576369015	0.0300457596111605	0.0767350240502364	0.0569895062919385	0.0009978965571394	-0.0009165273295157	7	30
1183	norm2	(31,)	0.1063385248600446	0.0270366152857113	0.0665029241558523	0.035020423981145	0.0097700789884191	0.0031317476517739	7	31
1184	norm2	(32,)	0.0952044798435692	-0.0034677734678509	0.0567703082335728	0.0249668042627604	0.0098789231671055	0.0013572166641809	7	32
1185	norm2	(33,)	0.1402636710805379	0.0328319295028238	0.096753749151783	0.057765663878851	0.0110266544968524	-0.0033853490545832	7	33
1186	norm2	(34,)	0.1032921362992993	0.0405929881229677	0.0551779539664041	0.0267220842228854	0.0121533690077146	0.0073651428685223	7	34
1187	norm2	(35,)	0.1463123029940347	0.0575621349871721	0.100664012391528	0.0605846701030179	0.0417202426682425	0.0069468451954872	7	35
1188	norm2	(36,)	0.1078490146306077	0.0161110975872564	0.0549375966564973	0.0151976984033092	0.0444859936397779	0.0078821561297358	7	36
1189	norm2	(37,)	0.099553294486767	0.0011808561015987	0.0677720418794037	0.0253832176164893	0.0009601846310525	-0.0003361502762351	7	37
1190	norm2	(38,)	9.79279409916156e-05	-0.0033082838632265	0.041812848309619	0.0186184144888572	9.479785897281712e-05	-0.0033114530762907	7	38
1191	norm2	(39,)	0.1609033507750857	0.0799471230923923	0.1261454070792285	0.0972459191616185	0.0097306627414294	0.0032145362566506	7	39
1192	norm2	(40,)	0.0087959130856214	0.0001053265958911	0.0578688780662981	0.0309250093734382	0.0085288348120139	-0.0001187969902984	7	40
1193	norm2	(41,)	0.1226277996843427	0.0446010169358097	0.0899215343143526	0.0673950268558299	0.00968590470689	-0.0029656842705381	7	41
1194	norm2	(42,)	0.0106729499588754	0.0004286238037325	0.0472344840908927	0.026375055447786	0.0103023304187985	0.0001333746868011	7	42
1195	norm2	(43,)	0.008648034978002	0.0004074209433906	0.0547344550274251	0.0198013518574624	0.0010086266842515	-0.0014004744978097	7	43
1196	norm2	(44,)	0.0102443248431861	0.0012895870868316	0.0425763113649844	0.032017133612924	0.0100048759116239	0.0011310519398812	7	44
1197	norm2	(45,)	0.0991550129610335	-0.0067484268256075	0.0651008294901788	0.0178636065632442	0.0085613753705567	0.0006081794879001	7	45
1198	norm2	(46,)	0.0941206403959237	-0.021256982889152	0.057599641942956	-0.0058294862427146	0.0091845536978573	0.0022420686214631	7	46
1199	norm2	(47,)	0.1060294263985958	0.0019179441477318	0.0704433448403599	0.0495079147755939	0.0093626363805016	-0.0015019596092458	7	47
1200	norm2	(48,)	0.010357717389606	-0.0029921316303707	0.0469529093073139	0.0129744624100605	0.0099628484717382	-0.003291872976322	7	48
1201	norm2	(49,)	0.0946848382327223	0.0025651017681218	0.0594573869952262	0.0291404690541935	0.0086616761420547	-0.0024741403197072	7	49
1202	norm2	(50,)	0.0420631381437888	-0.001045673696107	0.0424668808735224	0.0332129800342263	0.0114486199468698	0.0017876301763443	7	50
1203	norm2	(51,)	0.1617864361301717	0.078476801294105	0.1246965649031855	0.1127722983730941	0.0103330261030757	-0.0022836051388523	7	51
1204	norm2	(52,)	0.0092418600385434	-0.0006135612000879	0.0530515580912311	0.0336168657700753	0.0087702580015145	-0.0010191188329351	7	52
1205	norm2	(53,)	0.1031573316971024	0.0200205294242296	0.0712862076304676	0.0233288368004805	0.0086698996874996	0.0036137373273066	7	53
1206	norm2	(54,)	9.547460824610444e-05	-0.0002783651821687	0.0571182593098429	0.0420327099768484	9.010923933561175e-05	-0.0002840349918367	7	54
1207	norm2	(55,)	0.2002782149955068	0.086995725540738	0.1686173423849527	0.1173293764304953	0.0088561783609403	-0.0015586252581896	7	55
1208	norm2	(56,)	0.2201390327231723	0.1288148043772701	0.1879157942065016	0.1437931551245811	0.0102548971457838	0.0009756040281613	7	56
1209	norm2	(57,)	0.094221115233137	-0.0321795898796	0.055352225384036	0.0149457403722838	0.00942021063074	-0.0022657976800644	7	57
1210	norm2	(58,)	0.2222626157849883	0.1426118236955077	0.1523033767683327	0.1491927952404748	0.0637696712348885	0.0154313518467238	7	58
1211	norm2	(59,)	0.0089261226061401	-0.0005909261589223	0.0151903258203529	0.01066573485578	0.0010368680489806	-0.0001972615009335	7	59
1212	norm2	(60,)	0.1137513650832093	0.0290968443000062	0.0727914501470187	0.0488658541926961	0.01022877868353	0.0025575973711831	7	60
1213	norm2	(61,)	0.0089001782575646	-0.0006617293045896	0.0556152993498199	0.0287162377932235	0.0084922050377199	-0.0009701497938023	7	61
1214	norm2	(62,)	0.1319794868914777	0.008163784348027	0.0865235701053883	0.0465826006002945	0.0119533892864591	0.00016934373077	7	62
1215	norm2	(63,)	0.1176090998680642	0.0356013337711328	0.0808235713428681	0.0577016111053236	0.0096812730589453	0.0002502870278606	7	63
1216	norm2	(64,)	0.1166680219136969	0.0408507941913942	0.0823256009217379	0.0567647585274192	0.0090105109173214	0.0010885298666681	7	64
1217	norm2	(65,)	0.2827494798766347	0.2200280000429119	0.2591426627723917	0.2274773366024282	0.0009776289119484	0.000341419849806	7	65
1218	norm2	(66,)	0.1187080934537933	0.0199079190031938	0.0576254262036756	0.0389787291449067	0.05413815595834	0.0046387803265002	7	66
1219	norm2	(67,)	0.0087139802732686	-0.0028212543595502	0.0487170799698685	0.0206687680087199	0.0010136375876086	-0.0013232782634933	7	67
1220	norm2	(68,)	0.0959003967958035	-0.0280014882872055	0.0646556893102759	0.0153665200894238	0.0010027665387519	-0.0003224387046976	7	68
1221	norm2	(69,)	0.0113148925526639	-0.0008636255355385	0.0410572421259699	0.0084602105933971	0.011066962331224	-0.0009993898425382	7	69
1222	norm2	(70,)	0.0099082497969967	0.0004653979362492	0.0539562494180302	0.0244355721164026	0.0092393852155244	-0.0001345709289313	7	70
1223	norm2	(71,)	0.0977181724181184	0.0001048637159321	0.0609751384582735	0.0235038280695649	0.0095108941117659	0.0004552143878027	7	71
1224	norm2	(72,)	0.0097209739504559	7.54508316990199e-05	0.0434987198438009	0.0192744052109273	0.0093337375198696	-0.0002283924125165	7	72
1225	norm2	(73,)	0.2187312436645018	0.0951747236263513	0.1854006717080303	0.1002032914918109	0.0096411339606587	0.0033957745899744	7	73
1226	norm2	(74,)	0.0995828773861431	0.0219867052373098	0.0551449075935517	0.0406721446846245	0.011237805743781	0.003338701369742	7	74
1227	norm2	(75,)	9.013908057509123e-05	-0.0034231551670582	0.0624202197419823	0.0388628421729083	8.131718287973655e-05	-0.0034320312907996	7	75
1228	norm2	(76,)	0.1188299784614022	0.0160452681631771	0.0843498913670943	0.0573626928684235	0.0089665949776734	-0.0019991789046032	7	76
1229	norm2	(77,)	0.0925628674956809	0.0352902405983616	0.065118563032278	0.0480302767669064	8.869474095829499e-05	-0.0006921133220334	7	77
1230	norm2	(78,)	0.1809470333129322	0.1052069565737812	0.1450603234047806	0.117577822106661	0.0098450452181536	0.0001408008790027	7	78
1231	norm2	(79,)	0.0963384011994907	0.0008762355263736	0.0643035762203304	0.0193099022639632	0.0010371610125133	0.0001529999957283	7	79
1232	norm2	(80,)	0.1002519538798742	-0.0136349894908101	0.0642615858200921	0.036565269563774	0.0095943754885633	-0.0079757955368602	7	80
1233	norm2	(81,)	0.1275673248756453	0.0631274333296227	0.091654538682626	0.0769950943998099	0.0092969927270288	-0.0029608142509469	7	81
1234	norm2	(82,)	0.0009720884166709	-0.0001533329663141	0.0491814176194119	0.0165193159671941	9.613444747980092e-05	-8.27677820935957e-05	7	82
1235	norm2	(83,)	0.0099974554938812	-0.0011664718922188	0.0425796775941922	0.0097859645000488	0.0096923804413074	-0.0013390089170179	7	83
1236	norm2	(84,)	0.103103246238582	0.0257333533356934	0.0777655035920369	0.0583549058361305	8.066729268474404e-05	4.8909633167948385e-06	7	84
1237	norm2	(85,)	0.114701849340189	0.0376405697439802	0.0686678906153293	0.0465883654712351	0.0115354581400359	0.0040538373463515	7	85
1238	norm2	(86,)	0.1219059733510948	0.0425432471151413	0.0917414170997731	0.046727591626976	0.0010025948365027	-0.0002435448952688	7	86
1239	norm2	(87,)	0.098602169213078	0.0220265676809592	0.0681576687730274	0.0446844586072814	9.081786479869793e-05	-0.0007884263689672	7	87
1240	norm2	(88,)	0.1314370091787079	0.0299139562111967	0.0925650090031451	0.0572621375193241	0.0103774228576655	0.0003965727750749	7	88
1241	norm2	(89,)	0.3624455935432994	0.3172005706822403	0.336461745810354	0.3270866513686612	0.0092979098541188	0.0015332998569095	7	89
1242	norm2	(90,)	0.1780624290595155	0.11086975797965	0.1402847594622254	0.1284770711452403	0.0099515268700371	0.0013901942566812	7	90
1243	norm2	(91,)	0.1264924461654896	0.0398196170188491	0.0725059826775887	0.0644908369636435	0.0491582090816258	-0.0024781540276805	7	91
1244	norm2	(92,)	0.0975014204886447	0.0262393545668618	0.0674209452808867	0.0375363347628523	0.0010176079521356	0.0002181321624532	7	92
1245	norm2	(93,)	0.0972044958753921	-0.0096139671810966	0.0557191503197604	0.0206526025892543	0.0104648793435774	0.0011681275938553	7	93
1246	norm2	(94,)	0.0087652260211109	0.0020629316989927	0.0472885393519133	0.0404836899719635	0.0010104718776799	-0.0001092530133974	7	94
1247	norm2	(95,)	0.1046220839132652	0.0204657690515824	0.0724203625171596	0.0332834472292841	0.0009800531998179	-0.002942248483118	7	95
1248	norm2	(96,)	0.1824028888017178	0.1330334889509669	0.1580648874305245	0.1401732385811429	0.0009898964584746	-0.0030134030168822	7	96
1249	norm2	(97,)	0.1358292023546844	0.0266011524017993	0.0963490034368633	0.0663001103981997	0.0102536882507311	-0.0004431877722932	7	97
1250	norm2	(98,)	0.1081304410001141	0.0125955722102657	0.0725975459173002	0.0402960826274435	0.0087300593616153	0.0001816790330103	7	98
1251	norm2	(99,)	0.1008278072471194	-0.0032613684192366	0.0626390202017446	0.0371147898118185	0.0095094106694921	-0.0038686067964552	7	99
1252	norm2	(100,)	0.1627841105562371	0.084584339542581	0.1309150253765967	0.0891911128559787	9.753514160093511e-05	-0.0009770274126565	7	100
1253	norm2	(101,)	0.0960680578331026	0.0068526997429512	0.070798174491281	0.0340308603459202	8.415880287937494e-05	-0.0052839084396187	7	101
1254	norm2	(102,)	0.1246289520509651	0.0151089831071717	0.0879840812236553	0.0477080801841685	0.0099020066103089	0.0006651606750348	7	102
1255	norm2	(103,)	0.1385695698327845	0.058463543445854	0.0963402083930121	0.104297772029937	0.0116403992345516	-0.0007360870926274	7	103
1256	norm2	(104,)	0.0106787450730907	0.0021853442038634	0.0466160055266583	0.0371344202799066	0.010351797986241	0.001769685280745	7	104
1257	norm2	(105,)	0.0428133519472828	0.00231166065782	0.0371989219855271	0.0145148016515672	0.0122589434117657	0.0026892421411975	7	105
1258	norm2	(106,)	0.0945652872842134	-0.0324386146218593	0.0523894439224638	0.0139102318648709	0.0104488596512386	-0.0019592603610072	7	106
1259	norm2	(107,)	0.094866475633335	0.0152841719624255	0.0630324864231191	0.0482607773701687	0.0009682307940812	-0.0072691802044297	7	107
1260	norm2	(108,)	0.0094004341666705	0.0012949476932948	0.0527804552265858	0.0290015259042343	0.0090527269405804	0.000964582143733	7	108
1261	norm2	(109,)	0.2195227510928916	0.1246048830041897	0.1762667954426469	0.1688943125057727	0.0456757817153099	-0.0214494968221201	7	109
1262	norm2	(110,)	0.0519586117101534	-0.0350896761684531	0.0467794077803508	-0.0241555573360683	0.0487369447580539	-0.0371539827170097	7	110
1263	norm2	(111,)	0.1190503520703157	0.0074896103560089	0.0822994530682416	0.0403847257674649	0.0098994416894733	-0.0024269502960949	7	111
1264	norm2	(112,)	0.1121702488151307	0.0083703389289911	0.0802840002604172	0.0420560683536748	0.0085907181631672	-0.0019341015748426	7	112
1265	norm2	(113,)	0.121679980258988	0.0317577586261746	0.0762605707423993	0.0303221140492558	0.0420408065006616	0.0082013062225118	7	113
1266	norm2	(114,)	0.1224197556563269	0.0435326131617511	0.0840637382794119	0.0544101068760479	0.0107628110899785	0.0016684526261397	7	114
1267	norm2	(115,)	0.0089090135116967	-0.0006480139775528	0.0456406695618527	0.0199316653089116	0.008552198211667	-0.0009158520795053	7	115
1268	norm2	(116,)	0.103475260863783	-0.0101872397106479	0.0574176826250012	0.0450589201086853	0.0112483370255277	-0.0036349868924789	7	116
1269	norm2	(117,)	0.0476860672103066	-0.0045160050778942	0.0421479367762832	0.025060630637025	0.0447748993271872	-0.0082405849137854	7	117
1270	norm2	(118,)	0.1315769948221281	0.0505333819051694	0.0968836960728423	0.073923968587205	0.0093594254861605	0.0022503578752094	7	118
1271	norm2	(119,)	0.115066029155798	0.0566947222740604	0.0906896488893601	0.0783942642192712	7.947454367884799e-05	-0.0018542470706357	7	119
1272	norm2	(120,)	0.0105038661061002	-0.0011837257426836	0.0519045064028429	0.0217012095539687	0.0100758667693389	-0.0015262889329965	7	120
1273	norm2	(121,)	0.2149688732506093	0.1463417908449306	0.1597365569560579	0.1689099104771488	0.0497286502549058	0.0015362316631993	7	121
1274	norm2	(122,)	0.1255784414033837	0.0396386246268167	0.0873085057366043	0.0646476684176413	0.0105921664780456	0.0022286330805693	7	122
1275	norm2	(123,)	0.0090235366112457	0.0027722353576628	0.0580292112712426	0.0123623480483846	0.0084723658748857	0.0024330578127401	7	123
1276	norm2	(124,)	0.1541606991830086	0.1015340643518022	0.117566833520383	0.0984110696797022	0.0105853018437391	0.0053352850547655	7	124
1277	norm2	(125,)	0.0101574544214609	-0.0057246847542791	0.0514560047720765	0.0145262978523781	0.0095414426058322	-0.006266496238301	7	125
1278	norm2	(126,)	0.1270258650215922	0.0291902461276443	0.0874257312067164	0.0639860999480792	0.0097004842032388	0.0011854089671639	7	126
1279	norm2	(127,)	0.1063605865525033	-0.0069850828774744	0.0690983290953947	0.0415853526064596	0.0104226081128934	-0.0020322725460037	7	127
1280	norm2	(128,)	0.1214099391587927	0.0079030257944046	0.0764447912993102	0.0394566664689461	0.0420544096780696	-0.0117399086813019	7	128
1281	norm2	(129,)	0.2318975755111785	0.1568001241005616	0.1883944786358724	0.1534292114887661	0.0436409876920814	0.0061000650951729	7	129
1282	norm2	(130,)	0.1509670170450889	0.0680367989721669	0.1011033405713095	0.0729081492673066	0.0462392910478947	0.009387903182156	7	130
1283	norm2	(131,)	0.1062353669251869	0.0058840089677162	0.0662636924253193	0.0138888658179147	0.0099467834057626	0.0036179998237939	7	131
1284	norm2	(132,)	0.1301952725369098	0.0158122293468462	0.0913632524166592	0.070399418593496	0.0112885173287938	-0.0050097407504181	7	132
1285	norm2	(133,)	0.1307089270022252	0.0770855900071416	0.0957811777225015	0.0761654821485739	0.0100649845469494	0.0045350030838337	7	133
1286	norm2	(134,)	0.1558884093975396	0.078075084729995	0.1123717394943024	0.0738159862612803	0.0416863402943111	0.0066852355015801	7	134
1287	norm2	(135,)	0.1309087354081886	0.0528203075172611	0.0837892645918267	0.0586256073669629	0.012141356239519	0.0025412762694603	7	135
1288	norm2	(136,)	0.1082708286681627	0.0051280733269774	0.0774309224158419	0.0239442488351653	9.418773622515976e-05	-0.0007659700976592	7	136
1289	norm2	(137,)	0.153315179869101	0.0662586525714652	0.1161405529052301	0.0812450100055744	0.0100866005073632	0.0025678562908059	7	137
1290	norm2	(138,)	0.0009892064084187	-4.4489212375431464e-05	0.0467799944674311	0.0161854038535881	9.697531238983537e-05	-4.312726284316781e-05	7	138
1291	norm2	(139,)	0.1091997489496046	0.0456279430573345	0.0700216054085434	0.0501218405172581	0.0102798117112379	0.0021723777050284	7	139
1292	norm2	(140,)	0.115682263569143	0.0067460749267611	0.0747153992142808	0.0333422648206703	0.0114569861703911	0.0025248528601879	7	140
1293	norm2	(141,)	0.0010076199512167	-0.0129336806358129	0.0356485977262238	-0.0682069978638013	0.0009844567798702	-0.0129641070886716	7	141
1294	norm2	(142,)	0.2385061825899523	0.1785876063825094	0.1873400735960319	0.1624206446616152	0.0501569051910228	0.0180150623985323	7	142
1295	norm2	(143,)	0.1016649132119233	0.0248012191264646	0.0627015197632125	0.0404569077951805	0.0100498980527594	0.0028777159164224	7	143
1296	norm2	(144,)	0.2345202178241461	0.1201188095041646	0.1797225222522938	0.1195772333769081	0.0473052270180812	0.0057533239473936	7	144
1297	norm2	(145,)	0.2545464817360294	0.1874542311290252	0.1980278900379097	0.1915317948482361	0.0529429868649871	0.0095048339973916	7	145
1298	norm2	(146,)	0.1965157372344648	0.0807543625246042	0.1315323857442757	0.1015786207339816	0.0114791337184347	0.0002248541783973	7	146
1299	norm2	(147,)	9.814247346828786e-05	-0.0023063922911508	0.051354758583441	0.0295978189332277	9.42947490500945e-05	-0.0023099163991975	7	147
1300	norm2	(148,)	0.1464497606792358	0.0410424033935281	0.101658065339822	0.0734325924856856	0.0117363173195427	-0.0006915790079495	7	148
1301	norm2	(149,)	0.0101663469049015	0.0041225198727796	0.0531962354793732	0.0412766065889554	0.0096421754250983	0.0036562359217202	7	149
1302	norm2	(150,)	0.0009821025096322	-0.0002989959802912	0.0600150646137144	0.0260708207208464	9.416569389530947e-05	-0.0005320929731194	7	150
1303	norm2	(151,)	0.1210113777698207	0.0237328329283756	0.0752450227742622	0.0250958193963557	0.0109685193619156	-0.0068022117381718	7	151
1304	norm2	(152,)	0.1797299412722138	0.1120359709162647	0.1411625915482149	0.1383615528068831	0.0111740461581574	0.0009013372589199	7	152
1305	norm2	(153,)	0.0086543746954497	0.0009632710505087	0.0465198156700329	0.0236359669912884	0.0010189185757675	-8.238273972027699e-05	7	153
1306	norm2	(154,)	0.0107570573509037	0.0028386517711913	0.0151954331879268	0.0040938091448846	0.0104392963578527	0.0027096342070738	7	154
1307	norm2	(155,)	0.0100600440000669	0.0036013161982088	0.0524046415891967	0.0185901297898591	0.0096568549908453	0.0032958249186654	7	155
1308	norm2	(156,)	0.0086177515967907	0.0025434374027885	0.0511070267582031	0.01845580683515	0.0010130023827753	-3.729760937121185e-05	7	156
1309	norm2	(157,)	0.1714308275254075	0.0606843998075294	0.1416389465920939	0.0422539259798618	0.0537323320613626	0.0125743690604086	7	157
1310	norm2	(158,)	0.1573597074988486	0.0635303509560524	0.1098596093194473	0.0843212045013197	0.0425427822300268	-0.0049453689619898	7	158
1311	norm2	(159,)	0.2344742777481346	0.1667747882282215	0.1756102237793165	0.1673330928294566	0.0550519129224486	0.017754241211362	7	159
1312	norm2	(160,)	0.2059162377938068	0.1010788608707157	0.1658864579832943	0.1072870252497795	0.0107392318300959	0.0036704893287027	7	160
1313	norm2	(161,)	0.0097768395664723	-0.0042178829233647	0.0530729112866412	0.0165510139964869	0.0094641912846444	-0.0044262301758721	7	161
1314	norm2	(162,)	0.1910395108586684	0.1444634443861461	0.099591488180595	0.1036547705121326	0.0746475732396536	0.0401699823448546	7	162
1315	norm2	(163,)	0.1061957319989592	0.0014685100859579	0.0685762179208296	0.0227171975506179	0.010278034989522	0.0019301417739411	7	163
1316	norm2	(164,)	0.0093581688978028	-0.0083553286878477	0.0422242825531193	-0.0014885940789561	0.0090372903178246	-0.0085532349714292	7	164
1317	norm2	(165,)	0.25288110602425	0.1895342680202315	0.2126572527285322	0.2069019415158602	0.0123605318083294	0.0013832721661517	7	165
1318	norm2	(166,)	0.164424983622115	0.0961945407153518	0.1119206447230125	0.103573180058312	0.0499486874986211	0.0004611378607918	7	166
1319	norm2	(167,)	0.1907987886387683	0.1313652915104783	0.1454018969381291	0.1160148887804272	0.012073464787362	-0.0069257485355282	7	167
1320	norm2	(168,)	0.1217810699919569	0.040950676715722	0.0866181434055053	0.0548609967798252	0.0099152102428772	0.0012756869628857	7	168
1321	norm2	(169,)	0.1033316050356285	0.0092125697513572	0.0613985287815705	0.0293750342024581	0.0110533480094937	0.0014257334085525	7	169
1322	norm2	(170,)	0.1307297572027955	0.0360238953606055	0.0864483204052601	0.0387364937267464	0.0112328862697074	0.0039182445671556	7	170
1323	norm2	(171,)	0.0105102699092624	0.0041606993408154	0.0525407007039985	0.0266000132044615	0.0101387270789247	0.0037844473670479	7	171
1324	norm2	(172,)	0.2321056373187496	0.1768594463940259	0.1944760738859335	0.1816778194808997	0.0118430949538855	0.0047338453565787	7	172
1325	norm2	(173,)	0.1126020691410466	-0.0350780425777541	0.0612118340744682	0.0131771549902863	0.0441256909071893	-0.0141664514307575	7	173
1326	norm2	(174,)	0.2435640116662798	0.1145193768090842	0.1756736957748053	0.1348119083796319	0.0422846390886565	-0.0175135220437454	7	174
1327	norm2	(175,)	0.0010098035908342	-0.0026366472052901	0.0490213088276981	0.0162517224492614	0.000973655853042	-0.0026700489499305	7	175
1328	norm2	(176,)	0.1459723693559037	0.0405223984028209	0.1042405177114393	0.0547304972825994	0.0112335690788594	0.0004282250069799	7	176
1329	norm2	(177,)	0.0971387384288779	0.0361849647964571	0.0699814024245562	0.0504715842922732	9.544985453990852e-05	-0.0003543452208323	7	177
1330	norm2	(178,)	0.009030464328135	-0.0034189434973808	0.0527808481294724	0.0076081963165814	0.0085401137906098	-0.0037818735031938	7	178
1331	norm2	(179,)	0.0091847531444588	0.0003801249250356	0.049292718664914	0.0056231889774185	0.0088325857194954	0.0001210247073699	7	179
1332	norm2	(180,)	0.230620249151674	0.149132157351027	0.1934903493805728	0.1740292463728986	0.0120647526683301	0.0009048370469894	7	180
1333	norm2	(181,)	0.1645615673663643	0.1122552061059563	0.1142419258683393	0.0978728028243605	0.0463802365079903	0.024207078369033	7	181
1334	norm2	(182,)	0.1921165074523383	0.0760295174045723	0.1368575668811862	0.0981633011205717	0.0518276564216806	-0.0005484610120909	7	182
1335	norm2	(183,)	0.18326446757941	0.1197869584254771	0.1252897713663175	0.0916205171492114	0.0508125095349527	0.0273623288108983	7	183
1336	norm2	(184,)	0.1101706867035927	0.0277206116615851	0.06071049489497	0.0436111629201956	0.0422073615847476	0.002435041373253	7	184
1337	norm2	(185,)	0.0098569762904313	-0.000100601800528	0.0461249982709918	0.0099084703082282	0.0093800814402452	-0.0004426454961456	7	185
1338	norm2	(186,)	0.2110170652481773	0.1122117752841709	0.1679187468657791	0.1399723654353118	0.0097170678422671	-0.0001146771219147	7	186
1339	norm2	(187,)	0.113482112226588	0.0245502189922338	0.0779569817680575	0.0541526555471512	0.0101248379561985	0.0010973070294825	7	187
1340	norm2	(188,)	0.1644485979013972	0.0903146991435543	0.10282986215494	0.1140230762363413	0.0565152717711483	0.0023095389423311	7	188
1341	norm2	(189,)	0.1625339395803526	0.0989371844323954	0.1072911396150342	0.0987866713338447	0.0480680257691512	0.0151474312945437	7	189
1342	norm2	(190,)	0.1235960979963151	0.0517163923308593	0.0827964505196386	0.0497712058524024	0.0103466926755232	0.0046331364966519	7	190
1343	norm2	(191,)	0.0941464789951175	-0.0055468416334554	0.058538178800977	0.0196573908819539	0.0085327223141458	0.0017001828633265	7	191
1344	norm2	(192,)	0.1121985175629507	0.0309542516711996	0.0768034576027498	0.052177332083693	0.0085672466603161	0.0006130688598785	7	192
1345	norm2	(193,)	0.1610469546346391	0.0864341597114034	0.1183842323327374	0.1002262838601041	0.0111421842049398	0.0043261879919888	7	193
1346	norm2	(194,)	0.103070600881714	0.030541001776391	0.0681098619233785	0.0455588671647005	0.0085668985792877	0.0024741688220407	7	194
1347	norm2	(195,)	0.2546700085365903	0.1340651154516208	0.2168093380301596	0.1563908634065296	0.0113915788373759	-0.0033060024472366	7	195
1348	norm2	(196,)	0.262889534774656	0.1734717865400422	0.2152561555445846	0.1610451092184187	0.0468660834293639	0.0066528980450212	7	196
1349	norm2	(197,)	0.2057678498645075	0.10293277299727	0.1653836767285054	0.1417427315902013	0.009954355981159	-0.0031237679797779	7	197
1350	norm2	(198,)	0.0097137836262655	0.002037295588435	0.053753104555246	0.02091667613462	0.0093811070325368	0.0018062645606513	7	198
1351	norm2	(199,)	0.1041087663408281	0.0011345053604184	0.0666984222563525	0.0149574208493993	0.010911654407954	0.001438103351836	7	199
1352	norm2	(200,)	0.1058354133810233	0.0045834552765749	0.0606896706437413	0.021091269718569	0.0111100940040871	0.0039823600987718	7	200
1353	norm2	(201,)	0.2281498906878375	0.0932742697406313	0.1794379151652418	0.0996750999574668	0.044785325777172	0.0044237523737333	7	201
1354	norm2	(202,)	0.1204628497741943	0.006023736452668	0.078566419555079	0.0358942975626729	0.0102737995027737	-0.0005420320466185	7	202
1355	norm2	(203,)	0.0112827723267177	0.001203764657823	0.0472029032573889	-0.0044548894790843	0.0109774059717657	0.0010551472775194	7	203
1356	norm2	(204,)	0.0935269740362462	-0.0205086261650919	0.0539250756516668	0.020630340127368	0.0099633871531896	-0.0010648186044197	7	204
1357	norm2	(205,)	0.1730906617500366	0.0923987504597546	0.1211742593196956	0.0932647285648443	0.0472570609296087	0.0088955240231749	7	205
1358	norm2	(206,)	0.0095149394537155	0.0005824415014279	0.0485594553128808	0.0204502109148246	0.0091717831900522	0.0001886790236147	7	206
1359	norm2	(207,)	0.010430176094604	0.0026381250055371	0.048954810965313	0.0123727891182947	0.0101463341178568	0.0025062362538723	7	207
1360	norm2	(208,)	0.0093584887607196	-0.0032339343166856	0.0491510850874084	0.0091811035440866	0.0088594404485015	-0.0035335954206299	7	208
1361	norm2	(209,)	0.1777099270362335	0.0861794669905038	0.127087298946375	0.1106388199513165	0.0482604936300425	-0.0055139220032507	7	209
1362	norm2	(210,)	0.1275626169923764	0.0443306373589186	0.0973422661783286	0.0487630211860437	0.008822484822565	0.0038551176871354	7	210
1363	norm2	(211,)	0.1632995149154654	0.1042946862936866	0.128795125800324	0.0945294672590973	0.0084799240595556	0.0027945811117059	7	211
1364	norm2	(212,)	0.1811538614486725	0.1111048208826717	0.1346068696258693	0.1244098652089217	0.01181414251053	-0.0014203536442327	7	212
1365	norm2	(213,)	0.1132844373354905	0.038000686706348	0.0710404988640921	0.052586846656377	0.0102660674685597	0.0027507216246763	7	213
1366	norm2	(214,)	0.1095130942623442	0.0065605625239195	0.0737863715259411	0.0292140834567538	0.0092748812814673	0.0009322535461098	7	214
1367	norm2	(215,)	0.0093926389416001	-0.0006749859961969	0.0534003330073236	0.0288907005132633	0.0088421532375941	-0.001137914771607	7	215
1368	norm2	(216,)	0.1736424636615601	0.073223591460971	0.1162481037007115	0.0761444931355719	0.0530897400936246	0.00578603860163	7	216
1369	norm2	(217,)	0.0104805799544085	0.0037803196745302	0.0533455019612871	0.0183546453870456	0.0100411453591784	0.0033873918266411	7	217
1370	norm2	(218,)	0.1010467758552896	0.0068992646443953	0.072687328182268	0.0386477012119502	8.512158599494057e-05	-0.0075470481514927	7	218
1371	norm2	(219,)	0.1500837477949205	0.0598232611551365	0.0958482242794604	0.0512578444932688	0.0471853868315021	0.0147917986334544	7	219
1372	norm2	(220,)	0.0093448946320516	0.002967478369714	0.0548188938554226	0.0123206478607001	0.0089507780632124	0.002667464903272	7	220
1373	norm2	(221,)	0.1235265000326301	0.0316547371136356	0.0917814062752048	0.0420715948484116	9.551719681732962e-05	-0.0016438463109087	7	221
1374	norm2	(222,)	0.1430378506554869	0.0493073485080238	0.0974684007607149	0.0629614960618291	0.0123012730891081	0.0032632683306936	7	222
1375	norm2	(223,)	0.1013472104944718	0.0249484860334382	0.0620782282108539	0.0483726285015192	0.0105644194791233	0.001145401936897	7	223
1376	norm2	(224,)	0.1050237752714873	0.0077273806942441	0.059848727770118	0.0165556593937008	0.0114346686744596	0.0029057067326242	7	224
1377	norm2	(225,)	0.126844758694425	0.0391414916642168	0.0874598499489957	0.0606825174283978	0.0099258936891731	-8.302916199842691e-05	7	225
1378	norm2	(226,)	0.0095705923372518	-0.0048873737758496	0.0491699878686024	0.0381991666220452	0.0091505974730325	-0.0052938426662036	7	226
1379	norm2	(227,)	9.2432676605525e-05	-3.109858323835368e-05	0.0542861867090744	0.0237880284646738	8.645300643628229e-05	-3.6345474731636074e-05	7	227
1380	norm2	(228,)	9.165910294428592e-05	-0.0015096717630938	0.0528549682564393	0.0292574972721118	8.67288823631629e-05	-0.0015144748129785	7	228
1381	norm2	(229,)	0.2200932921999251	0.13777028875872	0.1670850500557553	0.1477709541067983	0.0532259566125161	0.0119343991909106	7	229
1382	norm2	(230,)	0.0110865673957424	-0.0010837250871336	0.0525286307305017	0.0226955053472941	0.0106981135128567	-0.0014969576705774	7	230
1383	norm2	(231,)	0.1527326759931548	0.1061491630087032	0.116349376592748	0.0942618663404261	0.0100658168214876	0.0054657681434693	7	231
1384	norm2	(232,)	0.0105516610881797	-5.513913711618912e-05	0.0479758061709622	0.0161299809054387	0.010201494295415	-0.0004406154380962	7	232
1385	norm2	(233,)	0.2382605990581542	0.0808699742230097	0.1885457223186674	0.112284609918047	0.0469174450222442	-0.0068567871221278	7	233
1386	norm2	(234,)	0.0971264126310377	0.0377114530647789	0.0673797759557193	0.0412964488119053	0.0009860974106598	0.0003103473774649	7	234
1387	norm2	(235,)	0.010065121248219	0.0016147446127001	0.0515995110856206	0.0124288154704764	0.0096016178409863	0.0013453640680501	7	235
1388	norm2	(236,)	0.1026833562165659	0.0079799708165463	0.0487535125512237	0.0201475347956547	0.043419297864089	0.0016156793694082	7	236
1389	norm2	(237,)	0.0934473822257492	-0.0006030486977468	0.0532969423058655	0.0209003565908582	0.0101941750697089	0.0003690057545369	7	237
1390	norm2	(238,)	0.1153965107516156	0.0412508047990213	0.0748014295484229	0.0414839572716645	0.0099592459274973	0.0048880643233926	7	238
1391	norm2	(239,)	0.1136831300296721	-0.0025952080772237	0.0786966157384608	0.0290832950862007	0.0088360556951508	0.0002442724699774	7	239
1392	norm2	(240,)	0.1143246930516077	-0.0007937143754315	0.0761514103794128	0.0205984279466263	0.0107186124332714	0.001713090429577	7	240
1393	norm2	(241,)	0.216992437840944	0.1545643503059209	0.1480400601343793	0.1386461073771711	0.0602869140029432	0.0231397453162202	7	241
1394	norm2	(242,)	0.1353352363712605	0.0511431405254516	0.0882930433292599	0.0602151936612697	0.0445645186746274	0.0062533812258024	7	242
1395	norm2	(243,)	0.0101723611503116	-0.0038545969817989	0.04759368931102	-0.004865720699452	0.0097186026703828	-0.0040377300559211	7	243
1396	norm2	(244,)	0.0087754849028593	0.0015573638944931	0.0481847088096214	0.0081664642428936	0.0085445955790615	0.0014789653685667	7	244
1397	norm2	(245,)	0.1393128943608317	0.0633536515403093	0.1023138639540752	0.0704020561749789	0.0099943640388344	0.0034715110000087	7	245
1398	norm2	(246,)	0.1916402450171985	0.096010473839232	0.1178372887235456	0.0722933562509582	0.0645362589471637	0.0338106862012203	7	246
1399	norm2	(247,)	0.1877227841237142	0.1032557976951499	0.1477308933469846	0.1129376149586629	0.0112508510437103	0.004192325341117	7	247
1400	norm2	(248,)	0.1056334283350576	-0.0222584211662062	0.0634604850048118	0.0295428481270191	0.0104795374603567	-0.0060818390591925	7	248
1401	norm2	(249,)	0.0107536260857641	0.0019099421014313	0.0466584540821921	0.0151187153612494	0.0103006226209078	0.0016117893319955	7	249
1402	norm2	(250,)	0.0098094896915864	0.0007563383697029	0.0518562102011708	0.0326252770467859	0.009493504611323	0.0004560808376726	7	250
1403	norm2	(251,)	0.1860009542494055	0.0926772612929047	0.1025893168543412	0.0639236312188212	0.0731050336625855	0.0444211751754091	7	251
1404	norm2	(252,)	0.008664818615985	0.0002539761421926	0.039244136259934	0.0231410961847853	0.0084284336155894	0.0001195765905248	7	252
1405	norm2	(253,)	0.1698028350946518	0.0221444628542475	0.1133743402869666	0.0806281735572996	0.0495804188323943	-0.034647524909005	7	253
1406	norm2	(254,)	8.835439822374447e-05	-0.0031180366462117	0.0392057806597835	0.0157429532048037	8.605118207272167e-05	-0.0031201767504449	7	254
1407	norm2	(255,)	0.1597638128685667	0.0623310507473543	0.1028912994077756	0.0780433069072387	0.0482499777505029	0.0074152160388818	7	255
1408	conv3	(0,)	0.1228316311846404	0.0620253056439058	0.0843198267331553	0.0662505710346775	0.0105382568540124	0.0029166989607189	8	0
1409	conv3	(1,)	0.1560452531515246	0.107309778303451	0.1165345044843232	0.1264252828225798	0.0109243716563471	0.0014827010611404	8	1
1410	conv3	(2,)	0.2076641367393463	0.140178877582656	0.1638019345785634	0.1305044194376915	0.0121084081163392	0.0001583682427991	8	2
1411	conv3	(3,)	0.1914532581130691	0.0902816847737824	0.1540106596829794	0.1310328126807964	0.009974571825678	-0.0025213077364454	8	3
1412	conv3	(4,)	0.1950580310573172	0.063733837752184	0.1625397792969758	0.090765222283482	0.0096033310941674	0.0004324626894712	8	4
1413	conv3	(5,)	0.1918536310184571	0.0613102027030081	0.1495014243128597	0.0715474371957538	0.0103861666067006	0.0055507667787456	8	5
1414	conv3	(6,)	0.096512396042429	0.0031503147481495	0.0508360798869943	0.0266034859691052	0.0116404366539064	0.0012284139072216	8	6
1415	conv3	(7,)	0.1530277930600556	0.074293605252131	0.1025994509950856	0.0868129162694975	0.0430101800020099	0.0057003296933805	8	7
1416	conv3	(8,)	0.1322158263763793	0.0306205400781224	0.0887897640047027	0.0465895273916553	0.0113641531361889	0.0029182551037816	8	8
1417	conv3	(9,)	0.158153224056705	0.0945940652545227	0.1205701534904722	0.1012158245485006	0.010318377785625	0.0026668120411302	8	9
1418	conv3	(10,)	0.2368290027468175	0.1188241559424607	0.1888893056852656	0.1013932576963868	0.0501860858056083	-0.0061071388461579	8	10
1419	conv3	(11,)	0.2595724137242877	0.1476363292959063	0.2240577714460402	0.1539857524220078	0.0101859131760623	-0.0069960998805036	8	11
1420	conv3	(12,)	0.2193088653464852	0.1138578695629276	0.175103631811222	0.1337317043271402	0.0108116387042311	0.0017252527230151	8	12
1421	conv3	(13,)	0.1663005127872459	0.0383387626246677	0.1312167433236376	0.0634985017415861	0.0098236147103759	-0.0001624755250391	8	13
1422	conv3	(14,)	0.1237749078336793	0.04622328346051	0.0802972304240551	0.0495422190316249	0.0118048061305165	0.0034836152752887	8	14
1423	conv3	(15,)	0.2322489148919863	0.0665144319809054	0.190829659343387	0.0881294080590456	0.0118737461817038	-0.0038756469045451	8	15
1424	conv3	(16,)	0.193735403209736	0.0304622125586847	0.1424821630621876	0.0456790927133727	0.0483422362326414	-0.0046748345159648	8	16
1425	conv3	(17,)	0.1966248650921732	0.0623226469575579	0.1560482849459462	0.1002773465556501	0.0102716038733227	0.0028175213261857	8	17
1426	conv3	(18,)	0.2185660394295412	0.078249855571533	0.1839837467000067	0.1114713889272952	0.0010143741922563	-0.0013650611122635	8	18
1427	conv3	(19,)	0.1767125431262445	-0.0167445255791365	0.1364269602917804	0.0319923331495098	0.0100988586095882	-0.0013519887431447	8	19
1428	conv3	(20,)	0.1412327654873196	0.0249278787135397	0.0945853723215975	0.0657716405848323	0.0439018146559584	-0.0221511520578097	8	20
1429	conv3	(21,)	0.1288386020129861	0.0394579765219901	0.0854516016448975	0.0519353433113872	0.0106339145274945	0.0029155481924096	8	21
1430	conv3	(22,)	0.2597845304978359	0.1022237519479056	0.21551948999263	0.1473056704818768	0.0445198386655422	-0.019917272079136	8	22
1431	conv3	(23,)	0.2107825763234819	0.1518156694560201	0.1662958550133225	0.1528675011949215	0.043717277274751	0.0010706615018694	8	23
1432	conv3	(24,)	0.1379082066987679	0.1001467476939232	0.1097662501032139	0.0965959671964171	9.27458443146234e-05	4.3675452791935854e-05	8	24
1433	conv3	(25,)	0.3096389363243509	0.2404976233882326	0.2258376263735868	0.2015754595961536	0.0693649287728055	0.0488951507033774	8	25
1434	conv3	(26,)	0.1678930829493264	0.0637072499398067	0.1189073185479803	0.0768619800554879	0.0463842038186992	0.0093557178697065	8	26
1435	conv3	(27,)	0.2588916698620156	0.1539034215605222	0.2161395360417259	0.1578817937637427	0.0106655764898703	-0.0032849747461882	8	27
1436	conv3	(28,)	0.1883318084634603	0.0541550347335215	0.1383804392299329	0.0542476695866697	0.045244107271214	0.0019146449581216	8	28
1437	conv3	(29,)	0.1540360451394717	0.0849481764501403	0.1016761572215417	0.0684358312891333	0.0475127887111359	0.0199455059823369	8	29
1438	conv3	(30,)	0.1129288199968923	0.0069183496603478	0.0737835571082052	0.0158514104728884	0.0103944358486676	0.0014195232121224	8	30
1439	conv3	(31,)	0.3344951020438076	0.2621642018131089	0.302200999884116	0.2602149335161259	0.0107093341049397	0.003275744459809	8	31
1440	conv3	(32,)	0.1036799987987574	0.0118930442241704	0.0622458865360026	0.0138805457475648	0.010564429492594	0.0049780269021627	8	32
1441	conv3	(33,)	0.1202529392411284	0.0386734397951508	0.0790178692586794	0.0656349741572469	0.0108419041597956	-0.0003980663108524	8	33
1442	conv3	(34,)	0.1124274449578276	0.0354451141622829	0.072838470124863	0.0481574651570416	0.0097439400161857	0.0021762019238	8	34
1443	conv3	(35,)	0.2296072876470374	0.1462139525325302	0.1922372991831106	0.1594248456600662	0.0116278832435667	0.0039170901999769	8	35
1444	conv3	(36,)	0.1071850419724266	0.0356574046022332	0.0620639563549941	0.0461777491128337	0.0114729901807462	0.0031268457816867	8	36
1445	conv3	(37,)	0.1813691823057681	0.1100928910109242	0.1463534978708635	0.1029668135225189	0.0091747446139822	0.0052091310990153	8	37
1446	conv3	(38,)	0.1913662349867039	0.1121371049072808	0.1557104098705243	0.139168093010145	0.0104942307219932	0.0003311872565262	8	38
1447	conv3	(39,)	0.1611274550975638	0.0518643230858223	0.1284818590832824	0.052323895773361	0.0009850109614624	0.0002498587706232	8	39
1448	conv3	(40,)	0.1663305996879682	0.1139416481476769	0.1356464568278419	0.1283354716700437	0.0089572877342773	0.0017926036747183	8	40
1449	conv3	(41,)	0.2102106825312537	0.0986783963601946	0.161812811848316	0.094901047046064	0.0456999585636023	0.0120813232503502	8	41
1450	conv3	(42,)	0.1965908083341482	0.0953264789754431	0.1535952797039753	0.1158131158544518	0.042583327420466	-0.0068166563636502	8	42
1451	conv3	(43,)	0.1596419023352575	0.0667868927546485	0.118861600066105	0.1037102462118847	0.01037055940204	-0.0015995981951528	8	43
1452	conv3	(44,)	0.2514673764853925	0.170700964421037	0.19987288721529	0.1663073370906345	0.0457418698114859	0.0181388660494361	8	44
1453	conv3	(45,)	0.1384852904655696	0.0347372488197896	0.083216233557709	0.0641213935705224	0.0476822556851929	-0.0031001211494972	8	45
1454	conv3	(46,)	0.1543228173513381	0.0823327546001915	0.1186231898899876	0.0968909253052828	0.0096882823455721	0.0030456466117104	8	46
1455	conv3	(47,)	0.1443922427122511	0.0528082966840837	0.1117802870325289	0.0832008002603489	0.0094036672079399	-0.000495736898433	8	47
1456	conv3	(48,)	0.0091099246830039	0.0030807775319071	0.0529506100596418	0.0344302016485379	0.0087085461057339	0.0027677273003178	8	48
1457	conv3	(49,)	0.1542099754003838	0.0571924753689959	0.113559569260311	0.0831090501890996	0.0116286899160197	0.001251351020894	8	49
1458	conv3	(50,)	0.1670274180733778	0.0509478942129687	0.1188527081012817	0.0578601396782471	0.0449770320821615	0.0060897101973368	8	50
1459	conv3	(51,)	0.1762345387174335	0.0974783126022116	0.1430431734514602	0.1081971798477873	0.0090559411178351	0.0021183273682693	8	51
1460	conv3	(52,)	0.2555980609956321	0.1274005442481776	0.2235311288765977	0.1357043121060757	0.0009988355985912	0.0003382151940917	8	52
1461	conv3	(53,)	0.1690394055300056	0.0822496954176799	0.1366311988385349	0.1241335101249753	0.0095289675253368	-0.0024445402885442	8	53
1462	conv3	(54,)	0.1364309394142877	0.0549014132512755	0.0988716454887448	0.0848446215419701	0.0104776641075949	-8.925934656511814e-06	8	54
1463	conv3	(55,)	0.1889417284147857	0.1102450471107029	0.1791101377600634	0.1257671461041953	0.0098922960716933	0.0022481183513995	8	55
1464	conv3	(56,)	8.561744389390391e-05	-1.4277191347389362e-05	0.0558111627363987	0.0329726782023986	8.038735002557917e-05	-1.9678610419626708e-05	8	56
1465	conv3	(57,)	0.1431909864787905	0.0510203690533663	0.0876152896175092	0.0462378028912666	0.0510157805142357	0.0159554558779526	8	57
1466	conv3	(58,)	0.1468142936890305	0.0642626422820492	0.1103671920329143	0.0796069738793378	0.0105363157763749	-0.0014806928740074	8	58
1467	conv3	(59,)	0.1622656525670981	0.0935731719906022	0.1159287213075229	0.1089536080139361	0.0416405067802021	0.003254496849345	8	59
1468	conv3	(60,)	0.1513251513568085	0.0500672596835719	0.1084376162182678	0.0632346632758332	0.0116263611494212	0.0028998849963753	8	60
1469	conv3	(61,)	0.3163638816153133	0.1990274412052076	0.2797303147735878	0.234476298835623	0.0099152810923879	-0.0012169316345895	8	61
1470	conv3	(62,)	0.1555280343477414	0.0791307510736649	0.1183889015059681	0.0921295438153054	0.0099808237867307	0.0007759246135948	8	62
1471	conv3	(63,)	0.1122745397693846	0.048972742801546	0.0763612619502295	0.0631777461376997	0.0095444622327853	0.0020260555361025	8	63
1472	conv3	(64,)	0.2349584019477116	0.1497250076142434	0.1900228484374981	0.1504592782660935	0.0424197208830349	0.0083832625921985	8	64
1473	conv3	(65,)	0.2126222363669664	0.1115500472792569	0.1747140745285131	0.1424686836601683	0.0110589776334836	-0.0017791635211337	8	65
1474	conv3	(66,)	0.1991974456783422	0.0865175640032118	0.1551238513077416	0.0878023044149908	0.0113646805169069	0.0035183122645702	8	66
1475	conv3	(67,)	0.1694516674132906	0.1069868923274857	0.1303816902044341	0.1178051740324442	0.0106445007450427	0.0031604950931716	8	67
1476	conv3	(68,)	0.1737221254448115	0.0698945067754956	0.1272017379944228	0.0741375051175663	0.0451098262204454	0.0058666928654419	8	68
1477	conv3	(69,)	0.2242608778029011	0.1175267435770548	0.1580248411051317	0.1496195536464825	0.012239751478958	-0.0024019953823424	8	69
1478	conv3	(70,)	0.2202651061161536	0.0657993912722363	0.1863929796749865	0.0674653766949023	0.0092161283708254	-0.0030473517317066	8	70
1479	conv3	(71,)	0.2125930535756685	0.0852281031474908	0.1702689780559442	0.0935408402695884	0.0121225793014504	0.0032157631092448	8	71
1480	conv3	(72,)	0.1115055819440161	0.0430725072656208	0.0778928601284385	0.0439808203836169	0.0088160837369263	0.0042793919651555	8	72
1481	conv3	(73,)	0.1349691411827978	0.0681260116888821	0.0988142925751133	0.070855569074958	0.0097518885430289	0.0031848118475766	8	73
1482	conv3	(74,)	0.1476505736454608	0.0633870310170232	0.1043855412558587	0.0878359683091635	0.0114463877759691	0.0015500435058346	8	74
1483	conv3	(75,)	0.1308537073838127	0.0564799826810042	0.0922055881912187	0.0677932617138159	0.0096356174195522	0.0032548725606825	8	75
1484	conv3	(76,)	0.1349294448743367	0.0325378026889369	0.0909678941703374	0.0784581006219991	0.0118756827050742	-0.0031152204456703	8	76
1485	conv3	(77,)	0.1049361794838054	0.0112287649419576	0.0598822953134516	0.0407923000905927	0.01176933848752	3.555071014560429e-05	8	77
1486	conv3	(78,)	0.2335879122365668	0.1719872661102677	0.1936532630774537	0.1898603083666135	0.0109351254604438	0.0009806393474732	8	78
1487	conv3	(79,)	0.1460752265784803	0.0750115596452742	0.1037357453771061	0.0728359430744555	0.0106130128535638	0.0059987060456108	8	79
1488	conv3	(80,)	0.2961131527297621	0.1201763027435526	0.2543264278733171	0.1329699161439518	0.0462997279741722	4.0643242010252045e-05	8	80
1489	conv3	(81,)	0.1194941858563171	0.0280539796945179	0.0774692675224808	0.0367704425922695	0.010556370733922	0.0037465648577729	8	81
1490	conv3	(82,)	0.1375977536416505	0.0547085270470812	0.0993747570476258	0.0718030682770194	0.0098928934009219	-0.0043198248968268	8	82
1491	conv3	(83,)	0.1323784900148039	0.0496796593174456	0.0949208876301971	0.0434219251080161	0.0098927679755249	0.001354581985123	8	83
1492	conv3	(84,)	0.1285793552542228	0.0247316512784947	0.0908277850886369	0.0485423750761907	0.0098699355340168	-0.0033370652801083	8	84
1493	conv3	(85,)	0.1908457825781611	0.0797481189338972	0.1573896944548098	0.1153289199926362	0.0089084338886422	-0.0017860858750065	8	85
1494	conv3	(86,)	0.1297087019178646	0.0210608031691295	0.0886853996102275	0.0467275813880142	0.0107639595784216	0.001202946864404	8	86
1495	conv3	(87,)	0.1315228659694279	0.0357121976348275	0.1202146578477217	0.0694860415586204	0.0096803984487885	0.0003347407374578	8	87
1496	conv3	(88,)	0.2531946860909893	0.1329240862390713	0.2202653816527719	0.1448541932228694	0.0101695425364507	0.0035066224538362	8	88
1497	conv3	(89,)	0.1782244353996662	0.0920273148011825	0.1327992665779467	0.1290568364780623	0.041797535682492	-0.0046588830062048	8	89
1498	conv3	(90,)	0.160149883324961	0.0690596328946117	0.1170256466233017	0.0904317408373918	0.0417233310249121	-0.0063065990400417	8	90
1499	conv3	(91,)	0.1930063177173857	0.1274953211660739	0.1512663295537925	0.1207416203658658	0.0108201849554308	0.0019596626484948	8	91
1500	conv3	(92,)	0.2152491638266379	0.1028547592702279	0.1804115093606442	0.1311986595915723	0.0097171305010846	-0.004380666699117	8	92
1501	conv3	(93,)	0.1585341376543783	0.0841686528357185	0.1231298589674516	0.1012227347235494	0.0103357882199075	5.579026639446205e-05	8	93
1502	conv3	(94,)	0.1338129830487698	0.047360090463787	0.0982068775851831	0.0660568976600243	0.0091325892911333	0.0003764447518336	8	94
1503	conv3	(95,)	0.1818527884104019	0.1184537753388261	0.1630712213319535	0.1295698519207505	0.0122005767346941	0.0043288015810105	8	95
1504	conv3	(96,)	0.1063525251055027	-0.0082353788121578	0.0689467623384831	0.0195751189017693	0.0097353572049631	-0.0102347708423158	8	96
1505	conv3	(97,)	0.1722437431117267	0.054555394355513	0.1363531747317033	0.0829043980059172	0.0105432079714281	0.0004464705826681	8	97
1506	conv3	(98,)	0.1654402678788913	0.115980505763186	0.1212998101654048	0.1254402365752125	0.0426252864047191	0.0059575599224943	8	98
1507	conv3	(99,)	0.148190160398286	0.0411390490070558	0.1086477294545169	0.0494974626371644	0.0104233666314239	-0.0110904062149661	8	99
1508	conv3	(100,)	0.1867064096016945	0.0905887056661958	0.1496160051942632	0.0962654266193732	0.0102142740803626	0.0051143172922394	8	100
1509	conv3	(101,)	0.1733706062122202	0.1330807979549075	0.1360371781391987	0.1297368887681622	0.0102336232974332	0.0042986403953716	8	101
1510	conv3	(102,)	0.2380600507983173	0.1352121349481102	0.1942404257501219	0.131143166924372	0.0115195524239281	0.0033186880680158	8	102
1511	conv3	(103,)	0.2578297916457873	0.137006238403278	0.2259206501067872	0.1590550500643317	0.0088445481129026	-0.0001848480276129	8	103
1512	conv3	(104,)	0.1910118031716683	0.0314933295392554	0.1570254816264932	0.0433920744267406	0.009208934365385	0.0021444912074614	8	104
1513	conv3	(105,)	0.2107660111823069	0.0845428871658008	0.1705112084274258	0.0933058529552078	0.0117165980419018	0.0034955493704884	8	105
1514	conv3	(106,)	0.0109020872494002	0.0012901678126346	0.0494847870053637	0.0227587274363633	0.0104866158657609	0.000980411720359	8	106
1515	conv3	(107,)	0.0930051660649268	0.0181422682497641	0.0630980447004095	0.0315227624941849	9.232279458259995e-05	-0.0026099217895787	8	107
1516	conv3	(108,)	0.2599674431588642	0.125549353462163	0.2049846768799057	0.1638006535562163	0.0096687644495012	0.0003322157714752	8	108
1517	conv3	(109,)	0.1665562342073187	0.0562611107167139	0.1182544133692935	0.094834821199719	0.0446600627785153	-0.0103341701133263	8	109
1518	conv3	(110,)	0.2344400314312289	0.1171080815949057	0.1897067562493115	0.1298269105225503	0.0123398290075062	0.0024502243193517	8	110
1519	conv3	(111,)	0.1416346522590091	0.0424879900209176	0.1036827591347144	0.052874605870345	0.0108658999717827	-0.001972003535273	8	111
1520	conv3	(112,)	0.1629474815675611	0.0850504487423412	0.1273320201332562	0.1170435184091895	0.0096309018009521	0.0004209647433724	8	112
1521	conv3	(113,)	0.1065006918972829	-0.0114885321693618	0.0581034514373579	0.0147689326179736	0.0123181585005633	0.002065953503336	8	113
1522	conv3	(114,)	0.1245797949499762	0.0414821749018069	0.0937763874334635	0.0640934676936066	0.000967982082181	-0.0008260100777253	8	114
1523	conv3	(115,)	0.2125004218036127	0.1141635928328876	0.1968264235263588	0.1081595845418252	0.0100506461778413	0.0050792562590719	8	115
1524	conv3	(116,)	0.149816247508067	0.0676403226423544	0.1140983376030675	0.0922249194475517	0.0099706394325344	0.0021202724826776	8	116
1525	conv3	(117,)	0.2179749759992569	0.1459419782611507	0.1678252431161651	0.1539485580129553	0.0454656714596404	0.0106828794788367	8	117
1526	conv3	(118,)	0.270809823937717	0.1071251228263883	0.2262498694184496	0.119419880753981	0.0118031874161981	-0.0012194876123825	8	118
1527	conv3	(119,)	0.1600899234691515	0.0907174606713921	0.1126902226210826	0.094982318686402	0.0444624744975744	0.0047307409651762	8	119
1528	conv3	(120,)	0.1410201884964192	0.0608661397812723	0.0963936868005311	0.0816817829830708	0.0113751531340219	0.0031577301448874	8	120
1529	conv3	(121,)	0.254779505977216	0.1462895472350566	0.2074369952067507	0.1691917216725317	0.0454584794537717	0.0002449606452209	8	121
1530	conv3	(122,)	0.2268513702956915	0.0707832417779846	0.174523816220311	0.0900816020895882	0.0424005661109089	0.0059922585723023	8	122
1531	conv3	(123,)	0.1576257413279147	0.0637473803398283	0.1176897079779285	0.0887353155911432	0.0100834348933698	-0.0022456528571568	8	123
1532	conv3	(124,)	0.3539956878503812	0.2424305506299288	0.3205118989781182	0.2494521515292791	0.0105829373533414	-0.0025063943219356	8	124
1533	conv3	(125,)	0.1532109814514883	0.0670067185456397	0.1169021731687768	0.0759198514452343	0.0099210068266855	0.0018004058680883	8	125
1534	conv3	(126,)	0.1415884019460189	0.0472864000770471	0.1074133803415948	0.0634169322183645	0.0090425216614727	-0.0006733498535884	8	126
1535	conv3	(127,)	0.1449688306242984	0.0301513989782442	0.0905203459131231	0.0805380031288446	0.0502216209008656	-0.0171894126739884	8	127
1536	conv3	(128,)	0.1855414569608318	0.0805834326419134	0.1504616882976019	0.1100959995140686	0.0109734426447354	6.396968689370564e-05	8	128
1537	conv3	(129,)	0.2201490391732002	0.1054073190657043	0.1729700514231603	0.0993531080459511	0.0115748750124858	0.004086497646743	8	129
1538	conv3	(130,)	0.0966683025704477	0.0383496628402433	0.0658929840251653	0.0474086211758143	0.0009870773973272	-0.0049308475858049	8	130
1539	conv3	(131,)	0.0478993909527715	0.017134823001297	0.0367542443735371	0.0142034745904441	0.0457144109906119	0.0156492693291497	8	131
1540	conv3	(132,)	0.1398884709002739	0.0552897229972116	0.0896270241476935	0.0691987954901263	0.0450575544604961	0.0054822450160566	8	132
1541	conv3	(133,)	0.1311067325591655	0.0375769120135494	0.0854984490496504	0.0711773515117482	0.0121499250822501	-4.456516481310402e-05	8	133
1542	conv3	(134,)	0.2207564739333537	0.0365675137373145	0.172272791939412	0.0690503414547334	0.0120327133627831	0.0013189913770561	8	134
1543	conv3	(135,)	0.1991743830575738	0.1008944602867977	0.1572158581175742	0.1193918598139591	0.0123015912430959	0.0007493625741846	8	135
1544	conv3	(136,)	0.1464479099495326	0.0432188831811807	0.0920709072348434	0.0718619164554313	0.0489285597883323	-0.0139023799339972	8	136
1545	conv3	(137,)	0.1703783099642316	0.0683269807247665	0.1286336776762808	0.0922584733284161	0.0419657950591241	-0.0072729302660456	8	137
1546	conv3	(138,)	0.1667277537177527	0.0606324456977017	0.1253012123765303	0.083010105874226	0.0111689453717854	0.0008796083357319	8	138
1547	conv3	(139,)	0.2582466679809544	0.1671866184257859	0.2162429235802749	0.1745100317480645	0.0427889123993557	0.0090325194117317	8	139
1548	conv3	(140,)	0.2120750503381144	0.1069714426353877	0.1649043331807504	0.1306267026891713	0.0447663954434478	-0.0040762045266422	8	140
1549	conv3	(141,)	0.1525929375244422	0.0892609197596006	0.1068396650936632	0.095604593632401	0.0121955633025373	0.0032724723583406	8	141
1550	conv3	(142,)	0.1571662751452486	0.0631218071471662	0.1242626715304786	0.082154899941959	0.0094780240918749	-0.0033325071063752	8	142
1551	conv3	(143,)	0.1065813388192252	0.0362708926427969	0.0695973968739457	0.0310530999750476	0.0092714074913461	0.0047326886475205	8	143
1552	conv3	(144,)	0.1026658070884672	0.0024187968933588	0.0745968625231299	0.0267462727177748	9.1398507633067e-05	-0.0053123062666153	8	144
1553	conv3	(145,)	0.1287811657253744	0.0257340961608435	0.094224174435752	0.0530435416226139	0.009421294913649	0.0009894551195027	8	145
1554	conv3	(146,)	0.1375437940566983	0.0208825631755702	0.0992314726029458	0.0542348516062934	0.0111133654823727	9.045193506029836e-05	8	146
1555	conv3	(147,)	0.1849656020518436	0.0761372803569451	0.139378177073279	0.0936138507685252	0.0423165806164147	-0.0064317746301696	8	147
1556	conv3	(148,)	0.1656149861288545	0.0848671153598172	0.1251112469645799	0.1108920461286505	0.0111614086932507	-0.0016520284586691	8	148
1557	conv3	(149,)	0.2091947586933781	0.0995536367785634	0.1797777145161464	0.1244383587362334	0.00101240387434	-0.0004381124621872	8	149
1558	conv3	(150,)	0.2087998569376291	0.1142506714352024	0.1461165957010672	0.1054840878014848	0.0548690172984827	0.0163069296283919	8	150
1559	conv3	(151,)	0.2234850285301379	0.1279331563309798	0.1781234733487527	0.129124379995275	0.0420356888623364	0.0035853333408555	8	151
1560	conv3	(152,)	0.2005987030932661	0.1374672775776131	0.1690294885061618	0.1583667842555914	0.0086786195426483	-0.0079471898364538	8	152
1561	conv3	(153,)	0.1213590073506093	0.0300630739662132	0.0861957453519591	0.0681741594825287	0.0096790145565008	-0.0044354484598969	8	153
1562	conv3	(154,)	0.1716880099464801	0.1061326394140168	0.13380320765465	0.1150398764280726	0.0109548140442878	0.0026687385521657	8	154
1563	conv3	(155,)	0.2240342940164881	0.1083120770042268	0.1892174793101022	0.1111989354694792	0.009665122631467	0.0034283082083644	8	155
1564	conv3	(156,)	0.1542517118872401	0.113435517229141	0.1189359264494595	0.10745758146194	0.0090757008787657	0.0040373806071694	8	156
1565	conv3	(157,)	0.1697722897954202	0.0423425677663241	0.1299668381863022	0.0647673169434056	0.0104929713126188	0.0004542784887436	8	157
1566	conv3	(158,)	0.1535990881933189	0.0670123573862769	0.1215443334153457	0.1009678931151987	0.0097468693591165	-0.0039505283450267	8	158
1567	conv3	(159,)	0.2394764211196305	0.1428486958849362	0.2017439258012323	0.169160923746195	0.009667559889454	0.0021319949553637	8	159
1568	conv3	(160,)	0.1068295170711779	0.0073404659010494	0.0708275791130279	0.0417096273959782	0.0088474949240774	-0.0033755407614211	8	160
1569	conv3	(161,)	0.1467777970392325	0.0515550066771153	0.0947549021298325	0.0536682393146455	0.0506466756120149	0.0054983954115986	8	161
1570	conv3	(162,)	0.1371790434037264	0.0323702082081359	0.0999266084912614	0.0693296657495153	0.0094473348412724	-0.0024084783135061	8	162
1571	conv3	(163,)	0.2185371620289137	0.0980804688057431	0.1842155523114429	0.1057755257982622	0.009198800224786	-0.0008178737031268	8	163
1572	conv3	(164,)	0.1229497813894764	0.0123924817994094	0.0818768911932176	0.0438924831224293	0.0103702938375138	-0.0049418361922188	8	164
1573	conv3	(165,)	0.1178366587998273	0.0416140461944167	0.0850225288469113	0.0682041039123196	0.0084944738080342	0.0003041395557845	8	165
1574	conv3	(166,)	0.1275784593218595	0.0286368072403073	0.0831341699632208	0.0418722388399027	0.0119009910471969	0.0039647362865762	8	166
1575	conv3	(167,)	0.1217977774845555	0.040929022390993	0.0877727239533343	0.0493843530723389	0.0085202476960433	0.0023551477772759	8	167
1576	conv3	(168,)	0.1215166303897405	0.0319837836757668	0.0843876817003193	0.0555982610459936	0.0097948848813513	5.391573874025113e-07	8	168
1577	conv3	(169,)	0.1581089516446057	0.0630245611545811	0.1425171556797108	0.0757732920390824	0.0107823298183438	-0.0021933282455302	8	169
1578	conv3	(170,)	0.2177009467391697	0.1145741682696815	0.1771210451146773	0.1339961729302343	0.0112812724549047	0.0016727406271976	8	170
1579	conv3	(171,)	0.2548791946975798	0.1023284985983988	0.2173208682797481	0.094366515742634	0.0109012116939979	0.0035301150283798	8	171
1580	conv3	(172,)	0.110414178586284	0.0444429131851978	0.0695073219372248	0.04602027915812	0.0108060762759519	0.0043147596784626	8	172
1581	conv3	(173,)	0.1065703385289819	-0.0001403030999733	0.0678750320471369	0.0077187200285492	0.0097178085441924	-0.0077948245933658	8	173
1582	conv3	(174,)	0.1139976140133184	0.03818446857006	0.0735084194385278	0.0573966055948417	0.0105171955487933	0.0025689177407078	8	174
1583	conv3	(175,)	0.1430401138699059	0.0788308605988609	0.0962645197873246	0.054901032646451	0.0422002855396198	0.0271150251586778	8	175
1584	conv3	(176,)	0.2086638557654569	0.1188920680820295	0.1691586206501907	0.1135923173334172	0.0108287103922073	0.0053614347835743	8	176
1585	conv3	(177,)	0.2014276893836475	0.1325493216461694	0.1710987023088197	0.1621946062937335	0.0009579277079231	-0.0011976482200271	8	177
1586	conv3	(178,)	0.1014122027019635	0.0370915631514434	0.0619718201408551	0.0416443177593079	0.0103194959685141	0.0007758721488447	8	178
1587	conv3	(179,)	0.1166917588622065	0.0614445330789898	0.0838060524615427	0.073246313216748	0.0010338336299076	-0.0008451663971782	8	179
1588	conv3	(180,)	0.2474046102378817	0.1639636960916711	0.2155385440293318	0.1705833743285134	0.0091706527929498	0.0017497289506978	8	180
1589	conv3	(181,)	0.1952114214201088	0.0594984475911347	0.1593867715142588	0.0681503257985414	0.0105884416544504	0.0001655645300575	8	181
1590	conv3	(182,)	0.1736452799148641	0.105187616202499	0.1395068053399368	0.1219862179419065	0.0100335688688084	0.0021541454375049	8	182
1591	conv3	(183,)	0.1256991009473411	0.0449389401357915	0.0933294617136957	0.0698339459911279	0.0087791895592529	-0.0019576582442948	8	183
1592	conv3	(184,)	0.1834528539139553	0.1011912710664645	0.1466635707354875	0.1183911719504459	0.0100529580832271	0.0013554251868231	8	184
1593	conv3	(185,)	0.2884901239321937	0.186517586839141	0.2488992425570403	0.2234620910630699	0.0111794274540845	-0.001875859581782	8	185
1594	conv3	(186,)	0.2069792069657184	0.0627121352494435	0.164850120652368	0.087161362405134	0.011526740867777	7.706315702860067e-05	8	186
1595	conv3	(187,)	0.2309796002784785	0.0928772247395268	0.1954711319778772	0.096629057851771	0.0101869423866094	0.0033138952872947	8	187
1596	conv3	(188,)	0.1549650746720547	0.0619908370078132	0.1073069355754259	0.0910058616004313	0.0452241734897208	-0.0116526527045779	8	188
1597	conv3	(189,)	0.1234837994149374	0.0116022914482873	0.0878497537000928	0.0315342523427593	0.0095295044668038	0.0023601215751125	8	189
1598	conv3	(190,)	0.0094085193300954	0.004111724291313	0.0531764410107762	0.0252478345767365	0.0089131230991224	0.0036865150235161	8	190
1599	conv3	(191,)	0.1600768536046679	0.0821361333866332	0.1013264307405859	0.0833033596071186	0.0517743954977477	0.0131149080619761	8	191
1600	conv3	(192,)	0.046597465499371	-0.0105957171921879	0.0411135578362285	0.0199439963799785	0.043591147092055	-0.013103541448785	8	192
1601	conv3	(193,)	0.1907823587189068	0.0756343933174796	0.1468485459032896	0.0942773938050871	0.011136067585335	0.0002465657220126	8	193
1602	conv3	(194,)	0.1008352712977986	-0.0054528559638462	0.0650448439156577	0.0237301312712897	0.0093117356786017	-0.0019482676609325	8	194
1603	conv3	(195,)	0.0010109675683015	-9.91571525090773e-05	0.0144697385945385	0.0014956675992451	0.000981146283575	-0.0001081693556914	8	195
1604	conv3	(196,)	0.1358404468859045	0.0221515687842489	0.100904920285719	0.0724279010243598	0.0107045843139798	-0.0065475022955276	8	196
1605	conv3	(197,)	0.0113221471350305	0.0049126807611166	0.0461259863008434	0.0159390066353664	0.0109863603908028	0.0046991151661169	8	197
1606	conv3	(198,)	0.1424311706461852	0.0271606035390947	0.0959053542138406	0.0510809136862754	0.0436612870818313	-0.0040475319333126	8	198
1607	conv3	(199,)	0.1162806417967485	0.0472859103860815	0.088310735738409	0.0554896078567502	9.079665452504936e-05	-0.003364793491503	8	199
1608	conv3	(200,)	0.2699642431593264	0.1561997176168215	0.2322707412250698	0.1604726810158002	0.0101209515828174	0.0029769146221916	8	200
1609	conv3	(201,)	0.1395687647043051	0.0704539180716861	0.1051936853452097	0.0829227644147853	0.0092427159064001	0.0021703372460893	8	201
1610	conv3	(202,)	0.1381529248279972	0.0248984914182095	0.1017219829580859	0.0542213814174884	0.0097479141922763	0.0013754648944186	8	202
1611	conv3	(203,)	0.0545191654207539	-0.00632899293068	0.0439628310275596	0.0038321414051772	0.051648481919311	-0.0075487568900385	8	203
1612	conv3	(204,)	0.2003304703294351	0.0303676772213713	0.1639037908178576	0.0672297163048883	0.0108842240816737	-0.0040065307050007	8	204
1613	conv3	(205,)	0.1644307069428826	0.0518184166099872	0.1234454906464559	0.0751770467195125	0.0106942431915746	0.0019597206258401	8	205
1614	conv3	(206,)	0.1253757438956221	0.0269528525150313	0.0884934314690676	0.0678763897590501	0.0095392397820111	-0.0022006362325399	8	206
1615	conv3	(207,)	0.0982475990209118	-0.0218189762562626	0.0603399464688482	0.0131648938176642	0.0098269797803318	-0.000700510679398	8	207
1616	conv3	(208,)	0.2250855431712247	0.1633518374550616	0.1962544230069656	0.1791375586258616	0.0094721549899987	0.0021470169052342	8	208
1617	conv3	(209,)	0.122321039223283	-0.0129783864296615	0.0888680347488416	0.0370683901760098	0.0088757186272009	-0.0145775583571075	8	209
1618	conv3	(210,)	0.1401263328454145	0.0568249099295384	0.1061610795206967	0.0665036601773136	0.0093788210570222	0.0030861982346707	8	210
1619	conv3	(211,)	0.1147218471644387	0.0602321927395471	0.0810897368210229	0.0781548681287882	0.0097528054533664	0.0022945444547062	8	211
1620	conv3	(212,)	0.1243660546844285	0.0397752101988415	0.0718174791212595	0.0448943671521969	0.0454910925851697	0.0053616263521034	8	212
1621	conv3	(213,)	0.0951927751205379	0.0372161794188614	0.0679920205572607	0.0382891803293287	8.774611470541149e-05	-3.737250021429439e-05	8	213
1622	conv3	(214,)	0.1980048662692816	0.0723646946853502	0.1724801055560426	0.0957799435199527	9.196059706129134e-05	-0.005966307700459	8	214
1623	conv3	(215,)	0.1575915332839373	0.0767204216655575	0.1157319806892449	0.1002040343324206	0.0115003876063333	0.0009244194004272	8	215
1624	conv3	(216,)	0.1529811716010687	0.1143227516564057	0.1168802449672041	0.1026725947710418	0.0096419058708121	0.0017033098492266	8	216
1625	conv3	(217,)	0.1123419298231893	0.0412151849323944	0.0780739393151639	0.0467776977145047	0.0085449953273595	0.0042203685696008	8	217
1626	conv3	(218,)	0.2256680739728118	0.1387256554651533	0.2171187718117452	0.1580160607023643	0.0094966913371027	-0.001254871488842	8	218
1627	conv3	(219,)	0.0982455484400844	0.0556755653686757	0.059147138971645	0.0479626982916063	0.0098734853144195	0.0035184663220343	8	219
1628	conv3	(220,)	0.1724447513229893	0.0916356608006624	0.1176073030100829	0.0945235759492244	0.0502883757483113	0.0032001997380063	8	220
1629	conv3	(221,)	0.0935651903411475	-0.0158983952376743	0.0536746028222911	0.0156931086407644	0.0100007284520908	0.0008273497321694	8	221
1630	conv3	(222,)	0.1374955326820345	0.0804925033963305	0.0972140693075527	0.0770640895680522	0.0107710152736082	0.002265413032502	8	222
1631	conv3	(223,)	0.1430299337353192	0.0837808460978286	0.1066975647089113	0.087210142252194	0.0093310678789079	0.0026655074964718	8	223
1632	conv3	(224,)	0.154789340065369	0.083935184719027	0.1249466602496492	0.1110474771320849	0.0010031455878227	-0.0006652044985731	8	224
1633	conv3	(225,)	0.1144940664457837	0.0215732910776442	0.0624085090840843	0.0350328925720011	0.0439302913813813	0.0072084170107644	8	225
1634	conv3	(226,)	0.1710627809167855	0.0542553338277059	0.131717291922591	0.0862586702704073	0.0118588163288712	0.0002510128454815	8	226
1635	conv3	(227,)	0.1164154913584726	0.0270629239059795	0.0451504037092331	0.0208447969071029	0.0614817973976459	0.0200631085297191	8	227
1636	conv3	(228,)	0.0088134039407095	-0.0024794727481776	0.040079466470996	0.0149110675476868	0.0086127652058183	-0.0026417255699111	8	228
1637	conv3	(229,)	0.1543577526471367	0.0557060844815977	0.1201361682461462	0.0756301434325007	0.0098832006871898	0.0008729300031161	8	229
1638	conv3	(230,)	0.1617769197275818	0.1117542665886919	0.1206448639013105	0.1188094180708975	0.0115151124806045	0.0018259453601158	8	230
1639	conv3	(231,)	0.1251847802055069	0.0041664680195586	0.0722165908726607	-0.0005332228254868	0.050569588262474	0.01561006454081	8	231
1640	conv3	(232,)	0.1370474821001981	0.0538543113254753	0.0807729769845526	0.0611543469083	0.0484283179636884	0.0086841461952846	8	232
1641	conv3	(233,)	0.1582800817928968	0.0893600992529862	0.1240366236663107	0.1151732574977064	0.0099235463777122	0.001306844333739	8	233
1642	conv3	(234,)	0.177614353492714	0.0925009226512515	0.1606875377116122	0.0681056939529074	0.0106653452801236	0.0055233052027364	8	234
1643	conv3	(235,)	0.0009835134421554	0.0001599689190197	0.0442779919184042	0.0092059343987295	9.72341011042932e-05	-2.156249354001716e-05	8	235
1644	conv3	(236,)	0.0109469489701928	-0.000813008977077	0.0389142196161362	-0.0003301708237095	0.0107895671660964	-0.0009413053328599	8	236
1645	conv3	(237,)	0.185328918711123	0.0721489144175927	0.1515245297431894	0.0871929401413875	0.0100002574728007	0.0014511501274506	8	237
1646	conv3	(238,)	0.1721925584995345	0.1119603916029097	0.1400979016189066	0.1234381587608501	0.0089072981798905	0.0016729364573299	8	238
1647	conv3	(239,)	0.205572053858466	0.0676727512860349	0.1636300712899964	0.0794522204019448	0.0111988327477432	-0.0002409024741205	8	239
1648	conv3	(240,)	0.2463264783131868	0.1808988792999849	0.2110713620847776	0.178313946636111	0.01057661827152	-0.0003625390827313	8	240
1649	conv3	(241,)	0.1783350109127793	0.1209899491921792	0.1377597384201292	0.1238545883766444	0.0106732827077264	0.0024891120561985	8	241
1650	conv3	(242,)	0.19335889665117	0.1246838788704994	0.1621943826606314	0.1282349786264397	0.009641953254044	0.0042461398473917	8	242
1651	conv3	(243,)	0.1029893445903006	0.0371775893109566	0.0710510415939295	0.0550693401823662	0.0009837902109848	-0.0018060853872818	8	243
1652	conv3	(244,)	0.0452134192191002	0.019552207255158	0.0480173875690618	0.0159974529993507	0.0414960882126966	0.0162378818555259	8	244
1653	conv3	(245,)	0.141477964007368	0.0526921942992428	0.1024218001154538	0.0637006369290419	0.0095688591919235	-0.001207376127243	8	245
1654	conv3	(246,)	0.1160566720864303	0.0138435062941619	0.0753301058515647	0.0340762826792591	0.0100404936542441	-0.0025047315435817	8	246
1655	conv3	(247,)	0.1531348424158738	0.0764907840148501	0.1064140052056134	0.0754877603738947	0.0426170768854756	0.0063597901606079	8	247
1656	conv3	(248,)	0.2390159890854746	0.1655671974701458	0.211031131859171	0.1743201822982908	0.0010167840359569	-0.001048212233216	8	248
1657	conv3	(249,)	0.2193253613452525	0.1313608647874836	0.1875901853490444	0.1255273986715602	0.0090837743894499	0.0046914174989438	8	249
1658	conv3	(250,)	0.1688981205657223	0.1128892669750271	0.1325683334678179	0.117076550002059	0.0010120255101275	-0.0019144599326446	8	250
1659	conv3	(251,)	0.0087996647110284	0.0025907109165977	0.0458460379918077	0.0267317797019501	0.0084864315579108	0.0023409290395342	8	251
1660	conv3	(252,)	0.2004959322444982	0.1117711343936724	0.1605035393191597	0.1079693248541454	0.0114248385406995	0.0016149797271766	8	252
1661	conv3	(253,)	0.122261693054075	0.0278202808871305	0.0876947089567812	0.0357470289360662	0.0091910908572571	0.0045961004576875	8	253
1662	conv3	(254,)	0.1167971408947567	0.0438632683988066	0.0781169028128325	0.065673895396873	0.0099902549314454	0.0009374389289319	8	254
1663	conv3	(255,)	0.1074729068114562	0.0044688340612462	0.0781556450352281	0.0324635487066207	9.35007130876686e-05	-0.0002319985077778	8	255
1664	conv3	(256,)	0.1529690584247943	0.0582227111383277	0.1061550323051566	0.1032637949190058	0.0430034450277335	-0.0170995996436025	8	256
1665	conv3	(257,)	0.1099444008341253	0.0142541013608988	0.0709121551821454	0.0386000010251804	0.0102315320576598	-0.0023146990025213	8	257
1666	conv3	(258,)	0.0117035628751442	0.0012479856700736	0.0111854251721448	0.0054519666787959	0.0115068026599037	0.0011388466259382	8	258
1667	conv3	(259,)	0.0109677208670236	-0.0036295701157151	0.0509617309460737	0.0112051536211362	0.0105894918085358	-0.0038886753550277	8	259
1668	conv3	(260,)	0.1497074059125908	0.0720177067283053	0.1113480434668157	0.0848007555371522	0.0110747854744273	0.0047672017895514	8	260
1669	conv3	(261,)	0.0928301084791263	0.0378923426700469	0.0571045655021724	0.0361980820454432	0.0010090855473793	0.0002781958926149	8	261
1670	conv3	(262,)	0.2538877159613644	0.1327078909897336	0.2183470777460505	0.1590193723268416	0.0090571546944709	0.0024109658870341	8	262
1671	conv3	(263,)	0.1108118994101486	-0.0330164643990338	0.0729618076797831	0.0036532194383668	0.0101374524967832	-0.0060179594830369	8	263
1672	conv3	(264,)	0.0943959820236256	-0.0086612097020362	0.0531965616489727	0.0192549868397069	0.0105107393584038	0.0015623983086968	8	264
1673	conv3	(265,)	0.1321547185899289	0.032200408178958	0.0985170416384674	0.0525207896692885	0.0089333463299999	-0.0005357592924042	8	265
1674	conv3	(266,)	0.1229970386462403	0.047379662765758	0.068438573292207	0.0537582740958254	0.0455283461531267	0.0074114385619472	8	266
1675	conv3	(267,)	0.1802196983598532	0.0463859044571739	0.1396576074790355	0.0681876046764166	0.0111346161185822	0.0013651600408782	8	267
1676	conv3	(268,)	0.0109758462312015	0.0009818637947769	0.0111672595719375	0.0076295560795212	0.0107579441390599	0.0007729992894395	8	268
1677	conv3	(269,)	0.0087944619970956	-0.0041903551945892	0.0474359232566783	0.0077298937581885	0.0010101619409033	-0.0047598450004904	8	269
1678	conv3	(270,)	0.1561368513663005	0.0895844200565613	0.121945898999298	0.1138028960094317	0.0096369286335658	0.0010099116526571	8	270
1679	conv3	(271,)	0.1034655745056625	-0.0036713060499367	0.070044229506859	0.0321368328826411	0.0090133283856546	-0.0005788079373696	8	271
1680	conv3	(272,)	0.0010011065646297	-0.0026750998222335	0.0500878444782539	0.0086280759571292	9.744295895020016e-05	-0.0026755489933882	8	272
1681	conv3	(273,)	0.2125567405494831	0.1175452077094547	0.1798981209752193	0.1395637937346967	0.0096304815191115	0.0009327745831715	8	273
1682	conv3	(274,)	0.1547351303099305	0.0258074547330257	0.1113443216584304	0.0755897477732046	0.0121556214656114	-0.0066312854970993	8	274
1683	conv3	(275,)	0.0963943748926318	-0.0189017926697168	0.055106868079755	0.0065493882580591	0.0104520438665695	-0.001153292332946	8	275
1684	conv3	(276,)	0.1493603474755468	0.0549666229122393	0.1200538469374659	0.093921816844151	0.0009695218837942	-0.0005842940171612	8	276
1685	conv3	(277,)	0.0108354422399208	0.0035448842853164	0.0108895528469321	0.0056363233670125	0.0106386226593035	0.00340137747499	8	277
1686	conv3	(278,)	0.2381245881131842	0.1443467542989591	0.2040931607282591	0.1623748489565111	0.009589608077708	0.0009279145222947	8	278
1687	conv3	(279,)	0.223940244122706	0.0794115638392924	0.1882784909990785	0.1227049878495954	0.0089335566530599	-0.0010533195858226	8	279
1688	conv3	(280,)	0.1501432594884255	0.0707722307734141	0.1192017619757455	0.1018875472823929	9.617767578740112e-05	-1.9195867613897025e-05	8	280
1689	conv3	(281,)	0.0450774013094196	-0.0114647894895323	0.0440434642529592	-0.0063978710564016	0.04252669380356	-0.0129407148073239	8	281
1690	conv3	(282,)	0.0093116525841353	0.0012700065544152	0.0497934068844837	0.0230995150235868	0.0089943554258613	0.0009787850493153	8	282
1691	conv3	(283,)	0.0107595324150088	-0.0003885168517285	0.050737008201848	0.007292327268196	0.0104662504347247	-0.0006109603738362	8	283
1692	conv3	(284,)	0.1885965660622698	0.090752371070566	0.1587435392536589	0.1157261597719094	0.0095939131726509	-0.0032135283510581	8	284
1693	conv3	(285,)	0.2200991273067096	0.1066863448742122	0.1863259376738629	0.1175027827701329	0.0103935725819984	0.0001357780420978	8	285
1694	conv3	(286,)	0.1760793084727822	0.0893568998590138	0.1301183931532875	0.1114694798570273	0.0122151090621315	0.0022769156762235	8	286
1695	conv3	(287,)	0.1460849744448447	0.0561478265980636	0.1068191804435298	0.0872470021847369	0.0104306189376568	-0.0031969443651755	8	287
1696	conv3	(288,)	0.0090727724690691	-0.0011077863949822	0.0423504877512319	0.017262895377894	0.0087670388213288	-0.0013809333704717	8	288
1697	conv3	(289,)	9.685488912947182e-05	-5.775744762948065e-05	0.0441283335298353	0.0167395720884141	9.22386129763586e-05	-6.22787725741425e-05	8	289
1698	conv3	(290,)	0.2619185291604433	0.1110115126091003	0.2221930831603296	0.1240472892251394	0.0106359759997499	-0.0018184299006502	8	290
1699	conv3	(291,)	0.1280908620053786	0.0254013667537266	0.0847319298959103	0.0543006298395488	0.0116500642282887	0.0018306901259207	8	291
1700	conv3	(292,)	0.187037270864616	0.1216545709990265	0.1427803908648361	0.1095901862698857	0.011934758336168	0.0041471223899602	8	292
1701	conv3	(293,)	0.1655977653343066	0.0701341383784348	0.1331910752088659	0.1046491078384661	0.0096354855300651	-0.0026813498522297	8	293
1702	conv3	(294,)	0.1082766701839063	0.0188895023245748	0.0798557407242128	0.0467324797928322	9.61470519224017e-05	-0.0006127319456077	8	294
1703	conv3	(295,)	0.2039691287232143	0.1105290024378256	0.1724943029699829	0.1330950703320406	0.0097444491662944	-0.0012206117329767	8	295
1704	conv3	(296,)	0.2182554739111675	0.1696819109958627	0.1660077840368448	0.1689163414545429	0.0463298486563925	0.0072199847576654	8	296
1705	conv3	(297,)	0.1775428368375988	0.0826774206014736	0.1441031731641918	0.1271387637615737	0.0088936501303492	-0.0028174658457593	8	297
1706	conv3	(298,)	0.1012522829247809	0.0143852900089901	0.0616795584935951	0.0366787991657497	0.0098094496132224	0.0016511518558278	8	298
1707	conv3	(299,)	0.0916788959078135	0.0354763080128366	0.0615746780574558	0.0430673037189269	0.0009795544675027	0.0003593261762289	8	299
1708	conv3	(300,)	0.1470475766626084	0.1056549614537292	0.1151689173075717	0.1073493397349664	0.0086465739272777	0.0023597541747616	8	300
1709	conv3	(301,)	0.152684925218987	0.0812125029860707	0.1159448080610531	0.0938887380314082	0.0090750755406425	0.0014553143321826	8	301
1710	conv3	(302,)	0.1838988764218049	0.0845473808994535	0.1144526576012187	0.0991521953332252	0.0109112929633584	-0.0018484102357982	8	302
1711	conv3	(303,)	0.1869755041691743	0.1034553294364556	0.1529793082285979	0.1267369257584183	0.0089117243379862	0.0008723635054579	8	303
1712	conv3	(304,)	0.3080728020473887	0.1987958807767487	0.2741720357189698	0.1878210286286039	0.0105857232906358	0.0013973210413118	8	304
1713	conv3	(305,)	0.1952408512133587	0.1071952938051163	0.1535451315774839	0.1334140149373436	0.0113173801327236	0.0014467681046015	8	305
1714	conv3	(306,)	0.1693200452470388	0.1070987770541029	0.1261805517514024	0.1170497721374131	0.0114210977686854	0.00295649231512	8	306
1715	conv3	(307,)	0.1627456617238332	0.0826581398682214	0.1313164314409779	0.0995712931849285	0.0097868301991345	0.0001981914841239	8	307
1716	conv3	(308,)	0.1263176668646256	0.0126351435506427	0.0842650766973565	0.0362387167972368	0.0112267184683859	-0.0004633819511856	8	308
1717	conv3	(309,)	0.0951352901406733	-0.0061966559313599	0.0606186440507486	0.0303404342377604	0.0087190371838217	-0.0007204321300768	8	309
1718	conv3	(310,)	0.1624812054483619	0.0763030892002551	0.1227869744391095	0.0895403309188758	0.0115104666326408	0.0024959354097843	8	310
1719	conv3	(311,)	0.0106957017398816	0.0064900495684528	0.0489105862044869	0.0089848448997149	0.010294821802267	0.006304034470167	8	311
1720	conv3	(312,)	0.1549565759724985	0.0824810956233961	0.109247815873325	0.0787625680334417	0.0120577786470599	0.0031042869702941	8	312
1721	conv3	(313,)	0.1325223207866147	0.0474958582868678	0.093766786334807	0.0771940055663344	0.0096381636210606	0.0014871117560825	8	313
1722	conv3	(314,)	0.0105053028685889	0.0014150993875566	0.0454744484923055	0.013893545211731	0.010175388831932	0.0010855534197511	8	314
1723	conv3	(315,)	0.009298570921964	0.0001086131969151	0.0419984608612363	0.0131146610099502	0.0089873119739802	-0.0001317833264493	8	315
1724	conv3	(316,)	0.1241174139401461	0.0334415347844708	0.0850134664786835	0.0541341551803845	0.0106256783757773	0.0024504231104341	8	316
1725	conv3	(317,)	0.1782930227958918	0.0539679827658566	0.1405131132042069	0.0650301815308416	0.009614181116796	0.0019114750385004	8	317
1726	conv3	(318,)	0.1273460715032749	0.0361023022034577	0.0932896281454606	0.0716454496485011	0.0091200422751313	-0.0036382421020622	8	318
1727	conv3	(319,)	0.1923065282502244	0.1472362916806722	0.1725171115399284	0.1441706583132385	0.011471752710606	0.003634052504572	8	319
1728	conv3	(320,)	0.0482296380858007	-0.0017586181150064	0.0420777780051639	0.0105567920106592	0.0457873687822065	-0.0038138395320796	8	320
1729	conv3	(321,)	0.1600649372573762	0.0835970437452358	0.1186326512487752	0.0960597355476191	0.0112504005742671	-0.0027256864776834	8	321
1730	conv3	(322,)	0.1599821281834472	0.0414674564148611	0.1242429526386	0.0488381814178469	0.0093095588712948	0.0002389789893899	8	322
1731	conv3	(323,)	0.1759935114187014	0.057339728157847	0.1451784287482848	0.0761448945088445	0.0086929987767949	-0.0044135250692025	8	323
1732	conv3	(324,)	0.157312578183026	0.049405397366559	0.1208788384895651	0.0848107719319483	0.0100419277659401	-0.0059477123944773	8	324
1733	conv3	(325,)	0.0477025994863427	0.0103942616787707	0.0121214708336582	0.0125281085339787	0.0455664315422954	0.0077262343379793	8	325
1734	conv3	(326,)	0.2196745417573288	0.1132913545299755	0.1784760086493501	0.1240754459943355	0.0120787161629236	0.0032548224237086	8	326
1735	conv3	(327,)	0.1639942588434795	0.0892006640537902	0.1326397874157814	0.1136618601822647	0.0010010721980157	-0.0001207097384128	8	327
1736	conv3	(328,)	0.0092576180510384	-7.207539609077607e-05	0.0460219642579797	0.0366161756492364	0.0088405810633921	-0.0004060046379332	8	328
1737	conv3	(329,)	0.0986630891433155	0.0096133335384442	0.0526043118619633	0.0129353395406925	0.0114242288009499	0.0016944145766714	8	329
1738	conv3	(330,)	0.1508420104183017	0.075463201919134	0.1177888011596788	0.0898052639746007	0.0090685458190369	0.0022798818976658	8	330
1739	conv3	(331,)	0.1238917017265588	0.0375759499536157	0.091564599022615	0.077763996554557	0.0009992498505683	-0.0003761478147725	8	331
1740	conv3	(332,)	0.2956041896973108	0.1647700306424372	0.2547890573863517	0.1720751258513356	0.0110175065567738	0.0023195247345686	8	332
1741	conv3	(333,)	0.1378972788745006	0.0359316708645555	0.0732919988443879	0.0475798041664712	0.0553119213783487	0.0073557333507969	8	333
1742	conv3	(334,)	0.1264922283817066	-0.0251582670933734	0.0776080696862803	0.034880350489026	0.043646834738235	-0.0307746934235786	8	334
1743	conv3	(335,)	0.1795990484549747	0.1165947748857822	0.1325164271882676	0.1010593779028621	0.0120274402292634	0.0066059603412299	8	335
1744	conv3	(336,)	0.1418135709256327	0.0784947901912379	0.1091753446687969	0.1016790020802371	0.0090974924165594	0.000579319959598	8	336
1745	conv3	(337,)	0.0095606084240819	0.0008629755338248	0.0118481147682008	0.0028967142437908	0.0093363884212256	0.0007744428954934	8	337
1746	conv3	(338,)	0.1287917449147563	0.0565771021655943	0.0942217814667029	0.0769616489051342	0.0087186459273312	0.0002534490205028	8	338
1747	conv3	(339,)	0.0993582304989341	-0.0256287876051939	0.0552603818992396	0.0241483914047657	0.0110713477112108	-0.0009513395783922	8	339
1748	conv3	(340,)	0.1718493740430933	0.0702360086685063	0.123305572051415	0.0895311711865961	0.0468487188403197	-0.0059420904873761	8	340
1749	conv3	(341,)	0.1510739048051701	0.0289887394884532	0.1050983544893408	0.0600294948575614	0.0111573336619672	-0.0069123345210306	8	341
1750	conv3	(342,)	0.1484243972559806	0.0677346521194105	0.1025785941368188	0.0931803192499822	0.0441236434594439	-0.0025441556275991	8	342
1751	conv3	(343,)	0.0948139857345167	-0.0292355959443351	0.0611998131021268	0.0078363929157603	0.0085612065656592	-0.0061268645081973	8	343
1752	conv3	(344,)	0.2593597724787313	0.1122354092227523	0.2161243287875139	0.1413035955304095	0.0447013597430538	-0.0067664941741933	8	344
1753	conv3	(345,)	0.118308623505197	0.0536387803469728	0.0849602157106723	0.0710053067614721	0.0085657126194332	0.0015246702254496	8	345
1754	conv3	(346,)	0.1138152999994323	0.0066553325781241	0.0755919137281331	0.014449896467259	0.0102165224093707	-0.0135007847419894	8	346
1755	conv3	(347,)	0.0094390227426004	-6.389318945143607e-05	0.0491573051930966	0.0144832605761507	0.009230441256935	-0.0001951316271693	8	347
1756	conv3	(348,)	0.1708437896018059	0.0816442520621175	0.1306273940933443	0.1164191591019441	0.0118469008119671	0.0016602505834371	8	348
1757	conv3	(349,)	0.13107681728232	0.0221257509568827	0.0781563165548412	0.0223475959062252	0.0471052360826654	0.0108954245869345	8	349
1758	conv3	(350,)	0.1664923146916839	0.0852509965854463	0.1209600124419829	0.095866986531391	0.0121385526268812	0.0032847988863023	8	350
1759	conv3	(351,)	0.1056679222855693	0.0207125093253192	0.065062712610224	0.0478760075991698	0.0102964442000301	0.0004764471553445	8	351
1760	conv3	(352,)	0.2020775631467952	0.0655536758686248	0.1661579708252287	0.0853496859672677	0.0099234483253547	0.00017898354783	8	352
1761	conv3	(353,)	0.2068780482533954	0.1024338231828226	0.1620858322872957	0.1333337580321173	0.045039005305959	-0.0109161183195629	8	353
1762	conv3	(354,)	0.1498737269055242	0.0711666866625896	0.1038285548598871	0.0784444955032849	0.04272426097858	0.0010229892374253	8	354
1763	conv3	(355,)	0.1648479637217184	0.0162794094651905	0.1028815237596384	0.0553398098504185	0.0523775117172506	-0.0127326964220171	8	355
1764	conv3	(356,)	0.1348082711879233	0.0685903386865088	0.1015763898101819	0.0804059490764041	0.0093321349819286	0.0032661598869764	8	356
1765	conv3	(357,)	0.1293474231478564	0.062556924959006	0.0823806655337443	0.0645391172479189	0.0120506979522575	0.0039707132077648	8	357
1766	conv3	(358,)	0.1421784311552798	0.0595146072886969	0.1011149975441941	0.0927195474435815	0.011003613942929	-0.0010067521354719	8	358
1767	conv3	(359,)	0.1252084894526336	0.0631365651419005	0.0906490607056836	0.087609710107938	0.0089598661885132	0.0012738169873667	8	359
1768	conv3	(360,)	0.1871597704905541	0.079283466882945	0.1484189719609581	0.1078355633072213	0.0099199479334599	-0.0044087633645619	8	360
1769	conv3	(361,)	0.2757439404198041	0.1378810705640967	0.2364732670873177	0.1744373964498939	0.0106893775520732	-0.0007537416442588	8	361
1770	conv3	(362,)	0.2771713601308158	0.1835231623307777	0.2413200709412966	0.1851791353157026	0.0101410270926903	0.0006409343244326	8	362
1771	conv3	(363,)	0.2060292108975312	0.1347525515907216	0.1351067505283836	0.1268382059948896	0.0605480067650648	0.019239308101668	8	363
1772	conv3	(364,)	0.2176037126326891	0.0488690352189463	0.1884741489561897	0.0886766201883664	0.0010251360664706	-0.0020475896598628	8	364
1773	conv3	(365,)	0.138516087520189	0.0366372706541294	0.1121745007273337	0.0714365522123765	9.395997352723562e-05	-0.0118511365555671	8	365
1774	conv3	(366,)	0.1120406365481809	0.0430901800097148	0.0500207928208777	0.0304879825718686	0.0534138362985238	0.0240721847823314	8	366
1775	conv3	(367,)	0.1867768970849402	0.0778306972249047	0.1475694519352539	0.1148554417353501	0.012020849240407	-0.0003239560167933	8	367
1776	conv3	(368,)	0.2660388595539351	0.1563515766532823	0.2302474472130379	0.1759709204659617	0.0107263899969948	0.00260641346064	8	368
1777	conv3	(369,)	0.1238057964247978	0.013143005897114	0.0894389383578769	0.026355071700623	0.0086609055006178	-0.0001355850272251	8	369
1778	conv3	(370,)	0.0717573664330483	0.0364776503748552	0.0119652889790444	0.0013342671589379	0.0698423736794427	0.0357751602806353	8	370
1779	conv3	(371,)	0.1098651690413042	-0.0164308383126443	0.0570002492779451	0.0118583872960768	0.0447179623546787	-0.0053296933358355	8	371
1780	conv3	(372,)	0.1214410372286605	0.0490183657861708	0.0891330415901918	0.0617373173211595	0.0009793090883761	-0.0012310677718823	8	372
1781	conv3	(373,)	0.3352287975175556	0.2989935902643625	0.3037410627190094	0.2903029092265367	0.0107885491609882	0.0042776548527917	8	373
1782	conv3	(374,)	0.1908041070497578	0.1089994113306438	0.1633051363201187	0.1265296923089814	9.2554188976135e-05	-0.0002910560593181	8	374
1783	conv3	(375,)	0.1019399423873961	0.0396802818002981	0.0676907099753952	0.049875881086317	0.0010234667699416	0.0001287808780944	8	375
1784	conv3	(376,)	0.1494335312741487	0.0609877461896136	0.1058736384134853	0.0751110568226474	0.0125534204074801	-0.0011619904552171	8	376
1785	conv3	(377,)	0.1091538316352467	-0.0021369310614536	0.0774793872571789	0.0376172775809944	0.0009619418687444	-0.0036670322084506	8	377
1786	conv3	(378,)	0.1305869355962053	0.0094118701455058	0.0884358800064344	0.0400522358061081	0.0112692395896007	0.0007191460157217	8	378
1787	conv3	(379,)	0.1465594077249972	0.0930415798987023	0.1091504530283812	0.0833150998268272	0.0100259018641039	0.0053617099747722	8	379
1788	conv3	(380,)	0.3001973693082086	0.1546753350599934	0.2634335014541951	0.1742152412180388	0.0107045376636776	0.0004517944865675	8	380
1789	conv3	(381,)	0.1982804986520056	0.1295948552768763	0.1661671105744163	0.1361573324669837	0.008881370292968	0.0025902838235623	8	381
1790	conv3	(382,)	0.218249814118638	0.1007728388834363	0.1807264522037308	0.1285204085746073	0.0099874626463611	0.0002244157196429	8	382
1791	conv3	(383,)	0.1090998237100917	0.008787613213907	0.0711916896481786	0.0362905576839114	0.009898783642096	-0.001071569512165	8	383
1792	relu3	(0,)	0.1098907607937078	0.0442164789302826	0.0673969916358024	0.0589440853468109	0.01112239956045	0.0031719969590873	9	0
1793	relu3	(1,)	0.1365027239981705	0.076976156679878	0.0948707192914805	0.097470170253945	0.0108309132678015	0.0010122937057202	9	1
1794	relu3	(2,)	0.1524662768647915	0.0854178285825079	0.1103372592986289	0.0739516955070682	0.0112259904466156	-0.001700784727191	9	2
1795	relu3	(3,)	0.1364663483980782	0.0365089499493348	0.0994320210172899	0.0676155425807365	0.0095907336971898	0.0002577150233229	9	3
1796	relu3	(4,)	0.1744640883940666	0.0248341411823587	0.1407607589541816	0.0671532590172001	0.0090144442820317	-0.0005422504231586	9	4
1797	relu3	(5,)	0.1107944965179917	0.0148621519075089	0.0710837197648178	0.0389400140162498	0.0099504816742665	0.0030425647231672	9	5
1798	relu3	(6,)	0.0107541844175723	0.0020106711158088	0.0415981640576451	0.0163762068999172	0.0105254689788039	0.0019200836887467	9	6
1799	relu3	(7,)	0.125253654171654	0.0521295158881903	0.0863122909770102	0.0724261414260838	0.0103331761252856	0.00148817204179	9	7
1800	relu3	(8,)	0.1152661368492004	0.0111245126309769	0.0733164000166352	0.0270822889893053	0.0106573515122911	0.0034423874813723	9	8
1801	relu3	(9,)	0.1294761530529233	0.0620281700656697	0.0992262431291098	0.0793894782668512	0.0010156350303101	0.0001556730502597	9	9
1802	relu3	(10,)	0.1717122826747181	0.0290880525569995	0.1306662498451425	0.0582738428900863	0.0416800403999867	-0.0230365803096821	9	10
1803	relu3	(11,)	0.1703419381367106	0.0874626215886665	0.1412057753368644	0.0976392131568532	0.0009996710875967	-0.0022795757214795	9	11
1804	relu3	(12,)	0.1669051387573326	0.0774186449217966	0.1308164368105013	0.0949440049988001	0.0094222214819548	0.00166887755868	9	12
1805	relu3	(13,)	0.1293013141110476	0.019412508588896	0.0926907571682624	0.0596958631793426	0.0099773596939441	-0.0010600690608069	9	13
1806	relu3	(14,)	0.0091376044714247	0.0009678899880288	0.0377496379459456	0.0053970036169692	0.0089105032538381	0.0007991445084364	9	14
1807	relu3	(15,)	0.1479307043847868	0.0438416425805023	0.1108137043674745	0.0604304915001476	0.0101524035882646	-0.0021038804857949	9	15
1808	relu3	(16,)	0.1748458143944898	0.0067841060999114	0.1315971138608656	0.0295276081044632	0.0122513077293682	-0.0004809797655656	9	16
1809	relu3	(17,)	0.09717100011648	-0.0341551173267198	0.0617608635285971	0.0290876023574591	0.0086702944891879	-0.0050858257918737	9	17
1810	relu3	(18,)	0.1649868471079675	0.0536621362653885	0.1296126319847965	0.1005458247111487	0.000990512440544	-0.0034752554152399	9	18
1811	relu3	(19,)	0.1111607435732529	-0.0018924176521282	0.0635969321991485	0.0335561590289401	0.0119354350121968	0.0014257303889467	9	19
1812	relu3	(20,)	0.119385152238491	0.032829404786714	0.0751161526485579	0.0568780372293468	0.0122088180953113	0.000449338527197	9	20
1813	relu3	(21,)	0.0946321697744158	-0.009061184141115	0.0566562823146905	0.0150459440600215	0.0095376274103411	0.0007120601821315	9	21
1814	relu3	(22,)	0.1846284022358971	0.0368984230699087	0.1446668861044497	0.0811174972627137	0.0114967981574212	-0.003071790264179	9	22
1815	relu3	(23,)	0.1687027053587146	0.0975252578422068	0.1288922475963922	0.1053849033749599	0.0115401014366214	0.0001668552463754	9	23
1816	relu3	(24,)	0.1084604864598699	0.0732576885575334	0.0843126208025316	0.0777608328135966	7.911207792565822e-05	3.222134898817064e-05	9	24
1817	relu3	(25,)	0.1341366364653787	0.069172536771726	0.0567154779181138	0.0345864623260687	0.0633829403775908	0.0374734751917948	9	25
1818	relu3	(26,)	0.1208625732979838	0.0245493774174822	0.0738917611070659	0.0462778631770071	0.0431808337867816	0.0029103046483589	9	26
1819	relu3	(27,)	0.1445273991049064	0.0711705255296019	0.1080773676553563	0.0867683012359807	0.008824216177713	-0.0001914237845288	9	27
1820	relu3	(28,)	0.0010303776518449	8.331114947024432e-06	0.0422945886466538	0.0057505863481589	0.0010131075479651	4.360536051017938e-06	9	28
1821	relu3	(29,)	0.1008590616923055	-0.007121695931463	0.058242891220143	0.0140878951422293	0.0108483027240459	0.001482112504284	9	29
1822	relu3	(30,)	0.009904895508998	-0.0036948358918227	0.0107792627173439	0.0024376422123018	0.0097105376155156	-0.00381745258146	9	30
1823	relu3	(31,)	0.2354102844950528	0.1063769873693959	0.2108867340733262	0.1173185319595022	9.647038142546194e-05	-1.1433081157363745e-05	9	31
1824	relu3	(32,)	0.0098272992986058	0.0024943689418808	0.0434873975412783	0.0119839194839328	0.0095874275246304	0.0023605441500652	9	32
1825	relu3	(33,)	0.1083515543427526	0.013300198452663	0.0668017140197364	0.0551701554456595	0.0108091500574865	-0.0034446691331024	9	33
1826	relu3	(34,)	0.0091097213755827	0.0017229314343553	0.0583843626715383	0.0499226398231144	0.0010263772634632	5.047779371636363e-05	9	34
1827	relu3	(35,)	0.1370529384894878	0.028348138475544	0.0981990325280696	0.0346314543997663	0.0107419324030106	0.0045125113631401	9	35
1828	relu3	(36,)	0.0010007024953696	-0.0006591449351962	0.0117405751696477	0.0027893558674088	0.0009776035113384	-0.0006691801456524	9	36
1829	relu3	(37,)	0.1062742941393144	0.0011447635443296	0.0701652524055027	0.0359722230425249	0.0095678376645468	6.207572794769689e-05	9	37
1830	relu3	(38,)	0.1343266773854599	0.058553301989864	0.1045369098422506	0.0843437857482811	0.000994158021964	-0.0003264958480313	9	38
1831	relu3	(39,)	0.118860279972759	0.0513805874469942	0.0859560114081597	0.0553231267337738	0.0087129157351737	-1.724621687304584e-05	9	39
1832	relu3	(40,)	0.139324194154501	0.0656131100024767	0.1062258017000293	0.0870700482018478	0.0089130833862478	8.51498804944617e-05	9	40
1833	relu3	(41,)	0.1492123158202143	0.0546028759463161	0.0998870377046436	0.0612107033677543	0.0451739083181899	0.0088107754887235	9	41
1834	relu3	(42,)	0.1268452717014766	0.0172464665918842	0.0870966324249226	0.0554556768544091	0.010610750223697	-0.0012549244364279	9	42
1835	relu3	(43,)	0.1299036636097452	0.0608272302159694	0.0952171151928714	0.0964092018167549	0.0088108746435885	-0.0009330280047918	9	43
1836	relu3	(44,)	0.1837489109268464	0.0790701214122534	0.1393535353960052	0.0891873472863594	0.011600588355152	0.0019474867981499	9	44
1837	relu3	(45,)	0.097462009611359	0.0110133938363425	0.0519942431049238	0.0460413871942743	0.011224166790561	0.0002433202840531	9	45
1838	relu3	(46,)	0.1278303349909124	0.0369106612533507	0.0989497364676208	0.0603748401631886	9.781633834049508e-05	-0.0013813452302973	9	46
1839	relu3	(47,)	0.1298050846320648	0.0252475330167109	0.102452634690688	0.0544909931459147	9.405953163099667e-05	-0.0002524428261045	9	47
1840	relu3	(48,)	0.0009892837456573	3.101769252156217e-05	0.0470227184607465	0.0179921373405416	9.757944104660245e-05	-4.295334328929812e-05	9	48
1841	relu3	(49,)	0.1246374692372314	0.0284038038507921	0.0879411432482945	0.063448826442565	0.0098620592962408	-0.0011162038186891	9	49
1842	relu3	(50,)	0.1281497882587449	0.0416032815024213	0.0799217832472526	0.0508232612156916	0.044163602151292	0.0054004188282342	9	50
1843	relu3	(51,)	0.0993595148764617	-0.0128970580763825	0.0614278799373321	0.0122882243962008	0.0093116723338652	0.0009015387029702	9	51
1844	relu3	(52,)	0.1754255481283957	0.1036344612586014	0.1459100610085019	0.1083068249675103	0.0010251538748827	0.0004510473630019	9	52
1845	relu3	(53,)	0.1551055928072203	0.096273901928367	0.1240903022575452	0.1308960457002044	0.0089094243609643	-0.0015067169578524	9	53
1846	relu3	(54,)	0.1187913411666802	0.0181624053769516	0.0802354595337574	0.0471546982776036	0.0105578730105536	0.0004721447027338	9	54
1847	relu3	(55,)	0.1366518317981471	0.0427177267897018	0.1075296102299028	0.0840114096580967	0.0087760313807035	-0.0023434624930058	9	55
1848	relu3	(56,)	9.77621069437884e-05	-0.0001042270031592	0.0523208293269292	0.0273184510543056	9.375511651676938e-05	-0.0001077832399083	9	56
1849	relu3	(57,)	0.1406725045100716	0.0344823884792188	0.0847651031048364	0.048749969367687	0.0508855368587979	0.0049870882157263	9	57
1850	relu3	(58,)	0.106767944626445	-0.0051337866855747	0.062991048708156	0.0278656884094702	0.0114972074030641	0.0002071334349094	9	58
1851	relu3	(59,)	0.1260157751645768	0.0483975149294081	0.0765599505930703	0.069239445490098	0.043094629127048	0.0010582784218109	9	59
1852	relu3	(60,)	0.1163974006468037	-0.0104547208874081	0.0711873050051904	0.0148161096384681	0.0122476922084773	0.0013045058137386	9	60
1853	relu3	(61,)	0.1762781696629369	0.0900974690760286	0.1496127571101915	0.1196268521042803	8.667587223099016e-05	-0.0005041683912698	9	61
1854	relu3	(62,)	0.1357412948051458	0.0309583111884564	0.0947490199841285	0.0634488271551902	0.0104945730833994	-0.0025376848406388	9	62
1855	relu3	(63,)	0.1111352579173713	0.0268067864785127	0.0705907443690666	0.0634319898205091	0.0108750723834156	-0.0006992155130847	9	63
1856	relu3	(64,)	0.1239583654743926	0.0424603545541601	0.0885821282580998	0.0586836357819536	0.009585341796462	-0.0058684977273097	9	64
1857	relu3	(65,)	0.146912865317271	0.0657607558663094	0.1111143136303918	0.0907861891784536	0.0103316270048067	-0.0001556872819818	9	65
1858	relu3	(66,)	0.1324709695562537	0.0324342946888259	0.0879862975123385	0.0471650509588997	0.0118211367927636	0.0017647025271965	9	66
1859	relu3	(67,)	0.1235927331946062	0.0422878735512598	0.0847394615811398	0.0586315312787519	0.0097966120103472	0.0016878521185764	9	67
1860	relu3	(68,)	0.1511457518362298	0.0549127846581659	0.1054917942956874	0.0581747894014718	0.0419894262228368	0.00568736708112	9	68
1861	relu3	(69,)	0.1457875646091461	0.0604181231557038	0.1076761226880294	0.0878229877825885	0.0105764608151477	-0.0025013995277676	9	69
1862	relu3	(70,)	0.1318595704685322	0.040785841915727	0.0999307852752702	0.0459444625381346	9.726578300917056e-05	-0.0024498718323366	9	70
1863	relu3	(71,)	0.1238143430521184	0.0499342419819852	0.0873634722013517	0.059732506340146	0.0093637332177388	0.0018538039303943	9	71
1864	relu3	(72,)	0.0087223296103577	0.0024842199716101	0.0550822268281373	0.032669833595214	0.0010136931230974	0.0002926137337576	9	72
1865	relu3	(73,)	0.1310876460092994	0.0465284250706562	0.09174038994541	0.061459376280861	0.0101349748474085	0.0011548097570972	9	73
1866	relu3	(74,)	0.1182134886212036	0.0432433024388668	0.0840474245644266	0.0665670379068906	0.0084991061263037	0.0007770649966708	9	74
1867	relu3	(75,)	0.0988668135865022	0.0185342286881228	0.0659998293140005	0.0352164882230664	0.0010080414998251	6.34413715788762e-05	9	75
1868	relu3	(76,)	0.0105277833534489	-0.006056244218251	0.0539741297185994	0.0437364981622704	0.0100758189868572	-0.00652342702532	9	76
1869	relu3	(77,)	0.1017213590930371	-0.0014257345722086	0.0536928908533913	0.0208325835394228	0.0427150341054999	-0.0053497132449862	9	77
1870	relu3	(78,)	0.1940787737358708	0.1116976636542808	0.1643429880476387	0.1295822110068397	0.0010059956811045	2.2555198943008392e-05	9	78
1871	relu3	(79,)	0.121584256262557	0.0350497397994007	0.0826471750972157	0.0437720739986992	0.009634856823858	0.0031522640143881	9	79
1872	relu3	(80,)	0.1983049482658758	0.0272018412445819	0.1625266233800611	0.0600273887414439	0.0110109335832978	0.0012548999284989	9	80
1873	relu3	(81,)	0.0961200601504974	0.0240550063853361	0.0566504637294673	0.0256844706434921	0.0097472771269829	0.0030310455055472	9	81
1874	relu3	(82,)	0.1352916433550907	0.0501705629425628	0.0944123209861486	0.0618623575284378	0.0105623113353349	-0.0001498386096729	9	82
1875	relu3	(83,)	0.1206404834989526	0.0296392978146544	0.0766371859555093	0.0320056582513019	0.0110851361604762	0.0030250528690218	9	83
1876	relu3	(84,)	0.1117221571176071	0.0213214753955963	0.0746363205873152	0.0543032930490698	0.0094218014122572	-0.0009913258662943	9	84
1877	relu3	(85,)	0.1357204483425849	0.0507741959699135	0.1037565955390923	0.0830960722567477	0.0086035343376811	-0.0022415317248321	9	85
1878	relu3	(86,)	0.1114362525759952	0.0155839178996948	0.0731264252973359	0.0365172967480393	0.0100838703049834	0.0010340111201944	9	86
1879	relu3	(87,)	0.1057686749064454	0.0126420825419094	0.0742214695926227	0.0415164302840398	0.0009795590091858	5.29714152788241e-05	9	87
1880	relu3	(88,)	0.2201143093991069	0.0605760707786164	0.1821633881477082	0.0924012416303462	0.0112882047555818	-0.0049283837448328	9	88
1881	relu3	(89,)	0.1513148910364518	0.0734578612922044	0.110410549718831	0.1265614084320914	0.009961117605317	-0.0021062429401037	9	89
1882	relu3	(90,)	0.1551124265675876	0.076249401670885	0.1126208805218343	0.0869273109872745	0.0116968729393079	0.0016602599967169	9	90
1883	relu3	(91,)	0.1321862267631541	0.0546528927612546	0.0999272552835859	0.0538880497002646	0.0084807177471437	0.0015335493198656	9	91
1884	relu3	(92,)	0.1260831323581089	0.0442181218816803	0.0936934252423632	0.0557199289649084	0.0085326987114824	-0.0023839609422169	9	92
1885	relu3	(93,)	0.1337662664104079	0.0406477418393378	0.1000821572289707	0.067891676403734	0.0099801310021301	-0.0009942991826863	9	93
1886	relu3	(94,)	0.1042350345964575	0.0137194175839531	0.0660973717859401	0.0409037256744334	0.0092549140418911	-0.0013761436174362	9	94
1887	relu3	(95,)	0.1194745943957997	0.0495446379767682	0.0897561513052097	0.076667834939329	9.62239881407978e-05	-0.0034491277277883	9	95
1888	relu3	(96,)	0.0983438725485851	-0.010260693338111	0.0615606395803791	0.0072686449646671	0.0091782326596404	-0.0114098663366002	9	96
1889	relu3	(97,)	0.1211804508082894	0.0084612718754077	0.08255283732713	0.0451426130068707	0.0102113170418942	-0.0006375019204734	9	97
1890	relu3	(98,)	0.1333828353224443	0.042949720744964	0.0937530931848176	0.0512992684058822	0.010969951939575	0.0032415874795401	9	98
1891	relu3	(99,)	0.1075290469252154	0.0167456868515801	0.0743076937644254	0.0352555085089412	0.0087669940649591	-0.002963919594346	9	99
1892	relu3	(100,)	0.1610762955622755	0.0414893062606914	0.124466574238389	0.0667239427936647	0.0101577533662972	0.0022863105093876	9	100
1893	relu3	(101,)	0.1446553159335447	0.101515439306731	0.1082483683938295	0.0948679134236345	0.0099107936915096	0.0044898062490594	9	101
1894	relu3	(102,)	0.1997797938724601	0.125297293613275	0.1682488566142688	0.1401462795519611	0.0010045971890403	-0.0009353171986481	9	102
1895	relu3	(103,)	0.1837251887754317	0.0564854995082431	0.1559851894301438	0.083980777573215	0.0009705528931805	-0.0012045528672159	9	103
1896	relu3	(104,)	0.1248619805399997	-0.0049183443534763	0.0856476411026361	0.0327789213497551	0.0098333068590391	-0.0015691101395474	9	104
1897	relu3	(105,)	0.1553751159990199	0.0615053522679677	0.1074296941354281	0.0723077650247038	0.045077694080214	0.0016121136068568	9	105
1898	relu3	(106,)	0.0099138217854831	-0.0009836380196492	0.0435835744847614	0.0135710686107176	0.0095739168842271	-0.0011728396426902	9	106
1899	relu3	(107,)	9.166013773520554e-05	-0.0030485482648545	0.0529677820606142	0.0158468903721863	8.754901650698255e-05	-0.0030519041865406	9	107
1900	relu3	(108,)	0.1925111076512564	0.1141513549603101	0.1599361179487901	0.1334404740793455	0.0094295030560219	-0.0001577677395847	9	108
1901	relu3	(109,)	0.1288050680534157	0.0036414314071585	0.0871795071787966	0.0512716284410155	0.0104486177012064	-0.0014701720310721	9	109
1902	relu3	(110,)	0.1376284153265079	0.0337641156258483	0.1052772742678445	0.0543295087808111	0.0086823210924895	-0.0006708421380845	9	110
1903	relu3	(111,)	0.1155684879563873	0.0065951398535446	0.0803167218916081	0.0207377000474741	0.0102097613030406	-0.0063494649716711	9	111
1904	relu3	(112,)	0.1254765095011759	0.0752097957165189	0.0899092516705427	0.0990556013624354	0.0091336567199554	0.0011589715540285	9	112
1905	relu3	(113,)	0.0564062257383896	-0.0017152542609806	0.015875896171263	0.0067787401252044	0.0534247781743576	-0.0037945591926424	9	113
1906	relu3	(114,)	0.0922864739850553	0.0206483368262064	0.0587881995998835	0.0424483085309833	0.0085760868430703	-0.001005779316636	9	114
1907	relu3	(115,)	0.1571117322776203	0.0448882253624188	0.1218322199023969	0.0585040519546647	0.0093098335126449	0.0023958825668726	9	115
1908	relu3	(116,)	0.1322651075668656	0.0544520605119146	0.0999439876276553	0.0837900224665895	0.0089673195962912	0.0002775267695365	9	116
1909	relu3	(117,)	0.1812605112534198	0.0713280487024767	0.1374055597989406	0.1006753908583606	0.0111601844573357	0.0019299896204117	9	117
1910	relu3	(118,)	0.1498467553497836	0.0073411538366791	0.1165251286337591	0.0595198616074623	0.0094503111012254	-0.0091294480159807	9	118
1911	relu3	(119,)	0.1214836445827427	0.0200165107592354	0.0817159857336524	0.0620937533757837	0.0105360882303972	-0.001062200681529	9	119
1912	relu3	(120,)	0.1143358367398493	0.025588638276715	0.0724235768491525	0.0433349961250181	0.0107494822130945	0.0035055137287257	9	120
1913	relu3	(121,)	0.2007012011306962	0.084676602096639	0.1649761729606328	0.1165283327073338	0.0106547738447495	-0.0033402565005635	9	121
1914	relu3	(122,)	0.1565155254972058	0.0214637364613998	0.1127642304014741	0.055888541793545	0.0105266820616365	0.0011440864103239	9	122
1915	relu3	(123,)	0.1266108829841206	0.0254930875077836	0.0868984826192705	0.0702564553434206	0.0098447153819678	-0.0068252355175766	9	123
1916	relu3	(124,)	0.2234943942894085	0.1338683646343335	0.2148908543584725	0.1476623890944239	0.0094607463096361	-0.0035186419677557	9	124
1917	relu3	(125,)	0.1268189512972763	0.0691910943707775	0.0917146297856824	0.0734875947925185	0.0088161623315997	0.0042945781127948	9	125
1918	relu3	(126,)	0.0094353658789845	0.0005790122845567	0.0507091077115108	0.0346561053808701	0.0090240525131245	0.0001050817892185	9	126
1919	relu3	(127,)	0.1071714251904547	0.0142477454013709	0.063926106629319	0.0479028786944111	0.0109342137485609	0.0012554837056889	9	127
1920	relu3	(128,)	0.133543585552944	-0.0018032089769053	0.0910142725282114	0.0379149000528884	0.0124213797952733	-0.0040458479683438	9	128
1921	relu3	(129,)	0.1574951834404919	0.0421850480273138	0.1089961314706281	0.0794915796464411	0.0424783532039487	-0.0103151968042995	9	129
1922	relu3	(130,)	9.79362546223994e-05	-0.0036266020327835	0.0628088126410996	0.0479535331615283	9.241063433684804e-05	-0.0036321223486996	9	130
1923	relu3	(131,)	0.0434481673618746	0.0117396709538943	0.0095673675701903	0.0046461850810709	0.0421267541194824	0.010942910340947	9	131
1924	relu3	(132,)	0.1086725210801066	0.0164100428795167	0.0700998849361345	0.0480671950860706	0.010503052783099	0.000377472114604	9	132
1925	relu3	(133,)	0.0116195736414589	-5.9450929216220416e-05	0.0416808089582406	0.0344346977920774	0.0113980178943574	-0.0003508310427304	9	133
1926	relu3	(134,)	0.1495978046971435	0.0102735469863972	0.1040622276860829	0.0490713149202359	0.0111384896736731	-0.0001308417241288	9	134
1927	relu3	(135,)	0.140747062224003	0.0538640651252529	0.0963807690483867	0.0854245432284748	0.011857213573958	-0.0023711028579338	9	135
1928	relu3	(136,)	0.1198983395972271	0.020757807954848	0.0716315116651615	0.045587392607386	0.0426456704001011	-0.0135937347890366	9	136
1929	relu3	(137,)	0.133336974315545	0.0318812046770911	0.0997332528199103	0.0684873065354818	0.0098545163874231	-0.0017171333744552	9	137
1930	relu3	(138,)	0.1200964499090067	0.0483351120397004	0.0850383511289979	0.0511240007865684	0.0091866822276051	0.0004164117424535	9	138
1931	relu3	(139,)	0.1589194702836316	0.0801777265049016	0.1190239038812972	0.1188729651582629	0.0107108691669592	-0.0015419300372365	9	139
1932	relu3	(140,)	0.1547077225062193	0.0257150044686079	0.1045143726098259	0.0727807009231289	0.0445984820246877	-0.0106731506776864	9	140
1933	relu3	(141,)	0.1602058978674591	0.0907126616399026	0.1216500641437986	0.1070911468691828	0.0103759429800847	0.0016301379017862	9	141
1934	relu3	(142,)	0.1022685110145142	0.014744416972016	0.0709992928166163	0.0468325058818476	0.0085492115338564	-0.0009403249034378	9	142
1935	relu3	(143,)	0.1072213427688451	0.0295856948689949	0.0710349507631999	0.0294142278763331	0.0090722481472191	0.0019576770776	9	143
1936	relu3	(144,)	9.261966454010562e-05	-0.002976338376883	0.0581339308115156	0.0192397716801598	8.785527791177472e-05	-0.0029788511662263	9	144
1937	relu3	(145,)	0.1195173834678028	0.00882570267723	0.0853962724280458	0.0445953468768072	0.0088629918678238	-0.0012373915049341	9	145
1938	relu3	(146,)	0.1316772929845928	-0.0047672404907825	0.0900962535915057	0.0371422193307903	0.0114376820690587	-0.0001694764766313	9	146
1939	relu3	(147,)	0.160700301331782	0.0677287497357649	0.115908168215593	0.0696028404670308	0.0118328198803417	-0.0005901320833752	9	147
1940	relu3	(148,)	0.1481707739501129	0.0714277916001018	0.1115940433179305	0.0842920998092489	0.0106601786439607	-0.0005259866703737	9	148
1941	relu3	(149,)	0.1365407714401115	0.0691469053062192	0.1042578975070276	0.0728181562085145	0.0010257024864006	-0.0001500274650763	9	149
1942	relu3	(150,)	0.1597373737434416	0.0582201238000177	0.1044418662141714	0.0722712073497066	0.0478735129140337	-0.0026815493381366	9	150
1943	relu3	(151,)	0.175317363046893	0.0632565320527827	0.1296252136131176	0.0742714859014732	0.04173073515528	0.0049174196423302	9	151
1944	relu3	(152,)	0.1436261524813474	0.0384282389953912	0.1145550943972852	0.0645698104290262	9.44755520959628e-05	-0.0027637092391479	9	152
1945	relu3	(153,)	0.1131059062765245	0.0242334390961607	0.0770633484661557	0.0482682096764078	0.0094874345024591	-5.199092447427667e-05	9	153
1946	relu3	(154,)	0.1294353767603038	0.0415609649812113	0.0960869308850462	0.0578268746305125	0.009141512534434	0.0011625419378316	9	154
1947	relu3	(155,)	0.1714656691732352	0.0525968048160153	0.1386775699400634	0.0650627975682182	0.0094411997671243	0.0006935276995125	9	155
1948	relu3	(156,)	0.1289283115135938	0.0864053053440376	0.0957491986631305	0.0922754383664188	0.0088006557382198	0.0032530484533245	9	156
1949	relu3	(157,)	0.0979226640402818	0.0093097650635141	0.0697937897147014	0.03790402745546	9.230358505063484e-05	-0.0003022630006495	9	157
1950	relu3	(158,)	0.1234091265599773	0.0129911096104725	0.0880760162052264	0.0741840935507995	0.0103915878810366	-0.0059925347466096	9	158
1951	relu3	(159,)	0.1187591271099892	0.0142628831156754	0.0839253457285039	0.0425394683469166	0.0089537572950798	-0.0011810388035242	9	159
1952	relu3	(160,)	0.0090340855461327	0.0018146545106689	0.0510971483145108	0.0342505459546773	0.008730168471764	0.0014851207178128	9	160
1953	relu3	(161,)	0.1186313972532531	0.0254783482732976	0.0728040412149142	0.0429008972448131	0.0436841249571082	-0.0039846354703136	9	161
1954	relu3	(162,)	0.1115594691676785	-0.0112796632209815	0.0693819275423618	0.0194880031191007	0.0108395396616232	-0.0018541415699753	9	162
1955	relu3	(163,)	0.2053863984952257	0.0946035214884162	0.1686795759323884	0.1090181206596787	0.0100334426307626	-0.0019118093366188	9	163
1956	relu3	(164,)	0.1040153386154053	-0.0158120337478229	0.0669508366455647	0.0333916594369425	0.0096612549747194	-0.0068546417135111	9	164
1957	relu3	(165,)	0.1038618142719863	0.0249736929259516	0.0726939935987124	0.0511484260153777	0.0009721247932016	-0.0007682022039594	9	165
1958	relu3	(166,)	0.0097568527497423	4.8595968884956875e-05	0.0514088865988754	0.018087008658297	0.0093836062281891	-0.0001815218932288	9	166
1959	relu3	(167,)	0.091795606357672	0.0061847122942002	0.0561785537588077	0.0141284170909894	0.0088357899441381	0.0017614175420198	9	167
1960	relu3	(168,)	0.0097309917317944	0.0002081030464712	0.0570247051147616	0.0292703516980212	0.0093221441987271	-0.0002095968890547	9	168
1961	relu3	(169,)	0.1399700469978863	0.0491363497329858	0.0954355553854215	0.0643636049852381	0.0116768707711398	0.0003574179344586	9	169
1962	relu3	(170,)	0.151124757999166	0.0155891087953329	0.1117223234061342	0.0637260415464007	0.010821505038781	-0.0013595658359957	9	170
1963	relu3	(171,)	0.1538866470554903	0.0406839807729745	0.1133483231795475	0.0626169951189746	0.0110593699265727	0.0007557686715183	9	171
1964	relu3	(172,)	0.1031582813551132	0.0504928872294248	0.0640002931196377	0.0429314460939193	0.0104445936337993	0.0047620254454494	9	172
1965	relu3	(173,)	0.0989984346204824	7.50976226765454e-05	0.0574837445030996	-0.0006810743747334	0.0102361893424017	-0.007561816452557	9	173
1966	relu3	(174,)	0.102863190658505	-0.0025221317806767	0.0646383152023826	0.0228940412336164	0.0103422528338168	0.0006679009642868	9	174
1967	relu3	(175,)	0.1149825112621201	0.037880584461799	0.0660122548654769	0.0239266526289312	0.0441389701554344	0.0182483461896698	9	175
1968	relu3	(176,)	0.1239960928912395	0.0536398485526559	0.0915658894907174	0.0774411790727548	0.0087844751361771	-0.0008973046906726	9	176
1969	relu3	(177,)	0.1684811747742801	0.1076320857808063	0.1409978828211197	0.1312525891132715	0.0009785872143964	-0.0003201486531374	9	177
1970	relu3	(178,)	0.0112158099695713	0.0031809624196331	0.0482752777676452	0.0297944571845115	0.0107982802429793	0.0027640154910741	9	178
1971	relu3	(179,)	0.111028054490613	0.0613456980548944	0.0756245913637367	0.0762591917084392	0.0091221756377268	-0.002777214124668	9	179
1972	relu3	(180,)	0.1776540516974933	0.0890472402564462	0.1457761176102441	0.099746536838028	0.0084943138109803	-0.0001969160215091	9	180
1973	relu3	(181,)	0.1299240724120499	0.0259362059936064	0.0941004024291068	0.0442305504575663	0.0102222758004389	-0.0002804646607306	9	181
1974	relu3	(182,)	0.1462394123264051	0.0585816684883604	0.1125603926172573	0.0796635624201455	0.0096602408306585	0.0017785143352649	9	182
1975	relu3	(183,)	0.1229223765355105	0.040223325458439	0.0862154615767193	0.0672350962057994	0.0094155123184638	0.0007421640978854	9	183
1976	relu3	(184,)	0.1323335008998879	0.048803407305748	0.1019829334791947	0.0704138072659068	0.0009776723735844	-0.0010089724368238	9	184
1977	relu3	(185,)	0.1881586403309761	0.1051309564951125	0.1548225008578247	0.1268319743315545	0.0096190054583549	0.0012145551989326	9	185
1978	relu3	(186,)	0.1064114590820242	0.0070953821602919	0.0690650321558192	0.0332580397500825	0.0105566108566481	0.0025100367145011	9	186
1979	relu3	(187,)	0.1972170825286768	0.062815584393457	0.163630740658392	0.0719264753637652	0.0096185471125956	0.0027516977588857	9	187
1980	relu3	(188,)	0.1518619023243119	0.0584319722715027	0.1053498919451458	0.1017425440136478	0.0447756776134592	-0.0130645563686873	9	188
1981	relu3	(189,)	0.1012850011557843	-0.012740537736217	0.062254125930537	0.0179662566043762	0.0097836780508955	0.000762738170454	9	189
1982	relu3	(190,)	0.0009817173737338	0.0001018034457899	0.0377298960430891	0.0164346935814867	9.710779775051748e-05	-0.0003607198445569	9	190
1983	relu3	(191,)	0.1019933136141241	0.0031707452579523	0.0627439964375352	0.0366516082267139	0.0103163892419676	0.0004408686899719	9	191
1984	relu3	(192,)	0.0448934419665687	-0.0149536495639623	0.01182034660742	0.0094385465555464	0.0427565977840093	-0.0170490003614598	9	192
1985	relu3	(193,)	0.1473089598826293	0.0810241725514882	0.1012464751771203	0.0722557617016542	0.0119222507106069	0.0038190259003776	9	193
1986	relu3	(194,)	0.0968239451496145	-0.0019735968013641	0.0622645779586404	0.0220295002359107	0.0089060583674672	-0.0001977104660739	9	194
1987	relu3	(195,)	0.0091415880379921	0.0010749928984481	0.0092676735737443	0.0018999332014403	0.008997684079799	0.0010235653972371	9	195
1988	relu3	(196,)	0.0984932085679919	0.0066502027818873	0.0666940799712899	0.0513367058332286	0.0093636726222465	-0.0031528198548835	9	196
1989	relu3	(197,)	0.0108334768785827	0.0037967387776358	0.0454425723487682	0.0286670482209026	0.0104926125485119	0.0034686119074518	9	197
1990	relu3	(198,)	0.1094881754388544	-0.0075128507390733	0.0629369169644984	0.0309728110851923	0.0121317523942009	0.0013146620804829	9	198
1991	relu3	(199,)	9.437446414573004e-05	-0.0014910418033224	0.048047500743503	0.0262590014203526	8.882313703806322e-05	-0.0014952485305839	9	199
1992	relu3	(200,)	0.1382336780574892	0.0480234811932485	0.1055435257443746	0.0687914794387817	0.0009918690065181	-0.0010711669947978	9	200
1993	relu3	(201,)	0.1118823847289709	0.017653898695814	0.0734358631798373	0.049916013218064	0.0098128241020474	0.0001477311605517	9	201
1994	relu3	(202,)	0.0089132436881752	0.003704841227441	0.0545745875333207	0.0276370832814376	0.0010117101492623	0.0003689516929011	9	202
1995	relu3	(203,)	0.0117854889290265	0.0004829777979973	0.0342440379732689	0.0195161879737426	0.0115529503452721	0.000258743208049	9	203
1996	relu3	(204,)	0.1177607364578786	-0.0065185146843493	0.0785184693421826	0.0360037255714789	0.0110576918838213	-0.0014311351969291	9	204
1997	relu3	(205,)	0.1031701516745682	-0.0029111690487304	0.0705029538894327	0.032798773348298	0.0009957951184617	-0.0052442631852736	9	205
1998	relu3	(206,)	0.0010108375145814	-0.00415620507649	0.0604468993525371	0.0179687982110512	9.744619670992716e-05	-0.0042943579660237	9	206
[truncated: 19,097 more rows]
