# Supplementary material for: Neuronal tuning aligns dynamically with object and texture manifolds across the visual hierarchy
Source: Nat Neurosci. 2026 Mar 10;29(4):864–75. doi: 10.1038/s41593-026-02207-1 (PMC13061647; doi:10.1038/s41593-026-02207-1)
Supplement: Supplementary file 11 — Data for the optimization experiments using Adam and CMA-ES on RealNVP transformed data. (Extended Fig. 5c). R2 data for linear predicting deep network hidden units with DeePSim and BigGAN latent code (Extended Fig. 5d,e). [file 41593_2026_2207_MOESM11_ESM.zip › FigureExt6E_DeePSim_FC6_Caffenet_latent_code_linearity_results.csv]

	Layer	Target	Train_R2	Test_R2	Train_R2_top_Hess512	Test_R2_top_Hess512	Train_R2_top_Hess256	Test_R2_top_Hess256	Train_R2_top_Hess128	Test_R2_top_Hess128	Train_R2_null_Hess512	Test_R2_null_Hess512	Train_R2_null_Hess256	Test_R2_null_Hess256	Train_R2_null_Hess128	Test_R2_null_Hess128	Layer_index	unit_index
0	conv1	0	0.0616796345322935	0.0047218646653034	0.0795216476378815	0.0195595846293212	0.1105558881404913	0.024064695998953	0.071276463078604	0.0218481895696829	2.441849400458551e-08	-0.0005902683114995	1.5531631314402716e-08	-0.0005902669233441	1.215372380514168e-08	-0.0005902657438832	0	0
1	conv1	1	0.0607175784269533	0.0059611122841203	0.0688915158134616	0.023956193046084	0.0407854576749705	0.0221207718228239	0.0628698144779098	0.0262058627642334	1.4512901325147709e-08	-0.0011095637769336	7.125146250785974e-09	-0.0011095661150863	2.4923196839665707e-09	-0.0011095657918185	0	1
2	conv1	2	0.3741050979934153	0.074621802484066	0.3342320319857461	0.2355225583083333	0.2998390183743973	0.2228564183317328	0.2407046867123023	0.2253339788097352	2.3542842009227627e-08	-0.0038606003841057	1.5547112486302694e-08	-0.0038605994875045	1.207590083485144e-08	-0.0038605996492651	0	2
3	conv1	3	0.3726343229845478	0.0556844441803826	0.3260120092480921	0.2024345314645643	0.2951015196957985	0.2035155677517455	0.2451076820968618	0.1963686233358801	1.7123910844851764e-08	-0.0039188099845099	8.946421381494929e-09	-0.0039188090385817	0.0021333393789262	-0.0038252635119171	0	3
4	conv1	4	0.0644827501718419	0.0045795469330264	0.2161084507794193	0.0774514191390854	0.1490956712637632	0.0987565147042545	0.1031697350320274	0.0916608545627049	5.031679961575719e-09	-0.0038626553044349	-2.8515894090475062e-09	-0.0038626545341884	0.0021060828388257	-0.0037250642809831	0	4
5	conv1	5	0.0612877306811077	0.0033297787923092	0.0758303361456006	0.026280345151637	0.1056865174820175	0.0405339991792562	0.0661933714856433	0.0265133428735732	9.517388765978296e-09	-0.0003817772769318	0.003847078446413	-0.0007685077098473	-3.0475020285081204e-09	-0.0003817772198468	0	5
6	conv1	6	0.3840507166462079	0.0790584712185531	0.3504155267853098	0.2551455424739255	0.3142106608422861	0.2451054852713871	0.2413702678094609	0.2158949984603969	1.0127378935465003e-09	-0.0008466397558992	-6.3111746939625846e-09	-0.0008466407429947	-1.0170158937228281e-08	-0.0008466412926351	0	6
7	conv1	7	0.3509405270967708	0.0400512451443529	0.2330493028802135	0.1116959795930906	0.1667409000060633	0.1181406728088741	0.1188911300388342	0.0922919753305803	1.5685495347028677e-08	-0.0020020037845656	7.303012639070516e-09	-0.0020020045402875	3.600462483710487e-09	-0.0020020041413868	0	7
8	conv1	8	0.3515539006360348	0.0126990483184717	0.2230085102486655	0.1107028757340792	0.1555081037932351	0.1043118626790458	0.0942560495158346	0.0843856545778214	2.924984821017773e-08	-0.001758879589536	2.0641903630824743e-08	-0.0017588783520261	1.699705931557105e-08	-0.0017588781658299	0	8
9	conv1	9	0.3447830375146379	0.0149571269347092	0.2091610330355454	0.0346845828856123	0.1421652416181494	0.0347207352298776	0.0868509837881201	0.0297583102710365	0.0079100544624777	0.0012455632106612	0.0042012980979575	0.0010463436901103	0.002144620958499	0.0002324793774247	0	9
10	conv1	10	0.3954732710877708	0.0924595192931426	0.4087839567169118	0.3264983944611395	0.3048420469134222	0.249617657548679	0.142747544805682	0.1306676225713005	6.048993861362817e-09	-0.0004518556534958	0.0039118955259215	-0.0012600795661525	0.0002273743652884	-0.0004991152269724	0	10
11	conv1	11	0.3474268392040306	-0.004632922168601	0.0857720093019279	0.0344135910604548	0.130157005666866	0.047239462652315	0.0740634227786023	0.0178784321636262	0.0542063936242261	-0.0155009573323845	0.0285406355444495	-0.0103431726871248	0.0148035341867204	-0.0082575774528896	0	11
12	conv1	12	0.0638899024545037	0.0046412323361466	0.2105625388922414	0.0604698439180432	0.1452354807975096	0.0790476321264388	0.0898709635161502	0.0630139454125481	0.0079597461743995	-0.0020767304353985	0.003924273828305	-0.002064749579854	0.0019792006272854	-0.001998690348278	0	12
13	conv1	13	0.0621585506749748	0.0005496053821278	0.0834553413489922	0.0206944054359021	0.128678196066555	0.0174255024141913	0.0842205753385525	0.0303897584536163	1.5114848261887914e-08	-0.0006851291752232	6.678268826831868e-09	-0.0006851288531004	3.2705889108086694e-09	-0.0006851292460783	0	13
14	conv1	14	0.0616099251565624	0.0048305592427765	0.1952274149079541	0.048041470989779	0.1296556104043964	0.0727482579249774	0.0847944723477902	0.0709246305132351	2.4729171044235443e-08	-0.001832438000143	1.6666937940890136e-08	-0.0018324373466205	1.3590454206457991e-08	-0.0018324367190973	0	14
15	conv1	15	0.3814330665680068	0.0714384957957724	0.3524419829104525	0.2376437987436721	0.318368777292459	0.2319133039855914	0.2455523325332647	0.2315643052712657	2.5361008404445332e-08	-0.0054132283703722	1.6772451760793672e-08	-0.0054132276441489	1.3293485534582317e-08	-0.0054132269921871	0	15
16	conv1	16	0.062211487284092	0.0039736329070676	0.0701480728595079	0.0295601404844806	0.102183177727791	0.0334750652475466	0.0609707287903039	0.0260211114162202	1.5948646514551967e-08	-0.0021450324439205	8.013640306892e-09	-0.0021450322330425	3.962390859868492e-09	-0.0021450336871162	0	16
17	conv1	17	0.3465816521611587	0.0197329726217818	0.2281559621165726	0.0710120975978297	0.164238647862856	0.0850501685907076	0.1184040147888795	0.088147229363926	1.0830747743106885e-08	-1.6092015018065453e-05	2.5751899501713638e-09	-1.6091282289520947e-05	-1.5116674578763423e-09	-1.6090892899889297e-05	0	17
18	conv1	18	0.0636642611462839	0.0048244168618067	0.1952921923161849	0.0206221880114039	0.137766203996693	0.0440758279282011	0.089519737934364	0.0297353796894224	2.5163245820358785e-08	-0.0001532394140999	1.6645125278103023e-08	-0.0001532393549656	1.3491712635982369e-08	-0.0001532397899368	0	18
19	conv1	19	0.3507810952804788	0.0225632920038093	0.2156438555107667	0.0823847073846639	0.1457005610171138	0.0774283899043185	0.0931136390185656	0.0536936102709442	0.0077643791760784	-0.0006118116627533	8.260166994844553e-09	-0.0001540304531333	4.0941461332266735e-09	-0.0001540293006894	0	19
20	conv1	20	0.3538198585227488	0.0121792030554757	0.2610505367594739	0.1060903071482672	0.1795425109060627	0.1114973501912375	0.1085901537505932	0.0730179601190553	0.0078251651438978	-0.0007519879009045	0.0041732609556135	-7.369042696203643e-05	0.0019280734914063	-0.0005952165417375	0	20
21	conv1	21	0.0596997606207265	0.0017303527221308	0.0635806317716812	0.0093472055799403	0.0356168425504738	0.0139568871235198	0.0585628964081058	0.0156733495540324	0.0080370530403633	-0.0016979367490923	0.0281765757511428	-0.0037637869589941	0.0152149545263852	-0.0082046693910733	0	21
22	conv1	22	0.0631507147898081	0.0039257872336295	0.0749949260543992	0.0176909270649953	0.0425569029930305	0.0133952482460282	0.0609046993105869	-0.002375785318438	0.0077996775351009	-0.000942833978796	3.460284836442895e-09	-0.0002621234698252	7.459810547061352e-11	-0.0002621231861303	0	22
23	conv1	23	0.0637350063618313	2.4103348672088742e-05	0.1994863700596619	0.0103841576523788	0.1403099860515182	0.0247065112372509	0.0905035664829368	0.0290245044538258	0.0076863885847731	-0.0031025585778063	0.0041803263525144	-0.0028735332044629	0.0020491492429058	-0.00310188475208	0	23
24	conv1	24	0.4251304425331031	0.1157891071893917	0.5219345227513927	0.3809435269612096	0.4661589361590458	0.3830701340543797	0.4239570614830934	0.3647207117185818	0.054228199063155	-0.0073050594918542	0.0284525896856038	-0.0046908415680837	0.0150913438522246	-0.0030612603355919	0	24
25	conv1	25	0.3491388879796441	0.0136898389412878	0.2161851994283303	0.0508850142802854	0.1549124764376819	0.0597196022807657	0.1094114110182798	0.0622491270578828	1.2067797205972397e-08	-0.0009198509557684	0.0040119623811445	-0.0001536326020428	0.0019387099693293	-0.0001965795856433	0	25
26	conv1	26	0.3633685704904341	0.0502127040892577	0.301374024395363	0.1834470386897774	0.2461681117062013	0.1694587400457545	0.223394169607246	0.1739756557076573	1.9527477412850658e-08	-0.0039538401200716	1.1125845134074552e-08	-0.0039538385570581	7.809693003402174e-09	-0.0039538380344932	0	26
27	conv1	27	0.0613048020756947	0.0028635550496057	0.0629396495015917	0.0166724336332108	0.0330267770325315	0.0093450041226561	0.0182525635283674	0.0091181179234759	0.0008942761663018	8.156120366553665e-05	2.611328264734425e-09	-1.794680789757308e-05	0.0019570814644882	0.0001634348079264	0	27
28	conv1	28	0.3555230761082814	0.0237848234729208	0.2267875934437456	0.1216575396164196	0.1631111374497419	0.1149506497292117	0.1021412223349406	0.0898104137411186	0.0078018047477822	-0.0011807701023536	1.2991050346577993e-08	-0.0004967879862702	9.09777420066149e-09	-0.0004967875641028	0	28
29	conv1	29	0.3690256991158629	0.036555364696059	0.2852911871459563	0.1559110096086733	0.2194039117132096	0.1662058837239263	0.1715176580050034	0.1300829449898174	0.0078261414471607	-0.0014019073611362	0.0041483366611531	-0.0012766043087895	0.0152427908098548	-0.0094777403625074	0	29
30	conv1	30	0.3589981538735084	0.0171734282181589	0.2360030718625417	0.0892271179786251	0.1692862808083165	0.0984108893937527	0.1213753374454403	0.0830325261428184	0.0080968564991388	-0.0005817060935564	0.0041980201665206	-0.0005128424335882	0.0141488685595927	-0.0010515518797487	0	30
31	conv1	31	0.0632383420258769	0.0104924946836353	0.2039409823538461	0.0530281066182297	0.1199037454800553	0.0549224323628253	0.0680743660298511	0.0260773496522865	0.0001007825833347	-5.603145791299724e-05	1.676512317860812e-08	-5.330787960966532e-05	1.2948230931897342e-08	-5.330670135861304e-05	0	31
32	conv1	32	0.0631996374947905	0.0057804925338074	0.0777989325397144	0.0345665455484793	0.1121323351657881	0.0456322906104592	0.0655222123342091	0.0434573038419555	4.915124640625379e-09	-0.0002675849673716	-3.558133787606721e-09	-0.0002675860966738	-7.535000179359486e-09	-0.000267586038257	0	32
33	conv1	33	0.3769190775533177	0.060567838249198	0.3278976920844006	0.2005635502513736	0.2707950661845476	0.2071762175629354	0.2433662137855398	0.2095754698199805	8.458636124863972e-09	-0.0036403968321199	1.440149111076039e-10	-0.0036403958364561	0.0021066004915457	-0.0037651628879742	0	33
34	conv1	34	0.3487022923187006	0.0086892235658887	0.2242547693305319	0.0668557455655873	0.1626896671577592	0.0933499871954809	0.1177154693943796	0.0799476652489648	0.0079840496840447	-0.0025389133310125	0.0040599020265962	-0.0021747825975526	0.0149399082778363	-0.0056590902558846	0	34
35	conv1	35	0.0620508848587451	0.004791793594447	0.1964746816868828	0.0662590136311516	0.1250389457392952	0.0859465595495208	0.0743972938517141	0.0604939602534448	0.007650166071868	-0.0010330386726475	5.3597131177696156e-09	-0.000875832236924	0.0020525480692238	-0.001151615023712	0	35
36	conv1	36	0.0635280195484102	0.0056406556543816	0.0845009644345068	0.0425674281716799	0.1435961682073808	0.0617687308133022	0.081328707776247	0.0517621154227356	0.0079125185124941	-0.0010168790313913	1.0514408010919853e-08	-0.0012190383333277	6.160556065282208e-09	-0.0012190379725249	0	36
37	conv1	37	0.0634486756524548	0.0015637062123036	0.0749982540333972	0.027353069045216	0.1204542559123142	0.0360672128919308	0.0568980386176235	0.0269410140919235	0.0077171126028736	-0.0034210690190012	1.2476307320596902e-08	-0.0035167688180255	0.001995331347154	-0.0033883615967245	0	37
38	conv1	38	0.0645005083948245	0.004559653435211	0.1969567779194829	0.0510580227076927	0.12997751525466	0.0645301332865274	0.0792860354173706	0.0627774183317532	0.0083875182626432	-0.001118366625052	0.00417311473554	-0.0015637036859266	0.0019979972636625	-0.0018297666370707	0	38
39	conv1	39	0.3805364416976619	0.0691099068261578	0.3453276655360765	0.2119483434457537	0.3067867304564063	0.202824683408059	0.2360721211639043	0.1736715215213187	3.2776484082397423e-08	-0.0004273405117574	2.6092141669487038e-08	-0.0004273420401548	0.0019969957216668	-8.451209725413023e-05	0	39
40	conv1	40	0.063981205543112	-0.0007483771566987	0.07848070220428	0.0225462059075834	0.1300949904557193	0.0396946921209744	0.0808289497324256	0.034766483583409	0.0546021328522259	-0.0134313702417672	1.8522090416972503e-08	-0.0008169976333891	1.4220292943178949e-08	-0.0008169974757765	0	40
41	conv1	41	0.3468041120789881	-0.0090694618841955	0.2156989261176825	0.0381328725487158	0.1435075619084936	0.0554913552023527	0.0876867418831844	0.0413276178929455	1.6798440305443307e-08	-3.862763503881261e-05	0.0004484144399145	-5.7772979858761175e-05	4.418515220372399e-09	-3.862618560734887e-05	0	41
42	conv1	42	0.3969139338835628	0.085188026479833	0.4172094335529321	0.2939034879550171	0.3937757367295454	0.3257494310400077	0.3261549274834665	0.2822213655217417	7.279712166408103e-09	-0.0014787291891336	-6.144156294851655e-10	-0.0014787298598961	-3.977969731394637e-09	-0.0014787291807178	0	42
43	conv1	43	0.0637672386606337	0.0090761260211117	0.2066304446997658	0.024684474053078	0.1374008344930032	0.0571336415956443	0.093242941842025	0.0486542991319721	2.3960439965442504e-08	-0.000946784465613	5.07192920954358e-05	-0.0009609950314706	0.00203997221822	-0.0013061604110824	0	43
44	conv1	44	0.3757604295328451	0.0645598203868111	0.3126491312395002	0.210359657583947	0.2505166507992722	0.2001437953125264	0.2052466570106317	0.1767327440517404	1.4958924987595882e-08	-0.0007001879304997	0.00385444295625	-0.000904357516249	0.002033270584075	-0.0011706728485652	0	44
45	conv1	45	0.3999393741434413	0.0811275827060927	0.3773161236817076	0.2602351729670348	0.3496546569212642	0.2703509337360507	0.2908515477268938	0.2435378665904073	0.0083183160667957	2.057602397265157e-05	0.0042648450677287	-3.4670274750236985e-05	0.0142759441532438	-0.0013281740353316	0	45
46	conv1	46	0.3886766681329032	0.0668639384432225	0.3816190543496166	0.2426053668710962	0.3533543033697417	0.2344743366071285	0.2763179215119784	0.2067390476682202	7.032330495704286e-09	-0.0044663199200345	-1.0115106530150795e-09	-0.0044663196734755	-4.1159426977799285e-09	-0.0044663194549736	0	46
47	conv1	47	0.0614321227713954	0.0018193982213373	0.0754292891445007	0.0281504010734165	0.110073642914627	0.0479277806562704	0.0594608683333148	0.0306431171837194	0.0078510028141938	-0.0022680803383947	0.0281061108982823	-0.0064554394758244	0.0150919786759131	-0.004995334127763	0	47
48	conv1	48	0.8160651053150383	0.1367838126598236	0.5553597927176351	0.4171587595161937	0.5022622197247533	0.4398931791029901	0.4472603727988696	0.4255172182461071	1.7480096925481803e-08	-0.0037862407178912	9.535096379131858e-09	-0.0037862405624307	5.887272114257769e-09	-0.0037862405220281	0	48
49	conv1	49	0.3451177703271402	0.0063196237680807	0.21860216825125	0.0621673686047129	0.1589204470950747	0.0856095478625108	0.1081811218705552	0.0714309302068852	1.2958418782460512e-08	-0.00272573592404	4.771586681329154e-09	-0.0027257353582883	0.00198421361081	-0.0024971365022075	0	49
50	conv1	50	0.0633772046664955	0.0014171252120729	0.0765274449634921	0.0295289719799616	0.1107562605069584	0.0415808670883466	0.0701321858846448	0.0410904497056304	0.0078299034739713	-0.0006431885158848	0.0040167287253092	0.0001841345090068	0.0019239565187619	-8.872626338862766e-05	0	50
51	conv1	51	0.4104495994839674	0.1019991422537116	0.4762537603405816	0.3880981141431473	0.3788872646824516	0.3474413285572751	0.2084508646034448	0.2302372074555991	1.782455860688259e-08	-0.0003089471856081	0.0004495097174513	-0.0003482611364431	5.665788394004778e-09	-0.0003089446319877	0	51
52	conv1	52	0.3832992802953582	0.0651231416643571	0.3375839353216276	0.2082997914448313	0.3033706061839986	0.2237479308921921	0.258344224579173	0.2071383865073076	0.0079122758939182	-0.0005896297398411	1.25204002721091e-08	-0.0004575219552953	8.297395104328587e-09	-0.00045752243171	0	52
53	conv1	53	0.0008066468511822	-0.0046292623973183	0.0082089034353787	-0.0034251758296299	0.0295235462722952	-0.0017124238633721	0.0171407417978631	-0.0008173742740684	1.3198148351989404e-08	-0.0046117091138009	5.243362410922714e-09	-0.0046117086579016	1.7916622629954302e-09	-0.0046117099685776	0	53
54	conv1	54	0.3423788170412718	-0.0188280803244365	0.2117843994368923	0.0417779052432699	0.1444161564326087	0.0484400005756849	0.0867348451049272	0.0388624052221422	0.0077296271959161	-0.0021484608856274	1.0648198323082171e-08	-0.000562779321664	0.0151476115255696	-0.0063662127521788	0	54
55	conv1	55	0.3622758858920131	0.0629151751113089	0.2933809973814052	0.16432402148566	0.2017465962991851	0.1154008144948167	0.1063317598226534	0.0772924073299657	1.9466498524245424e-08	-0.0011477337842393	1.16220202350803e-08	-0.0011477331837916	7.903835586020591e-09	-0.0011477328733044	0	55
56	conv1	56	0.3883049263171692	0.0893550925759112	0.3838753081019063	0.2946392456072654	0.2533709732675623	0.1978394956564662	0.1140193497240215	0.1008130683232253	1.3987264124715182e-08	-0.0016723701780367	0.0004509800422415	-0.001725764731457	2.4542246013226073e-09	-0.0016723693920566	0	56
57	conv1	57	0.4222044016127861	0.1145342936377723	0.5330123216009847	0.4072493629358359	0.399636055036469	0.3173056806025148	0.1981663364962893	0.1825328362283965	-4.877809045567005e-09	-0.0029861128531107	0.0040680107423102	-0.00306635507229	0.0020129140373809	-0.0026042267059327	0	57
58	conv1	58	0.3641690757701787	0.0225249450067513	0.2738293629294669	0.1157537962152835	0.2010367810770839	0.0932753070523535	0.1309314656629479	0.0845721417026357	1.656348047607281e-08	-0.0034333302737872	8.423760688991422e-09	-0.003433328778557	0.0021116336733084	-0.0038776988478084	0	58
59	conv1	59	0.0632406100817876	0.000448518312527	0.2058621330414337	0.0226962757340628	0.1189054736866687	0.0345304472861018	0.057557808193997	0.0235068343953892	1.6036522443307888e-08	-0.0016388950746601	8.598544987137302e-09	-0.0016388936578068	0.0019888686202343	-0.0019557301999646	0	59
60	conv1	60	0.3492682434615092	-0.0133411800601328	0.2366217608337948	0.0399315248579988	0.1551020138376129	0.064882087776655	0.0949094023744326	0.0276764796594477	0.0008942831898313	-0.0067452004802868	0.0038641446408376	-0.0073091894365602	0.0020175976893243	-0.0070873300754297	0	60
61	conv1	61	0.3620246024728775	0.0561937825166005	0.272095711801798	0.1495292700538162	0.2035101137993562	0.1462190918406894	0.1731879558972185	0.1301228601045815	0.0076738974357911	-0.0022283192171952	7.952104308373011e-09	-0.0015380886303528	4.245427120963541e-09	-0.0015380883808315	0	61
62	conv1	62	0.3604207806777887	0.05165975269546	0.2904023433323935	0.1821426800891853	0.1770889328961939	0.1237427460813788	0.0965202627346625	0.0673382344428648	-2.965195644577534e-09	-0.0013131679312876	-1.0565549324326184e-08	-0.0013131667677626	-1.4547879789716944e-08	-0.0013131666599979	0	62
63	conv1	63	0.3573665157767143	0.0446755256603991	0.2634993155849586	0.1203096210523404	0.20230468765835	0.1249642241368977	0.170845837920978	0.1187703147688228	-4.58981586071161e-09	-4.812182931268616e-05	-1.204474897598118e-08	-4.8122484877399785e-05	-1.593826137735732e-08	-4.812204321491542e-05	0	63
64	conv1	64	0.8171192745087638	0.1563721991922586	0.5501003326790997	0.4445575775705805	0.5039590634934733	0.4538579520401803	0.4645508602618299	0.4562794708814974	1.22714097772203e-08	-0.0022227177712372	0.0039471892586944	-0.0017742285588275	4.9326653872583386e-11	-0.0022227184201193	0	64
65	conv1	65	0.3782581132372203	0.056306198801598	0.317364809556744	0.2247507972555242	0.235769259145519	0.1866790129094887	0.1213035256225742	0.1100337662648266	1.4778856360919692e-08	-9.960808547759824e-05	0.00404327793544	-0.0002027528782184	2.202989457522619e-09	-9.960680604681472e-05	0	65
66	conv1	66	0.3492930304511088	0.0144877072614707	0.2532969706873148	0.0806485307710294	0.1766172274602607	0.0877629114779134	0.1082454448908052	0.0578110228175228	1.5697971256223298e-08	-0.0007618098086574	7.859768946794077e-09	-0.0007618100327801	0.0020586305479659	-0.0009651080704138	0	66
67	conv1	67	0.3488240665627222	0.0369930307321553	0.262443767834332	0.0770842296021655	0.1766226902862344	0.0738879910113848	0.1122501182745145	0.0699625313125731	1.832989204864077e-09	-0.0013765663523948	-6.118608952832005e-09	-0.0013765668867147	-1.0295538421800645e-08	-0.0013765646991008	0	67
68	conv1	68	0.3584686326944928	0.006411077885483	0.2495380770047153	0.1030597759939854	0.1718775110392323	0.0958242216294142	0.1048579704145181	0.0753575103258928	1.7027394716429e-08	-0.001690710380958	0.0039555499532243	-0.0018220660978778	0.015290669341535	-0.0052112887619195	0	68
69	conv1	69	0.3464087135830038	-0.0015344301866784	0.2236739270314521	0.0683089073676183	0.1476237428011573	0.0526134267440334	0.080495661444858	0.0182478546126061	0.0008976997177619	-0.0009378183216253	0.0039286562709487	-0.0009012487070561	0.0150495728958635	-0.0024577066135111	0	69
70	conv1	70	0.0644851861905785	0.0042706224201742	0.230547268551269	0.0564652519272844	0.1478848444226693	0.037036844746783	0.0747556660061858	0.0145270934917962	1.4649513602194021e-08	-4.093711051855742e-05	6.677810415745e-09	-4.0934652741686506e-05	0.0019193770233629	-0.0001552373955804	0	70
71	conv1	71	0.367503472306748	0.0470438558775702	0.3025258834012149	0.1727942030100218	0.231326110544523	0.1646940770158161	0.1806284742504892	0.140036911938718	1.8752441710567783e-08	-0.0013642481620752	1.2089085288380376e-08	-0.0013642480483797	7.609779362205416e-09	-0.001364248656368	0	71
72	conv1	72	0.8165793565894335	0.1498592236334545	0.5621107221647135	0.4657849838381543	0.5065769117588481	0.4774692454513165	0.4615277227889999	0.4634836293392037	9.689398616785638e-09	-0.0040594561924898	1.6897129251347563e-09	-0.0040594558295008	-2.1728538968091016e-09	-0.004059456466555	0	72
73	conv1	73	0.3885648583163746	0.0762337562545172	0.3665987411616757	0.2587575489889027	0.3252371353351285	0.2704267353144679	0.2433400187539305	0.2117776780328726	2.2006708788602225e-08	-0.0003011907687826	0.0282888156009446	-0.001472285898457	0.0150772503515274	0.0011241420841817	0	73
74	conv1	74	0.3558096162825072	0.0254141137961936	0.2610399406081971	0.0957719578077694	0.1969851722671162	0.1249977005856434	0.1455966709024703	0.1095260585712802	2.0358148611343552e-08	-0.0005676580685265	1.2179354524910481e-08	-0.0005676584577356	0.0019436616778665	-0.0005656586869402	0	74
75	conv1	75	0.3831722981061561	0.0710947192082006	0.3654006082471887	0.2516677342633383	0.325070791734132	0.2492191840343462	0.252688924463417	0.2527305183358226	1.1851804093687692e-08	-0.0022839577468656	3.49852113945559e-09	-0.0022839574451933	-4.816924636941167e-11	-0.0022839570235737	0	75
76	conv1	76	0.4005161660822205	0.0815446707431274	0.4094816452501054	0.2559002080863527	0.3667508166409731	0.2259023543602718	0.2935470993512226	0.2049014566455044	0.000900444504373	-0.0005726957390725	0.0041259960286743	-0.0004122784272202	0.0019689965053142	-3.5049646824436564e-05	0	76
77	conv1	77	0.359404025243999	0.0206097024997313	0.2666268391446996	0.0985849260880757	0.1851899295458489	0.0757040893653308	0.1062237206365467	0.0544550896311931	1.8518997779715107e-08	-0.0046624221266158	1.0171473108222528e-08	-0.0046624197886131	0.0020821077371858	-0.0047726048572982	0	77
78	conv1	78	0.3680549004270176	0.04498856873581	0.2944973878456562	0.1775501660452301	0.2214475485205944	0.1563328978036012	0.1659413846360682	0.1348379152527533	2.9695261583029264e-08	-8.27216020053978e-05	2.228058548769951e-08	-8.272275575760268e-05	0.0019492787418261	-9.033052698059764e-05	0	78
79	conv1	79	0.3614701106419485	0.0099452045448008	0.2777917987177338	0.1047237762399934	0.1975510865907933	0.1033296016062202	0.1236750667531314	0.0642478638673256	0.0084007747013075	-0.0086417733560175	0.0042959545863988	-0.008816486336032	0.013940703405629	-0.0128906329904128	0	79
80	conv1	80	0.3594709565380524	0.0332299013103744	0.2654138676656074	0.1061204738524295	0.2052890487341409	0.109439815171316	0.1716991777446305	0.1190046267665934	1.716760200665135e-08	-0.0057827376712897	8.709420518115962e-09	-0.0057827375279864	5.102985589644504e-09	-0.0057827370725263	0	80
81	conv1	81	0.3640742116730189	0.0649294902811512	0.2936213191092353	0.1876570171040132	0.2305761308941273	0.1770238194241281	0.1917808448795003	0.1692796711633294	4.3547729866588725e-09	-0.0019561134354229	-3.127345493680877e-09	-0.0019561126212459	-6.237192984315243e-09	-0.0019561122364	0	81
82	conv1	82	0.3482191948231902	0.0517236267274962	0.255544495147134	0.126075756189961	0.167147925600945	0.0971212625793216	0.1056247003817653	0.0730237628171033	3.219438937662744e-09	-0.0019351363076225	-4.131467390422472e-09	-0.0019351354438463	-7.814177749310147e-09	-0.0019351357056458	0	82
83	conv1	83	0.3867559769667944	0.0760472970324838	0.3673695689474956	0.277875309260714	0.2422121881817951	0.1901269817149523	0.1183131697166983	0.1018275159538797	1.0242619863376491e-08	-0.0004328696776194	0.0039971239773621	-0.0011693023419965	0.0002244751607217	-0.0004590115861695	0	83
84	conv1	84	0.8288077583393586	0.1581180374284679	0.5613424412089469	0.4239782872576323	0.4360450453293544	0.3343451695991053	0.3033387967825107	0.2678939418287632	0.0080137216590091	-0.0011848813963923	0.0277209139195961	-0.008179804629802	0.0021293682006686	-0.0007530671753919	0	84
85	conv1	85	0.4180480443566148	0.1175746712268889	0.5285749823968356	0.3776395216244732	0.4290036866205102	0.3428593480984154	0.3028720255244803	0.2729693312909376	9.431636138756971e-09	-0.003213477450922	0.0039737648668863	-0.0028569636832667	0.0021374896299007	-0.0026793051628275	0	85
86	conv1	86	0.3768542260679706	0.0240103170252893	0.2909276916581698	0.1608807293157234	0.2257370515887942	0.1487125979507516	0.1796548510383789	0.1215854752419931	0.0079899567967676	-0.0022064130901404	6.154885046072422e-09	-0.0016433598019436	0.0019525710126312	-0.0020274224713632	0	86
87	conv1	87	0.3654295093669747	0.056353804800137	0.3088611342021007	0.1676421522756163	0.2396432763046381	0.1684697290464851	0.1978147689840246	0.1449005634334123	5.217525744782847e-09	-0.0007604808172538	0.0038781952942112	-0.0003240778630946	0.0145862591896598	0.0046462444462355	0	87
88	conv1	88	0.3564359435087229	0.0228955413839462	0.2671441885553771	0.1016375907587926	0.1881263830394691	0.087319949257639	0.133734145936041	0.088071288272544	1.4802146619530276e-08	-0.0031527622315934	7.060591111773817e-09	-0.0031527617942641	3.767948952848599e-09	-0.003152761287873	0	88
89	conv1	89	0.3653861825081305	0.0569953131384186	0.2883090750496939	0.1684290981740958	0.2052322328354092	0.15210610834969	0.1202679800236163	0.0881291064242212	0.0080723650169343	-0.0002533726480753	0.0282459643379359	-0.0055266264681554	0.0143331115190656	-5.404618381721349e-05	0	89
90	conv1	90	0.356754438538867	0.0432934859452409	0.2627828098596831	0.1625228282380288	0.1996578427674811	0.1583681077395519	0.1686615364870058	0.1442692147299898	2.1208999778643545e-08	-0.0005236594569117	1.3371922347182874e-08	-0.0005236580671033	9.730245720263042e-09	-0.0005236582227217	0	90
91	conv1	91	0.3503213352746203	0.0172912862762818	0.2474121232131731	0.0961381973754033	0.1723983962794367	0.0816784072981485	0.1061647731544704	0.0499983008266703	0.0001010265811476	-0.0010107438410347	0.0004506047231908	-0.0010590566088617	0.0020547197162394	-0.0011987701794444	0	91
92	conv1	92	0.3617679053474318	0.021877203727773	0.254405405633539	0.1137411050690031	0.1759715252027509	0.090213729652159	0.1163578403444458	0.0728012775431772	1.7419620079728304e-08	-0.0039233735721229	0.0004476206484106	-0.0040078862781529	4.790896790396459e-09	-0.003923370503196	0	92
93	conv1	93	0.3803564295445455	0.0394356005254514	0.3212587455037752	0.1994915853459831	0.2829526288249411	0.1851709395957571	0.2053772873852518	0.1597143329607576	0.0539511276134559	-0.0131236082545438	0.0286548019530039	-0.0070430355888766	0.0139409401726295	-0.0031527464578182	0	93
94	conv1	94	0.3755278426869419	0.0745411571492591	0.3550903431941822	0.2478847067728858	0.225146962461866	0.1646420719598138	0.1220179884710591	0.0855138608988289	1.4058627151314342e-08	-0.0028151361422261	7.674477386920842e-09	-0.0028151364476998	3.70190322840358e-09	-0.0028151362187593	0	94
95	conv1	95	0.34330115989935	-0.02419639597748	0.2115419401280053	0.018616685038747	0.129181281486408	0.0319137656275	0.0722470777576427	0.0050059476299714	1.1492324425432798e-08	-0.0050773484759514	3.1915068365862e-09	-0.005077346787178	-8.461706890727783e-10	-0.0050773465217004	0	95
96	relu1	0	0.062273297894663	0.0053282643941866	0.1975184747813652	0.0281203439634214	0.1228883255746784	0.0517536639973306	0.0809186966264644	0.0387988123836906	0.0008918370954563	-4.017325300043062e-05	5.967278560170541e-09	-0.0001346510083068	2.1014064932600718e-09	-0.0001346508953883	1	0
97	relu1	1	0.061851472645418	0.0024126975333154	0.0720274200498192	0.0233350686756397	0.1039961735663494	0.0459129751789678	0.0695055919111471	0.0361349497741729	3.977854501346911e-08	-0.0035513521830727	3.1865789007490264e-08	-0.0035513543043326	2.7439266414575062e-08	-0.0035513539095013	1	1
98	relu1	2	0.3589050144337896	0.0603844716674076	0.2822666415808273	0.1659961068426629	0.2323631737554518	0.1730854512435492	0.2021975497802728	0.1823453432272731	-1.5199708158775138e-08	-0.0007482744136111	-2.2819331979562207e-08	-0.0007482736985573	-2.665242737620588e-08	-0.0007482746236384	1	2
99	relu1	3	0.3559857713644393	0.0147284042113614	0.2514453156931926	0.1148740229583499	0.1887207846598061	0.1152009163154023	0.15260475610011	0.0955346050139267	0.0080191858002083	-0.0022295712161042	0.0042575396739656	-0.0022870412599942	0.0149270503627961	-0.0036564323182763	1	3
100	relu1	4	0.3439090815171211	0.01809881298406	0.2224428205172562	0.0767152863190954	0.1591869559977584	0.1057214664341584	0.1135301802412273	0.1006872991621428	-6.391585483100925e-09	-0.0023094461238315	-1.4141046777993438e-08	-0.0023094450084695	0.002086781870935	-0.0019624880896131	1	4
101	relu1	5	0.0636996251427	0.0019969676385558	0.2095740250678527	0.0715236589040866	0.140424332827454	0.0668867963113862	0.0797819920513194	0.0405444656684647	-1.6395145019387772e-08	-0.0029661777163909	0.0038976760218181	-0.0032441293167655	0.001910652766884	-0.0028109233494637	1	5
102	relu1	6	0.379665971712999	0.055607308769059	0.3204543115024582	0.1918115222471896	0.25814815802663	0.186480149175487	0.2067553541769285	0.1685198466403641	-5.8920299750298e-09	-0.0015657364027905	-1.3195923020958844e-08	-0.0015657366476404	-1.7243109384779132e-08	-0.0015657364814738	1	6
103	relu1	7	0.0612665313269069	0.0052637493886661	0.064685237267254	0.0248819625334834	0.0404386270473964	0.0189663072095409	0.0603703755276091	0.0118946289180928	8.604460477457112e-09	-0.0010218590004691	0.0004466606442884	-0.0010617272414421	-3.653251701152271e-09	-0.0010218584719365	1	7
104	relu1	8	0.063499456375385	0.00205667872848	0.0801448035090433	0.0287870551764556	0.12262598700465	0.057603566949319	0.081348534112501	0.0502974169743278	2.7847775196931938e-08	-0.000792615091226	0.0039555381575809	-0.0011803656717188	0.0020214870449777	-0.0010440409049907	1	8
105	relu1	9	0.0627411540855891	0.0048067418384959	0.067071828943829	0.0196879001858221	0.0427242376760781	0.0153635311192811	0.0232099609806839	0.0097120358562957	0.0083131806064252	0.0010409926648524	0.0042506580600784	0.0007133809926137	-1.629631540822629e-09	-2.957152648908057e-05	1	9
106	relu1	10	0.3551907036850367	0.0130601670713192	0.2193742244806265	0.0793991863700862	0.1313576835457307	0.0443226275790845	0.0680084522447648	0.0220927581209794	1.0452379295422531e-08	-7.242401446672098e-05	1.5292521693410775e-09	-7.242404373775102e-05	-2.422365419363359e-09	-7.242397002560352e-05	1	10
107	relu1	11	0.3479321289149543	0.0058369889205764	0.2202839646533299	0.0380971913695338	0.1593167457095072	0.0463514898571995	0.1062147178910457	0.0264108056739953	0.0079112551651134	-0.0019406995287196	0.0041973417161282	-0.0019314958014657	0.002015710692046	-0.0021496940632144	1	11
108	relu1	12	0.0628462480606077	0.0058227243143776	0.0804252058649962	0.0214465043651993	0.1221134697479621	0.037891362300487	0.0743326277033384	0.0357370871631356	0.0080832500788283	9.61427427972339e-05	0.0038611422354808	-0.0006133687555549	-1.0766010305474083e-10	-0.0004085041966586	1	12
109	relu1	13	0.0603578675195584	0.0054235843202291	0.0695143486881362	0.0290115312208609	0.1058159946783677	0.0504802753621503	0.0671692274385851	0.0525272926120607	1.4232272915748469e-08	-0.000104683346831	5.922839552141568e-09	-0.000104683092962	2.7443769479162942e-09	-0.0001046830266477	1	13
110	relu1	14	0.0607968419382617	-0.0005358188314115	0.0749411994969266	0.0185815031359918	0.1099712904233158	0.0347990099328738	0.0668077079544093	0.034152299569605	0.007964816340791	-0.0026613826150181	0.0041458123082482	-0.0022650204904917	0.0020926362227274	-0.0021744082630881	1	14
111	relu1	15	0.3619096406848124	0.0213845020216564	0.2662799963356156	0.146980665311202	0.2025569257459836	0.1561995527558638	0.1472401531518721	0.1293433324090699	0.0079790180093793	-0.0040265152413896	0.003885333489136	-0.0038850764226872	2.5204223375041582e-08	-0.0037302434898849	1	15
112	relu1	16	0.061568874528543	0.0051439952638513	0.0729964768062489	0.0311426190186149	0.1056567357892253	0.0269016308010634	0.064359729929503	0.0158505077826192	2.135440746453554e-08	-0.0001718115850835	1.3642302065797196e-08	-0.0001718111124129	1.0022254581798506e-08	-0.000171811531241	1	16
113	relu1	17	0.3475085488360032	0.0266538915646898	0.2370653183220498	0.0747001511570703	0.1748967855761094	0.0911449790104861	0.1261294265818335	0.0884904274274858	1.3403387622012986e-08	-0.0001722270987267	5.0839685794557e-09	-0.0001722263613443	1.6614410958126766e-09	-0.0001722258728824	1	17
114	relu1	18	0.0629758417581174	0.0076871366288043	0.0767218382979665	0.0317966260767609	0.1244206217871669	0.0482443752822544	0.089187289314887	0.0357336408867017	0.0078392319741247	-0.0010462938288311	0.0039920193116091	-0.0004648338019315	0.0151732438277435	-0.0060190315504118	1	18
115	relu1	19	0.3582025592061182	0.0345898645833872	0.2390283425219314	0.0905183493305327	0.1705418475807654	0.0871987572921486	0.1178866096819978	0.0671261465629836	0.0081016278661041	-0.0006842221045062	0.0004460236637079	-0.0004097305764492	2.5165751463274155e-05	-0.000338384828965	1	19
116	relu1	20	0.3633871693009969	0.0179049219485027	0.2822723740214908	0.1098454466096116	0.1973347679619439	0.1166456385080247	0.1198194782524716	0.0689621577143481	0.0079900717966933	-8.768044790441465e-06	0.0041478438145928	0.0002305414729032	0.0020272800231448	-0.0002687228211903	1	20
117	relu1	21	0.0619605105210843	0.0068406288804309	0.0769529164394512	0.0267288149246693	0.1120377442547236	0.047074154430547	0.0795293707234654	0.0374638069802673	0.0078857299455469	-0.0002002687705842	0.0041140320984729	-0.0009356857394831	0.0147638742685021	-0.0051685777307535	1	21
118	relu1	22	0.0640669575774451	0.0045131983299956	0.0825232718998095	0.0145217245154614	0.1156016380679954	0.0151759139242795	0.0654765756024257	0.0114700354620072	1.3633859374806434e-08	-0.0002113787414836	4.666096065086833e-09	-0.0002113789634499	1.480694344913047e-09	-0.0002113786583926	1	22
119	relu1	23	0.0612198840894367	0.0004404923658241	0.0732033143646937	0.022366950012101	0.1141284121687843	0.0135448122769753	0.0762052778609164	0.0142615230122208	4.077577497874074e-08	-0.002959651142026	3.3076154815070424e-08	-0.0029596505502536	0.0020211851936282	-0.0032599320536645	1	23
120	relu1	24	0.3941785321755157	0.073764648029494	0.3686508229504719	0.2437153331073197	0.3481781434665649	0.2542465181111843	0.3100888832364826	0.2488495672432208	0.0082999700513386	6.658572126094775e-05	0.0042754297559051	-0.0002074131531524	0.0153586377143166	-0.001014222190635	1	24
121	relu1	25	0.349164853301025	0.0060461736971866	0.2342441858157299	0.0786130141239291	0.174088745306045	0.0823371258583707	0.1233424463118575	0.0747575212507034	-9.757345154071118e-09	-0.0002303816841375	0.0041109405693754	-0.0001800115296703	0.0019514184825666	-0.0001025351814005	1	25
122	relu1	26	0.3527150159099657	0.0464681160126941	0.265257039083424	0.1530667089092904	0.2147443879794043	0.1577134081407093	0.1841751573408186	0.1494949908625223	-1.838091678862952e-09	-0.0014920591262106	-1.0187285015561542e-08	-0.0014920573389034	-1.3279523702891538e-08	-0.0014920568394962	1	26
123	relu1	27	0.060474475705859	0.0046049923788944	0.0650303188112277	0.0256112971335625	0.0359213922373566	0.0157244644444466	0.0218939570065132	0.0135512548713478	2.5752212140517372e-08	-0.0002286639211495	1.7120797668468413e-08	-0.0002286647583931	1.3747733840219212e-08	-0.000228665060459	1	27
124	relu1	28	0.3621733727872924	0.0214239097496583	0.2503870600602744	0.1305765800552556	0.1864491803164887	0.1304925027362763	0.1222678568401409	0.107202597715165	0.0077154227648393	-0.0009435684824914	1.8981818117325133e-08	-0.0001800859497023	1.518825132329482e-08	-0.0001800858797964	1	28
125	relu1	29	0.3665632727764548	0.0215821847586359	0.2716621101611434	0.1196408062913021	0.204035729641921	0.1416986125293028	0.1446083952026166	0.1271621058191061	4.4416479716424824e-08	-0.000503350032178	0.0039194450818197	-0.0016829767416486	0.0021093876580076	-0.0016953717794834	1	29
126	relu1	30	0.3613574999375603	0.0272770986641605	0.2415735760774624	0.0789026654301396	0.1762701521504973	0.0931513166673728	0.1289933025526179	0.0810393841793678	0.0084754075000638	-0.0001048316409602	0.0040463043127774	-0.0004133151089915	0.001924209279603	-0.0002644797715962	1	30
127	relu1	31	0.3520213247335281	0.0430485539339482	0.235582030681732	0.072024129658496	0.1520654034004215	0.0757992775823837	0.096971700528859	0.0484167679980016	0.0008921218550452	-0.0001294114637704	-1.2522562320427257e-08	-3.884087972916283e-05	-1.656147641249106e-08	-3.88399029969122e-05	1	31
128	relu1	32	0.0630232575226056	0.0050109046911234	0.0767374233995555	0.024808810664173	0.1135566219669179	0.0234528254701446	0.0642274392992038	0.0185380545183242	-5.864523089371687e-09	-0.0003843706795993	-1.3934894571576706e-08	-0.0003843729671029	-1.7820716458061273e-08	-0.000384372881224	1	32
129	relu1	33	0.3720635086728513	0.0634607334762785	0.3175738347511426	0.1705874009823546	0.2633268300945361	0.1791470494399332	0.2338173012301773	0.1759995357578342	-3.900833212000521e-09	-0.0032672791164396	-1.202959865054254e-08	-0.0032672774857775	0.0020134480650949	-0.003411874319277	1	33
130	relu1	34	0.0631727055468514	0.0062394303977652	0.2072428786030465	0.0730526653645763	0.1488463970617295	0.0907508080364161	0.1031097883544622	0.0684126694759509	1.5961826305144202e-09	-0.0009800774559627	0.0039265825459096	-0.0014388287571258	0.0148612246990476	-0.0052327711921016	1	34
131	relu1	35	0.063869520757539	0.002036020986844	0.2097063313524342	0.0861393572530826	0.1434922244320583	0.1057527628357453	0.0907695967638649	0.0833709299314368	9.296760028476571e-09	-0.0030324848698013	5.358783417008793e-10	-0.003032484892969	2.495894421106204e-05	-0.0030397245295343	1	35
132	relu1	36	0.0635645621248618	0.0041976350860206	0.0825144592262474	0.0335440196644548	0.1405920812101806	0.0493777530617256	0.094311579236899	0.0517428461287062	0.0077176770685507	-0.0032014892581118	5.045104320910987e-05	-0.0019064399658892	1.9121213279404973e-08	-0.001898560744836	1	36
133	relu1	37	0.0623859309570531	0.0026689229269816	0.0762944046188754	0.0321049731173034	0.1205073733157997	0.0563375435499869	0.0643600916915982	0.0429410535902778	4.0855246741244855e-08	-0.0019540620960427	3.2630709245751184e-08	-0.0019540614758495	0.0020023502310067	-0.0019447112580925	1	37
134	relu1	38	0.0607482202559126	0.0031635535305238	0.0699621122637059	0.0136105408589616	0.1022314029611658	-0.0050184116093592	0.0532016664527684	0.0156844186503709	0.0077737190356964	0.0009061148945114	0.0038788138679661	0.0003802937279807	-1.2979628261078346e-08	-2.5753822843865848e-05	1	38
135	relu1	39	0.3492760089635398	0.0134030267864974	0.249135097618258	0.0805160828177878	0.1830188597132487	0.0880833738445406	0.1327089041702237	0.0796666158277501	0.0078474591839229	-0.0004765011863847	0.0041510359759503	-0.0007635012108071	0.0020512444425274	-0.0007387699052969	1	39
136	relu1	40	0.0638250137508362	-0.0004085891852911	0.0841870768751071	0.0309090914323079	0.1308699287843268	0.0444996295770501	0.0811293936921355	0.0292605246672211	0.0080181872172753	-0.0016521959111264	0.0038875601324896	-0.001868118829996	0.0139181632853446	-0.0029109043225299	1	40
137	relu1	41	0.3585230287681716	0.005411767856172	0.2451747781100134	0.0693647835250786	0.1739675674958541	0.0822029347619235	0.1176473238348391	0.0605239106841254	0.0077086404498466	-0.0006340375222135	-1.3225738282329758e-09	-1.94717521242449e-05	-5.668354230436989e-09	-1.9470927227205337e-05	1	41
138	relu1	42	0.3883046337012825	0.0743272865250064	0.3804434933977856	0.2516246244624761	0.3509384188619067	0.2800700685614006	0.2868926438376845	0.2541275371893011	5.7009044707179164e-08	-0.001040170504208	4.9277013358661754e-08	-0.0010401708763891	0.0020020310299578	-0.0013209247735315	1	42
139	relu1	43	0.0612694429151366	0.0028953161517878	0.0736229945601441	0.0256328921122428	0.1033881331317947	0.0371764138483596	0.0646428913818518	0.0247903071572102	5.879420172938411e-09	-0.0013222945157767	0.0040716917881734	-0.0018967175714161	0.0143208854231793	-0.000778923308226	1	43
140	relu1	44	0.3490071703349012	0.0254462818234926	0.2299612624812916	0.0917144615638914	0.1767464023950112	0.0976773039401108	0.1356219211168357	0.0924942950285898	0.0082367386877025	-0.0003429354137827	0.0291868250701422	-0.0049159650144279	0.0146976281175115	-0.0053829772854931	1	44
141	relu1	45	0.3849260094621515	0.0649846149725583	0.3403322692224847	0.2259745030458195	0.3022016046038897	0.2302480381897177	0.2378832314289412	0.2056827673117617	0.0078787106140867	-0.000403049890171	0.0041397444287611	-0.0004567694488062	0.0139906358570394	-0.002136312047217	1	45
142	relu1	46	0.3663882463753972	0.0364192810334866	0.3291677741734357	0.1797488951224717	0.2651914010706948	0.1788432078822126	0.2308131887465816	0.1625346121436673	9.126067013198735e-09	-0.0035547619263198	1.0564029651050078e-09	-0.0035547631393766	-1.9597863332165844e-09	-0.0035547627856697	1	46
143	relu1	47	0.0632765650295362	0.0048310492292674	0.0841561255011497	0.0343723788116785	0.1305351127027613	0.0498694256591014	0.0794705211129751	0.0311985094481227	0.0079221200307961	-0.0015815970203201	0.0042157841794564	-0.0022330128792173	0.0021373154397762	-0.0022401468142938	1	47
144	relu1	48	0.4078255694762358	0.103846761996785	0.4379942343485621	0.3205598495464266	0.4236684685052172	0.3591026990043436	0.3725643455673463	0.3593638777419766	2.4121118658015916e-08	-0.002977107599156	0.0004512460957964	-0.002987557130389	0.0002238262466627	-0.0030417422400064	1	48
145	relu1	49	0.0632141880869573	0.0027754738292998	0.2013642776487084	0.0514899261771149	0.145361694025869	0.0745077539612307	0.0999510454540621	0.0554771028498012	1.5581663292962844e-08	-0.0031981913688006	7.660949208343482e-09	-0.0031981910271217	3.6577476603127934e-09	-0.0031981910345355	1	49
146	relu1	50	0.0635990148713269	-0.0021244588601272	0.0743062480334567	0.0212727885162762	0.039100210118261	0.0171588933167036	0.0552966739478831	0.0232545266990554	1.825076556549732e-08	-0.0008367507444899	0.0039439201268414	-0.000521421024735	0.0020863833126619	-0.0008490378741763	1	50
147	relu1	51	0.389928711763264	0.0560338981218553	0.3557994355449179	0.2469029166646995	0.2912691519421223	0.203408851646534	0.1767240677504448	0.153464835337022	4.0225114239511583e-08	-0.0014195927832039	0.0039790777172655	-0.0021835872204485	2.789615027865011e-08	-0.0014195900234756	1	51
148	relu1	52	0.3649289614245156	0.0349009230282265	0.2762514700753057	0.1355276783131023	0.217470615141426	0.1480138407914516	0.1904500544535396	0.1303769500458131	0.0080367891269137	-0.0036290586098952	0.0004483628218155	-0.0032609281822471	2.717136227126105e-08	-0.0032659258137068	1	52
149	relu1	53	0.0597356564948055	-0.0024452082336279	0.0619011863877126	0.0118288900332711	0.0352926243642331	0.0066175701416036	0.0186894332199835	0.0037212125306366	1.9047353694290337e-08	-0.0032155187459588	1.063583698890369e-08	-0.0032155185244731	7.019661074636474e-09	-0.0032155195538279	1	53
150	relu1	54	0.0622963466931545	-0.0013980251066378	0.196787593528204	-0.0009539664732318	0.1271638011423715	0.0152000818395859	0.0674279130971027	0.0207763474777026	0.007724770257558	-0.0019344411314023	0.003949560828715	-0.001257087230027	0.0154960924619329	-0.0053659099523648	1	54
151	relu1	55	0.0636596360664774	0.007441876041328	0.2038859449236589	0.0273637624435492	0.1238920840418459	0.0252958210967559	0.0676684284118653	0.0221036645099053	0.0076941932467752	0.0010072895742475	5.072697995234243e-05	-3.1310031285203266e-05	-8.525202765952145e-10	-3.87814706350742e-05	1	55
152	relu1	56	0.3892002482405254	0.085990524481003	0.3898660011517548	0.298343762767937	0.2965617385687353	0.2175623784124596	0.1192242347041534	0.1067873528776492	-8.21706702680558e-09	-0.0021763063511861	0.0004531472103251	-0.0022462235724167	0.0019322135345973	-0.0024960031901704	1	56
153	relu1	57	0.422672625191947	0.1144110254151629	0.5257725843835619	0.3974706176910449	0.3817861414874732	0.3009551930903495	0.1823635856073171	0.1619582696657763	3.6314669937809185e-08	-0.0027414444205116	0.0039332388775129	-0.0032473554791925	0.0019429421962366	-0.0025492342950774	1	57
154	relu1	58	0.3589551396253371	0.0206048297049209	0.2510848853602817	0.106035745789268	0.183470454181178	0.1015816079410847	0.1248808662736018	0.0838999680204178	5.652115220300402e-09	-0.0008729658948243	0.0004498257065371	-0.0009573334219361	0.0020693017576879	-0.0013067944794122	1	58
155	relu1	59	0.3467015240233964	-0.0034579098270901	0.2304659161083665	0.0573360689789732	0.1484134423232606	0.0670332151760557	0.0757896223517649	0.0505176929501207	1.3348081751018981e-08	-0.0003965431915695	5.1774787790392915e-09	-0.0003965416729718	0.0019969437956982	-0.000927019199836	1	59
156	relu1	60	0.062546514863804	-0.0012356606250869	0.1985400364645295	0.0198119318307812	0.1236932720975182	0.0447783790317534	0.0624391458915271	0.0102841636589283	0.0008959593823131	-0.0035199262211711	0.0039984914487781	-0.0040414106214887	8.168969167776652e-09	-0.0034007512639664	1	60
157	relu1	61	0.3502806879190281	0.0460867444851	0.2369704619195304	0.1150067948903508	0.1639626320250641	0.106329631527177	0.1191560456211023	0.0841753191503229	2.5640493839240722e-08	-0.0012259622865911	1.6736760755087232e-08	-0.0012259638186429	1.3411391552864416e-08	-0.0012259638294387	1	61
158	relu1	62	0.0623589449619931	0.0032681795451415	0.0776385791785978	0.024274200486991	0.0398932472029311	0.0120493154557378	0.0190699596642293	0.0072643369920609	0.000898143052141	8.643149851828014e-06	0.0040875003429307	-0.0004984252935218	0.0141997138940958	-0.0046016638193968	1	62
159	relu1	63	0.3532502947227679	0.0365099775603803	0.2516594415571505	0.1023310692804401	0.1930518057401505	0.1173060902113911	0.1477738946511383	0.107447842775219	4.8193575130639494e-08	-1.210837234921769e-07	4.069336378975663e-08	-1.2182268682714437e-07	3.7005864150785335e-08	-1.2103607005542474e-07	1	63
160	relu1	64	0.8179966998340422	0.1627918655879739	0.5601795891125787	0.4342998013511805	0.5117588322794824	0.4418363609815007	0.4690769877741101	0.4395627330100038	2.641927543400868e-08	-0.0022939220124083	1.852846442940148e-08	-0.0022939211379928	1.3843636237353962e-08	-0.0022939220835658	1	64
161	relu1	65	0.3594876352787153	0.037880559561455	0.2798411338795515	0.1878032691971725	0.2083534428274397	0.1526106129989942	0.106557521525136	0.0856142017037774	0.0079792911632994	-0.0007703641579874	0.0004543950026979	-2.442326199836309e-05	0.0019771305560187	8.708265607138e-05	1	65
162	relu1	66	0.0637421252912969	0.0048493974830681	0.2110336423953446	0.0476299853838041	0.1321229140394993	0.054319473573009	0.0790530008591737	0.0373759562573813	0.0080305231761513	-0.0007699443166704	0.0042969740097048	-0.000325939239703	0.0151471628483585	-0.0023317237925088	1	66
163	relu1	67	0.3487324314708754	0.0422474976343432	0.2673123126573614	0.0913312266695177	0.1775691838259385	0.0851856582731188	0.1120871604595865	0.0700800729049377	4.631153449619063e-08	-0.0005479203560641	3.819607174992967e-08	-0.000547920149349	3.4000733672989725e-08	-0.0005479186386869	1	67
164	relu1	68	0.3495570363978402	-0.0033758608910696	0.2135674952287519	0.075063006071378	0.1348521152461141	0.0624509649428026	0.0810416631981573	0.0468451478427177	0.0079077719283783	-0.0074851619263205	0.0039792460339598	-0.007701627009697	0.0140068185517435	-0.0140332200318855	1	68
165	relu1	69	0.0634523199098022	0.0018235564244356	0.2033984979528862	0.048898560179825	0.1335459891427532	0.0522196136018431	0.0659048472187809	0.0205654043214945	3.1994995652873115e-08	-5.243388761022594e-05	0.0004490676589692	-5.855642937979688e-05	0.0141318726215143	-0.002166492368002	1	69
166	relu1	70	0.0621079669158461	0.0038616611342625	0.2021339352648036	0.0556264667039173	0.1213889413418275	0.0425035649838958	0.0695760824772387	0.0205015094420609	3.236765289127419e-08	-0.0004222823536941	2.453165892646325e-08	-0.0004222811368996	2.109617824874732e-08	-0.0004222799047035	1	70
167	relu1	71	0.3503367807868618	0.0291116972635067	0.2577033042010793	0.1115563644115061	0.1888888362477541	0.1129435350792266	0.1357416775521968	0.1028388468219753	0.0078428860654587	0.0001263497277647	0.00427824377862	1.3160620880414696e-05	0.001941524094742	-0.0006390415163743	1	71
168	relu1	72	0.4043710941960695	0.103341488651357	0.4989455293378707	0.3678469934686971	0.443231516803091	0.3885040332999951	0.3931267751092734	0.3551565520297034	4.794259578222437e-08	-0.0014561981674405	3.9797861783874566e-08	-0.0014561978108718	3.6482962095796274e-08	-0.0014561977377378	1	72
169	relu1	73	0.383302565692993	0.0670225701236419	0.3444176779469559	0.2302576160101549	0.2949864675703302	0.2470714327725683	0.2150544542336192	0.1975802365918308	0.0008921706625375	-0.001517979296753	0.0043152951530076	-0.0013517622462739	0.0142186185361192	-0.000603715468624	1	73
170	relu1	74	0.3449694134558896	0.0085459942117394	0.2257723976429159	0.0727311574842465	0.1622081823586412	0.0988016897771318	0.1094819646832523	0.0828915405889549	4.2917756681859494e-08	-0.0025193105259226	3.57006004758631e-08	-0.0025193107089176	0.0020312407189279	-0.0023749662412995	1	74
171	relu1	75	0.3714672992789742	0.0727130538838355	0.3193681040347057	0.1827064468962661	0.2611536889254738	0.1904159582130146	0.227179346468639	0.1887803706421661	1.3972354828695188e-08	-0.0014591041523572	5.805628089383674e-09	-0.001459103558717	1.7454550027551363e-09	-0.001459104363034	1	75
172	relu1	76	0.3761399778765487	0.034692600891122	0.3249947847702855	0.1535839655569295	0.248689035646181	0.1429266927449185	0.2241506254011945	0.1325309440867486	0.0080384221235182	0.0003375854862456	0.004227202034453	-0.0001970919048441	0.0020485939944274	-9.089850455734628e-05	1	76
173	relu1	77	0.3594294683610114	0.0140896592927068	0.2628037109408436	0.1041999588563873	0.181840425689127	0.0844607503242362	0.1029443239552172	0.048301903036364	2.3005011007271037e-08	-0.0046841926037239	1.4420657556968308e-08	-0.0046841906710795	1.0756743940021352e-08	-0.0046841903484686	1	77
174	relu1	78	0.3651971736655597	0.0390474640872683	0.2821391447694339	0.1453243325215735	0.2138192922165787	0.1400035469880187	0.1419153983575464	0.1226091421918887	2.1355464174810382e-08	-0.000335197837892	1.4215329136035848e-08	-0.0003351977009937	0.0019709476540833	-0.0003841631816925	1	78
175	relu1	79	0.3631216650852618	0.0128564586491864	0.2814954156607969	0.1054802498406239	0.1994660359461028	0.1046533977094633	0.1270141230011408	0.0663910623742447	0.0082373211094717	-0.006182443271212	0.0041926826397131	-0.0065871962104444	0.0021010781810872	-0.0063467691515168	1	79
176	relu1	80	0.0634209960000472	0.001235027684595	0.2061582749946505	0.031838423718922	0.1553749412071462	0.0529929221610926	0.1153304311932074	0.0619154093696673	3.37936079120027e-08	-0.0063921098929615	2.4848860746828905e-08	-0.0063921108553544	2.150957245650176e-08	-0.0063921103999193	1	80
177	relu1	81	0.0637772151903799	0.0082923598312163	0.2008361417671915	0.0794013871564717	0.1377655792694704	0.085207146612166	0.0902655960480023	0.0569365671607043	4.1508719683669426e-08	-0.0009597982477589	3.342720511501085e-08	-0.0009597975085708	2.9267365975194082e-08	-0.0009597978606286	1	81
178	relu1	82	0.3589688046575942	0.0642815461679147	0.2871604512036905	0.1585504534843502	0.1887623619022336	0.1162269047615504	0.1191712832563776	0.0841595749270552	-1.734653820584242e-08	-0.0008766593522471	-2.4720768321273567e-08	-0.0008766585207184	-2.83338836837288e-08	-0.0008766586665449	1	82
179	relu1	83	0.3558079106635514	0.0202570496383772	0.2323215131795044	0.0953719095374808	0.1320512456076936	0.0585787848650412	0.0636799096382554	0.0275876797286183	0.0077077343295351	-0.0002716714014732	0.0039745922536498	-0.000273834735287	2.075582650196139e-08	-8.30974556054187e-07	1	83
180	relu1	84	0.3942669815210472	0.063815981735759	0.3736294108934958	0.2467790560345085	0.2714282096160715	0.1959667055226933	0.1857238979156473	0.1523437095441716	5.0932760231603424e-08	-0.0001705205335531	0.0038501404381333	-0.0011880561665695	3.8983640537892945e-08	-0.0001705188620515	1	84
181	relu1	85	0.3570800977636619	0.0186560883627607	0.2713782118822482	0.1455829254854833	0.2035283963737452	0.1637160856354699	0.1428405458022543	0.1432685518114733	0.0077867098343323	-0.0015466718169798	0.0041065720147159	-0.0009188857192452	0.0146375339272908	-0.002629521993533	1	85
182	relu1	86	0.3515117722513792	-0.0069374389975518	0.236518169586991	0.0750309899950071	0.1764627835738471	0.0742477062201629	0.112747724991563	0.0601485826133967	1.8353162212214613e-08	-0.0004582378046349	1.0339426315120193e-08	-0.0004582384599283	6.268421337551899e-09	-0.0004582378557342	1	86
183	relu1	87	0.3607237685762079	0.0553400037937896	0.2964485589475308	0.1581996734337316	0.2315794804821741	0.1650893158637395	0.1896626915627568	0.1431977716864487	-1.4421512206652665e-08	-0.0011446261487151	-2.2280377542927e-08	-0.0011446260473757	0.0019427520055458	-0.0005269981758213	1	87
184	relu1	88	0.0641512789774759	0.0018443469076867	0.2309294897294611	0.0497991129356214	0.1556436230937841	0.0606876340587274	0.1074590127243607	0.0710513167870549	-3.1275413370224214e-09	-0.0008029463165513	-1.1420084433666489e-08	-0.0008029454824187	-1.5203201364499822e-08	-0.0008029456324758	1	88
185	relu1	89	0.3442935738707042	0.0227964947650377	0.2584484688887805	0.11137858993583	0.1739599543538473	0.0912716047342411	0.0891477826543226	0.0392232624944575	3.4829389927715226e-08	-0.0007612244067443	0.0039518637496699	-0.0011738087084656	2.2766412532959638e-08	-0.0007612243715899	1	89
186	relu1	90	0.3439817520155466	0.0208846448439484	0.2127290325095759	0.1052814323781287	0.1575011025843585	0.1216857742712443	0.1198766034866734	0.1046986754547304	1.0549466411546861e-08	-4.1500494014190537e-05	2.667548626433813e-09	-4.149993596413992e-05	0.0019452556847973	4.386048246407537e-05	1	90
187	relu1	91	0.3609549401108811	0.0260534477110165	0.2676613218733257	0.1194203194456728	0.1863497718320318	0.1020687499683307	0.112878355636333	0.0643383081712306	0.007670950266118	-0.0022939326396749	1.5576343437295748e-08	-0.0018784812964904	0.0019733218907762	-0.002326017471314	1	91
188	relu1	92	0.3481473914680024	0.0039294363911422	0.0825811190939996	0.0407259500074779	0.117462896941958	0.0470084183745108	0.0711798676194115	0.0440813132748894	2.988853731178409e-08	-0.0028417090497783	2.2286275824789925e-08	-0.0028417077023341	1.7811442654114273e-08	-0.0028417066467505	1	92
189	relu1	93	0.3636241862308549	0.024551846146391	0.2743027167369418	0.1173467180359127	0.2028538462994469	0.1074179359880975	0.1427972155068261	0.0878810870797155	0.00822274294186	-0.0005542530560211	0.0039853629808417	-0.0004425492130373	0.0019587168332487	2.267262382282809e-05	1	93
190	relu1	94	0.3801633775148668	0.0896847042538526	0.3721023445362585	0.2683634610941978	0.2375427341996031	0.179340632917071	0.1305148629152756	0.0932165922741085	6.961510368164171e-09	-0.002380662647754	3.891615918405477e-10	-0.002380662170569	-3.6338692055437605e-09	-0.0023806621537885	1	94
191	relu1	95	0.3469599604919192	-0.0195647788552024	0.2298437568426347	0.0387069961170382	0.1490100094480417	0.0535073024954855	0.0856259332328381	0.0267202815890367	2.6315516099550962e-08	-0.0038183280016366	1.8372537269328862e-08	-0.0038183263884288	1.4886922805601444e-08	-0.0038183260914941	1	95
192	pool1	0	0.3653925464363226	0.0424332724229142	0.2946198050669083	0.1520704101237482	0.2213931282615965	0.1550824180831782	0.1479710979718531	0.1146540784255588	1.703257901386479e-08	-0.00111543066028	9.327152050708776e-09	-0.0011154310453058	5.893167287496226e-09	-0.0011154312366359	2	0
193	pool1	1	0.3528204769516809	0.0397274991813706	0.2823303045942368	0.1517084068660067	0.2182236085157349	0.1572501698450843	0.1579686734867378	0.1157742232856681	0.0078907281169721	-0.0051206737127234	0.0040792797224263	-0.0048530522508647	-2.8188470224677076e-08	-0.0042475646341733	2	1
194	pool1	2	0.3827882431206372	0.0875145816466532	0.3758711905801926	0.2631000769060836	0.3476415244149468	0.2564673836148894	0.2786440341965087	0.2389695125963211	1.0314993081905754e-08	-0.0022367215038701	2.5273417803006733e-09	-0.002236722651091	0.0019653958873958	-0.0020271911300731	2	2
195	pool1	3	0.3845610715937211	0.0682337902863368	0.360689212227278	0.2416557649471998	0.3304425129632033	0.2509917486482172	0.2774980364430992	0.2248950694243416	2.113979846729563e-08	-0.0003120237356251	1.3094203610286572e-08	-0.0003120239253044	2.5345285281308527e-05	-0.0003103378012276	2	3
196	pool1	4	0.3694294924571925	0.0597680357759982	0.3231508645749611	0.2038805208432383	0.2528815568356068	0.1952137304431271	0.2077331839822225	0.1893637544816493	1.5005484521601886e-08	-2.567163123345928e-05	8.220218727927886e-09	-2.5672072136995183e-05	0.0020289593727906	0.0001621272273466	2	4
197	pool1	5	0.3569865103744669	0.0493312006202679	0.2800685611355453	0.1427031794944918	0.2070373631443517	0.1282282219416689	0.1294099826837509	0.0821894021020661	1.57976089987244e-08	-0.0020051029507661	7.343170960183443e-09	-0.0020051026663079	3.192285547015672e-09	-0.0020051021347389	2	5
198	pool1	6	0.4016036415078257	0.1000336046270878	0.4224824000525365	0.3092931393780026	0.3869410605263718	0.3080699247095673	0.295918838059477	0.2558597274735386	1.8953845382085888e-08	-0.0001391087272368	0.0004530369255871	-0.0001239488399591	7.3793289256940406e-09	-0.0001391095372997	2	6
199	pool1	7	0.3810576358287298	0.0600996002893783	0.3175606525220235	0.1822195256021719	0.2495638336349173	0.1744664362914658	0.2068937140078945	0.1432225890180647	0.0079395616906763	-0.0008456584672904	0.0041549876434986	-0.0004910805999149	-1.7225452619840098e-08	-2.3714892060100468e-05	2	7
200	pool1	8	0.3715648783568042	0.0354494691706401	0.2911586318611198	0.1415828355140614	0.2310208562045987	0.1513801322641954	0.1883139484092283	0.1162899036166615	0.0077269106383491	-0.0005786228904207	0.0040842836306004	0.0001299636895085	0.0021337203115474	-0.0003430116790064	2	8
201	pool1	9	0.367803432530089	0.0271019123132462	0.2665909924318701	0.1165880667639809	0.1951825665750812	0.1087964012616218	0.129832992804205	0.0784021219076995	0.0077103241069869	-0.0018739525892623	0.0042230473009563	-0.0004619464610713	0.0021643805753235	-0.0004556863551778	2	9
202	pool1	10	0.3822019963994395	0.0576727436180941	0.3275157938822098	0.1996411384970247	0.2071592010122723	0.1241978862791366	0.1178100496172347	0.0803106922523483	0.0008974333264956	-3.803499629539964e-05	0.0040865480187802	-0.0004863040105071	4.353799321066276e-09	-8.235282100699237e-07	2	10
203	pool1	11	0.3656965435804358	0.0502805138797992	0.3016901692131373	0.1643225603926292	0.2401224991775022	0.1660585149082459	0.1801895525220787	0.1253007524221899	1.6047550177589187e-08	-0.0064249986356783	0.0039435165092738	-0.0061524704334532	0.002097145039961	-0.0065721970348862	2	11
204	pool1	12	0.3623821934315805	0.0358328305030225	0.2781535259328279	0.1241810805202513	0.2070318075818024	0.1406146094069198	0.1251415600825403	0.0847208826325141	1.3756612626814048e-08	-0.0073290086132329	6.468289903693858e-09	-0.0073290087339412	2.4831926515034293e-09	-0.0073290088870574	2	12
205	pool1	13	0.3558079336575158	0.0369069460454409	0.263402873955929	0.1105268957393139	0.192126876844115	0.1146174462490304	0.118393947403095	0.0852636721101218	1.2901096857476093e-08	-1.4578770714201994e-05	4.552537125057654e-09	-1.458001675458398e-05	0.0142151148642736	-0.0019034890171205	2	13
206	pool1	14	0.3534715243842753	0.0165304130426571	0.2732442574529145	0.1185094546835843	0.2105405833390735	0.1155489910514524	0.152198937267311	0.0972978427600181	1.7690089948452226e-08	-0.0012496037889662	0.0039221319282275	-0.0014490759829632	0.0020036110591603	-0.0017610630535049	2	14
207	pool1	15	0.3867645336310982	0.0645902347044004	0.3690971806897408	0.2502937936895846	0.3341936939028428	0.2491483369591025	0.2755765630738417	0.2271933102296133	1.7587211242897638e-08	-0.000111249325406	0.0038783254820018	0.0005663896418391	5.956284576669191e-09	-0.0001112491077823	2	15
208	pool1	16	0.3687337278211974	0.0323611480996107	0.2946122445206512	0.1545403987016013	0.2271520276338809	0.1441757529123033	0.1847635704592666	0.1211729754454736	-1.3367442486256207e-08	-0.0001642392768708	-2.0875633888195463e-08	-0.0001642380344537	-2.4815361987506893e-08	-0.0001642369503342	2	16
209	pool1	17	0.3722214151848358	0.0405981143926066	0.3200077897678023	0.1534639567682758	0.248263469979053	0.1506186381613267	0.1878276522789209	0.1177189059684649	1.140576168323637e-05	-0.0024475944416015	0.0004518041906383	-0.002424129216846	0.0021521579593738	-0.0022570165036459	2	17
210	pool1	18	0.3582664449228921	0.0288364975093956	0.2839562315616385	0.1354679563497803	0.2115588113417342	0.1150280705729512	0.147857302535291	0.0893381639957636	1.3655287678382422e-08	-0.0017972469762077	0.0039713610081308	-0.0014870976641963	0.002063447243805	-0.0018056393473497	2	18
211	pool1	19	0.3727040447699961	0.0757054543243263	0.3156209283753749	0.1875951375992209	0.2559701394466134	0.193039337028994	0.2239477230843025	0.1589986143210232	0.0083297388915185	-0.0006509559105485	0.0282189938766311	-0.0080529808282374	0.0020869171694088	-0.000748253735751	2	19
212	pool1	20	0.367907032710696	0.0389609702724634	0.3007234316795267	0.1547127637051103	0.2093769875422986	0.1480618809011393	0.1310197994578729	0.0806187350265774	0.0078351734336987	-0.0014874551492332	0.003947331618061	-0.0006052539113263	1.9737399492569807e-09	-0.0006821890591379	2	20
213	pool1	21	0.3606794222681995	0.0295979179184908	0.2762924700238933	0.1440339851158891	0.2000776091116569	0.1225432790565034	0.1253523715073516	0.0814856945961536	4.185336655027072e-08	-0.0002852397689492	3.4762414613531696e-08	-0.0002852401423443	3.111858803972467e-08	-0.0002852404010471	2	21
214	pool1	22	0.3444515349157819	0.0451899882146176	0.2519823013685547	0.1599299431948294	0.1830138130745944	0.1443782889563385	0.1169114619369359	0.1131667313178997	1.0458622634601513e-08	-0.000814681096551	2.561225898034536e-09	-0.0008146826976143	0.0019921538271812	-0.0010422635217031	2	22
215	pool1	23	0.3594753324215414	0.0326293545535978	0.2636709278056167	0.1182542240502777	0.1888330797662122	0.1258149683731153	0.1283527534231567	0.1144556269975658	1.2867998111509849e-08	-0.0023534546315353	4.9751266439912464e-09	-0.0023534548108616	0.0002256808476507	-0.0023666047851955	2	23
216	pool1	24	0.420766486569524	0.1045109835123077	0.517204183083645	0.3670022437449579	0.4678126374650233	0.3879645957470621	0.4252425922664267	0.3767986880044407	0.0543119630003344	-0.0046869316393662	0.0288464712333358	-0.002077375391515	0.001942726933782	2.759284884767954e-05	2	24
217	pool1	25	0.3575665134621886	0.0410780307270919	0.2876525921321547	0.1220631323474971	0.229624123949433	0.1209797081789205	0.1431084424080986	0.0936162366305991	1.572425367690755e-08	-5.848636987870748e-05	0.0039098648058885	-0.0011115603564129	0.0019719450920697	-0.0006062810591704	2	25
218	pool1	26	0.3942837673310546	0.0882196740657337	0.3949837282709862	0.2821972117992181	0.3678395511849772	0.2716410365676269	0.2742297927391841	0.2429203564013193	3.049725083581478e-08	-0.0038752361297336	2.2379108011172377e-08	-0.0038752356004487	0.0019869025562356	-0.0035693454638456	2	26
219	pool1	27	0.3541353717441473	0.030182464758541	0.2639505493002235	0.1110558304326495	0.1878855766597916	0.1337241884483291	0.1205063036856256	0.1018865742657469	0.0009035436967519	-0.0013665385627208	0.0041419341179603	-0.0008690586655382	0.0139219526674804	0.0024461752730302	2	27
220	pool1	28	0.3723982792867892	0.0767303788960527	0.328616607864983	0.2108129840176544	0.2946915772204839	0.1953374173164569	0.2166278581598835	0.1759849209292031	1.7840932731161274e-08	-0.0005303271965697	9.703474024291836e-09	-0.0005303270987491	0.0020204668996479	-0.0004350745113355	2	28
221	pool1	29	0.3905626112974291	0.079962272580045	0.3812407719529425	0.2478734451405408	0.3432317395176392	0.2515825214985789	0.2670676310531353	0.2037481061351252	-1.6124341861711855e-09	-6.229727943507513e-06	0.0004520516433155	8.507002012048126e-06	0.0019558297561885	0.0001660843163998	2	29
222	pool1	30	0.3792565250549903	0.0702747421461138	0.3361588070110609	0.1859763584815281	0.2971136066555544	0.1989845475537851	0.2219571319931312	0.1652793049852177	0.0084755157829373	-0.0035800519708464	0.0275495866697988	-0.0063531487006138	2.15580586715447e-09	-0.0037095794246257	2	30
223	pool1	31	0.3532146293731059	0.0290875073847377	0.2504960152407341	0.1200983050142688	0.184572396561588	0.1131210187862595	0.1279090583522433	0.0899589545595712	4.54931428084393e-08	-0.0015767020730463	3.75174955546953e-08	-0.0015767013991461	3.326034991868454e-08	-0.0015767009686273	2	31
224	pool1	32	0.3494278092047345	0.0372962824529435	0.2582824859980119	0.0960416582120124	0.1964410620332455	0.1043419214722674	0.1170346572028361	0.0812264649900372	0.0008915152991979	-0.0003436565653296	0.0038433701934696	-0.0006085671730109	3.847454577154963e-09	-0.0003883042082222	2	32
225	pool1	33	0.3960495607629631	0.0765641570935209	0.3954547330708388	0.2726200228280111	0.3620888505225021	0.256389942868231	0.2608921592793656	0.2147851858136336	1.5864588420733128e-08	-0.0031730383209105	0.0004464229563713	-0.0031435847616561	0.0020586428589628	-0.0027325179324091	2	33
226	pool1	34	0.3672942989698302	0.061034766792497	0.2991779082812563	0.1800257139694855	0.236901287329705	0.1750060217141295	0.1844740219323568	0.1457965820842843	0.0008941182174703	-0.0002325983620399	0.0041794161366276	-0.0009089699231381	0.0148347904005886	-0.0060883010429844	2	34
227	pool1	35	0.3557945779955477	0.0458398121806831	0.2755156599569556	0.153189155385912	0.2089668845390686	0.1563011530998644	0.1242458557263114	0.1087082210004214	0.0008904515423164	-0.0010950920627039	0.0276145282370692	-0.002299626554004	0.014224642662911	-0.0036463398850297	2	35
228	pool1	36	0.3789900778269648	0.0385076432767246	0.3214686471734548	0.187127513066277	0.2574145399126996	0.1811439243206759	0.2008763281869283	0.1287247256985584	0.0008955411410934	-0.0003185429053416	0.004007350040193	-0.0003908973186734	0.0021297936270399	-0.0002711524426561	2	36
229	pool1	37	0.3766268550987215	0.0554961952579478	0.3200650396427037	0.1710748048508081	0.2585130902743329	0.1870536711500929	0.2051704465077779	0.1434266553996523	0.0083553802549	-0.0032809480391313	0.0042203083214932	-0.0034026992432965	1.7906131022371594e-09	-0.0032886404459429	2	37
230	pool1	38	0.371184563123063	0.0271000099107282	0.2963256150146047	0.1492589549778012	0.2118871631416915	0.1337038160941324	0.1304697270757926	0.0934141147265774	3.6229560573808335e-08	-0.0020731951760966	0.0039651817949044	-0.0027799016822249	0.0140511150481557	-0.005449189666548	2	38
231	pool1	39	0.3739451408140297	0.0500552888057211	0.3118416702326799	0.1529443157671284	0.2509841598393544	0.1444585717175047	0.2209267258402846	0.1255823041331238	0.0549022753300572	-0.0008001947849716	0.0323137404206826	-0.0058264514398325	0.0174893626341798	-0.0037879561381763	2	39
232	pool1	40	0.3611540475881368	0.034888635222628	0.288894138596761	0.1349565928794769	0.2225438421756642	0.1452127794236808	0.1799604953352401	0.1140853079362947	-1.7897404225308833e-08	-0.0004412631448753	-2.5212365750704183e-08	-0.0004412614635826	0.0020239230408857	-0.0003129485113309	2	40
233	pool1	41	0.3635396671145477	0.046594756561234	0.2812400910370883	0.0935970481214983	0.2017808875853276	0.0921439593104725	0.1329687447028319	0.0594991910086238	4.246879370395362e-08	-0.0017893970185223	3.4793773417973746e-08	-0.0017893977715768	3.07211523997708e-08	-0.0017893977233272	2	41
234	pool1	42	0.4101413600131357	0.0972421823932474	0.4898440997901404	0.2938932323734934	0.4196646457430427	0.3035904446244104	0.3300543229521412	0.2796835922340523	2.1368969593815738e-08	-0.0018928765338062	1.4473695575389913e-08	-0.0018928778630127	1.0805737304941944e-08	-0.0018928775029478	2	42
235	pool1	43	0.3747050906586566	0.0220113989272087	0.3015857970588673	0.1292259297331145	0.235962007100301	0.1387803943926264	0.191542778813591	0.1007537993368237	0.0078724571503738	-0.0001891967408615	0.0042639282419245	-0.0002191974523497	0.0141579937640839	-0.0007128497163635	2	43
236	pool1	44	0.378389988729942	0.0681710290746399	0.3281809414486697	0.1819998446256547	0.2714062868185535	0.1868878917547964	0.2469857108179133	0.1963273836737651	0.0084720868298707	0.0017639362801143	0.0289545689326659	-0.0004601944740836	0.015909658759393	-0.0019380247652844	2	44
237	pool1	45	0.3980206094226377	0.0869110296411509	0.3859674527358778	0.2731302591249475	0.34727240298074	0.2510211830333057	0.2524897679142741	0.2052185876037868	0.0009004160822294	-0.0006308402899199	0.0043001372491693	0.0001663195054233	0.002153816933009	-0.0001934242027235	2	45
238	pool1	46	0.3851141571174382	0.0785665229969416	0.3578569719269771	0.2444458293387503	0.3319589587779561	0.2402280652136696	0.2707757449693857	0.2287617292715335	7.705008076008824e-09	-0.0045376539251675	-8.955094443763301e-10	-0.0045376538045216	0.0002250582761481	-0.004563475349429	2	46
239	pool1	47	0.3720857204112852	0.0403888841457695	0.3234621124583643	0.1028930155185965	0.2445264375491291	0.1049271392725931	0.1829530725054249	0.0563385854853806	8.061301404183041e-09	-1.309591047826686e-06	0.0004431891365315	7.256737094285537e-05	0.0002217582862231	6.120409524945636e-05	2	47
240	pool1	48	0.8185791439168895	0.133900635727751	0.5538607543849345	0.3978530950654496	0.4993864890072151	0.4221450749356056	0.4391349151268195	0.4103969579370985	3.0779419013526872e-09	-0.0029042795911251	-4.7042598705360206e-09	-0.0029042798483613	-8.250179428515025e-09	-0.002904279891305	2	48
241	pool1	49	0.3671003855059052	0.0465801754776916	0.3052609415243402	0.173616105034997	0.2454782239829464	0.1851242982751032	0.1918054555585086	0.1519314019583113	2.790441344657779e-08	-0.0044532249929407	0.0004454064775972	-0.0043914399964932	1.5999534586086384e-08	-0.0044532262834806	2	49
242	pool1	50	0.3616667132607083	0.029025812397238	0.2596715186578525	0.1238193783806707	0.1711199836332968	0.0933681015919878	0.0910011825176331	0.0391001114213374	0.0077620756747521	-0.000646316584113	0.0041137420946566	-0.0009392978963786	0.0148646036061402	-0.0041119969744665	2	50
243	pool1	51	0.4211896154181098	0.0878670566239111	0.5013264220166882	0.3434785220207974	0.378823093727887	0.2895468964703247	0.2296483814612383	0.2145737863935676	1.072557798131868e-08	-0.0046755648324185	0.0039628405479285	-0.0048010671166867	-1.881071076681451e-09	-0.0046755629709813	2	51
244	pool1	52	0.3730905268256034	0.0577599450542953	0.3213789150353853	0.2016102256641564	0.2524427333690479	0.1844718708646575	0.2098623295716005	0.1590224239961517	0.0008987764165626	-0.0050185529437292	0.0040741413779769	-0.0044710498632922	1.447356157147084e-08	-0.0051024042503573	2	52
245	pool1	53	0.354314450391552	0.0280352880589864	0.251750406685816	0.1196658691202799	0.1641081994778871	0.1046040719374142	0.0937647657964585	0.0541379814518653	0.0080406405427952	-0.0001070843925501	0.0042515015559403	0.0001157569372179	0.0021008482743266	2.054898142356265e-05	2	53
246	pool1	54	0.3600367911577217	0.0367058754285259	0.2904042000874376	0.1175574902204952	0.2267668318681057	0.1469270326417258	0.1850674392416422	0.1272331144702484	4.7381987999806086e-08	-3.1627970260572624e-06	4.0438808301956897e-08	-3.163437466868757e-06	0.0019418401613722	0.0006982649705673	2	54
247	pool1	55	0.3608111001098962	0.0213936909047061	0.2580211068263958	0.1029070521922671	0.1547809566846257	0.0671804542993557	0.076717754590203	0.0439356847829004	0.0076657980758201	0.0002636198890901	0.0041722584423137	0.0001407318378735	0.0020357258396012	0.0001555004051781	2	55
248	pool1	56	0.4146600383799051	0.1196597930940606	0.532414645059595	0.4028287404784627	0.3585606304567387	0.3042777802401726	0.178317774245595	0.1667131693326132	5.746727538280537e-10	-6.727527095451435e-05	-7.617393382730597e-09	-6.727445300369617e-05	0.0019846253190587	-0.0003047234027793	2	56
249	pool1	57	0.8259800940379207	0.1633322686543563	0.5855108139525923	0.4634518808757262	0.4241166308590075	0.3448325777472768	0.2079052645151226	0.1826020724992302	9.870563477676342e-09	-0.0028024210339749	0.0038690045500565	-0.0029885086588583	0.0002248406919804	-0.0027827274977478	2	57
250	pool1	58	0.3683826885803468	0.0613763777562619	0.3055033194073236	0.1632566231516363	0.2236183323316576	0.1337742873058417	0.1450186015168746	0.0940633672886276	4.5666401660149354e-08	-0.0011775769435775	3.761548172942497e-08	-0.0011775757854375	3.4187613517921995e-08	-0.001177575721333	2	58
251	pool1	59	0.36929726033441	0.0537309799964614	0.326372273103533	0.1776736219544534	0.2187683734348985	0.1410694416254416	0.1008286281021979	0.062298796200084	0.0009061407381423	-0.0001400140730474	2.3732926734965076e-10	-2.133565843465135e-05	-3.904533807386201e-09	-2.1335724100346457e-05	2	59
252	pool1	60	0.3670223411138839	0.0241751834932928	0.2985280203298455	0.1101995769456301	0.19404384458831	0.0864631887219473	0.0861912368082923	0.0188553549948508	0.0079928812351771	-0.0003458310374651	7.244450928034496e-09	-0.0002854711036677	3.1156633939488643e-09	-0.0002854712395352	2	60
253	pool1	61	0.3639402540529143	0.0545219274416262	0.3050250109736433	0.1704394240635066	0.2507963186814834	0.1738732682576318	0.2103332091113752	0.1635450584973917	1.4430874939463934e-08	-0.0047647577513334	6.076501635199349e-09	-0.0047647579704781	2.359483941560825e-09	-0.0047647577275844	2	61
254	pool1	62	0.3607235198720622	0.0265628693814028	0.2713968003732198	0.1706577717836566	0.1532855848295863	0.0987498023496487	0.0659698235894391	0.0442346241192705	1.3519945163409376e-08	-0.0001178213554502	0.000449215672278	-0.0002438815063809	1.8368873089258382e-09	-0.0001178211130885	2	62
255	pool1	63	0.3849354369452868	0.0728816253074595	0.3669706333753495	0.2150787942591463	0.3302023673156044	0.2116407312602085	0.2512114592232737	0.1625772918909955	0.0008933528363599	-6.498973482282899e-05	0.0040900560189319	-0.0001831098270763	0.0143023827772579	-0.0002916375819181	2	63
256	pool1	64	0.8180237037922344	0.1491649392272215	0.566443891120068	0.4472353623982742	0.5164071968036877	0.4506837774160512	0.4604322937483048	0.4397027939225254	1.5209224213386108e-08	-0.0006878444125442	7.529112888704503e-09	-0.0006878445948317	2.783464014832759e-09	-0.0006878458403629	2	64
257	pool1	65	0.4010289901621797	0.0957174326053507	0.4899917108941827	0.3394825427211299	0.3887130867938803	0.3284120241609332	0.2015895523495803	0.1942510233130233	0.0009024797390829	-0.0005752954131723	-1.8580941230084136e-08	-0.0005170683000879	0.0002250161581235	-0.0005028145061649	2	65
258	pool1	66	0.3692858301028763	0.036396741629497	0.2915282603857193	0.1661528940175086	0.209199652117078	0.136602052851576	0.1364461456215194	0.0920747911120689	0.0083572361984651	-0.0031611811090765	0.028487684413483	-0.0062953307941564	0.0150991431743496	-0.0048411137234301	2	66
259	pool1	67	0.3747298270548538	0.0365409761208463	0.3253997919650687	0.1587158596783167	0.228939958636827	0.1190369823946464	0.1475086263471732	0.0713433937545575	0.0009050270684715	-0.0007379078494671	0.0004495868772251	-0.0007159504249982	2.041061875068806e-09	-0.0006217599779583	2	67
260	pool1	68	0.3620419507787021	0.0347096126859511	0.2913312964378638	0.1619128423402382	0.1947607286130953	0.1363627764530424	0.1246701894143655	0.0996845319538756	0.0079743698595191	-0.0006048477267419	0.0041238601309149	-0.0020114058886497	0.0156194498018787	-0.0089934607038635	2	68
261	pool1	69	0.3618033048807824	0.0439518815492263	0.3019348962214143	0.1610382636336015	0.2062173949535573	0.1166245006496858	0.0969945938460802	0.0462831695882626	1.8223309750098338e-08	-0.0016003436926192	9.918223686788964e-09	-0.0016003429807291	2.5308631764087153e-05	-0.0016080901014339	2	69
262	pool1	70	0.3823184001743247	0.0672217602167231	0.3377349051729216	0.2246180524786744	0.239772109069403	0.1824532005772324	0.1452939739873487	0.1047182846267047	0.0077760878282758	-0.0004464370660424	3.1522593868515976e-08	-0.0002098785308815	0.0144764946676338	-5.855407253818612e-05	2	70
263	pool1	71	0.3636925935690041	0.0605200324890977	0.3153705691494634	0.1775480342421627	0.247851286345885	0.1768041876587389	0.2049002185227147	0.1481082083727417	0.0076810751821584	0.0006121624713543	9.798137523553407e-09	-0.0009279554583454	5.564416483139212e-09	-0.000927956267563	2	71
264	pool1	72	0.8214205035882012	0.1799553105336117	0.5716519138102703	0.4571083457173956	0.4993890771209933	0.4534167459247824	0.4442291423302967	0.4337134907334515	1.0594751298498297e-08	-0.0022912629737643	2.43405462452273e-09	-0.0022912628335938	-1.295744622709094e-09	-0.0022912628270606	2	72
265	pool1	73	0.4034593169862186	0.0840995142342121	0.4180866253776548	0.2769816812531618	0.3794644531359953	0.2760382172685315	0.278877707075693	0.2392925328739419	1.1707949276740235e-08	-0.0004107075277224	0.0283594495262616	-0.0027125071943696	0.0021451940387344	-8.121056670518101e-05	2	73
266	pool1	74	0.3798949991933387	0.0670559597059773	0.3300460475730034	0.203756804626244	0.2573300582889325	0.1935116555137728	0.2066410741404687	0.1569536629828374	1.553820894173441e-08	-0.0003429236169663	0.0004481908474949	-0.0004268355955412	0.0020900328882843	-0.0010807347665604	2	74
267	pool1	75	0.3924146894624341	0.0935506495412873	0.3794799393155009	0.2758761280577753	0.3463160558280332	0.2595654753344288	0.2723270399287559	0.2424138995691632	5.512617251568486e-09	-0.0004457598083162	-2.7082167619596476e-09	-0.0004457619149027	-6.432641086462354e-09	-0.0004457610688404	2	75
268	pool1	76	0.3997707214939325	0.0803829939153648	0.3912477608550108	0.2582749198901903	0.3574666834752122	0.2461692929141975	0.3064313680025449	0.2258887960585122	0.0562291733317019	-0.0010985707436883	0.0335287141120481	-0.0033374807565009	0.0176631989973439	-0.0035457694951046	2	76
269	pool1	77	0.3806775400059317	0.0550007000470412	0.3397661970246289	0.1989749220458692	0.238917049097005	0.1440348325912386	0.1428024775025912	0.077779886333259	3.3392025255984954e-08	-0.0001789950008483	2.5324174535157343e-08	-0.0001789945474595	0.0020458536094368	-0.0003228269841215	2	77
270	pool1	78	0.3722898379631743	0.0642653409818544	0.3501864638028014	0.2247102018450335	0.3033111875150622	0.2233212259233399	0.1992410118312981	0.1703192783371229	1.7754985259799128e-08	-0.000341426410241	0.0004503986031674	-0.0003317337420372	6.366435045812579e-09	-0.0003414276232005	2	78
271	pool1	79	0.3930600244016698	0.0633618686509087	0.3728759369004205	0.2284599383088102	0.3134569944106574	0.1927845615537766	0.2254393609993428	0.148219746134206	1.7498606674770656e-08	-0.0064931026177388	0.0039778375809754	-0.0069683083916971	0.0020429143419185	-0.0063142421864992	2	79
272	pool1	80	0.3701892849942418	0.0468081186880825	0.299629281888102	0.1922653898014997	0.238237041574075	0.1853421939108753	0.190935107080678	0.1896662777869872	0.0078769417900965	0.0004457382034473	0.0042284549286375	0.0005264778283592	0.0149928300925898	0.0028250346377151	2	80
273	pool1	81	0.3687590473978533	0.0466576905005386	0.318128954298135	0.2146272557785614	0.2503221600643722	0.2050330177248917	0.2043448351765152	0.1711188557198865	2.0954869173195337e-08	-0.0002036951699291	0.0040307225700095	-6.099433711370672e-05	0.0141870076248131	0.0008798329532876	2	81
274	pool1	82	0.379236411180751	0.0949902179774137	0.3696158618925887	0.2515606522835937	0.2404856798631695	0.1651976000596269	0.1350866508944946	0.0882156929020338	0.0009035327722715	-0.0007616127491552	4.994423874471465e-09	-0.0008222807288984	0.0020916065266457	-0.0006950799575338	2	82
275	pool1	83	0.3794569323094853	0.0555222002651132	0.3222549465303767	0.2190996610896397	0.1858802844824721	0.1294313043248773	0.0922406450735793	0.0728031547136138	0.0008962024597194	-0.0004404964664432	0.0041026791391247	-0.0011598506916441	0.0019813036838518	-0.0007971584392185	2	83
276	pool1	84	0.4136552772179793	0.1002816418514734	0.5101400229383384	0.3813592345929976	0.3760340512747384	0.3040557366780666	0.2113919360889939	0.2050171742183061	2.1100787783723263e-10	-0.0003093049632614	0.0039022621227255	-0.0008534563870381	-1.2339739452471576e-08	-0.0003093026656988	2	84
277	pool1	85	0.3982301396248006	0.0705726281058806	0.4033137865908854	0.2896855488575781	0.3499519675041268	0.2567797451011118	0.2329150268037561	0.2270357014645002	0.007987444349483	-0.0024933824170003	0.0280053943536806	-0.0068570116730626	0.0152019680399616	-0.0051835220045446	2	85
278	pool1	86	0.3766338073754858	0.0388023889029008	0.3370737766778647	0.1903771997844868	0.2966733733332175	0.2045772739162227	0.2295568221560346	0.1663105379885388	1.5104555384226614e-08	-0.0003326065332962	6.688711251534585e-09	-0.0003326060455566	2.265774234899709e-09	-0.0003326063456532	2	86
279	pool1	87	0.378344962756088	0.0677214707197629	0.350267851092637	0.2226397695403816	0.3160421785988538	0.2176148885865516	0.222980108334749	0.1721206466363855	0.0080970383668026	4.0902053891178625e-05	0.0042405524225506	-0.0003738910225794	0.0148714906346918	0.0019090818131005	2	87
280	pool1	88	0.3661251926047456	0.0043803604899849	0.2748544903581318	0.1024392455876702	0.2138593718243249	0.1100190157873091	0.1537584147413012	0.0755846155907357	0.0078324948327994	-0.0005919135904515	0.0041310361410396	-0.0010566770646955	0.0154385580285156	-0.0074024300931971	2	88
281	pool1	89	0.3887694395352604	0.0931365039724221	0.4013421062515152	0.2898369648290069	0.3005607655950736	0.2096731160916739	0.1297703154077218	0.0971119808212164	9.61538959565189e-10	-0.0001444232398706	-6.372123273479246e-09	-0.0001444232810969	-1.02799957435451e-08	-0.0001444237396162	2	89
282	pool1	90	0.3762867629766477	0.0806246980175996	0.331618402146672	0.2058016384167781	0.3012532065883455	0.2079727080779272	0.2288492273872528	0.211656637778141	1.3326276970815344e-08	-0.002692540948844	5.671114577943115e-09	-0.0026925404354209	0.000225978778196	-0.0026928798716157	2	90
283	pool1	91	0.3814257182229634	0.0771326659587893	0.3323941393622556	0.2103289665308432	0.2274400345837899	0.1637587620738482	0.1226059612426523	0.0819316059148184	0.0082958974718079	-0.001064142390363	0.0041685335187992	-0.0022369114638893	0.0154703466103659	-0.0047966714646634	2	91
284	pool1	92	0.372182396487122	0.0455514910020966	0.3134220824226504	0.1674622353204012	0.2498524453685179	0.1636871570669009	0.185045744963059	0.1050781577377274	-1.5740449610390783e-08	-0.001009819762775	0.0039196076347151	-0.0003825401677097	-2.8658248441004733e-08	-0.0010098183438704	2	92
285	pool1	93	0.3651905872203815	0.0484297646886243	0.3079622464750126	0.1547134824213789	0.2448311370644973	0.1702504828753889	0.2040986026423656	0.1513869768444428	0.0077943297977038	-0.004034091100479	2.676623589437099e-09	-0.0051154471085896	-1.6017769333132035e-09	-0.0051154470416214	2	93
286	pool1	94	0.4023056648767262	0.1249393361498962	0.4750121653925447	0.3591395556993176	0.303992909535434	0.2343644640192069	0.1447851137547018	0.1086678534085867	9.523983490744571e-09	-0.0014096435173451	0.0038763030939913	-0.0013028374731436	0.001943833285448	-0.0012314255795511	2	94
287	pool1	95	0.3672190908618333	0.0529660311792297	0.3242479158215938	0.1998319575102769	0.2322333176289046	0.1718859418758002	0.1344708966026584	0.1015779423363949	0.0078234941223302	-0.0018657474538843	0.0004494218323564	-0.0014639857686258	0.0146717577540051	-0.0048246287060802	2	95
288	norm1	0	0.3546837239020662	0.0326626659798148	0.2769209244882366	0.1256304427120176	0.2104230296696839	0.1274782244020884	0.1869460008517051	0.0986911702967492	2.1748905787433163e-08	-0.0017818665384086	1.2708461949451078e-08	-0.0017818665503499	9.305872517018088e-09	-0.0017818667381879	3	0
289	norm1	1	0.3599570112558282	0.0564204585548787	0.2896638370067141	0.1656702053575787	0.2307470042090262	0.1790611929610676	0.2040369256999449	0.1697226565239993	0.0009005698884693	-0.000330225192122	0.0004480908298171	-0.0003227185778549	0.002052795343486	-0.000158110249852	3	1
290	norm1	2	0.3816823635855545	0.0608595033890995	0.3452945280345153	0.2380287982470764	0.303800700741489	0.2500784104994019	0.2603705094746801	0.2285462516056562	2.3851744912484207e-08	-0.003749640566292	1.5450260404392683e-08	-0.0037496400728422	1.2099430013456924e-08	-0.0037496407027657	3	2
291	norm1	3	0.3698612976935638	0.0445021396348618	0.3094151223253276	0.1961892060533318	0.2503249911445819	0.1905221671521415	0.2279112893122892	0.1919013070402242	7.997102979828696e-09	-0.0006242607964248	6.995615198235328e-10	-0.0006242606287025	-3.958414485083494e-09	-0.0006242604877939	3	3
292	norm1	4	0.3590049058671444	0.0367209793818052	0.2838638297097339	0.1405152553516966	0.2226549921785292	0.1536779621863826	0.1916833566754434	0.1442330589144475	0.007699253409742	0.0004658429583666	0.0041809795962947	-0.0001311920990862	0.0019241489734136	-0.0001995802955931	3	4
293	norm1	5	0.3547090740544893	0.0401669462009366	0.2539343537120738	0.1565186105012397	0.1792621239536693	0.1344402141522362	0.1311005987206374	0.1173162919562034	1.1673467636974522e-08	-0.0001415872102321	3.7395593288636064e-09	-0.0001415868478114	6.004932107117611e-10	-0.0001415875719936	3	5
294	norm1	6	0.3667318092986446	0.057743480290416	0.3172102804879384	0.1744473845993343	0.2467320701260348	0.1728163189247111	0.2016812064656128	0.1636152625520432	0.0078023982983529	0.0004740599545539	0.0043221869037601	0.0001543028967951	0.0154940015215055	-0.0009561875569046	3	6
295	norm1	7	0.3762384200060399	0.0703026073120569	0.3207717980706945	0.209715787556878	0.2498932303982178	0.1884709134019027	0.2193769149387092	0.1773676317183625	0.0076616640924235	-0.0013041146848802	-3.035971252174363e-08	-0.000284233655768	-3.5029905198769036e-08	-0.0002842349020362	3	7
296	norm1	8	0.3819363788538648	0.0807836852619442	0.330657171975564	0.1641091571264876	0.2658445024305255	0.1877510883193011	0.2203684426723036	0.1536727002079803	1.4871775477764972e-08	-0.0002888368506832	0.0040510193230148	0.0003596068941646	0.0139939184023133	0.0002915706063069	3	8
297	norm1	9	0.3574357082556877	0.0171523144037429	0.2320438528977348	0.0700256153774865	0.1627636715970073	0.0614126581667374	0.1185106446473777	0.0585141867682009	0.00090041912602	-0.0018401018637053	0.0040194278490687	-0.0015310858383388	0.0002260200686849	-0.0017559382031087	3	9
298	norm1	10	0.3769383702176461	0.0548729895160271	0.3197574208004545	0.1935090373878518	0.2023640021075194	0.1169386839948032	0.1148107747709427	0.0816037732323247	2.281279076754572e-08	-0.0002915049634271	0.0040082565586381	-0.0005857191560592	1.0506049141767448e-08	-0.0002915056545496	3	10
299	norm1	11	0.362229805498632	0.023317322225781	0.2804547302305232	0.1390171775178942	0.2167695007716963	0.1297773135185049	0.1445624279691401	0.0956264138907038	1.4696081351850411e-08	-0.0046629997679858	0.0041075414304282	-0.005017012665913	0.0143556739515036	-0.0102340737813586	3	11
300	norm1	12	0.3535512809081148	0.0218186440221294	0.2538559459894454	0.0867627210794714	0.1840111748011395	0.1152901421973405	0.1105541124143331	0.0718594758409323	1.4800686010119081e-08	-0.0016607345308727	6.7718075591471916e-09	-0.0016607335672416	2.948877031450081e-09	-0.0016607342720833	3	12
301	norm1	13	0.3554647414007585	0.0222833927039008	0.2496146699429445	0.0980287264622772	0.1737129482761306	0.0977280046314186	0.1033582757575249	0.0599406096025623	-1.0736907363195769e-08	-0.0027818859551962	-1.8860450978763765e-08	-0.0027818867164226	0.0144744366081301	-0.002010452408141	3	13
302	norm1	14	0.0638180152055032	0.0037324292199041	0.2451232434794094	0.0850260154313778	0.1824088867295377	0.0767202334980434	0.1319232880881155	0.0722448298108342	1.5255952501291862e-08	-0.0003024599451522	7.615804098470846e-09	-0.0003024590538482	3.518432656335335e-09	-0.0003024583603485	3	14
303	norm1	15	0.3711492657322909	0.0534804299860067	0.3404291942847185	0.2258615113268766	0.3039750410439633	0.2326866429041013	0.2569407986656964	0.2287259150667191	1.9014489871516105e-08	-0.0001115610163155	1.1690524326368744e-08	-0.0001115603945085	7.552197200944022e-09	-0.0001115603823296	3	15
304	norm1	16	0.358713123361344	0.0169826613963032	0.2713225175949935	0.0885707586630684	0.2057638006434146	0.0852432881119517	0.1753501076447984	0.0626277759396469	1.7328324997123445e-08	-0.0029700909353254	9.469239947712538e-09	-0.0029700894625295	5.545782499893903e-09	-0.0029700895925224	3	16
305	norm1	17	0.3660558528204959	0.0333919745803954	0.2945098926668189	0.1303835579669007	0.2305135987478029	0.138322859393232	0.1914025935913526	0.109925271000107	0.0008938793982951	-0.0005526554320864	0.0004458452590125	-0.0005226963752633	0.0020186525379786	-0.000122552062221	3	17
306	norm1	18	0.3516962248335485	0.0222291020145147	0.2440656679593185	0.0974332603742568	0.1712738310430678	0.0949169941734039	0.1027930355884174	0.0507220972927718	1.536854810080257e-08	-0.0003206057741413	7.8502886413645e-09	-0.0003206073420221	0.0019748527746334	-0.0002819293800659	3	18
307	norm1	19	0.3671066169109646	0.0670091489579723	0.2998829022107457	0.1670279394650413	0.2358421836370698	0.1707314145316535	0.2176131314998897	0.1564397132946688	0.0008963832435321	-2.209200661051902e-05	0.0039845944517136	-0.0003480177581414	0.0019696916607302	-8.219101433803999e-05	3	19
308	norm1	20	0.3488730460288384	0.0263759754945686	0.2286538140204723	0.0916479685053345	0.1451092325359086	0.0883643808863552	0.0913526024605307	0.0619020586312596	0.0077984031188578	-0.0008644370955634	0.0004516583321019	6.433952226858608e-05	4.217147298035684e-09	-4.403966215926758e-06	3	20
309	norm1	21	0.345302790451943	0.0138750115438456	0.2269767089872389	0.0988239415982557	0.1489608600623584	0.0759636924586537	0.079697687925725	0.0425409829132736	4.87575159136e-08	-5.1752560605855535e-06	4.1246646098613844e-08	-5.17551155909679e-06	3.718662822116414e-08	-5.175452990391349e-06	3	21
310	norm1	22	0.3424992665756945	0.0419559378321768	0.234666449557521	0.122246907022117	0.1652753004871145	0.1038694263817627	0.1065680250458965	0.0911067801532646	7.787581135509924e-09	-0.0001892503663747	0.0004465033591579	-0.0002188575786059	0.0140232792754694	-0.0011920103103759	3	22
311	norm1	23	0.3545129535097679	0.0140307458168683	0.2395432799632393	0.0693285928179197	0.1623695924288473	0.0790377269226703	0.10283759184051	0.0644757383189154	-2.0239851350467575e-08	-0.00333158600224	-2.8386440975580743e-08	-0.003331586386668	0.0019497352399898	-0.0034572793905853	3	23
312	norm1	24	0.4053983792968616	0.0785168315576984	0.4067154623362935	0.2700989056378137	0.3861657485600454	0.2942961004112594	0.3288048864228285	0.305347362102555	0.0573212023770096	-0.0048628619429962	0.0301109491385158	-0.0024709175253998	0.0019544040453693	0.0005276767014229	3	24
313	norm1	25	0.3620920634237834	0.0439388437689566	0.2984350644592084	0.1911944976020412	0.2377151713712251	0.1873488542493452	0.179813487900508	0.1876641272086151	1.487336465100242e-08	-0.0018187874738815	5.895930188515308e-09	-0.0018187852622395	2.3976708396489244e-09	-0.0018187854839615	3	25
314	norm1	26	0.3778487060784659	0.0239011248489616	0.3020597528303993	0.1912383809281009	0.2350646261449761	0.2003754539946295	0.1992106832919049	0.2062588658103719	0.007868041974502	-0.003743168911688	8.043609001084917e-09	-0.003135161279675	3.7604224178977574e-09	-0.0031351604583984	3	26
315	norm1	27	0.3489733904927782	-0.000358446620136	0.2283882648982458	0.0175517258383146	0.1528822503422746	0.0390650390227097	0.0952493161838498	0.0386007949968235	1.6853700546271e-08	-0.0017130713561566	9.344265361477257e-09	-0.0017130732257664	5.600027774832483e-09	-0.0017130720409519	3	27
316	norm1	28	0.3492416656190545	0.0340017024086712	0.2427542707597937	0.1076796966966209	0.1853575733659406	0.1446958443068819	0.1286545666185528	0.1162997341786875	1.2810439486976577e-08	-0.0008970322294228	5.4762033796507126e-09	-0.0008970340281659	1.2319050224363082e-09	-0.0008970338579032	3	28
317	norm1	29	0.3767470144720174	0.0672531103371774	0.3359119973493683	0.2188362060734183	0.3025682249848976	0.242404322126724	0.2376422153827859	0.2018073084471984	1.6274342873323633e-08	-5.637686346426918e-06	8.313471799858974e-09	-5.638132230201265e-06	4.0063209416629775e-09	-5.63783022511366e-06	3	29
318	norm1	30	0.3683432263974027	0.0578012434653534	0.2968076996826384	0.1552787149584877	0.2368689809987868	0.1539891690131616	0.2015925025687488	0.1393722508186101	0.0082060435526495	-0.0011553924252427	0.0039985068761098	-0.0012493668705797	0.0020550954995866	-0.0012516502300907	3	30
319	norm1	31	0.3568762061460658	0.0566786044209179	0.2402364636795076	0.121681169418776	0.1698027351231847	0.1068627448663446	0.1070161401089088	0.0917804162464237	-1.0337509070978967e-08	-0.0001170587286687	-1.8288800029964136e-08	-0.0001170596982134	-2.2753360973126743e-08	-0.0001170600088304	3	31
320	norm1	32	0.3493455254882233	0.0250839643601524	0.2574172797576719	0.0895596451946857	0.1965006787428308	0.0864904419809834	0.1335954572592009	0.0714318964655098	1.5702016464835822e-08	-0.0004361430504995	7.989225170312864e-09	-0.000436142568102	0.002060204829419	-0.0004327456080404	3	32
321	norm1	33	0.3682651985308713	0.0254524272341073	0.2925921453246212	0.1541057497457836	0.2228831884552556	0.1592375281380342	0.1817293462271445	0.1442665813891183	0.0078432894664487	-0.0052939602190342	0.0004527698394629	-0.0037026406661775	3.222071942587945e-09	-0.003550609826318	3	33
322	norm1	34	0.3558628856536764	0.0260498101609463	0.2526099999011704	0.1303940235223084	0.1872832545543569	0.1380998803014871	0.1421097370694871	0.1371166881929534	0.0080886594489691	-0.0024149607758487	0.0042033005423425	-0.0018737452893973	0.0019248143523247	-0.0015038190810043	3	34
323	norm1	35	0.3618987180418996	0.0421308618035501	0.2985778912262226	0.1524750200276983	0.2353319046629542	0.1359684237328888	0.174242922783266	0.1073619165460719	0.0077241578661723	-0.0027472127443881	0.0038405035643054	-0.0024528510801808	0.0150529698164896	-0.0052009080809019	3	35
324	norm1	36	0.3560950342108163	0.0416142107199218	0.2518813654597515	0.1181534688060235	0.1732186030211179	0.0969423941232594	0.1075022874747051	0.0689927958119671	1.5564552757751926e-08	-0.0001056592998662	0.004058648255358	-0.0001785445030422	0.0021123717139565	-0.000153656978215	3	36
325	norm1	37	0.358185719482926	0.0431647319496133	0.2678531871314565	0.1188546122172473	0.2047730720450307	0.1275169296386293	0.146807652891343	0.1082932832108265	0.0083125530330744	-0.0006042882347374	0.0042216339292749	-0.0005000084296096	2.300813095601484e-09	-0.0006376687377067	3	37
326	norm1	38	0.3601786835619217	0.0192356621928305	0.2548475061531015	0.1356998560121904	0.175104507292809	0.1225174421305052	0.1033001271602011	0.0900095524637337	0.0079691093100606	0.0001715279757655	0.0042177609492011	-0.0004318950102764	0.0149705468055051	-0.0009769094443052	3	38
327	norm1	39	0.3630938521064273	0.0410281245192528	0.2919645792462493	0.1235560197801626	0.233378479530848	0.117111306574793	0.193703653511676	0.1047968964115824	0.0547804928334976	-0.0031737904152817	0.0306808518626604	-0.0070194039748698	0.0163082280960618	-0.0051080022052478	3	39
328	norm1	40	0.3484333610077843	0.0298296471701606	0.2400273080416398	0.0937139827894883	0.1758466804773581	0.1017396507951475	0.1230942968355967	0.0847826494243084	1.4867953757047305e-08	-0.0004060117238875	7.211995334266419e-09	-0.0004060106987417	3.1680786882759553e-09	-0.0004060116583439	3	40
329	norm1	41	0.3619906274317847	0.0313657734728045	0.2714256986311808	0.0614852837428087	0.191679250365742	0.056738979780652	0.1281881121161801	0.0429414084668303	0.0077947862442429	0.0002745778019894	0.0042337718961951	0.0001092940332787	0.01408078302364	-0.0009770733783407	3	41
330	norm1	42	0.3761737407952369	0.0533752871186977	0.3198152026581883	0.1990001253046057	0.2545118487316571	0.195481050440374	0.2256780615715317	0.2081531313622729	0.0083275447089227	0.0010580569669578	0.0277569390784838	0.0004621053176465	0.0143925161975251	-0.0003176589895832	3	42
331	norm1	43	0.3589537703559424	0.0191092644311655	0.2464542977601809	0.0988426300692824	0.1893019568344692	0.0985600647524769	0.1376881781088939	0.0901999137930386	1.507680769119446e-08	-6.246404485166224e-05	7.3797437050160405e-09	-6.246509052743043e-05	3.0198246125934247e-09	-6.246502088069761e-05	3	43
332	norm1	44	0.3521016733743036	0.0599931733928372	0.2472889055128984	0.1623420873304647	0.1954059606287069	0.1608034857615441	0.1481348415784898	0.1311623159304704	0.0079235156810816	0.0014378142464482	0.004022222269213	0.0004208185899682	1.2789045933381262e-08	-0.0001011400276462	3	44
333	norm1	45	0.3973153867484409	0.0703420395869625	0.3739300035941082	0.2553679953833504	0.3376562967829478	0.2486715940880384	0.2837919984080641	0.2293386154454402	0.0576892471765446	0.0012657695165694	0.0331241432606853	0.0014876600962002	0.0158809645024556	-0.0010599750899826	3	45
334	norm1	46	0.3840866146997365	0.0768470443005743	0.3614304140356417	0.2236275809653531	0.3474747408748601	0.2488369653162676	0.29699911574432	0.2389748139549824	-1.697460794147787e-08	-0.0026438994578825	-2.4203254955779133e-08	-0.0026438980064216	-2.798107234802671e-08	-0.0026438993963122	3	46
335	norm1	47	0.372902746215469	0.0314482994099702	0.3086196233111989	0.0801153353721167	0.2215203626897607	0.0771104518664572	0.1372039977763095	0.046617668130035	1.5741242420652668e-08	-0.000107318023186	0.0040495876734513	0.0002494353150755	0.0020013454968444	0.000407037246263	3	47
336	norm1	48	0.4183343703921863	0.1174289726887437	0.5329313608830619	0.3872306028638229	0.474221919100804	0.4200272361063082	0.4203040863728816	0.4117003342176594	1.284752604302497e-08	-0.0039720339259767	4.685329679787742e-09	-0.0039720342662767	1.4849848017917111e-09	-0.0039720347776543	3	48
337	norm1	49	0.3689018017746703	0.0498474890391447	0.3166756862933392	0.1872710792209677	0.2541918635133945	0.1995632338973666	0.2018994202731417	0.1778012784517805	7.509001087591116e-09	-0.0041916710870035	-6.683098519033592e-11	-0.0041916719353656	-4.2294694413413936e-09	-0.0041916728331274	3	49
338	norm1	50	0.3613015917826706	0.0270217458488549	0.2470910728444585	0.0982509352535456	0.1606036958490021	0.0752751659621109	0.0897093485050237	0.0368587270216095	0.0078127292603158	-9.917705071882388e-05	0.0039757525325985	-0.000391846974066	0.0142514542561382	-0.0023442551614969	3	50
339	norm1	51	0.8210311549817269	0.1175491825968348	0.5443269471405658	0.382478108256162	0.4323568027864615	0.3465106638820127	0.2817703287989239	0.2740760127725088	3.0618126922732362e-09	-0.0033540345561258	-4.2607406491868005e-09	-0.0033540333214165	-8.887780289512648e-09	-0.0033540327596606	3	51
340	norm1	52	0.3823580427706566	0.0665558816552375	0.3516746438453665	0.2346953935202486	0.3020862851631732	0.2325324543909946	0.2413262862268962	0.1977290083535813	0.0077495267821491	-0.0035212958376125	0.0040594458822179	-0.0031853012788896	2.1506652014835479e-10	-0.0034352470799234	3	52
341	norm1	53	0.3510417179753756	0.0306109738434564	0.2468140034090536	0.0989727891918934	0.1693622187305015	0.0974354783207565	0.1024619107364568	0.0702666666140827	0.0076876895061357	-1.455856814058798e-05	0.0041521077458119	6.076794203657698e-05	0.0020511943144799	0.0002055038220675	3	53
342	norm1	54	0.368058455655903	0.0524267598711529	0.3103997044093297	0.1468763236513567	0.2394854558399157	0.1551554323097488	0.1877868759302556	0.1314100146449166	1.5035116929240644e-08	-3.998591930609585e-05	7.930638812325697e-09	-3.998625537215972e-05	0.0002245115738239	4.023156462640287e-05	3	54
343	norm1	55	0.3734714832573631	0.0561826283080164	0.3215997319052404	0.2025661507666369	0.1973455842705389	0.1350716502692385	0.1058614644552128	0.080419966735458	0.0009032564174987	-0.0002648667792761	0.0042079839868813	-0.0002857618507514	3.4476010712936045e-08	-0.0003343427853192	3	55
344	norm1	56	0.4119958922899599	0.1070435001671176	0.4996274137767751	0.3716929688295024	0.3649910261215878	0.3040842159433741	0.2046132974425412	0.1987409072411821	1.141664762727146e-08	-0.0019440224094289	0.0039842487451328	-0.002299294948461	0.0140710930502366	-0.0046727178158183	3	56
345	norm1	57	0.4229464992083459	0.1183787710502177	0.5467874375825237	0.4413035341260655	0.4425430311585271	0.3778777679556765	0.2328076407168363	0.234247017118984	2.719508618298505e-09	-0.0034162913542474	-5.7128612951373725e-09	-0.0034162897139593	-9.447825854991264e-09	-0.0034162886586619	3	57
346	norm1	58	0.3740675121081073	0.0698303143276792	0.3297705680916685	0.189218701469211	0.2511982056903276	0.1456781492669286	0.152290744778313	0.1095075203424592	1.8046609318034257e-08	-0.0021170883205852	1.0343556344771798e-08	-0.0021170878633749	0.0020833949867539	-0.0021261852064879	3	58
347	norm1	59	0.3772460555886233	0.0391565765642151	0.3387097638363701	0.1622772599532738	0.2455395847675189	0.138087106331507	0.130732247662022	0.0761187885103374	0.000892992238493	-0.0009597847437432	1.10270933495471e-08	-0.0008418285424187	6.571292177071086e-09	-0.0008418269494057	3	59
348	norm1	60	0.3638763167424773	0.0196627288030392	0.2713544426382369	0.0871678210767475	0.1730319660764591	0.069370354662831	0.0849466445597268	0.0235510444323213	0.0077335479387542	1.4322183838899605e-06	0.0038723556389937	0.0004590799564434	0.002038510215496	0.0004527640256475	3	60
349	norm1	61	0.3739119988665458	0.0620758810554304	0.3334276647869774	0.1906812709564214	0.2967118469531858	0.1790286729445448	0.2287897884852301	0.1807402511764715	4.93263294654156e-08	-0.0025776612334247	4.119443630656861e-08	-0.0025776624154858	3.7440608835481726e-08	-0.002577662310814	3	61
350	norm1	62	0.3667220401211031	0.0383043170049711	0.2871024493818772	0.1788761003373999	0.1676923923082673	0.1116653695113742	0.0739561814268195	0.0506824819206006	4.424128952074113e-09	-1.2310271817472795e-06	0.0004547105386166	-0.0001220105254817	-7.281173441953115e-09	-1.2305016237057489e-06	3	62
351	norm1	63	0.3926644820064735	0.0812721051285425	0.3826063198248303	0.2504725435249266	0.340293971691684	0.2503484602449967	0.2554223448160364	0.2168234161098077	1.5019356314205368e-08	-0.0002026224426505	0.0040370529092778	-0.0004183590358772	0.0139331016985604	-0.0015502720568199	3	63
352	norm1	64	0.8279756972767855	0.1776963572019926	0.6043017324886264	0.4846067971417085	0.5447818646025964	0.4784692306273618	0.4721776960767028	0.458106461816035	0.0076933201209029	-0.0002884117833357	0.0038696254328374	4.7503146812899466e-05	5.704830718933351e-09	-0.0003885175029887	3	64
353	norm1	65	0.40493869589892	0.0874061334483683	0.4774505910434305	0.3389316222366257	0.3725164252714742	0.3227380237100689	0.2045302560965655	0.2041730053856061	8.372542437129482e-09	-0.0035915059495428	4.044198309571811e-11	-0.0035915047679071	-4.001819320365031e-09	-0.0035915045847849	3	65
354	norm1	66	0.3692297105691243	0.0419038309843685	0.2769541077668854	0.163551796002249	0.190106994797759	0.1285077372081408	0.1084293038225283	0.0779384033261906	0.0083456093560312	-0.0001591830429565	0.0281705970136351	-0.0038136689873129	0.0021272609699164	-9.625794086076668e-05	3	66
355	norm1	67	0.3540202890362429	0.0115239128333598	0.25314652005332	0.1066930991542706	0.1764182058456748	0.0896871873731891	0.113822087554578	0.0608983320581981	4.8960331566760835e-08	-0.0002130987826809	0.0040394385170647	-0.000990950597566	3.74872120012526e-08	-0.0002130988413728	3	67
356	norm1	68	0.3513221922928362	0.0210236455671277	0.2542786781008078	0.1297150815100741	0.1766911409928634	0.1127759504848667	0.1119310345082067	0.0826149990210688	0.0080574757937328	-0.002562062805208	0.0042070617266279	-0.0032649931491521	0.0148159651579895	-0.0073919793586916	3	68
357	norm1	69	0.3545060240290951	0.0416440321300412	0.2797207985298794	0.1378035859858557	0.1895067480290028	0.1112485202418673	0.0995390770642155	0.0726686535543155	0.0076755828226029	-0.0018086805451629	1.6054674478738207e-08	-0.000986104867213	1.2483129641083224e-08	-0.0009861047393191	3	69
358	norm1	70	0.3701214720117708	0.0684782080781782	0.3176974492579706	0.2151291416741516	0.2286973581254892	0.1663674719557013	0.1715654288832805	0.1201672629073975	0.0078360021797487	-0.0020770696158625	3.3227993689877167e-09	-0.0021682472335462	0.0021368814948703	-0.0022462929078557	3	70
359	norm1	71	0.3757546637603173	0.0813241076217571	0.335583727339366	0.2250781780691092	0.2686761627174244	0.2232790158392648	0.2414481466286523	0.2007293006818264	0.0077737580194225	0.0017196241322124	0.0004510748741461	8.609789561997427e-05	0.0002229560432985	4.516711357038794e-06	3	71
360	norm1	72	0.4189629642190207	0.1278273057972307	0.5476022397530542	0.4347429694366244	0.4812251890951774	0.4608101416613477	0.432027894950163	0.4418290627140711	2.6971951672116745e-08	-0.0019009436464949	1.8593266148947407e-08	-0.0019009435165	1.4983062790463464e-08	-0.0019009438115249	3	72
361	norm1	73	0.3818244711205525	0.0558633245003364	0.3525625437077361	0.2199451921450971	0.3173051639784401	0.2186547221890983	0.2472926859276775	0.1904893566011575	1.2239674052061389e-08	-6.757643981947226e-05	0.003926443257616	-0.0001870953755263	1.3346590499452304e-10	-6.757482884478527e-05	3	73
362	norm1	74	0.3670475305936262	0.0427857822984799	0.2986588419868196	0.1771811544008322	0.2403833506559729	0.1862331980783808	0.2131179027790767	0.2000368200197462	1.4186644303748608e-08	-0.0003925619679223	5.751402243348025e-09	-0.0003925610029806	0.0019749052847217	-0.0010767392590418	3	74
363	norm1	75	0.3952601387529771	0.090836354855191	0.3693723287992219	0.2630333631572638	0.329833306879703	0.2480714378671212	0.2714433204942629	0.2189669436966668	0.0008992712656664	-0.0004880568237881	4.750899340599801e-09	-0.0005070159188569	0.0019714117718131	-0.0004943441061373	3	75
364	norm1	76	0.3949123404411098	0.0587244999448898	0.3718587571365489	0.2252138793564171	0.3293446828352464	0.1924283440673106	0.2605676956718435	0.1912945640781997	0.054913590004322	-0.0030888715215826	0.0324433831521796	6.941667884008407e-05	0.0145762205399881	0.002777527784913	3	76
365	norm1	77	0.3713410420729781	0.0485048187893522	0.2999475804240905	0.1819831762627604	0.2103881012971283	0.1362997731716397	0.1293537409197359	0.0933367194861626	0.0079877760188931	-0.0016117189783342	0.0041853780708162	-0.0013004758574028	0.014315969137474	-0.004220504013056	3	77
366	norm1	78	0.3855483924674122	0.0733623426372147	0.3629781044730771	0.2532022941363763	0.3217876331653705	0.2382329949440055	0.2334195522161327	0.1992611463939634	0.000902797302123	-0.000353202676538	0.0042742300727963	-1.6540259698105686e-05	0.0019564969219592	-0.0003013631067931	3	78
367	norm1	79	0.3918994464466803	0.0631667130727701	0.3582285735733573	0.1966684069320421	0.2931893738150822	0.1554612606885281	0.1909886244305437	0.1129161392705526	1.49933258031254e-08	-0.0028914566562252	0.000446598115757	-0.0029454814262321	0.0019267566824302	-0.002563444568816	3	79
368	norm1	80	0.3740196365730149	0.0636999276462376	0.330702602249056	0.2224637526729043	0.2562455074885297	0.2065680849500428	0.2122872701082799	0.1977461901556458	0.0083982561250798	0.0012095824089518	0.0279064999566044	0.0027218359226172	0.0145919494585514	0.0028070896887246	3	80
369	norm1	81	0.3668539612865205	0.0438661369338583	0.310035554666106	0.1972899465613009	0.2345383440558075	0.1909084449318016	0.1934436037181719	0.169368298302534	2.1910166680960685e-08	-3.2217813674684237e-06	0.0039724064902871	0.0002546616402411	0.0019890380908219	0.0005122162321752	3	81
370	norm1	82	0.388641525344462	0.0983261115122681	0.3960822646188948	0.2784690477327908	0.259743496443087	0.1988614006279754	0.1692006472949203	0.1289465805565821	2.563204126726504e-08	-0.0008711504409268	1.7452598699563282e-08	-0.0008711511119479	0.0021155429792369	-0.0007114667121081	3	82
371	norm1	83	0.3932273255222687	0.0879224861015464	0.3754290017063422	0.2658756711592942	0.2262396168260664	0.17952554875477	0.1172012938986795	0.1049483180950496	0.0077487311660672	-0.0014444003107363	0.0279779612670663	-0.0095871527641706	0.0141153233830979	-0.0052514858533423	3	83
372	norm1	84	0.8285882019280489	0.1219921123725863	0.5727950598339266	0.4158077175250068	0.4618089866057149	0.3662259862650264	0.3282757674876703	0.2974930418604505	0.0008977057519677	-0.0001529651964427	0.0039259111872463	-0.0009176954512051	0.0002238142266071	-7.55713224129817e-05	3	84
373	norm1	85	0.4105309833162834	0.0899976972604069	0.4781849655272749	0.3005780868201616	0.4068824030718222	0.3007950612199594	0.306863477512168	0.2779004643848216	0.0079867746310292	-0.0027064230780975	0.0041084090188908	-0.0024566876066751	0.0020876781590769	-0.0023685340115824	3	85
374	norm1	86	0.3774836909312138	0.0485835562140342	0.346432204876505	0.1960718959228491	0.3053342100864104	0.2035540529768941	0.2273401313824716	0.1945824436097545	1.7195957213722582e-08	-0.0005932213162869	8.906746562509227e-09	-0.0005932197214262	4.790142504873529e-09	-0.0005932199472571	3	86
375	norm1	87	0.3765522333877809	0.0611659052811575	0.3393756729120072	0.199713953735079	0.3013669941214622	0.2042364633091907	0.2260150106889508	0.1773710871582774	0.0082696493473262	0.0007849167259453	0.0281476158775298	0.0001131003070374	0.0161189860242041	0.0044708043456508	3	87
376	norm1	88	0.3586079656627402	0.0164439391112936	0.2651102373302343	0.1241548031597913	0.2096364810768681	0.1223440956494116	0.1455158264061025	0.0794491657893982	1.9174166587809793e-08	-0.0005167867636415	0.003841329328186	-0.0007267204583694	0.0139259940309349	-0.0038359183241543	3	88
377	norm1	89	0.3914645257083105	0.0909806011031225	0.3976075364786461	0.2810588535187044	0.3112145278124159	0.2136705454533443	0.1637291938554232	0.1274203991767466	1.1535145172381078e-08	-0.000219747259587	4.368682637867494e-09	-0.0002197464757824	1.0832701402563314e-09	-0.0002197469489282	3	89
378	norm1	90	0.3840690157722356	0.0854391978797269	0.3545001994616392	0.2272719216651096	0.3209492193956309	0.226335870988161	0.2387970375263297	0.2172654562908761	1.1352596751557089e-08	-0.0034482549770737	3.721972618997426e-09	-0.0034482551313546	3.8995418005782767e-10	-0.0034482546533367	3	90
379	norm1	91	0.3803019793031121	0.0715878781348841	0.3251571531465511	0.185650557788809	0.2271277352016072	0.1542534299754973	0.1368254604427282	0.0991540963290413	0.0084028535057623	0.0005051508236817	0.0041611987447538	-0.0002599665888332	0.0154125090306131	-0.0020971216655536	3	91
380	norm1	92	0.3674434740634372	0.0423632107441853	0.3048447458048386	0.1395970462247894	0.2358970600946619	0.1356101955655402	0.171799258857406	0.0757124530032594	2.119707553926986e-08	-0.0002198586227535	1.4043420204501444e-08	-0.0002198559566035	9.303962711371128e-09	-0.0002198565269651	3	92
381	norm1	93	0.3734658428989859	0.066312694408773	0.3358876082302667	0.1987241952559383	0.2545628928085912	0.1945821496033967	0.2079995286061612	0.1671251081976509	0.0078329068192024	-0.0011309621705901	1.3776914609131552e-08	-0.0022979683688653	9.566751169032273e-09	-0.0022979679593961	3	93
382	norm1	94	0.3949663695695223	0.0999380469655265	0.3993128053220763	0.2900179375594611	0.2577518378645796	0.1905004037085523	0.1332689898335706	0.1020103735509145	1.0389326732251902e-08	-0.0008338699639058	0.0040153370733581	-0.0012495041465141	0.0021572563131321	-0.0007652652971927	3	94
383	norm1	95	0.3636748751718398	0.0478726692400476	0.3043548318727158	0.1616659033157086	0.2177889208090605	0.1321096377273284	0.1305694197249176	0.0829980560040165	2.3226633949491315e-08	-0.0036344124553369	1.524747217374056e-08	-0.003634411867091	0.0020567748090226	-0.0037427303579462	3	95
384	conv2	0	0.3998565200943303	0.0916697183761116	0.4184668072567791	0.2840772527855087	0.4021493823132315	0.3248554360253559	0.3353320234876724	0.3153456046737047	1.47845059528251e-08	-0.0022445252391742	7.233813992257865e-09	-0.0022445263683996	3.0313933585546238e-09	-0.0022445269814337	4	0
385	conv2	1	0.3686234005812171	0.0246938394747434	0.282503701981902	0.1142319776355674	0.2247895056182507	0.1320621280044622	0.1668193750227454	0.1177010246364698	0.0083414912733783	-0.0003522322482563	0.0042644155165352	-0.0004480825559303	0.0152545775262211	-0.0021903241696068	4	1
386	conv2	2	0.3621516938600048	0.0386449051535205	0.2893470661808651	0.1729811620293154	0.2101115321839071	0.1589759663904596	0.1241658141587609	0.1116962381469572	1.4854947605336122e-08	-0.0006412392472425	7.512103827878036e-09	-0.0006412387814012	3.657366853815347e-09	-0.0006412386275005	4	2
387	conv2	3	0.4138499052396031	0.1235369476432614	0.5281064734851045	0.4273000930774859	0.4671392357262819	0.4184905397981543	0.4036921440199305	0.4066330618012908	1.4013288307523908e-08	-0.0010548043849749	5.898477928312218e-09	-0.0010548039706661	2.557174139106166e-09	-0.0010548039139417	4	3
388	conv2	4	0.3658621242685902	0.0502215372996406	0.2995831707854328	0.1544775230490299	0.2277264339439771	0.1508773983318233	0.1537384678927478	0.1278336206674881	1.899239676639297e-08	-1.771459584642976e-05	1.1043435055313466e-08	-1.771509798742521e-05	6.96355317852948e-09	-1.7714725566664313e-05	4	4
389	conv2	5	0.4215854928245259	0.1450354564424352	0.5445185068181553	0.403197042868214	0.4708782485976907	0.3976984990061202	0.4040887542524186	0.3757660835118779	0.0078879850799343	-0.0020410747886461	0.0039972712821235	-0.002774618182554	0.0147020715620485	-0.0079428898152287	4	5
390	conv2	6	0.4105678133690024	0.1181344895834523	0.4763736735864943	0.3688521355470098	0.3951166834961976	0.335182784136713	0.2601883925494903	0.2313672507759064	1.6894845189519003e-08	-3.6660074676619914e-05	9.043804261033016e-09	-3.665927498319732e-05	4.798896613422698e-09	-3.665886947623598e-05	4	6
391	conv2	7	0.4077136086148698	0.072502095181225	0.4710185732042155	0.2909870202925181	0.3407986520711159	0.2509642248905406	0.209754340329645	0.1594528330356273	1.6061319496607496e-08	-0.000138156289215	7.663042644878715e-09	-0.0001381567806537	4.022893129729255e-09	-0.0001381572304157	4	7
392	conv2	8	0.3509985440906866	0.0323452880295807	0.2243284221708548	0.0904728881623173	0.1572521160536271	0.0755579302415782	0.1015663593746284	0.0402299439069312	1.413545369643998e-08	-1.6019403783040786e-05	5.808221126279989e-09	-1.6021728707737992e-05	2.2469602845021086e-09	-1.6021199733984304e-05	4	8
393	conv2	9	0.3713597724973234	0.0587321107700429	0.3254258927336558	0.2169524120283203	0.259295921964482	0.2230932559173165	0.2205116338755184	0.1958393898719869	1.8611305940829936e-08	-0.001796004348975	1.1207192729401072e-08	-0.0017960027466619	7.714528349467287e-09	-0.0017960027524144	4	9
394	conv2	10	0.3863220444613267	0.0469991969936365	0.3516302645021868	0.2149056526422161	0.2702797266647573	0.2034538990966168	0.2217591601880619	0.165179215194207	2.6674848330188183e-08	-2.320933088384436e-05	1.8758145703401397e-08	-2.3208602033752967e-05	1.502256963270554e-08	-2.320780437203851e-05	4	10
395	conv2	11	0.4245097769330208	0.1237549564933365	0.5599037398734493	0.4291948396817298	0.4956363201065796	0.4402124129880398	0.4117353526716155	0.3903969753854632	2.2071864336226103e-09	-0.0011784888350676	-5.9229288140727485e-09	-0.0011784896306725	0.0002226236088757	-0.0011398402697484	4	11
396	conv2	12	0.3562821551574867	0.046861197668705	0.25797743541143	0.147243177114856	0.19031246279091	0.1578696761688978	0.1365530432968681	0.1399056530911648	0.0008951798375852	1.4321285498941627e-05	0.0038421936686943	0.000759224201933	0.0020377223745426	0.0002465038377046	4	12
397	conv2	13	0.3725505798639823	0.0713075562446808	0.3192257770370815	0.2154155596245315	0.2512740823524502	0.1805945297880742	0.209249362886239	0.1780881402306529	0.007809909717564	0.0003157694704173	0.0038587092312573	0.0001378903019874	0.0019701536938434	-0.0003295670036773	4	13
398	conv2	14	0.3608971357249252	0.0429148868108384	0.2900513250014354	0.1821026113307431	0.2168207277223205	0.1555236313378764	0.1522142312746223	0.1060475862098081	1.6117569834328552e-08	-4.803947192710822e-06	7.997812301319131e-09	-4.803182928281302e-06	2.5284365208322335e-05	-9.055982688188635e-06	4	14
399	conv2	15	0.3951529088985217	0.0900351510617611	0.3796958756139751	0.2879846210620913	0.3455806780308037	0.3095681319896646	0.2830456063956801	0.2499993072036112	1.6787779721916252e-08	-0.0003158719863347	8.299195886074529e-09	-0.0003158712622794	0.0020276363472702	-0.0001950406704895	4	15
400	conv2	16	0.8238450538117168	0.1369325418264954	0.5841812127223718	0.4575987085272606	0.4760497461253171	0.3877937389524862	0.343562840874121	0.3214327981842333	0.00786331509843	-0.0007712416975353	8.713694543693862e-09	-0.0001447819786586	0.0019720141672403	-1.4287677041258108e-05	4	16
401	conv2	17	0.3889624773866974	0.067862498000632	0.3714217843954787	0.2333387586028448	0.3306784971894423	0.2331086101296938	0.2542083004344808	0.196066630446158	2.846862179328724e-08	-0.0014033732231466	2.0794859278971956e-08	-0.0014033731360802	1.7411330932581848e-08	-0.0014033733158287	4	17
402	conv2	18	0.4170500989857552	0.1245449480684289	0.5109916873052065	0.3845317029949644	0.4438916178834451	0.3745256115606665	0.3796189001429851	0.3536921599500194	0.0084095824698796	-0.0008812390049759	0.0289778101457848	-0.0024793817274417	0.0156252187142225	-0.0032227833776929	4	18
403	conv2	19	0.4078004404951413	0.1276527921961171	0.4834550470769907	0.3195432067330875	0.4127212608402942	0.3290464937988375	0.3398162150051472	0.2844431831768081	0.0079984138007173	-0.0009222474019019	8.162462705740836e-09	-0.0015547313233696	0.0020186589147705	-0.0020921644937632	4	19
404	conv2	20	0.394113927601403	0.0699996572539705	0.3837408802984992	0.2753298332963511	0.3472659066215601	0.2517181010232258	0.259159940038275	0.2073179923339604	1.455397691252358e-08	-0.0008416947414964	7.1950618796279295e-09	-0.0008416947927187	3.709920148864398e-09	-0.0008416950020988	4	20
405	conv2	21	0.3748173195912329	0.0772505153317909	0.3324200076821324	0.2187701669339791	0.2598560546487463	0.2106639006136997	0.2259333764719781	0.1987861883646544	0.0079133151948368	0.0003614710024036	0.0039789380467788	-0.0004712831401938	-1.0771786795871208e-08	-0.0003255896362073	4	21
406	conv2	22	0.3998134899171885	0.0995240711821124	0.4151186057840413	0.276124212136148	0.3616931106726336	0.2390705005801073	0.2182603743799991	0.1471701251551967	0.0078790469697969	0.0006786747936489	6.239587180267847e-09	-0.0006930655255512	1.542215688488113e-09	-0.0006930670859675	4	22
407	conv2	23	0.4214239653669624	0.0845080852505705	0.5314900359917553	0.322710021340155	0.4615352521118118	0.3587566767897951	0.3603830029585321	0.3013409983753228	1.3567386658586145e-08	-0.0008850180198392	5.590747531591944e-09	-0.0008850169916754	1.884659206474737e-09	-0.0008850170098781	4	23
408	conv2	24	0.3780434660924556	0.0533111336746903	0.3258004128788909	0.1730760106005442	0.2650077800732952	0.1628436876492408	0.1898351085675867	0.135176190137223	1.5970084699112874e-08	-2.6878832493082427e-10	7.783942268524413e-09	-2.2800605847805855e-10	0.002070650826537	0.0004903671490623	4	24
409	conv2	25	0.3454510408588158	0.0160748665089776	0.2212109657507539	0.0307975037022865	0.1551876063139446	0.0274802434839356	0.1033879018018532	0.0143516206063355	1.6506866540311194e-08	-0.0015449467600034	7.811916669098196e-09	-0.0015449450841928	4.407360143510175e-09	-0.001544944955401	4	25
410	conv2	26	0.4147383913643008	0.1261389100735852	0.5041702278948104	0.3192729818893883	0.4314924025817523	0.3197729853027058	0.342586799327207	0.2783193615459596	1.832468288220923e-08	-0.0005909840457642	0.0038576962839226	-0.0007568950883205	0.0150311242447822	-0.003126617812666	4	26
411	conv2	27	0.3835590415298842	0.0693584810020516	0.3551952069893402	0.2306508583937032	0.3054758183521302	0.2188865749853292	0.2057409474174539	0.1201235421602097	-8.481768176693551e-09	-0.0014482537585824	-1.5470803971240343e-08	-0.0014482544647678	-1.933004822873841e-08	-0.0014482538920663	4	27
412	conv2	28	0.3709694772935685	0.0296481856488319	0.29438820959237	0.140019103313883	0.1994546853119712	0.0981456877278732	0.1213990167817465	0.0683637205547481	1.4851178065100612e-08	-0.0021980412909308	6.124517337724455e-09	-0.0021980421427632	2.247608543726187e-09	-0.002198042526232	4	28
413	conv2	29	0.3862220062005272	0.048120596549243	0.3603444176267389	0.2175897636148742	0.3101149020705589	0.2035228730611287	0.2255917608099159	0.156289166236936	0.0077446863397694	-0.0084695033842472	0.0041653618615161	-0.0083051192269925	2.2142816469283844e-09	-0.0077890035579324	4	29
414	conv2	30	0.3950508404580288	0.0932738184854362	0.3845537572351137	0.2407218002767409	0.3534212491559029	0.2477575308354583	0.2893679947975881	0.2302475107233874	0.0008932669485075	-0.0002444899091322	0.004041462211666	-0.0004403085378195	0.0150530437054137	-0.0022988380604271	4	30
415	conv2	31	0.4138070812303811	0.1098906002113037	0.4787718318420439	0.3516583104040157	0.4025786476627314	0.332269889264022	0.3008665928040264	0.282559864922555	0.0077750226674373	-0.0002303537202494	0.0040231072718822	0.0001460263697412	0.0019926860736566	-0.0001636201114607	4	31
416	conv2	32	0.3729448078950996	0.0658556473475532	0.3179866003683712	0.1918310432121662	0.2585503137808365	0.1882848355443953	0.2291707473956893	0.1691342423825499	0.0540907469658334	-0.0091242465989498	0.0277058895918674	-0.0119895492847346	0.0146986636538726	-0.0076372861877183	4	32
417	conv2	33	0.3804400979272664	0.0598531631538046	0.330637157208667	0.2387608915102659	0.2584476643194739	0.1968500609761428	0.2014187664955158	0.1268535067021897	1.5570667089015444e-08	-0.0006902855546022	8.119444117049568e-09	-0.0006902840312805	0.0019561221955993	-0.0008650988987215	4	33
418	conv2	34	0.8292489473663237	0.2279564790195547	0.6005714187424844	0.4520774228838216	0.5336692277399919	0.4512573047339123	0.4775438578422583	0.4057387445771137	0.0078838544654112	-0.0005413223366808	0.0004524409467038	-0.0009988746256506	0.0021386912607128	-0.0011011821979294	4	34
419	conv2	35	0.3909772910500206	0.0820562566819224	0.4078718998582884	0.295288028161987	0.3752643850632482	0.3048551396000571	0.2874211246316641	0.2388599359173321	1.4702384532050417e-08	-9.832507543938718e-05	0.00413368056379	-0.0005945872553811	0.0150372498651472	-0.0052248788437418	4	35
420	conv2	36	0.3964182731241177	0.0902195572381008	0.3987635106838448	0.2809457232914802	0.3604849622113484	0.2851092040798983	0.2887043006931	0.2529891261501318	0.0079296409063117	-0.0008066766205589	6.705611399482336e-09	-6.857147420991083e-06	2.8800126727901443e-09	-6.856617030370771e-06	4	36
421	conv2	37	0.3786708881254245	0.0736540640152775	0.3069132365984328	0.1948154702398048	0.2383994952103956	0.1729460345191998	0.1960773847121255	0.1443615106899618	0.0077416502945595	0.0011612530491537	0.0040931333607825	0.0008458858033104	0.0019634387907891	0.0003055626397092	4	37
422	conv2	38	0.3916510653441957	0.050065498024621	0.3787599064032674	0.2584569869473385	0.3545455082169694	0.2694398708772804	0.2805042643455514	0.2355525064930719	1.59366689844731e-08	-0.0006736039456958	8.598515455204847e-09	-0.0006736040207806	0.0002263668987699	-0.0005960903456332	4	38
423	conv2	39	0.3895523116002315	0.0662397360884163	0.380964999442489	0.2420509508683557	0.3459357980522614	0.2130465445552226	0.2182401603611014	0.1484038167471076	1.6909146860477623e-08	-0.0054614930772411	0.0039822721545481	-0.0058125067284415	0.0020770687156073	-0.0059868152965407	4	39
424	conv2	40	0.3669011214591317	0.0484041003729741	0.2975031237195175	0.1581715991133514	0.1616929078493809	0.067885869032406	0.0936814654953467	0.0441959105565998	0.008341482696848	0.0002737848145384	0.0039200475394659	-0.0003405758629158	2.8254797390658833e-09	-0.0001394859219969	4	40
425	conv2	41	0.3897231462712867	0.0619232185303493	0.3816560706664684	0.2388905143029617	0.3446337294909765	0.2590954162495246	0.2702924716461345	0.2265359458644487	0.0009024058738412	-0.0001799462267688	0.0293902249213647	-0.0021498865829465	0.0164157403947277	0.0004391617386798	4	41
426	conv2	42	0.3909784625223184	0.0738921444359962	0.3723348687348041	0.2744376846473821	0.3280383074453414	0.2706761445845246	0.2639053566027638	0.2247261597345193	1.6304251282406312e-08	-0.0025797669483316	0.0038768465000019	-0.0028150614623696	4.051291080386932e-09	-0.0025797649738454	4	42
427	conv2	43	0.3893732960192454	0.0633783195054266	0.3581978690459744	0.2107427757399903	0.2812524179868882	0.1886849627343848	0.1960136070153998	0.1139640899905971	2.9077325103266105e-08	-0.0006255774418402	2.0979714077107303e-08	-0.000625578338701	1.780273284346379e-08	-0.0006255777229633	4	43
428	conv2	44	0.3773444842349877	0.0433687234359039	0.3411577265120423	0.1592981865072474	0.3008897182126367	0.1493704728197156	0.2116838689856348	0.1294186604905433	1.8157063741419677e-08	-6.4128118817396995e-06	9.353448904292351e-09	-6.413144870043297e-06	0.0021035847714547	-0.0004278854279067	4	44
429	conv2	45	0.3800789843982991	0.0697083480106605	0.3348003237758655	0.2351681104409669	0.2910278950681304	0.2384300866282247	0.190726186240651	0.1584167523887325	0.0079125863553132	0.0008988871624376	0.0038622613063291	0.000121156955815	0.0020408895048575	-4.304355600392995e-06	4	45
430	conv2	46	0.3558575701537204	0.0297048910472413	0.2643780335763966	0.0769771488145922	0.1924020772848782	0.0833756181256549	0.1237164562401313	0.0626695570532823	8.169131482382852e-09	-7.16476478057615e-05	2.932923903742335e-10	-7.164765708367327e-05	-3.500415957091718e-09	-7.164747249843728e-05	4	46
431	conv2	47	0.373827757715008	0.0755736249057008	0.3499125257947684	0.2260936779849052	0.293731768171879	0.2115087677569138	0.2078979835633589	0.1819299762625984	2.6300185806960034e-08	-0.0006775725576027	1.889707013091879e-08	-0.000677571683487	1.536064109242119e-08	-0.0006775724472189	4	47
432	conv2	48	0.3639222570758966	0.0322146925412043	0.2829384596919631	0.1301392810057603	0.2017967895543256	0.1161350895416704	0.1480017657067449	0.1006331624348126	1.2659006287663033e-08	-0.0002107322562279	5.682293191533461e-09	-0.0002107315393538	9.481956331214292e-10	-0.0002107318728756	4	48
433	conv2	49	0.3761311242965829	0.0426421041015622	0.3237915079062409	0.1709150370062366	0.2553956425113146	0.1675067503958841	0.1404737646363726	0.1081382440845272	4.715786650066889e-10	-2.929852264133004e-05	-7.2870325329432725e-09	-2.9298987343606697e-05	-1.0713113507421212e-08	-2.929804691187421e-05	4	49
434	conv2	50	0.3697168657234432	0.0600698535768152	0.3094894681961222	0.2129946977335753	0.2483026051011991	0.2079565493141567	0.2091821923388465	0.2027189199476876	1.9264612460823116e-08	-0.0005682741323953	1.1027520341322372e-08	-0.0005682742929769	7.105044108612901e-09	-0.0005682743822852	4	50
435	conv2	51	0.3767775969724771	0.0476922946944262	0.339034851793106	0.1941267032752075	0.2949904047674306	0.1748853539927075	0.2182674204133148	0.1669460956272674	1.4157792049829254e-08	-0.0014680415178465	7.182151873230681e-09	-0.0014680410058178	2.876880067503862e-09	-0.0014680417721766	4	51
436	conv2	52	0.3514455491114269	0.0067316520686245	0.2613282015559773	0.0659733709769067	0.1837139094221627	0.0830690065974802	0.1250765657033264	0.0821093217662425	1.5333156078156662e-08	-0.0158688555233377	0.0040221891062802	-0.0162407023941333	0.0020334724207519	-0.0157935482410371	4	52
437	conv2	53	0.3603707466251532	0.0445759387036167	0.2825955016383922	0.1570268603974551	0.2195033827710726	0.1712976985258973	0.1538092036233777	0.1253441241731113	0.0080950134207042	-0.0019871850171511	0.0039894084698376	-0.0023832330551454	0.0021368219570976	-0.0022725261619127	4	53
438	conv2	54	0.3438352487256216	0.0126102196319058	0.2318688210902318	0.0691478910473921	0.1505981547278667	0.098967248406956	0.085628353373741	0.064514460433161	2.3944177751644705e-08	-0.001540499961121	1.7454470424560498e-08	-0.0015404993781638	1.3391961317665846e-08	-0.0015404992861516	4	54
439	conv2	55	0.3950017347709601	0.088148625860313	0.3621052610840388	0.2122686182723543	0.2159765335412823	0.1386732805720476	0.104410123523424	0.0703380272797074	0.0077698325793158	-0.0007478229773218	0.000450159189855	-0.0006476265191039	6.278733422071525e-09	-0.0005233366494596	4	55
440	conv2	56	0.3867340920529099	0.0608715019199993	0.3554338592828021	0.2128891723797413	0.3022969888692575	0.2018328901576307	0.1893046313726023	0.1428526823869764	0.0079718778570991	-0.0028043202245333	0.0042105110484164	-0.0021568971449053	0.0156888872997666	-0.0071457508349601	4	56
441	conv2	57	0.3747855780728054	0.0464762815613134	0.3188067440715891	0.1972897481025398	0.2568988882325967	0.203613026753034	0.2088293000982471	0.1920557766950129	0.0082604449811493	-0.0022655833754512	0.0042251992027328	-0.0026680319688254	0.0002256973218689	-0.0023468059678208	4	57
442	conv2	58	0.8291908954938222	0.1879332524642156	0.5991509979426476	0.4657040591387203	0.4125544031828841	0.3114101570431203	0.2089304229429438	0.1101894817892706	2.283286348880864e-08	-0.0001272931472269	1.5511184781047405e-08	-0.0001272913191636	0.0019416684732194	-8.54142355664056e-05	4	58
443	conv2	59	0.3683828144756118	0.0563256416361798	0.3073800766449148	0.1773127106952157	0.2418357507822311	0.1613197192457804	0.1773326841232572	0.1302668340896418	1.6269578573258062e-08	-6.192249310754683e-05	8.07886646470024e-09	-6.192236206836732e-05	3.971454054507717e-09	-6.192378770619733e-05	4	59
444	conv2	60	0.3948050967627552	0.096286332101613	0.4209645397349137	0.3042419134277545	0.3961226852229151	0.2934890584377541	0.3225543259123142	0.2859461415736913	-7.878610208678083e-09	-1.127438949488635e-05	-1.531739068916238e-08	-1.1274719501130903e-05	-1.89985385201652e-08	-1.12746130673802e-05	4	60
445	conv2	61	0.4002829127358043	0.0872666706613513	0.418602094796373	0.2999283953064486	0.374790082615742	0.2933776765262311	0.2839627425465073	0.2427024761945064	1.8418652381058113e-08	-0.0010601327665578	1.061782284317303e-08	-0.0010601325049575	6.294193832800943e-09	-0.0010601316319034	4	61
446	conv2	62	0.4020344816406368	0.110751209178849	0.4833069312118645	0.3488441802165255	0.4213384643705881	0.3315614643429511	0.3515046737795234	0.3018938756511842	9.190646133028224e-09	-0.0003912731421449	1.908864177835312e-10	-0.0003912716600931	-3.0551439156312203e-09	-0.0003912719107661	4	62
447	conv2	63	0.3737810536279513	0.0753211496968696	0.3415776753037646	0.2299709836747716	0.3043250439271718	0.235682959344292	0.2402712000254131	0.1967005078523971	1.6181144646409962e-08	-0.002169859775507	7.780149302583084e-09	-0.0021698602903983	4.1950306561844294e-09	-0.0021698589242251	4	63
448	conv2	64	0.3648042576486276	0.0312208467472256	0.3014978666362127	0.1531209073464906	0.2178392563902708	0.1564567235021233	0.1741009850209882	0.140432220275063	0.0081360241948641	-0.0012154097869718	0.0281847312321368	-0.0095832297347981	0.0148242311434875	-0.0042677555487298	4	64
449	conv2	65	0.3828035304967534	0.0687454646024923	0.3746565649600087	0.225753029740646	0.3161094759541362	0.2236717327988612	0.2144851742947708	0.1314958586093262	1.5451606438787735e-08	-1.8797787082469597e-07	0.0041670570663782	-5.223404782661589e-05	0.0142764874341697	0.0001353990946298	4	65
450	conv2	66	0.3861691085279015	0.0973417246969656	0.3853199776599675	0.2210640065602286	0.3248610369847872	0.2191347114181923	0.2600239529883611	0.1677234722640308	0.008080201176643	0.0001197731783008	0.0040728150056303	0.0001574821418443	0.0142324796717003	-0.0011396702475159	4	66
451	conv2	67	0.3819147745453168	0.0527297967931619	0.3449271118416795	0.236634791062244	0.2982401106768745	0.2361512655038413	0.2366769635731392	0.2035485748501039	0.000900326865093	-0.0042719821795167	0.0004468281077486	-0.0043089338003263	0.0002247425550452	-0.0042980117319779	4	67
452	conv2	68	0.3858332211033088	0.0621216217431697	0.362539760417858	0.2326388475495745	0.3165075911923186	0.2275227483462329	0.25420843308213	0.2058246562106038	0.0079946065921343	-0.0050401812076903	0.0040077791465089	-0.0041569249846327	0.0020001901074001	-0.0041673775850037	4	68
453	conv2	69	0.3771511414380296	0.0506978054586011	0.3283296133861982	0.1392096358374945	0.2493036801167181	0.1648860135852365	0.1946025350427714	0.1509005260766799	0.0081065232715615	0.000432862912957	0.0279182777661113	0.0002591699732895	0.0020098272209033	-0.0007323945505088	4	69
454	conv2	70	0.4043374859728187	0.0691278772818249	0.4062380828988901	0.2811429609572194	0.372660866047076	0.2804562084502315	0.2918276952259364	0.2219989611463133	0.0545041382015978	-0.0197163988395763	0.0039606142960552	-0.0010717442215757	0.0020193768992367	-0.0004176950793663	4	70
455	conv2	71	0.353987175986626	0.0399986679388519	0.2723353484692894	0.1006651925976165	0.2091500814812126	0.1174937329507106	0.1498826238505454	0.0910343728497592	0.0079234561801627	0.0005846686122505	0.0041792105535145	0.0001141501383923	0.0021137408242607	-0.0002064364402629	4	71
456	conv2	72	0.3835733447190707	0.0724532221365715	0.3459932987816602	0.2169038382925724	0.3089847371937508	0.2087305751804993	0.2353295648116958	0.1805996491841089	0.0079333062403217	-0.0011905954263131	0.0039838832131248	-0.0008028887264504	0.0019850219459488	-0.0006425584271581	4	72
457	conv2	73	0.8233232982540142	0.1326515177597235	0.5902498798825679	0.4799366937067323	0.5027752883104767	0.4395454608848865	0.3733041846445457	0.3552636680161172	1.4684377935836324e-08	-7.730509853431933e-05	6.561257648307617e-09	-7.730432970554091e-05	2.522880682143125e-09	-7.730386480364615e-05	4	73
458	conv2	74	0.3699343596961938	0.0502687951377801	0.3324725352474822	0.1818826886793609	0.255300199953733	0.1702889914468056	0.2099187268146594	0.139739139736719	1.4889646959836966e-08	-1.264038211434837e-06	7.603949914170016e-09	-1.2636823323308732e-06	0.001924383488627	-0.0008030635051605	4	74
459	conv2	75	0.3966024426313487	0.0672447317418709	0.3933323212734282	0.2566209162310743	0.3522082369868343	0.250733220033114	0.205572782941279	0.1404219227365926	2.3455624775792216e-08	-0.0003016507963553	0.0039620956649655	-0.0005596013894	0.002079180042776	-0.0001343456145661	4	75
460	conv2	76	0.3879827134159151	0.0704794941445871	0.374553989977796	0.2560154175052213	0.3241590443257138	0.2140179302804409	0.2178931377173947	0.1697959866598597	0.0080703938433374	0.0002161749185884	0.0004481775190722	-7.318660870181404e-05	0.0020637288321715	-0.0003651805628108	4	76
461	conv2	77	0.3823483086695782	0.0918461868694439	0.3613471378677192	0.2678942173250289	0.316404371485635	0.2549741998949565	0.2372655090978324	0.2279173921519091	1.8352147468370106e-08	-0.0004422281929403	1.0594201849123408e-08	-0.000442228468434	0.0021269130830344	-0.0001466711878992	4	77
462	conv2	78	0.3814813133721113	0.0423592036306055	0.3593633149582845	0.1475029041504464	0.2926933176635609	0.1363624160097839	0.2091516587174166	0.1247766165989605	1.2735740240188422e-08	-0.001453500169164	4.496669148146282e-09	-0.0014535011449967	3.439196705201652e-10	-0.0014535017361512	4	78
463	conv2	79	0.8170253716856645	0.0957356269518044	0.5119745462138448	0.3595287168915106	0.4350891248924113	0.3264793939064808	0.3424925515596357	0.3021985533072998	1.4457643415788368e-08	-0.0010237127194085	7.124233203370522e-09	-0.0010237129563486	2.0053817495480075e-09	-0.0010237137545352	4	79
464	conv2	80	0.3887512999593886	0.0860268669901048	0.35425923621368	0.2380224298179234	0.3217117138507195	0.2624017197338651	0.2606916523915829	0.2446608811080148	1.7839853927448246e-08	-0.0016208353746216	1.0069184819272436e-08	-0.0016208358038696	5.331575181344306e-09	-0.0016208348867019	4	80
465	conv2	81	0.3872815330599993	0.071023408349347	0.3899458733526293	0.2420663931934735	0.3103482959112746	0.1745935504691269	0.2115078221083109	0.1163367942897199	1.5486809501474852e-08	-0.0002792730316985	7.963581905023887e-09	-0.0002792727460669	4.108761997301258e-09	-0.0002792722363165	4	81
466	conv2	82	0.3532517569327486	0.0218155137120049	0.2374450022295787	0.0919585459830429	0.1652439326075172	0.0942985965996127	0.1057564616125462	0.0893766366070109	0.0077170922994718	-0.0012234256328416	0.0038785217297878	-0.0010127327430466	7.057468387472454e-09	-0.0014632735331416	4	82
467	conv2	83	0.8144998094647671	0.0488182627494371	0.5074728518015865	0.4112852632325903	0.4491614406007935	0.3870687040787679	0.3804449692771008	0.3640359738353882	0.0082308965785857	-0.0094538695667327	0.0042199052627321	-0.0087750512582018	4.020489496880941e-09	-0.0089476173013545	4	83
468	conv2	84	0.3729772078408302	0.079115929519491	0.3342147068139361	0.2334324096446213	0.3048408302326372	0.2165455667007046	0.2416540924528848	0.2004586494334838	1.8672598800506538e-08	-6.401709713865777e-05	0.0040382436762989	9.655912506056909e-05	0.0020297998122446	-8.909963857695047e-05	4	84
469	conv2	85	0.3872806995219447	0.0707755202004275	0.371083929334054	0.2394419750577567	0.3228286824223284	0.2500856622842619	0.2270473498971837	0.1811048531399014	3.2452046605513374e-08	-9.041947665489047e-06	2.3818858441160273e-08	-9.040551331107594e-06	2.0369343212145452e-08	-9.040528943904391e-06	4	85
470	conv2	86	0.4197103193058339	0.1165815199955646	0.5128612769068587	0.369304505320564	0.4298397777058539	0.3535335304932095	0.3175729567704695	0.2754879420244808	9.981905857436857e-09	-0.0014595292204926	2.104767582444822e-09	-0.0014595289658017	-2.3785498015627127e-09	-0.0014595273536675	4	86
471	conv2	87	0.3922425720731641	0.0514340226539714	0.372818885899549	0.2249599640481401	0.3235139551167021	0.2119504340041628	0.2537253911142771	0.1923630275245126	0.0077496785722628	-0.0006664184795146	0.0004477226652184	-6.173836857215065e-05	-5.4779465408216765e-09	-4.853507549862357e-06	4	87
472	conv2	88	0.3883903589272438	0.0765558050296141	0.3790469143472004	0.2830715285735222	0.3443383190687441	0.2766771282434687	0.2877624704523623	0.255052324687921	1.532496907152847e-08	-0.0012304847385671	0.0004513342730173	-0.0012571011006867	3.206681697953684e-09	-0.0012304840433339	4	88
473	conv2	89	0.3728788066136802	0.0478376547755877	0.3243125415640148	0.160428895324448	0.2396787611580205	0.1503525808441572	0.1476430901956652	0.0764139841249307	-4.4694536960321324e-10	-0.0013629572030648	0.0039540234628173	-0.0011977714764519	-1.1922918430329332e-08	-0.0013629573394273	4	89
474	conv2	90	0.8156489113205109	0.1267346116002966	0.5482518431803873	0.4205086406499166	0.4453331386830705	0.3886455121265135	0.3016885935773915	0.3076212478253015	0.0077460876154746	-0.0012313362267908	0.0038625218394154	-0.0013696681202033	0.0002226710116124	-0.0008113547727741	4	90
475	conv2	91	0.3968730691736754	0.0743740178358142	0.4013933448170924	0.2086825940388292	0.2605569057471927	0.1323331763195248	0.1742625540859886	0.0629996334239483	1.5360969274347273e-08	-0.0016941176091758	7.671830060118623e-09	-0.00169411719379	3.6985237095166204e-09	-0.0016941186865333	4	91
476	conv2	92	0.3790049606124941	0.0493283521005052	0.3169335299615634	0.1773662947302805	0.2215961675913527	0.1503398725529345	0.1687483623376033	0.1378613891284165	1.6143327452589062e-08	-0.0058967474835882	7.031085602626774e-09	-0.0058967481600402	3.414425742143123e-09	-0.0058967484954688	4	92
477	conv2	93	0.4060940905361612	0.0947735920499438	0.4168840720726942	0.3136814489586034	0.3979451802921911	0.3376768316422054	0.3416181219252248	0.3361303202198908	0.0077557845228931	-0.0067951408420092	0.003972479462887	-0.0064018223649429	6.6820150523838614e-09	-0.0059342180491037	4	93
478	conv2	94	0.412862949831739	0.0955211497757129	0.4768137682133683	0.3232347766574679	0.4254466373344006	0.336687404034546	0.3652092022989934	0.3274970434288398	1.4686786786732853e-08	-0.0010387871823445	6.5728246179119765e-09	-0.0010387871728645	3.418336169680458e-09	-0.0010387874350594	4	94
479	conv2	95	0.3638055038613288	0.0576656985776197	0.2962452806851093	0.165084104977461	0.2228962580685726	0.173298449673934	0.1699989810425636	0.1744072120059638	6.3181204712492445e-09	-0.000788771745084	-1.1773060304420824e-09	-0.0007887724758792	0.000224339921344	-0.000808004264345	4	95
480	conv2	96	0.4118831576791765	0.0734551178268436	0.4955728384523692	0.3267827126636828	0.4043767912651016	0.3048284879310873	0.2943442032519123	0.205991240089056	1.5408247233672512e-08	-2.930833564951385e-06	0.0004515297861416	-2.6825706516131476e-05	3.999329978299215e-09	-2.931149640783559e-06	4	96
481	conv2	97	0.3940363277815091	0.0770907996515316	0.3990396578717814	0.260170650208967	0.3109566510167312	0.202268386209684	0.163986302813598	0.0998146055411097	1.812499006437207e-08	-0.00074551774936	0.0039956133619865	-0.0015555564624929	0.014759040783515	-0.0072503171393185	4	97
482	conv2	98	0.397102566260379	0.0847847683301763	0.4137321423063711	0.2621424599897047	0.3802805980010849	0.2468489582729872	0.2853435921735328	0.217326379999017	0.0080129213885588	0.0005198371140993	0.0040000610196623	-3.665862442270296e-06	0.0020517686852746	-0.0002614920016479	4	98
483	conv2	99	0.3828355720046761	0.0716367706838704	0.3571992517504649	0.2267016285144549	0.3098818318202129	0.1798310131423569	0.2016886867956386	0.1129642132680672	1.5760259430841472e-08	-0.000518513264585	0.0040533317193152	-0.0007406303557364	0.0140011322980828	-0.0032460384385806	4	99
484	conv2	100	0.8184806935949533	0.169859917698206	0.5653628824007157	0.4627992458566772	0.4146805920221904	0.3888936274825396	0.2516515345491837	0.2517902549890747	0.0008975668388429	-0.0001729310260114	0.0040255003686286	-0.0006176624427272	2.7087315723761662e-09	-0.0001700610916151	4	100
485	conv2	101	0.372564500010745	0.0399568448164099	0.3088370115438934	0.1219843258072481	0.2275025837181041	0.1147503635332054	0.1738884357803415	0.0685307773631822	1.6433664096204836e-08	-0.0012320284049467	0.0040830995976172	-0.0011249766876013	0.0019455581822583	-0.0015972790973439	4	101
486	conv2	102	0.3809070836953035	0.0636153806076665	0.3483447447506944	0.2259682761575523	0.3100064381232967	0.2066467506223011	0.2174983567786858	0.1639312989920452	1.5159223987204484e-08	-0.001273721388082	7.465197904288345e-09	-0.0012737215352609	0.0002245247603166	-0.0013302902474991	4	102
487	conv2	103	0.4194254544743916	0.1056085108120925	0.5334849107722792	0.3718144899208973	0.4645649613248664	0.3884182482302269	0.3744738467233764	0.3373971352215368	0.0077369578806369	-0.0031012416183682	0.000450123792974	-0.0023990354925342	0.0019365572674532	-0.0022251932852228	4	103
488	conv2	104	0.3768912331657605	0.0612132050442137	0.321049210537241	0.2127735542187336	0.2476380134407818	0.2135587879548236	0.1895122383708432	0.1912321313582069	1.558225559694648e-08	-5.944649644762379e-06	7.500170151608643e-09	-5.944634661858572e-06	0.0019843897271795	-1.925012006376292e-05	4	104
489	conv2	105	0.4025372008356298	0.0841726831850466	0.4266758423729161	0.2785147357909096	0.3940657904187377	0.2892538826155552	0.3175054967105347	0.2458247635912414	0.0078081681185473	-0.0006578111285846	0.003860713708833	-0.0001594728611076	0.002022473023771	-0.0001929859238922	4	105
490	conv2	106	0.3734719299548632	0.0573009733155018	0.3457353855914927	0.1783064565133231	0.296284654855984	0.1845348159469158	0.2099522979962043	0.180857823152281	1.5614440407318853e-08	-0.0032016555749123	7.66943819563437e-09	-0.0032016569024757	4.151071042457488e-09	-0.0032016568530277	4	106
491	conv2	107	0.3984893326256533	0.0989894309390918	0.4024558830713167	0.2948268824266613	0.3553367171056003	0.2930664003734844	0.2703449113705128	0.2381406085520968	2.4715140045650233e-08	-0.0014883910372649	1.687410422501756e-08	-0.0014883928174542	1.257581461189261e-08	-0.0014883930766045	4	107
492	conv2	108	0.3581713616646547	0.0231274638871687	0.2733124294448076	0.086798048945489	0.1803753707649774	0.0920280498576155	0.1136114889294279	0.0579689125880055	1.7147917419357842e-08	-0.0007841751030144	9.858567073806055e-09	-0.0007841754443003	5.965025029475157e-09	-0.0007841752384778	4	108
493	conv2	109	0.4082819292186684	0.0989631369295895	0.4828868641889901	0.3108019395234132	0.4311314084584861	0.3421405940344193	0.3891288908971708	0.3335647576494122	0.0081728865200836	0.0002909773880291	0.003849458742265	0.0002710124307749	0.0019185591372955	0.0002024409061042	4	109
494	conv2	110	0.817793184359404	0.0426017731010347	0.5353956886707505	0.3726125516610775	0.4817730834680052	0.3972932895832854	0.4137531810512161	0.3802717961916702	0.0081757160942912	-0.0073709212662613	0.02848400910831	-0.0155845219916506	0.0019878325672767	-0.0069956806829825	4	110
495	conv2	111	0.3954101092777027	0.087031070060179	0.4267402679403371	0.2932824406353741	0.3962386296246533	0.2989177741281016	0.3208244669982572	0.2658037046573711	1.4386723368176037e-08	-0.0012034164788494	6.626144188892624e-09	-0.0012034161111895	0.0019551390900381	-0.0011461983138294	4	111
496	conv2	112	0.3893275546009264	0.086293631304074	0.3647281118647854	0.2577071742952127	0.321246335269393	0.2598767718475994	0.2321691369557676	0.2124235626706746	0.0077374980035743	-0.0010496922197602	7.421468772861317e-09	-0.0010995356669507	0.0019306559916363	-0.0013145574754134	4	112
497	conv2	113	0.3956631609547685	0.1163044605495141	0.4052438301000285	0.2871903409709508	0.357838806955594	0.3099271016345698	0.2979410889366898	0.2719910838015406	0.007954201264597	0.0007602561441316	0.000449933974653	-6.217463917823629e-05	0.0143797005321889	-0.0046590371653374	4	113
498	conv2	114	0.3693837268368558	0.0493567136123962	0.2984007277116008	0.1531131312580061	0.1818598812502913	0.0827310791569565	0.0924248946103479	0.0592297359406995	1.6272993619281806e-08	-0.0002152550454639	7.64386420826213e-09	-0.0002152547228306	3.458948016898944e-09	-0.000215255209272	4	114
499	conv2	115	0.3836798576794527	0.0391707548051729	0.3346398997043106	0.2030488815472417	0.2979852845945584	0.1832824282139087	0.2027553501548017	0.1064286564353809	0.0001010864932265	-0.0047508343001529	0.0039433566825398	-0.0054931594516358	0.0020198499420123	-0.0051739002489297	4	115
500	conv2	116	0.3831777518290215	0.0677449918902454	0.3583727811128291	0.2124689157039682	0.3164552928720219	0.2216384908754061	0.2465806862258095	0.1862286688608851	1.6104004241235262e-08	-4.974007552949189e-05	0.00390791997292	-9.655153996179776e-05	0.0141741628404956	-0.0024962081725601	4	116
501	conv2	117	0.3753806555776767	0.0606145135928103	0.3423352747970565	0.2032413967030671	0.3016936772751836	0.2099604472080277	0.239030638181671	0.16160822559955	1.5191240043677112e-08	-0.0024284954837252	0.0039155190282192	-0.003031398504188	0.0155996241065101	-0.0055852049965023	4	117
502	conv2	118	0.8216008015137114	0.1480185490382068	0.56272084143774	0.4472243141761316	0.4555680538544375	0.3489216904870421	0.2517249617026535	0.1569655006367102	1.872798993662883e-08	-0.0007129173308593	1.0145129403227315e-08	-0.0007129174000621	6.772911897989786e-09	-0.0007129163819867	4	118
503	conv2	119	0.3841772257048315	0.080626800758678	0.3360589255243827	0.2153398583710872	0.2380170740412427	0.1627279021987856	0.1404862756532283	0.0657243091753755	1.63743126835314e-08	-0.0003045530128746	8.111725180448559e-09	-0.0003045536897299	4.255324981272679e-09	-0.0003045540159178	4	119
504	conv2	120	0.374428150104429	0.0416592772489213	0.3109719589488867	0.1140959733459334	0.233216877703406	0.122846916677996	0.1841405952295941	0.1104129872665015	3.3237683716436095e-08	-2.1832465602056317e-06	0.000447138001934	3.09044831278138e-05	0.0019995612308001	5.2580915652189475e-05	4	120
505	conv2	121	0.4082206361468867	0.0968069198976063	0.4362047830822907	0.2807911352228577	0.3856501446531761	0.2700841919885736	0.2668589558550401	0.1936912816719037	0.0077503505001681	0.0004848345796049	0.0039085189142878	-0.0003940132599886	0.014806533550119	0.0008799564267274	4	121
506	conv2	122	0.3894682912238961	0.0414906091574032	0.3805026470750576	0.2090092135899898	0.3252391689488084	0.1888638173766714	0.2202425020194385	0.1387023177818178	1.3430328404950842e-08	-6.111565636990335e-05	0.0004510341278153	-7.577069171427198e-06	0.0002228898008475	-3.987181134568196e-05	4	122
507	conv2	123	0.3735415185838957	0.0614542984495547	0.3060577601997788	0.1486601581352238	0.2400299076925223	0.1503055268299388	0.1970478626364193	0.1271012784439107	-1.0870530253725974e-08	-0.0064817427492591	-1.9087127878236746e-08	-0.0064817435398243	-2.2961456069836572e-08	-0.006481742794578	4	123
508	conv2	124	0.3943373620509154	0.1146967956709599	0.4015941724632095	0.3195474635546035	0.3636388720371684	0.3168244517411464	0.2867758613756773	0.2720940843439146	1.4701150075069336e-08	-0.0021830549351797	0.0042035955697367	-0.0025067080073613	0.0150714488981916	-0.0057584206855916	4	124
509	conv2	125	0.3558830172800384	0.020310701617752	0.237706104912169	0.0720475062034388	0.1789360377727272	0.079624793658774	0.1271993586278622	0.0732488584141975	1.6331037633321444e-08	-3.203110590543901e-06	0.0040117847388798	-0.0008240765368778	0.0021339247215435	-0.0008408622132216	4	125
510	conv2	126	0.3869656370760018	0.0787862725288467	0.3697352989398293	0.2596774698834165	0.3368153530869294	0.2619027629729809	0.2419438501983607	0.2109152826223223	1.4640785028774417e-08	-0.0010882277640071	7.0319291500808845e-09	-0.0010882282309134	3.033109208239182e-09	-0.0010882280773101	4	126
511	conv2	127	0.371355902364196	0.0526847917942236	0.3292895183399543	0.1860712334755488	0.2653742221512115	0.1983328302278787	0.2114500970550745	0.1652086211523192	0.0008984300226576	-0.0003009085810385	0.0039716254065639	-0.0002618363153588	0.0020241197933583	-0.0001600464520945	4	127
512	conv2	128	0.3949938979145657	0.0753666279045117	0.3893937492492259	0.2415826417357378	0.3168322533292462	0.1776355105160518	0.1358254569316451	0.0913240534157907	0.0080576220056619	0.0002989293563541	0.0041700500025358	0.0002880331364552	0.0021291303714976	-0.0005607249054389	4	128
513	conv2	129	0.8614213268779256	0.3080737691671235	0.7275525354771311	0.6211644019125742	0.692962712899394	0.6202808367034263	0.6564657233024873	0.6032991600410199	0.0079876521817489	-0.0002898983114119	9.243138476833224e-09	-0.0001390367483988	4.644486462090924e-09	-0.0001390374934151	4	129
514	conv2	130	0.3691572964683018	0.040018429900044	0.3131701183129192	0.1916010802467257	0.2232372039089705	0.1563560249491032	0.1779390769803779	0.1281377319412561	-6.5893113188053584e-09	-0.0005995505758225	-1.4761241340366382e-08	-0.0005995504888882	-1.856416487200363e-08	-0.0005995494858741	4	130
515	conv2	131	0.3887923792814095	0.0719063170441534	0.3624696478395004	0.2107201988252885	0.2401115749166699	0.1560765530670389	0.1367300635625122	0.0769557451917778	0.0084077456902059	-0.0012638580574804	0.028530727983372	-0.0004838685104633	0.0145696416834207	0.0004423554682772	4	131
516	conv2	132	0.8211633312766924	0.0876583639105668	0.5581077040680852	0.4019286677837099	0.4836358833985203	0.3744264164648944	0.380588910952616	0.3241379981222149	0.0081392234452711	-0.0056386032015833	0.0040150721031222	-0.0052801821462036	0.0002247104120656	-0.0048567107015116	4	132
517	conv2	133	0.4151727010074205	0.1222455958939159	0.5101204248164611	0.3501247442797212	0.4325574957667489	0.3535559010792585	0.3338656199668492	0.2930713859049547	1.4542771209491434e-08	-0.0001319535448427	6.963085774636113e-09	-0.0001319533228616	2.8232034487984947e-09	-0.0001319546430844	4	133
518	conv2	134	0.412997547360327	0.1214401598730885	0.4979414386209085	0.3719930043985712	0.4197325027491778	0.35507987818349	0.3405436949592091	0.325157357589955	0.0079939830777365	0.0007916900761093	0.0295358794977299	0.0003408620051815	0.002024742214066	0.0003974143443847	4	134
519	conv2	135	0.3885200222734489	0.1046929447430433	0.3708996939373473	0.2893250081771215	0.2500602341721288	0.2053548366802015	0.1281131452510838	0.0925286801677679	1.9357721314783305e-08	-0.0002501488353019	0.0039556064910869	0.0002805696144846	0.002012562773759	-3.33397941225666e-05	4	135
520	conv2	136	0.383764654034517	0.0526458958535732	0.3269604631271247	0.1841771668800148	0.2551465004607419	0.1607647067493616	0.1475479216738795	0.0972304440588848	0.0079510456574627	-0.0012918885300894	7.144580038698223e-09	-0.0011381365299054	0.0021047096724499	-0.001368390633391	4	136
521	conv2	137	0.3751279467387663	0.0616532716248307	0.3199754703974186	0.1860854112985241	0.2340593873513297	0.1555392333631409	0.1410419636212818	0.0988299695291706	0.0078820623489438	0.0008076092540809	0.0042000867186161	8.864693647392397e-05	0.0019396678275099	-9.884837690044002e-05	4	137
522	conv2	138	0.3731095541571712	0.0556530696864102	0.3124039563607022	0.1735123067043399	0.24782760973168	0.1731246168596679	0.2083108997899642	0.1500268469127159	1.389017145747573e-08	-0.0016416023985958	8.012012830960202e-09	-0.0016416011769264	0.0143116715954971	-0.0076609930315743	4	138
523	conv2	139	0.3670083052477191	0.0474292124687826	0.2802754438091076	0.1453744903290758	0.1638693471279916	0.0932618633002537	0.067355723868463	0.0534255673323033	1.2543635352635364e-08	-0.0004611647022778	4.443980516910528e-09	-0.0004611645112733	0.0019395410387303	2.413746450047327e-06	4	139
524	conv2	140	0.3990718436234877	0.0815892095444549	0.4059568550914547	0.2884866337010487	0.3493942562925941	0.2555908964871575	0.1873163780457526	0.1562938291308836	1.4198393794018216e-08	-0.0011043987301357	6.2826819302586046e-09	-0.0011043985354366	2.0570487535565007e-09	-0.0011043978347804	4	140
525	conv2	141	0.4038221512311429	0.0976281103329472	0.4161966346844696	0.2801881204568149	0.3490069722273926	0.2292149852510213	0.1879103586023972	0.1491497384396918	0.0082948054606003	-0.0023306242692964	7.824427439295789e-09	-0.0018402021832042	4.4058984238759535e-09	-0.001840202680958	4	141
526	conv2	142	0.827824135266128	0.2592118562739454	0.6142688593966891	0.5338320756867664	0.5164454303296578	0.4899245499908436	0.4000650569141689	0.4117054006629115	6.269663677116455e-09	-2.372018723661995e-07	-5.0059356659915e-10	-2.357947350706269e-07	-4.19574308629933e-09	-2.360367448162038e-07	4	142
527	conv2	143	0.3693550300372826	0.0527418275909101	0.300960627989691	0.1344215065761699	0.2095058959346408	0.1045305919760036	0.0886615732025936	0.0191391692772657	0.0079847857150479	-0.0017172302501922	0.0040698314952384	-0.0015808108501784	0.0147060578013822	-0.0048376220057686	4	143
528	conv2	144	0.8252100870911458	0.1911260438426201	0.5804490253128722	0.4807165642895427	0.4566555013415327	0.4125202711918123	0.2478589797455642	0.2618810670247695	1.5893178995085577e-08	-0.0007936239790733	0.0004490308084952	-0.0008224665719089	0.0019623776052432	-0.0007988979872366	4	144
529	conv2	145	0.8181322781471156	0.11029337055085	0.5488132711141268	0.4224808177269296	0.3848405594528199	0.2995731177757136	0.2114050956723338	0.1784408921110979	0.0078541030611899	-0.0014634483801834	0.0041438190603966	-0.0011748175415422	-2.27210554815116e-08	-0.0014121286832271	4	145
530	conv2	146	0.3765224813748176	0.0553415351880786	0.3488742667207648	0.1884472050724139	0.1936862293878063	0.1103110069940456	0.0917583175573366	0.0629372974211519	3.9478897928546525e-10	-0.0014757101775377	-7.909503496605907e-09	-0.0014757106953893	-1.1903836139026682e-08	-0.0014757099972633	4	146
531	conv2	147	0.400065510142928	0.0890152727357523	0.4054767576706443	0.3106121724415862	0.3443970641663841	0.270119114336413	0.2307208880124756	0.1712263065641419	0.0076895324837029	-0.0025525419392349	-1.7137044450166172e-08	-0.0030112725217554	0.0021051760243888	-0.0028506039377169	4	147
532	conv2	148	0.4131504264575535	0.1012506115055933	0.482487661125345	0.2890106259719431	0.4016231142230968	0.2824971903636114	0.3077214529514106	0.2256379111829727	0.0082065754296279	-0.000869887636629	0.0041769220304739	-0.0003661228036377	0.0148217025680356	1.8963866991072997e-05	4	148
533	conv2	149	0.4165656590782409	0.1126224209217074	0.5159684418717889	0.3287615321969768	0.4529628183650167	0.3579088130540228	0.3812668366044628	0.3185123974792899	0.0008919923414033	6.517933175087531e-05	0.0040919878150647	-0.0001105263719431	0.0020612571299982	-8.684015079496454e-05	4	149
534	conv2	150	0.4178326427073788	0.1098654490939682	0.5151817917594879	0.3917776028662557	0.4463848981094084	0.3840178678810219	0.3645896973262945	0.3269766726468208	3.2968906049646314e-08	-0.0010781570464628	5.057954483367322e-05	-0.0010798133421181	0.0002259849735261	-0.0010759151338513	4	150
535	conv2	151	0.3703429168471879	0.0576223940712142	0.2932663518481651	0.1668650941644497	0.1498544612798185	0.080860721324102	0.0800228900608854	0.0357289389260305	0.0080073501480459	0.0011686213471339	0.0039987985308116	0.0002320666759273	-3.049021923828832e-09	-5.7087537537192645e-06	4	151
536	conv2	152	0.8297759447909505	0.1821812895818939	0.5793769634799965	0.4702907396536866	0.464402508356682	0.4165389542807564	0.2164995332801172	0.2236843946876548	3.2640847469345153e-08	-0.0022729981672431	0.0004535727273418	-0.0022478159321572	2.0263345001936273e-08	-0.0022729972468655	4	152
537	conv2	153	0.390121586436606	0.0461782170465545	0.3706613383781629	0.2225674339189631	0.3122685285104947	0.216417505901126	0.2193320565534284	0.1757498799552556	1.08312534496946e-08	-0.0011462812755749	4.317133428521913e-09	-0.0011462813058156	2.1178703235591456e-10	-0.0011462808462578	4	153
538	conv2	154	0.3673660569839256	0.07367944233268	0.3100746897913626	0.1733253880389326	0.2003022755633833	0.1209473629430325	0.0797108180565308	0.0353755007089638	1.604583799164061e-08	-0.0021064209388004	8.589757460875092e-09	-0.0021064217514217	4.839448841664762e-09	-0.0021064215075534	4	154
539	conv2	155	0.3640091498898502	0.0211286712824808	0.2491877373120239	0.0967534992871134	0.1815422834299147	0.1006312400308455	0.1280898967073107	0.0686881285300758	0.0557054256282347	0.0006760896797237	0.030351505148339	5.946992374528115e-05	0.0156450626638212	0.0017657349295272	4	155
540	conv2	156	0.3687594961123299	0.0676376099012182	0.3190426545831305	0.1876966615395143	0.2442164196188556	0.1628016582791598	0.1892244626253	0.1412656387092542	1.4867466924251005e-08	-0.0002392426241806	0.000450989706607	-0.0001651701859044	3.443438534311838e-09	-0.0002392443988683	4	156
541	conv2	157	0.3808493551553583	0.0561296884430952	0.3349787587716126	0.1665976506098474	0.2200931050796645	0.1219728205234514	0.0810082399123618	0.0296960478597104	0.0081619248904928	0.0009244224658122	0.0276778163524427	0.0022660708980537	0.0141263554545334	-0.0010357127996898	4	157
542	conv2	158	0.3896719306735157	0.0967271663976873	0.3777383673405029	0.2958667583648344	0.3512945844067048	0.2999234571394346	0.2699189303256004	0.2532354104826138	0.0084411281970802	-7.943015316103086e-05	0.030185840312578	-0.0002630142452937	0.0140928187265046	-0.0023920728031541	4	158
543	conv2	159	0.840861874130542	0.210315414788259	0.6252212788173418	0.5116450407769877	0.4751890895298123	0.3899904149750246	0.2463851262846561	0.246787094098617	1.4652924207325668e-08	-0.0002824142511339	6.585135658987441e-09	-0.0002824137326771	2.5154421878781363e-09	-0.0002824124552569	4	159
544	conv2	160	0.3766962331428332	0.0460792565026547	0.309573898877067	0.1892650370722517	0.2302903188832613	0.1735919943562279	0.1507304325696163	0.13336545672628	0.0083677159052129	0.0005589011350604	1.190162524089544e-09	-5.6890693634681355e-05	0.0019173934382407	0.0004620277332165	4	160
545	conv2	161	0.3806194988570786	0.065954386486801	0.3396293253630834	0.2192991075201034	0.3026779501454911	0.2261409652923615	0.2459307967696903	0.2155621878339628	0.007749397439327	0.0010119295050722	0.0039431572218933	0.0005484468065682	-1.9821519314788816e-08	-1.129735307081603e-06	4	161
546	conv2	162	0.8249198296528002	0.2174286754661452	0.60914293104312	0.494160720971452	0.4270170287483964	0.3360648047677076	0.1835848306105536	0.1162193977625197	0.0081947876717628	-0.0006072800093672	0.0004527804384002	-0.0005908247765507	0.002166075745171	-0.0004928543896214	4	162
547	conv2	163	0.4118045368928172	0.1057021858673573	0.4926385228130812	0.3340678772305695	0.4159941927478228	0.3200626310280531	0.3401781235479719	0.274511902664814	1.5956444832099237e-08	-0.0001705012088377	8.795881023537788e-09	-0.0001705037398038	4.365357186841834e-09	-0.000170504007624	4	163
548	conv2	164	0.3894166356425291	0.070076098739216	0.373376749654056	0.2217108171950269	0.3406765660422023	0.2233995990697531	0.2777665906447055	0.2156150640106847	0.0076748447939407	-0.0011196336449179	0.0038641976623037	-0.0015668545354539	0.0020122159848722	-0.0013900508838673	4	164
549	conv2	165	0.3909571885819755	0.0990765542290201	0.3800317677242514	0.2945688069190449	0.3343927460021501	0.2575166083802315	0.1827718676817135	0.1732079404648207	1.343638911244227e-08	-0.0038254903646208	5.327819518896604e-09	-0.0038254904915089	1.2571482743695126e-09	-0.0038254902331784	4	165
550	conv2	166	0.8532925863558889	0.2798161885580557	0.6765988871049788	0.5824871991351196	0.6166744133587332	0.576429713186402	0.5622614239470894	0.5440546234917696	0.008152336311443	-0.0010935173559514	0.0276695262473762	-0.0060113641767156	5.535364500097728e-09	-0.0003511743199475	4	166
551	conv2	167	0.8483951153121344	0.311050597649339	0.6658102853526204	0.5798985436101438	0.6073582382023591	0.5630332593770646	0.4953622512390191	0.5059369648274983	1.3529526166067285e-08	-0.0008694770648656	5.544059100692777e-09	-0.000869476505444	1.6831127602756622e-09	-0.0008694771815651	4	167
552	conv2	168	0.4044491233109099	0.1309373106795396	0.4893037811573142	0.3917721665833762	0.3886397608920278	0.3794333314289603	0.2811256076469114	0.290919294583441	2.9682367785888175e-08	-0.0005429471827884	0.0038415233416089	0.0001813799023536	0.000223168824958	-0.0005085704320459	4	168
553	conv2	169	0.3921413233654274	0.0717490298813831	0.3835629997781653	0.2353265600931404	0.281814963294124	0.1268534063564662	0.1673199758868219	0.0590358121159714	0.0008909964406018	-0.0060028165302365	0.003907161010672	-0.0058864105245739	0.0020370232651559	-0.0063105867820052	4	169
554	conv2	170	0.3794582119300751	0.0457998051928618	0.328911592972085	0.1686376964778888	0.2163701994850422	0.1069302311227785	0.107931173657124	0.0753514486286038	0.0081173080359138	-0.0022554435739663	0.0290553911494941	-0.0058764984675425	0.0151435938502856	-0.0038609281098216	4	170
555	conv2	171	0.3865826617459232	0.0885147364990419	0.367655311726128	0.2658916405513335	0.2963242481031424	0.2048271551765945	0.1745087077240231	0.1349756874232932	0.0079187134881284	-0.0009489986692077	0.0040711595386627	-0.0008169249952993	0.0158080174514051	-0.0027547094848123	4	171
556	conv2	172	0.4088783003480257	0.0912044196114411	0.4794651607779764	0.3079148695661979	0.387693508339641	0.2753545065212518	0.2733026163299809	0.2124317633065938	0.0008938251644816	-0.0042520474296836	0.0039296376304709	-0.0040405209711678	0.0020036266983018	-0.0041511755987599	4	172
557	conv2	173	0.3917493623911082	0.0676665060181482	0.3784026161618441	0.2729407284212749	0.3485421032505135	0.3027013342625892	0.2886173262436732	0.2842804268271008	0.0009021020940562	-0.0006034691728027	0.0040857290145197	-0.0011713367982248	2.9975956161720774e-09	-0.0004969756392974	4	173
558	conv2	174	0.8207902126620794	0.1313124473447214	0.570685575872587	0.4283324773241818	0.5046223265960652	0.4521694283465579	0.4433545884870746	0.4086948146053926	0.0001008674871714	-0.002292040026947	0.0004493648677309	-0.0023037372023753	3.834570772021095e-09	-0.0022954142778131	4	174
559	conv2	175	0.4216700154837666	0.1177591934440831	0.532132807064857	0.3869041608413727	0.4654711983008023	0.374676281581991	0.3567643858987849	0.3102429797759496	0.0078470821326257	-0.0012316661849929	0.0042088490833007	-0.0008561482217885	0.0159283141870542	-0.0006331499798206	4	175
560	conv2	176	0.3986087775446272	0.1268621145187137	0.417230079547229	0.3327192603390472	0.3348292189067207	0.2712439006827536	0.1793510873815332	0.1627614165627419	0.0076871736409604	-0.0013076928959994	0.0038529238030922	-0.0019453437687906	0.002146097129249	-0.002177183262034	4	176
561	conv2	177	0.3942284720738863	0.1004234216367078	0.3878484690757769	0.2920210957080895	0.316005116680449	0.2104102610608994	0.1936496857308545	0.1649061365930865	0.0543130339861996	-0.0078265913626818	0.0307546152106945	-0.0072354889410033	0.0147637653655451	-0.0038933412456032	4	177
562	conv2	178	0.3736932357421922	0.0427127075748197	0.3166734228840041	0.1991550481455737	0.2490417669458254	0.1834309075260698	0.1932189313915063	0.1374681478691133	0.00766026139666	-0.0009374532771069	0.000449032174883	-0.0001468129433008	0.0140764671417058	-0.0005033698936245	4	178
563	conv2	179	0.3863316502398219	0.0759906831338074	0.3559665267076219	0.2611206966808203	0.2988774863542656	0.2413234740491944	0.2041393080343596	0.1866169648994999	0.007752349925994	-0.0005780125805003	0.0039105861159667	-0.0005966435845972	3.447569452141863e-09	-0.0003526191840916	4	179
564	conv2	180	0.4172430620472288	0.1053013427007293	0.469903298259566	0.2832643148738992	0.3577359733532643	0.2710982421027691	0.1826494140442842	0.148501816139608	0.0081089217682109	-0.0005089115569365	0.0038860075095281	-0.0010127018729819	6.216301584593964e-09	-0.000809667049574	4	180
565	conv2	181	0.4096581891655629	0.0977748291991522	0.4097226373885164	0.2838557000113244	0.3483596914020929	0.2177480545611214	0.2731246996163624	0.1889108486161573	1.4619792598757897e-08	-0.000975892372848	5.694480553763981e-09	-0.0009758947241236	2.0800274835863775e-09	-0.0009758944353852	4	181
566	conv2	182	0.825183741781202	0.1662734243056087	0.5947935932569959	0.4398793985404446	0.4337971677219244	0.3102651530147198	0.2259560011209284	0.1856393252091879	0.0008944187772753	-0.0001672582135083	7.922391631609571e-09	-0.0001240214396982	0.0002245403853901	-0.0001422938226427	4	182
567	conv2	183	0.4144466283022235	0.1133277743965643	0.5223610630330495	0.3963250121505847	0.3849398918154864	0.2981144306389688	0.2171172129955935	0.2048878791040559	1.6173863137680655e-08	-0.0004887001247586	0.0040070854609234	-0.0010667979422813	0.0019354661868413	-0.0006551703259198	4	183
568	conv2	184	0.3867215183802873	0.0708467730534553	0.3726394252847321	0.2088239155385423	0.3216451701727696	0.1941792952637974	0.2517973332750056	0.1589580109492528	0.008019344114832	-0.0014398235727535	0.0040404215847281	-0.0028276814464998	1.632333157530752e-09	-0.0028265527134925	4	184
569	conv2	185	0.3945373582102666	0.0701409804681507	0.3725773518958785	0.2557902628134549	0.3434739946137218	0.2787694769105437	0.2866531974963275	0.222339637535328	1.5453029189593792e-08	-0.0029855173986976	7.505372101590524e-09	-0.0029855176428477	3.5084790628303612e-09	-0.0029855179622788	4	185
570	conv2	186	0.3606386966660828	0.0201494435482568	0.266933810857915	0.1086666561256334	0.1854317869490342	0.0862373102487027	0.1024540444622019	0.0631848478729192	1.8108526678162207e-08	-0.000135175224692	1.0217735102457937e-08	-0.0001351745359556	6.5981016206251306e-09	-0.0001351748871729	4	186
571	conv2	187	0.4104034376409939	0.1210209715969233	0.5017033359430048	0.3555581611685603	0.3547323599000263	0.2546392185736449	0.1728141097742142	0.1207400976996105	0.0077011614684402	-0.0008090200414276	0.0040310872107874	-0.0010140704419228	0.0141415988835414	0.0005517674611882	4	187
572	conv2	188	0.4282853787080867	0.1112439115178822	0.5476933878155599	0.3609395790708022	0.4515518445285276	0.3261226594540405	0.2941580955432945	0.2311993582835143	1.965472473663965e-08	-0.006809897877064	1.139901051327996e-08	-0.0068098969033119	0.0020459511736566	-0.0068692933847043	4	188
573	conv2	189	0.3986902305427852	0.090108650164983	0.3887902650819786	0.2795943686888416	0.2962227102733904	0.2263224264716502	0.1980052790957586	0.1463065759813145	0.008033236772055	-0.0001990747444389	0.0275801761150107	-0.0038216909535411	0.0020247143505609	-0.0004979703140874	4	189
574	conv2	190	0.3535662258882323	0.0044675412613095	0.2501033967670112	0.098220449807959	0.1255861340690242	0.0602865030646116	0.068351012930198	0.0486606153345827	0.0079179531016179	-0.0038017672506713	0.0042138556156906	-0.0035621302697266	0.0019288664669204	-0.0031267341615426	4	190
575	conv2	191	0.3865823095611744	0.0743906689261759	0.3777095850302019	0.2652865540232925	0.292568126245979	0.1491646019182866	0.1710570779267053	0.0583252983344401	1.7565624399473734e-08	-0.0068057181326981	9.359003683151457e-09	-0.0068057176289004	5.397706726029128e-09	-0.0068057182904206	4	191
576	conv2	192	0.3806421241184604	0.0727226831327029	0.350549294759122	0.2146341997159586	0.2897864710065615	0.210792961862397	0.2064460477945866	0.1746777183278074	0.0078615422797305	-0.0001569003675521	0.0040471388058845	2.8814075804795003e-05	2.542023842322383e-05	-4.41079148405521e-05	4	192
577	conv2	193	0.8181308579599278	0.1216068850089215	0.5514001133151443	0.3930838728417885	0.4769329662874982	0.3994144279330033	0.4038583873914808	0.3564721469428065	0.0080390922895373	-0.0006520372932365	0.0276433303814745	-0.0051468997800505	0.0020959425029879	-0.0013417640457138	4	193
578	conv2	194	0.4175842265339325	0.1136977945045871	0.5167709275244963	0.3550720426965313	0.413705555205426	0.2821147827004606	0.2638334525025684	0.1426577601280818	0.0077859187859551	-0.0013456104453959	0.0040531064299005	-0.0015351717189138	0.0147854690373319	-0.001945245769876	4	194
579	conv2	195	0.8201894869269049	0.0817524528986139	0.5496334175122707	0.4241366985829222	0.4201334971627226	0.3394096587666237	0.2196517514235625	0.2134842638468711	0.0009010434604659	-0.0015369251728432	0.003925877897369	-0.0016915685985485	3.710410645396678e-09	-0.0014024349583401	4	195
580	conv2	196	0.8496389099977173	0.2682789740521367	0.6718044252444466	0.5747483499463766	0.578533485459312	0.5233269925289101	0.3247156056245271	0.3221718218477495	1.4479571652792345e-08	-0.0058094568946824	6.535445740141199e-09	-0.0058094581443575	0.0019612086917732	-0.0057251154936914	4	196
581	conv2	197	0.422137459070581	0.121733275581659	0.5290081528252899	0.3756625280803702	0.3570260022592152	0.2607484894996302	0.2211261048085832	0.1756181241542398	0.0078807767879448	-0.0013444410673326	0.0041650492268715	-0.0015566428790876	0.0019544427210577	-0.0007592058078529	4	197
582	conv2	198	0.3837530519702087	0.0575351944836035	0.3362516978949283	0.1855794083982725	0.2606844733765157	0.1686870891089694	0.2045958370105017	0.1305155897450346	1.0971231034773156e-08	-0.001718667825028	0.0004506149968339	-0.0017088561260334	0.0002250441539564	-0.0017266728126714	4	198
583	conv2	199	0.4231157700156974	0.0997471373613105	0.5227445947930056	0.335219303434644	0.4525011078885886	0.3322701993003026	0.3837305751053703	0.2940748961956585	1.3238641294321953e-08	-0.001208349138936	0.0038766603408483	-0.0016287267027594	0.0020298020085174	-0.0014463071892325	4	199
584	conv2	200	0.355360488905271	0.0396245760962966	0.2702959039353624	0.1514691352972037	0.2135255799063328	0.1570240367767921	0.1803066974625334	0.1253299883166554	1.6243453915265604e-08	-8.08063735715514e-05	8.564842057801059e-09	-8.080807699273329e-05	4.9329446083490325e-09	-8.080837905888316e-05	4	200
585	conv2	201	0.4153579498638756	0.1139743216903	0.5209444978787467	0.4029042345731668	0.4498381674786369	0.4000113131591699	0.3718479167542753	0.3397619048112916	1.7661839657456824e-08	-0.0020465917265606	1.023538775957178e-08	-0.0020465920364565	5.995377083678477e-09	-0.002046592762577	4	201
586	conv2	202	0.3927223169887985	0.0940400891354961	0.4077046292606361	0.2849137753261637	0.2850971267322503	0.209021642337819	0.1833780334858096	0.1386200669178231	1.57428985403385e-08	-0.0014585830557154	9.08834196788888e-09	-0.0014585828489095	5.1767120590184845e-09	-0.0014585832107509	4	202
587	conv2	203	0.3871183072345103	0.0788494247263333	0.3724182805287727	0.2415905603831213	0.3389264432662089	0.2578607118025533	0.2537763267494928	0.2080724698665884	1.9127281980502175e-08	-5.998321217726144e-05	1.2097033708080572e-08	-5.9982787425250095e-05	2.5276587010014673e-05	-5.855575320445894e-05	4	203
588	conv2	204	0.3892902076822369	0.0779663645417756	0.3869894238166959	0.2749841948236773	0.3625633666327148	0.2706632179814116	0.2927684356359165	0.2298835314487405	0.0008940455759947	-0.0010753626008404	5.662065039047093e-09	-0.0010719903736085	1.6066769026323866e-09	-0.0010719900108184	4	204
589	conv2	205	0.8399283865151763	0.1791658569675726	0.6157584312600716	0.507150698621742	0.4979056300468247	0.429718482080646	0.353548880726844	0.3612113540638623	1.4181458674045189e-08	-0.001622583685632	7.0643177974005775e-09	-0.001622583686377	3.5000975451282552e-09	-0.0016225835572569	4	205
590	conv2	206	0.3702850623099557	0.0546287836146642	0.2948387195908125	0.1832030558979501	0.2154305836574991	0.1581557743006696	0.1253834260331555	0.1083834394582494	0.0077856974603129	0.0007459475217181	0.0040821272251426	0.0001204944505416	0.0021084674292385	5.3084265222436144e-05	4	206
591	conv2	207	0.3873027351054914	0.0941198342113778	0.3898194073429322	0.2534648630349158	0.3178463195420664	0.1821390123299541	0.1934728849662216	0.1044170122468801	0.0079876735602905	-0.0020542213431944	1.0515249226905611e-08	-0.0024860331560923	0.0020625315689676	-0.0021939778951569	4	207
592	conv2	208	0.3596824149856255	0.0269465070554701	0.2678740435640389	0.1143988667130108	0.1958613270684492	0.0985037955333767	0.1316092863304373	0.0784213684811522	1.48001999544789e-08	-0.0013066265908212	7.042898930720298e-09	-0.0013066268322026	3.488462185785579e-09	-0.0013066270359247	4	208
593	conv2	209	0.8521836375735641	0.2727653073577666	0.6686095526818953	0.5662693043591921	0.6106126642142354	0.5516662849152829	0.5427078385448533	0.5283046045727591	-8.801429141058748e-09	-0.0005499001633029	-1.7371324378956388e-08	-0.0005498995112438	-2.153230349577484e-08	-0.0005498996486936	4	209
594	conv2	210	0.4008374055433922	0.1020716420495092	0.4283109056752814	0.3082140855389786	0.3131010932667655	0.2177080452110995	0.189388383032792	0.1163615541089714	1.7071281499525526e-08	-0.0043352142139794	0.0004540797131703	-0.0043485390079767	0.0002253461140707	-0.0043499221867777	4	210
595	conv2	211	0.4028945802093939	0.1068439786323339	0.4201038850766881	0.3253307797189957	0.3627112854479124	0.2921111983708602	0.2155090719236118	0.2026684064489307	0.0008999210763407	-5.284114865977685e-05	0.0039387186848254	0.0007144386350577	0.0019734557988094	0.000234867141452	4	211
596	conv2	212	0.4158593160584886	0.1221947705835435	0.5250650845749036	0.3539820038539281	0.4177127074411938	0.3064355357144486	0.2744836975525434	0.2421431626660575	1.61027031708727e-08	-0.0031325452555264	7.951263758521065e-09	-0.0031325452956496	0.0019655388984332	-0.0030284576467474	4	212
597	conv2	213	0.3701733151108839	0.0321197617675845	0.2875251010805072	0.1786855497960342	0.2079201806748328	0.1418498424510031	0.1411185906871163	0.1150454808959782	0.0080136274838346	-0.0060112008804278	0.0041508345061109	-0.005553605761666	0.0139145369997212	-0.0061661164632447	4	213
598	conv2	214	0.380488261554335	0.0953291948628419	0.3806630093479157	0.2664765208106749	0.2495524066824624	0.1743320334761467	0.0926973562518356	0.0539910405966367	1.7321302059336574e-08	-3.710442341930964e-05	9.67097835147257e-09	-3.7105209833798725e-05	2.8656630165491137e-06	-3.72534932731039e-05	4	214
599	conv2	215	0.3852292943493801	0.0492362454538364	0.3701254705404813	0.2380353664952397	0.3268132893785116	0.2576789999323684	0.2648731197898191	0.2416630784368214	0.007930622056686	-0.0016108757906092	0.0043032814769207	-0.0003910720475153	0.0019893079153915	9.775381450716214e-05	4	215
600	conv2	216	0.4100415666597607	0.1119675568829633	0.5004788752870852	0.3493116392161449	0.3817989538816969	0.3043644736488506	0.2640956105881847	0.251642015897345	1.6699771121508892e-08	-0.0019463321594284	0.0039834536172491	-0.0017895130870111	0.000224391344488	-0.0019890138158817	4	216
601	conv2	217	0.4000223953965557	0.0757636727887002	0.3979049878771831	0.2552904025496171	0.3332696084003652	0.198228711943083	0.2197899203202529	0.1451755950984157	3.1195075633760894e-08	-0.0023236538126751	2.2461317916722123e-08	-0.0023236560450254	1.9236786608090032e-08	-0.002323655745402	4	217
602	conv2	218	0.3825241239726021	0.0843956202737314	0.3607151105964582	0.274791370055403	0.3138230677660035	0.273291978394739	0.20657336469827	0.2004391477502536	0.0081446620301357	-0.0028964571310285	0.0041238525149183	-0.0034839726853015	0.0021124935790034	-0.0027552456649091	4	218
603	conv2	219	0.4112683048287318	0.0907774385188526	0.4643600951570962	0.3429953316798453	0.2903447662353927	0.2266154478664624	0.1459965892560467	0.1189721502373757	0.0544715953665347	-0.0086273728913157	0.0286633140745828	-0.005237379796861	0.002051025131625	-0.0004000700981543	4	219
604	conv2	220	0.3926626840344064	0.051810240962467	0.3727754258909929	0.2103050118213255	0.2810126034276722	0.1676303051558944	0.1854111315852515	0.1344619756886339	1.3680797827930746e-08	-0.0040421960049086	5.596694330201046e-09	-0.0040421963427548	0.0020330255523453	-0.0043440902847309	4	220
605	conv2	221	0.4047106216751177	0.1164378194307874	0.5071822337120404	0.3627361417407968	0.3920247210518587	0.2972728205414533	0.2465332053009289	0.1626305926474496	0.0008958483698225	-0.0002657028526811	0.0040253560744485	-0.0008280091854078	0.0141915745531018	-0.0056961923536063	4	221
606	conv2	222	0.4145545271570436	0.1268252929072562	0.5132501488112317	0.3678841935522088	0.4202491041416574	0.3327289635191736	0.2791352383427127	0.2638413694011319	1.3712357693762556e-08	-0.0003977066858908	0.0004475260030893	-0.0003815507274615	0.0139564227281254	0.0021251132454079	4	222
607	conv2	223	0.3684404299816952	0.0424835898922165	0.302559764564135	0.1735259803475268	0.2139487576237602	0.1476488826206247	0.1239422372972054	0.0962179627090287	0.0078749858904242	0.0001148907749397	9.978726067672028e-09	-0.00037958819567	5.8648175205178185e-09	-0.0003795885543265	4	223
608	conv2	224	0.3607538857073035	0.0392349902108946	0.2643653374714771	0.1306831184502431	0.1748678502293308	0.1049725680759621	0.0940580277801003	0.0643066495515988	1.5509091899623684e-08	-0.0031855258277095	8.440022791766921e-09	-0.0031855252847561	0.0019959941033096	-0.0034485277776095	4	224
609	conv2	225	0.388387564580291	0.0782321213977838	0.3781458160176855	0.2538620103175288	0.3124948901602892	0.235044929250736	0.2198782986608635	0.1902785291925109	2.2403210619970082e-08	-0.0020099161647673	1.4668386838501137e-08	-0.0020099187627673	0.0002250698802307	-0.0020320667469297	4	225
610	conv2	226	0.3903099469466727	0.075369311208028	0.369792292655709	0.2302057600679501	0.2418858338431178	0.1396218936608702	0.0887515594736482	0.0275301805773225	0.0009001597951753	-0.0003728726965774	0.0038925150611931	-0.0007513878134401	0.0019726680395002	-0.0005931469743878	4	226
611	conv2	227	0.3894667636451012	0.0803616672971233	0.3659683731863151	0.2350066047587856	0.2609264597112921	0.1628624466755402	0.1274716079317973	0.0668233755786454	1.5245038342825982e-08	-0.0014052725659485	0.0039037621310341	-0.0014777320120895	0.0151385745322681	-0.0072874811623926	4	227
612	conv2	228	0.3747318162322303	0.0421279603297863	0.3246006591536616	0.1466897734130945	0.2602980658969404	0.1456593192051858	0.2167730532977181	0.1292522098640245	3.44839978794198e-08	-0.001088662567575	2.626189432586301e-08	-0.0010886647207963	2.2382611541971187e-08	-0.0010886659515989	4	228
613	conv2	229	0.8267380035095386	0.2014034825979119	0.5903134628539293	0.4960181503541477	0.4764551523443034	0.4374017876941992	0.3521499944391293	0.3400270483103133	0.0077921026673173	0.000163595153108	0.0041921831076723	1.799525583057182e-05	-1.9211330526403003e-08	-0.0002826799404977	4	229
614	conv2	230	0.8169921924212339	0.1707377026674172	0.5555740058903564	0.4459571482930281	0.4826460184031457	0.4168905885920629	0.3778367605903313	0.3314603836813676	0.0082762794670849	-0.005276648584557	0.0289529800665049	-0.007680631257168	0.0150547518793489	-0.005712185121943	4	230
615	conv2	231	0.392130908333921	0.0969437622455837	0.3966344894000213	0.2898859936101819	0.3119239994404712	0.216920662459198	0.1913286033917218	0.1280655322502751	2.4088227523755282e-08	-2.1214768228805525e-06	0.0004449820776731	3.431116475904883e-05	1.275382877086173e-08	-2.1210308018826396e-06	4	231
616	conv2	232	0.4057786693813714	0.0873362386914781	0.4131705415614662	0.2782116934540168	0.306472013116441	0.197172980301911	0.1351586161060032	0.0864528466228637	1.8184683647781696e-08	-0.0004699692186671	1.0098791136670116e-08	-0.0004699693255811	0.0020317400880012	-0.0001523047021487	4	232
617	conv2	233	0.8214340683721121	0.1538280368638104	0.5706785550467032	0.4722334105813873	0.4427856720490454	0.3820734134239816	0.2994456248142765	0.2718260018559738	1.6840912886451065e-08	-9.72724819936488e-06	8.969104015044138e-09	-9.726104874596686e-06	4.7119858015420846e-09	-9.726123379127928e-06	4	233
618	conv2	234	0.3675962137856182	0.0611062068133632	0.3357995767199018	0.1587203372191659	0.2527742182391579	0.1207844065369819	0.1390375848736694	0.0687521637051192	1.532502946766101e-08	-0.0006094417214079	0.0004480724711142	-0.0006045448682736	0.0019630325503867	-0.000948333931211	4	234
619	conv2	235	0.3881349348323726	0.0674175316560378	0.3641210041787346	0.2566353393434845	0.3335234342347839	0.2605171506564032	0.270139387801679	0.2521844305904833	0.0008997945224979	-0.0012050267175947	0.0041751008008981	-0.0014475127497899	0.0020483004603089	-0.0016309804321925	4	235
620	conv2	236	0.3828696156733181	0.0659706194192987	0.3646702832291979	0.2052208990166292	0.3006158056470024	0.1576487607183204	0.2125180353879939	0.1025186762763247	1.6735507979426245e-08	-0.0013720821398581	0.0042392104162382	-0.000970590172117	0.002189222091363	-0.0013126496214233	4	236
621	conv2	237	0.3867568450243388	0.0646991471893397	0.3617113332608405	0.2023328858305344	0.2566584368210269	0.1511432588066584	0.146677643847791	0.0746439558642474	0.0079201846051385	-0.0025568690453876	0.0296913735089225	-0.004587177681379	0.0021364496559195	-0.002923649801652	4	237
622	conv2	238	0.3804399762150501	0.0772579153862456	0.3568102070443448	0.2548079605124983	0.2482109924542277	0.2098450266533776	0.1736506903080126	0.1774836769534221	0.0076755259352385	-0.0020383879480081	0.0041264848861819	-0.0022589584454877	0.0021565043465839	-0.0017544663491553	4	238
623	conv2	239	0.3558954626093541	0.008831003001897	0.2697091793478008	0.1027472923977917	0.1782207946494053	0.0782846742081986	0.09810490409687	0.0347932998029131	3.303134255006057e-08	-0.0002649193417141	2.5104749501458912e-08	-0.00026491679238	2.1133078287327578e-08	-0.0002649162443155	4	239
624	conv2	240	0.3570267378523348	0.0386166193722902	0.2781471697213258	0.1032157316901565	0.1734638215669982	0.0893685722241821	0.1008026496515369	0.0661369942789573	0.0077281099474054	-0.0023153114453475	2.892462147574548e-08	-0.0028229403818833	0.0020625700519635	-0.0024342157200536	4	240
625	conv2	241	0.8472861626024569	0.2646835044307105	0.660043815310988	0.5596951416212321	0.5710102487959602	0.5018513924982536	0.3514112396151574	0.3396060501008255	-3.8672496316394245e-09	-0.0073731106158523	-1.2430580564881666e-08	-0.0073731095592297	0.0002242146653455	-0.0073211104335912	4	241
626	conv2	242	0.8371043572904049	0.1456285793647671	0.6234112186972249	0.4879013444041659	0.5362312071142411	0.4436570977927648	0.4545930581041301	0.4196881313344444	0.0081264032655504	-0.003241517195512	0.004048820035057	-0.0027177954817274	2.296543621937985e-09	-0.0026376945400499	4	242
627	conv2	243	0.4112215845944296	0.112786030225796	0.4929256037149007	0.3337410759951436	0.3923909532375664	0.2775190655801893	0.262338484722023	0.1946435956822577	1.2457524345421689e-08	-0.0089535518108063	3.828392269866754e-09	-0.0089535533328448	6.265777896530267e-10	-0.0089535549322141	4	243
628	conv2	244	0.3883311432417746	0.0762757741564268	0.38069998130365	0.2836846494938142	0.3050516200046094	0.2422764800432384	0.1291171489038366	0.0966218720096674	0.0080830479834462	-0.003118123758973	0.0041108994956887	-0.0034158863120803	0.0145099100188159	-0.0032076307772119	4	244
629	conv2	245	0.3901644381485504	0.097630023747514	0.3927114745307958	0.3160065801097101	0.3147067436702987	0.2413785842395046	0.1347459962787766	0.0955914137471395	0.0076648941538104	-1.7965401648112334e-05	-1.5887139825920826e-08	-0.0011513543172074	-2.0100458408833788e-08	-0.001151355031177	4	245
630	conv2	246	0.845475058973668	0.2469897841838236	0.6651190627600989	0.5395389824752443	0.5433644143427795	0.4919720355082108	0.3549073583478149	0.3617355750525896	1.3871853665747837e-08	-0.0002088786727549	0.0038688063613459	-0.0013647853698885	2.502514528934796e-09	-0.0002088773982755	4	246
631	conv2	247	0.4188041804411448	0.1325715176503569	0.5286109131437455	0.3796710174753255	0.3922623457982679	0.309936582499649	0.2606487180507694	0.1748184617358115	0.0076720322730212	0.0017172151137537	0.0039850544428856	0.0004926216652727	0.0020239179658266	0.0003609861856531	4	247
632	conv2	248	0.3941384653600037	0.0642016067564688	0.3920511480102002	0.2535797245126697	0.3550455644266257	0.2518028086335057	0.2583216099439941	0.1872364401825105	1.0815006556974538e-08	-0.0006891873484693	0.0038794389577949	-0.0006429640838971	-1.030073804031417e-09	-0.000689187607217	4	248
633	conv2	249	0.3661979965051286	0.0438788203570585	0.3138676248275818	0.1680267086208902	0.2385058964105667	0.1435273748520781	0.1823295681785353	0.1272665272673279	0.0080440168783029	-0.0005902374791406	0.0039032069356448	-0.00039155875978	0.0019286694524484	-0.0002529108560196	4	249
634	conv2	250	0.3834892019749699	0.0694568672490547	0.3626361095655096	0.2217822254561359	0.2914693940416089	0.1699702003410304	0.1365425457188545	0.0983976056407466	1.5382284335174745e-08	-8.311059598309356e-07	7.0254229100896745e-09	-8.311862271792592e-07	3.427490402607702e-09	-8.313653769853602e-07	4	250
635	conv2	251	0.3617246629136743	0.0274589071151587	0.289557662523307	0.1198933329743064	0.1901549231422122	0.1129869008968077	0.1158604577358004	0.0790512576576589	8.185062405630106e-09	-0.0006503745444337	-2.993123526806585e-10	-0.0006503745339707	0.0002249810582927	-0.0006756641404062	4	251
636	conv2	252	0.3771647808671935	0.0729451808631748	0.3589229732998726	0.2376065734604642	0.3140371840569326	0.2192646958510608	0.2021748224250064	0.1653242413328308	1.4955267246818952e-08	-0.0009749511520027	7.756032704975269e-09	-0.0009749507072489	0.0019240318174547	-0.001442746478363	4	252
637	conv2	253	0.8270625094028732	0.1563852123446359	0.5882923935283916	0.4450182167457067	0.5242400511474112	0.4475756246423403	0.4426883986662434	0.4252084887643486	0.0081009445584303	0.0001740723326197	0.0039916906215402	-0.0001627240107366	4.40121439293506e-09	-0.0002907313530351	4	253
638	conv2	254	0.3974951295388607	0.1078726007640873	0.4261216205429351	0.2927790988237724	0.3991220283829396	0.3078876398998476	0.3214474669663139	0.2976142572046619	1.8144908464634568e-08	-0.0001432215976455	8.748857971419e-09	-0.0001432212436711	5.475850106684277e-09	-0.0001432217509151	4	254
639	conv2	255	0.4017260227667854	0.0909954112156049	0.4141246044802992	0.2942769151958682	0.2944368093783645	0.1988214411116926	0.1608919359923374	0.1384159639083891	1.4399574865819886e-08	-0.0002411115185796	7.0094499093897875e-09	-0.0002411109252471	0.0020191612055877	3.989701407547397e-05	4	255
640	relu2	0	0.3803120278194679	0.0386143349083754	0.3335833870590886	0.1606802940689099	0.2951985639035662	0.1867523500958881	0.2302629878241281	0.1864411815883253	1.1935075816538188e-08	-0.0009544049970136	3.864687569965497e-09	-0.0009544053296512	-1.1904477403845704e-10	-0.0009544056637953	5	0
641	relu2	1	0.0617108660154439	0.0031515140717706	0.0658388870728144	0.0201929073967838	0.0418698679832341	0.0182760075789986	0.0611374143253118	0.0256411162870231	0.0076752462399202	-0.0002192947015617	2.2129264198866853e-08	-0.0002136611203586	0.0002237807710681	-0.0002284245710058	5	1
642	relu2	2	0.0613537506220972	0.0015617470417684	0.0761597828621279	0.0160933964561875	0.1247098994795227	0.0179925271827693	0.0754016097697846	0.0228503648131174	3.6333121955500764e-08	-0.0004481814509547	2.9104675447477746e-08	-0.0004481785002095	2.497052387084864e-08	-0.0004481784209882	5	2
643	relu2	3	0.3430992285101335	0.007574537245636	0.2313892576626616	0.0427723184679461	0.1646683132683156	0.0762490292290272	0.1272585106089643	0.0820616451218579	5.5776769425364137e-08	-0.0008213516486137	4.69590515361773e-08	-0.0008213511855277	4.3692406914708215e-08	-0.0008213524336733	5	3
644	relu2	4	1.1235267682874198e-07	-0.0002821343464325	0.0589546632175502	0.0096645209007879	0.0369698963395411	0.0114813526210461	0.0204449787797484	0.0088696407485825	-2.1229495938968053e-09	-0.0002821337200307	-9.46987621652795e-09	-0.000282132138661	0.0019328985061823	-0.0007770615205386	5	4
645	relu2	5	0.3453219322128384	-0.001698724290974	0.2269301995987269	0.0248331767657113	0.1580352336603314	0.0546129714402643	0.116457669819305	0.0528376853508314	0.0078143567209915	-0.0046055682957988	0.027671926013741	-0.0120752012359557	0.0019980034811459	-0.0049801637942448	5	5
646	relu2	6	0.0595132514932468	0.0002617936092672	0.0641100601292117	0.0089917501393146	0.0382861263848177	0.0118387560973234	0.0196081244396073	0.0064799286162752	3.6776931500170924e-08	-0.0013267191999317	2.8382634575940813e-08	-0.001326719727853	0.0019272230011354	-0.0015643785127943	5	6
647	relu2	7	0.0599239870475749	0.0007772723827383	0.0615995206821453	0.0068700832733941	0.0344123573052578	0.0070112937000212	0.0207639844987856	0.0055421014840235	5.3666836974386456e-08	-0.0004529690604433	0.0039602622634329	-0.0009467450847226	0.0154435058878283	-0.0035048478154209	5	7
648	relu2	8	0.0605480631001743	-0.0011797098004038	0.0716834955771512	0.0186943437892453	0.1031390687535972	0.0025027187693141	0.0686592986024055	-0.0048814430286336	5.5083450023474265e-09	-5.763111648215968e-05	-2.4147639443583553e-09	-5.76298674350717e-05	-6.252466988598826e-09	-5.7628865642422866e-05	5	8
649	relu2	9	0.0606813514953131	0.0023197266592579	0.0710308956171758	0.025142558017835	0.104922898389095	0.0424079048441911	0.074067993740727	0.027943911424284	3.998930087067976e-08	-0.0004256351147944	0.0039676010315126	-0.0002926744086337	0.0148152560920374	-0.0004979541994025	5	9
650	relu2	10	0.361218117046772	0.0076783377407216	0.2615667448366747	0.0975128440645495	0.1959107212251	0.1092746885270991	0.1404399831704617	0.0981699401017122	-6.944699482147598e-09	-5.560961848560808e-06	-1.4897317823781009e-08	-5.559473495120315e-06	-1.879647348879132e-08	-5.559836860014045e-06	5	10
651	relu2	11	0.0622023648787718	0.0007638485023322	0.0738451987348239	0.0172611573471118	0.111907061203516	0.0155017763019807	0.0713463739542442	0.01313279212782	-2.3064784526738435e-08	-6.013195437581942e-05	-3.0933116290654545e-08	-6.0132428030712504e-05	-3.4590297071090965e-08	-6.013210490296572e-05	5	11
652	relu2	12	1.2264800453021252e-07	-0.0084361139933446	1.1593386584074494e-08	-0.008436094812062	0.0037161360321472	-0.0087291516401259	0.0019185447587252	-0.0085443530673989	1.2090368151085329e-08	-0.008436095499084	4.828030975012609e-09	-0.0084360954012994	0.0002288082547479	-0.00850102183282	5	12
653	relu2	13	0.0633493979753869	0.0045648123063805	0.0757917338273289	0.0353269380742636	0.1205882508512495	0.0523381594035263	0.0837009314169724	0.0579353505211406	0.0079844483179922	0.0001319299555437	0.0041560383204846	-7.346036330058148e-05	6.6854003444305485e-09	-1.0774926283874107e-05	5	13
654	relu2	14	0.0603854487556527	0.0022068243309748	0.0703769795927693	0.0263573344155776	0.1028168242304395	0.0381981267635961	0.0617292176407636	0.0340132378709105	2.0508326481483152e-08	-0.0009743670182771	1.2771728452598552e-08	-0.0009743662082839	9.5407519662416e-09	-0.000974366193454	5	14
655	relu2	15	0.0634823863034063	0.000669399448664	0.0744854805546619	0.0170600068158678	0.115485823432288	0.0052528926976429	0.079016443367851	0.011070800006537	3.4044084773476875e-08	-0.0015669903531485	2.5721579866022637e-08	-0.0015669904265209	2.2198032523235156e-08	-0.0015669922172949	5	15
656	relu2	16	0.0597079438552243	-0.000196289934518	0.0643303057462236	0.0082948186699958	0.0359098202574801	0.0046393859734782	0.0204265694228799	0.0007893943801191	4.8197647650738424e-08	-0.0001065252206331	4.1494569003042165e-08	-0.0001065256243271	0.0019577823137795	-0.0004788585158315	5	16
657	relu2	17	0.3650151560566071	0.0422854546169563	0.2886167618698211	0.1438027318036521	0.2291042953487113	0.148970669867991	0.1938564415068543	0.1300364495794704	-1.0048577081533951e-08	-0.0010012245980453	-1.7856904621638137e-08	-0.0010012249134097	0.0019764143136375	-0.0009364293131461	5	17
658	relu2	18	0.3806032657281959	0.0794300782831455	0.3298528730415675	0.1974232181205416	0.2670749308535677	0.1970185483345231	0.2334470218341007	0.1701225343368576	0.0081176533105793	-0.0007292710666086	0.027669561223809	-0.003139455134326	0.0145734751627903	-0.004238647701936	5	18
659	relu2	19	0.3966859971233407	0.0947074704637704	0.384444961616082	0.2420478128154756	0.3415359100427941	0.2199335736374003	0.2754332033763634	0.176961797325039	0.0079300322154267	-0.0017199744910032	-6.3784939552391515e-09	-0.001817609942204	0.0019482170689433	-0.0025304488279198	5	19
660	relu2	20	0.0590207722302	0.0010432401007831	0.0535485215381423	0.0037205620729582	0.0279487698219896	0.0044163748285825	0.0020484839228174	-0.0002925973428633	-1.9016963337392667e-08	-0.0006987220699927	-2.7894352383484033e-08	-0.0006987212677977	-3.1694040725227524e-08	-0.0006987219054124	5	20
661	relu2	21	0.3561600362187572	0.0270778138635697	0.24023603653266	0.0605856582242025	0.1603764851527515	0.0646440448160065	0.1170816704798002	0.0623432869346818	-1.3082491978622102e-08	-0.0001398337900222	-2.14975637291559e-08	-0.0001398344225362	0.0019569198061838	-0.0001263181212285	5	21
662	relu2	22	0.0638861984470972	0.0002072545213804	0.0710336263534785	0.0133224318660435	0.0444628027867708	0.0110945433342156	0.0586771043995738	-0.0060701139194176	0.0079238819154447	-0.0052378222875311	-2.7837808058706063e-08	-0.0051464004654002	-3.1972368530475144e-08	-0.0051464015159323	5	22
663	relu2	23	0.0071310184342584	-0.0001271919228094	0.0548706321339035	0.004072635566378	0.0320155378740577	0.0049072947466299	0.0199275256874221	0.0033578314938903	3.7801019425742766e-08	-0.0003177881849261	3.006476201328212e-08	-0.0003177872247031	2.6639876193890192e-08	-0.0003177881482365	5	23
664	relu2	24	0.0601231895021144	-0.0036155584574268	0.0661965785139488	0.0033885428205596	0.0423838217776707	0.0039052370121166	0.0635044184820492	0.0008460528899467	3.736461129388857e-08	-0.0035975772173582	0.0039959895349498	-0.0037992986463351	2.5503831380113695e-08	-0.0035975767559754	5	24
665	relu2	25	0.0614767013776623	0.0074154521516601	0.0738775872222451	0.0204083442327741	0.1147030869635522	-0.0070948372066017	0.0728310582283934	-0.0097185923460545	6.622523973653926e-09	-0.0016061669613791	-1.904348234660347e-09	-0.0016061670559266	-5.363405275460309e-09	-0.001606167036503	5	25
666	relu2	26	0.3484342763365278	-0.0353624436040505	0.2311132947065558	0.0035146801267121	0.1715130414792006	0.0385527663976603	0.1263134845155711	0.0261871870820652	-7.775038390889222e-09	-0.0109239156723766	0.0040091857300061	-0.0109984800289235	0.0140076324928856	-0.0160247347711357	5	26
667	relu2	27	0.0643926233467372	0.0045705137203849	0.2270106782119588	0.0638587327252405	0.1708446331757368	0.0738697748659649	0.1126638090513909	0.0502728728833242	-1.2099947710453309e-08	-0.001964661837206	-2.0141122547556733e-08	-0.0019646634296364	-2.4132984055569295e-08	-0.0019646632204459	5	27
668	relu2	28	0.060070719653119	0.003177233358713	0.0633257461254204	0.0150032071992235	0.0328463308868652	0.0092345547857894	0.0154732948092993	0.0075487466393183	1.0775152214925754e-08	-6.653191599426123e-05	2.9542674973015433e-09	-6.653208067786132e-05	0.0019556439398363	-0.0008507892218783	5	28
669	relu2	29	0.3694216645722302	0.0046863301144314	0.2836453060627977	0.1140781332440713	0.2077485514385785	0.1252856610189847	0.138477040330464	0.0915913696665415	0.0080916957897893	-0.0133530982605012	0.0284191264855246	-0.0176535291224571	0.0020693548228367	-0.0124233440102041	5	29
670	relu2	30	0.3566611952688204	0.0200070312307465	0.2659230672595999	0.0897744403616788	0.2137519398577464	0.1127548434778141	0.1894436732806674	0.114544210049412	1.878502908780888e-09	-0.0003630501776734	-6.085692838553314e-09	-0.0003630499539468	0.0144558167606901	-0.0032621014287355	5	30
671	relu2	31	0.3444477174404667	0.0224609766340073	0.2218849053863464	0.0828109133532751	0.1573798153675668	0.0678184873514303	0.0964672468190971	0.0798178133902425	3.191989850215293e-08	-0.0001391818949725	2.4466024650671162e-08	-0.000139181559086	2.0741731665552265e-08	-0.0001391817595766	5	31
672	relu2	32	0.3554357539805043	0.0223271199070611	0.2463272699049995	0.094382306596768	0.195349059710071	0.1008318935762704	0.1696641347207633	0.0824778436017146	0.0079438102790839	-0.0008279767680796	0.0040067222198086	-0.0011645378410094	0.0020139564236099	-0.000546785362447	5	32
673	relu2	33	0.0599929650960864	0.0018958870892122	0.0632992562349678	0.0171130713441858	0.038612363584514	0.0147053061792846	0.0570694102718633	0.0096168622455472	2.817991540116083e-08	-0.0009949928111361	2.012733613110385e-08	-0.0009949913112499	0.0019817688849806	-0.0006807345565362	5	33
674	relu2	34	0.0637696718611737	0.0066815347708427	0.2195190646082515	0.0393294462074708	0.1628112980878967	0.0647106156266068	0.1140558732306689	0.0725826598361915	-9.597395989047186e-09	-5.054547826288669e-06	-1.813909444869921e-08	-5.054322762321206e-06	-2.1548314910191383e-08	-5.0539523872572545e-06	5	34
675	relu2	35	0.0622248473670172	0.0005053137486578	0.0754022979554958	0.0175050033239698	0.1139089374195204	0.0157637822768101	0.0706523908181869	0.0153509841408655	3.46268267392702e-08	-0.0006373411788678	2.7396541035784594e-08	-0.0006373409332129	2.3214070221655447e-08	-0.0006373406437463	5	35
676	relu2	36	0.3614885100834661	0.0226748392379325	0.2392468998444887	0.0608218539531175	0.1668026740887135	0.0721937601626384	0.1177485768581403	0.079789034765089	0.0078739053008707	-0.0011800016870509	0.003956583017725	-0.0006881388285975	3.0168251008433344e-08	-2.420180280626738e-07	5	36
677	relu2	37	0.0649754015005931	0.0074445104484276	0.2035057915613812	0.0326357323859586	0.1366585640738115	0.0301179957330548	0.0938782223812597	0.0366402064910534	0.0008948596741258	-0.0012049606428679	0.004064410552947	-0.000311008312126	0.0021192177173506	-0.0005135545591941	5	37
678	relu2	38	0.3494055473920313	-0.0120874944658899	0.2160670292102149	-0.0024145331018397	0.1554212880597589	0.0218815685960842	0.1161957651821478	0.0385646034068375	0.0084962050949938	-0.0030070187881037	0.0041404933403975	-0.0028947813047051	0.0142964855698952	-0.0051356714766839	5	38
679	relu2	39	0.0598968554801655	-0.0039909776033983	0.0616791610395313	-0.0047955407610547	0.0362304788896704	0.0004092879938499	0.0190209542382384	0.0028753496710485	4.508977979877926e-08	-0.000294961359464	3.743922138976785e-08	-0.0002949617191796	3.3382400066450664e-08	-0.000294960968751	5	39
680	relu2	40	0.0071092490115194	-0.0003339030923636	0.063380720718784	0.0059353169998882	0.0313907798379807	0.0050979720609853	0.0154155383356638	0.004037614472783	9.293412372990416e-09	-0.0005818155158745	1.0418672591328002e-09	-0.0005818152987848	-2.887086347769241e-09	-0.0005818167572884	5	40
681	relu2	41	0.061580916205493	0.0049244246964657	0.07276149828826	0.0181283537411365	0.1106480983626263	0.012774239465412	0.0693822626113037	0.0173739694464438	0.008437652599139	5.916509372028145e-05	0.0043200202967488	-0.000383889967521	0.0141566611121382	-0.0001158599718333	5	41
682	relu2	42	0.3448818031929969	0.0032972263895718	0.2153121862839978	0.05322215998558	0.1536266148522304	0.0619631369672925	0.1108929103647015	0.0522937147690387	1.2614812083810989e-08	-0.0004640755844227	0.0039408147155832	-0.0006730657561782	2.534479342941598e-05	-0.0004631692065724	5	42
683	relu2	43	0.3440584397137937	-0.0005934066146184	0.2203877574713769	0.0377638450002523	0.1591464806737443	0.045066499610251	0.0944241880080228	0.0256660938968346	0.000899068262024	-5.951465244136145e-05	-2.6972300615213385e-08	-5.760466600079894e-05	-3.07866290238934e-08	-5.760410513144798e-05	5	43
684	relu2	44	0.059255889498511	-0.0019373318630651	0.062935862570464	0.0084784115488913	0.0366410582344801	0.0103495195617634	0.0231193305393525	0.006731643344502	8.701358633622647e-09	-0.0018357624346188	9.70810543066136e-10	-0.0018357614331863	-2.508444785220831e-09	-0.0018357621081472	5	44
685	relu2	45	0.0638538966629833	0.0065497618222614	0.082152304716474	0.0375337757648671	0.1222225880181937	0.0574738327449041	0.0729423143782729	0.0460781038538899	2.946051558261331e-08	-0.0002328408486449	2.0606648387655472e-08	-0.0002328413582879	1.6813779368796133e-08	-0.00023284084975	5	45
686	relu2	46	0.0622574164006246	0.005509955977242	0.0801288621163581	0.0224569389260836	0.1250127712379659	0.0295579134108935	0.0714883261180994	0.0157642066678783	1.350594025506524e-08	-3.398675274546292e-08	5.6798661329793285e-09	-3.306760754107074e-08	1.3439624968469843e-09	-3.235325740646999e-08	5	46
687	relu2	47	0.3645180096405224	0.0349247596816072	0.2816346716235544	0.1366369831377671	0.2048190088370837	0.134430933024607	0.1430272691224775	0.1152390172095547	2.0732984329363543e-08	-0.0012248571309521	0.0004498645301751	-0.0011690353473416	0.0021084230754371	-0.00124044612012	5	47
688	relu2	48	0.0636551532034163	0.0003595826266561	0.2031738413889688	0.0193364898006447	0.1354501611257632	0.0423402708779058	0.0911184280442509	0.0302224595040085	-5.666578317686799e-12	-3.919067828506151e-05	0.0042368465275849	-0.000570977715363	0.0020153166174985	-0.0003428452072085	5	48
689	relu2	49	0.3451636398696982	0.0114427992701557	0.2219218757758433	0.066764569239654	0.1581079964193642	0.0519063075347041	0.084105257381514	0.0346272427160753	3.8721498230032125e-09	-0.0001071393403948	-4.979462620013919e-09	-0.0001071412194184	-8.311820343109844e-09	-0.0001071401308718	5	49
690	relu2	50	0.0635086697997002	-0.0023294333208527	0.0754615291533985	0.0104620031007763	0.1194222315519866	-0.0091353156621276	0.0838228948190139	0.0021444619465622	0.0081895871377626	-0.00080600249	-5.338990805014987e-09	-0.0007141418508633	-8.956194230691494e-09	-0.0007141416479194	5	50
691	relu2	51	0.3429916577814507	0.0282644100448811	0.2028489517531029	0.0796876386815708	0.1446953763844922	0.0630228077034259	0.0948750494851861	0.0378072196037366	7.092489928695045e-09	-0.0001369068699561	-7.11085412774537e-10	-0.000136907498299	-4.399080877348638e-09	-0.0001369086388094	5	51
692	relu2	52	0.0612718280975951	0.0022359262005077	0.0660486556094199	0.0168686852550012	0.0393058834967743	0.0158098219487431	0.0591502119024225	0.0155023823559843	0.0084062182117307	-0.0022666237903892	0.0277753634075557	-0.0030594773613439	0.0143338683729928	-0.0030343721591254	5	52
693	relu2	53	0.346992074017746	0.0103068900284379	0.2037431848459622	0.0540088788818486	0.1488213166023992	0.0811303503015899	0.0970904868540037	0.0583016388659626	0.0080561707622128	-0.0005186636477014	0.0042086764331393	-0.0006176833867206	0.0155820164436274	-0.0043246565725918	5	53
694	relu2	54	0.0620099717079488	0.0063407307265255	0.1965869022459353	0.0712840037495746	0.1226497696639885	0.0960750468588359	0.0815249929025612	0.066434985216129	2.869083948198181e-08	-0.0004741471509601	2.204544036210621e-08	-0.000474147464371	0.0020578596780889	-0.000692182772735	5	54
695	relu2	55	0.3734897263528475	0.0540193208442028	0.288749039969335	0.1265081393065036	0.177514432054744	0.0844886079022617	0.0965138556745487	0.0450798032435885	0.0008899894835443	-0.0009014398036171	-3.0257217620288657e-08	-0.0008731749885819	-3.4073246446553185e-08	-0.0008731741197316	5	55
696	relu2	56	0.3643136250089061	0.0332364065553202	0.2890624128918911	0.152210428528511	0.2219242045657388	0.1400686352449643	0.1377693888652078	0.0919217265167573	0.0077602701871546	-0.0048335774407071	0.0040561470572185	-0.0045506618984991	0.0138551779726242	-0.0100301155899544	5	56
697	relu2	57	0.0601728018551901	0.0010749687805037	0.0589198657107652	0.0072874365200347	0.0336430676326103	0.0097528405655114	0.0192771901321849	0.006810826409171	2.6341178127609055e-08	-0.0008153937881341	1.8033513904391896e-08	-0.0008153983270655	1.4714201856946827e-08	-0.0008153975505025	5	57
698	relu2	58	0.0622006958284429	0.00522920660038	0.0825885114975054	0.0317102941368695	0.1148897472045419	0.0185778134421596	0.0532924409321967	0.0104614763849539	0.0083263314132661	0.001105817399799	0.0041083159426913	-9.28140102371966e-05	0.0020016933285974	-0.0003596506959675	5	58
699	relu2	59	0.0593388605881826	0.0	0.0075048294165163	0.0	0.0041177842954267	0.0	0.0146711500661357	0.0	0.0008561038270379	0.0	0.0035542117581292	0.0	0.0019894791402007	0.0	5	59
700	relu2	60	0.3438723136377402	-0.0105344302572012	0.2067286087211235	0.0167100500544031	0.1455815362201159	0.0433062680532932	0.1049397272989953	0.042751320103227	2.4677763943437018e-08	-0.001235834769701	0.0038579168916005	-0.0011604731839964	0.0020253529124784	-0.0017112734695474	5	60
701	relu2	61	0.3737724742703751	0.0517111950214336	0.3231980274973505	0.1805955160994539	0.241905575768191	0.1933099616575464	0.1875350847548043	0.1723795936539507	0.0084600050740841	-0.0018633276487347	0.0291297590088202	-0.0077618691827086	0.0020452237982907	-0.0018656904454559	5	61
702	relu2	62	0.3859010870220642	0.076848135723829	0.3599482130008368	0.2425102667360911	0.3243421072697591	0.2482603855596913	0.2534429126136839	0.2073840372348196	-1.0472409606165911e-09	-5.125630117053248e-05	-1.0091763424924238e-08	-5.1255026177088325e-05	-1.2971201224232232e-08	-5.125483115153706e-05	5	62
703	relu2	63	0.3446067697812073	0.0120115372263612	0.2145392647355954	0.0477051268070009	0.1496078608915408	0.0818972195279418	0.0889778917700214	0.05250067073704	1.6215964016019768e-08	-2.1052494116879927e-06	8.71209981934129e-09	-2.1066548341330815e-06	0.0020908091960633	-3.234875144464411e-05	5	63
704	relu2	64	0.0598716933972749	-0.0014073890390537	0.056550852309851	-0.0032502836958017	0.0308470310221811	0.0011934485368687	0.0177438070698408	0.0037363414310586	0.0009028834743054	-0.0004573776422696	0.0039074531332694	-0.0002603727093346	0.0019950029842356	-0.0005285221199502	5	64
705	relu2	65	0.0069789593359184	9.47965314742616e-05	0.0075228143787543	0.000123279496785	0.004336157333733	6.200938081712959e-05	0.0172332242806824	0.0023097929708669	0.0080901132187216	0.0009406744721736	0.0039354051036312	0.0004301234322722	0.0020165910750387	7.358235550569692e-05	5	65
706	relu2	66	0.063264765091876	0.0040505224938012	0.0795258551666983	0.0260355060653801	0.1207347855365088	0.0392888727108369	0.080136120973297	0.0407653125315501	0.0082108510242473	-0.0002987127396423	0.0283267937694954	-0.0056518777570593	0.0172542677470961	-0.0034186747257181	5	66
707	relu2	67	0.3546196809212664	0.0323775200894906	0.2518725195339342	0.1314733205187885	0.1841505636569462	0.1419673269166702	0.1296921781370261	0.1130015007653979	2.4217640781643013e-08	-5.91373556000363e-05	1.6273166592029042e-08	-5.913900966580954e-05	1.23296098886172e-08	-5.913908438737181e-05	5	67
708	relu2	68	0.3528848350207323	0.0276287223580941	0.2514442203690945	0.0575341592705503	0.1784441918901894	0.0786479523694791	0.1347355612714005	0.0639320236680256	0.0078459644463104	-0.0049498951795805	0.0039441111265604	-0.0048261080829214	0.0020084110237478	-0.0053270198321855	5	68
709	relu2	69	0.3434034893140516	0.0066223013915891	0.2365296947123503	0.04862912523717	0.1637702827316342	0.0777644654640324	0.1104259913521145	0.0696772173981776	0.0079179293492058	0.0009934762210389	0.0039725713595174	-0.0001502711258623	-1.0934700700460098e-08	-0.0002680167775497	5	69
710	relu2	70	0.0636939252765803	0.0054980561892336	0.0778219097121346	0.0321758526260343	0.1282175710920027	0.030072600245841	0.0889234972716495	0.0242921221628893	0.0076705585422879	-0.0010420984013461	0.0041198628151409	-0.0005752145110038	0.0021319099367317	-0.0013189631723771	5	70
711	relu2	71	0.0636962964631592	0.0038192453122907	0.2068162685626042	0.0257217710071259	0.149891125693717	0.0586486199706208	0.0972003213865287	0.0337595372451799	3.1421572566081586e-08	-1.0412224549893878e-05	2.3411485527979892e-08	-1.0412665259362797e-05	1.8964805503784987e-08	-1.0412087881883636e-05	5	71
712	relu2	72	0.350272161371452	0.0230555955397897	0.2309674308475768	0.100782441961513	0.1680444155441242	0.1004209905768528	0.1276955046482257	0.096242569567472	2.3485944300460915e-09	-0.0018926193840527	-6.292567134025262e-09	-0.0018926181466014	-1.0015147600128673e-08	-0.0018926179858911	5	72
713	relu2	73	0.0601693410682093	-0.0036422183155808	0.0654122143705022	-0.0014034588765425	0.0400253701392518	0.0087202885084588	0.0576903038575882	-0.0055617256005082	1.0673256389814869e-08	-0.0027061528103045	1.785333991755067e-09	-0.0027061530600607	-1.0874519063008847e-09	-0.0027061526437712	5	73
714	relu2	74	0.0612063052802569	0.0030851908595954	0.0804088093039122	0.0191826742694518	0.1177130167228088	0.0228342809217442	0.0783237469941757	0.0342219676398686	3.79257933946775e-08	-5.6416606775133715e-05	0.0038635071075793	0.0004033754584763	2.6022243915235777e-08	-5.641719203763884e-05	5	74
715	relu2	75	0.060449847997436	0.0017161676458491	0.0655267178070734	0.016766323158501	0.0370595018994321	0.0141072989124505	0.0200879339911707	0.0049528315076172	3.39592769460495e-08	-0.0003734173391809	2.6003264985696717e-08	-0.00037341700611	2.2345516659250112e-08	-0.0003734171868985	5	75
716	relu2	76	0.0638149077283368	0.0050708515299339	0.2116374240488505	0.0433983672456835	0.1478847871396145	0.0499255844179071	0.0979004687549236	0.0365658261300848	-1.2929401105310491e-08	-0.0016416109475916	-2.1424742424613896e-08	-0.0016416112468762	-2.5412060233875877e-08	-0.0016416105590746	5	76
717	relu2	77	0.0620470608866899	0.0034579053364104	0.0717552104233835	0.0285184712738862	0.1154559320397432	0.044847011611422	0.0695317415929193	0.0443148019117359	2.0960916335965862e-09	-0.0006934750057057	-5.889431831107572e-09	-0.0006934755680967	0.001915994332386	-0.0005590498296765	5	77
718	relu2	78	0.3533566394696261	-0.0019100668107874	0.2272975282480748	-0.0215361110310554	0.1588606145287691	0.0004144468990135	0.106606871121191	0.0270245105355969	3.53216483839347e-08	-0.0067396377753916	2.7400654190046225e-08	-0.0067396398602825	2.325489523169466e-08	-0.0067396424124988	5	78
719	relu2	79	0.0070458630708162	-0.002002172811286	0.0076422883306581	-0.0019679767112668	0.0267265998724375	-0.0038412983394229	0.015532192321178	0.0007846118770971	0.0075435771848598	-0.0026428694388938	1.6935497004766376e-08	-0.0021823381483347	1.3235280427181806e-08	-0.0021823380513743	5	79
720	relu2	80	0.0594403738316313	0.0008125835713995	0.0583883046869456	0.008421580461897	0.0356867601751024	0.005662074238513	0.0213081829496843	0.00854141476705	9.938890932481572e-09	-0.0005068896653213	2.1306304498480703e-09	-0.000506889709585	-1.429550922082967e-09	-0.0005068901800031	5	80
721	relu2	81	0.3710879037643151	0.0394003827566064	0.3131558649030636	0.1383042567921082	0.2243402474526776	0.1153836228262416	0.152834991763003	0.0842869065668063	2.0581857773649403e-08	-0.0006190762453373	1.228424506560799e-08	-0.0006190760505779	8.422942232577668e-09	-0.0006190757738981	5	81
722	relu2	82	0.0591735105034693	-0.0028999172142785	0.0628909823981755	0.0068137413640267	0.03626157961229	0.0063781244655539	0.0201693059376252	0.0080230945153205	0.0008929875659198	-0.0036401401527403	0.0038338076034011	-0.0034702859863893	0.0002214917096401	-0.0035772259963637	5	82
723	relu2	83	0.3568676736182068	0.006453907486575	0.2322579149342359	0.0672299920369948	0.1693363412953868	0.0869070079890785	0.1338307700728225	0.0994446139521221	0.007829626560188	-0.0003800769530055	0.004210500373794	-0.0003528261625014	0.0002260669080393	-0.0009475996066159	5	83
724	relu2	84	0.0599754415447022	0.0007544248101831	0.0635003280083916	0.0125807612105203	0.0369072919141102	0.0114513320696798	0.0539594276549961	0.0116878125886558	0.0008964408744409	-0.0001283422574149	0.028630723639725	-0.0030596816109542	0.0146959817213914	-0.0031142775824759	5	84
725	relu2	85	0.0614872883975311	0.0021361841669876	0.0780134880130936	0.0269967932767727	0.1191558363008666	0.0458173417637107	0.0773281470334661	0.0361699047445794	0.000890447647562	-0.0001860236049462	0.0039535580701157	-0.0007743023563957	0.0020060443720384	-0.0002100491029353	5	85
726	relu2	86	0.3690072043613472	0.0309888081222187	0.3149431917973366	0.1476112330731704	0.2461072163244033	0.1367795929561467	0.1797229448954332	0.0879855022858842	0.0078275996772897	-0.0057801370462822	0.0039793110667252	-0.005733139499253	0.0020616509661379	-0.0049203766441594	5	86
727	relu2	87	0.355745257931142	0.000621253234508	0.2534688700251113	0.0673349297983137	0.1898358366561043	0.0900769266798566	0.1417075322897631	0.0910548299176932	-1.2957151129810997e-08	-0.0009326487511531	-2.0450042548247893e-08	-0.0009326478397337	-2.4475470761231577e-08	-0.0009326488032945	5	87
728	relu2	88	0.3491091770037112	0.0087557456464806	0.2196935197703274	0.0668227520299271	0.1559312376354467	0.065559861099596	0.1016052624957605	0.0561394726097569	1.183502629231725e-09	-0.0015219114722235	0.0004497094972258	-0.0015922846937861	0.0021147268587436	-0.0019989313027402	5	88
729	relu2	89	0.3464631536559758	0.0074506022573209	0.2219690630987544	0.0655047621865727	0.1451518225720222	0.0588432578119442	0.0939445338188512	0.0351804131518352	0.0079016916860468	-0.000189744409514	0.0038413292225044	-0.0007631544977733	-9.21846199375409e-09	-0.0008257969570875	5	89
730	relu2	90	0.3596236660273073	0.0238747862678955	0.2637963682982412	0.1166578783336845	0.1850113680448206	0.1240728463301077	0.1208479522444927	0.0880405956918787	4.961104715928145e-08	-0.0001920112007796	4.163092082176689e-08	-0.0001920103667814	3.7749067094416944e-08	-0.000192011683477	5	90
731	relu2	91	0.3477622319783792	0.0214500836444392	0.2448267176938365	0.0654990132199608	0.1360034948107321	0.03005645860706	0.0686023411022582	0.0006507590397829	0.0008920509371126	-4.4303098324594e-05	-2.3567269247237732e-08	-6.233842846836701e-05	-2.7789858858540132e-08	-6.233876036287889e-05	5	91
732	relu2	92	0.3533686423959984	0.007261560514534	0.2239201084043026	0.0473739932491653	0.1497160847833561	0.0500495688854415	0.1051865143697188	0.0615062941280827	0.0077764695009755	-0.0021449514012896	-6.1216232083438635e-09	-0.0020278554834067	-9.692789237902844e-09	-0.002027855860641	5	92
733	relu2	93	0.0592805298723778	0.0019686957727393	0.0564125789408382	-0.0076666071018223	0.0323014690681414	0.0015112014660944	0.0181523185549931	0.0023374058713852	3.3744409266844855e-08	-0.0010514523332172	0.0040858222558837	-0.0015877643135802	0.0021047603036956	-0.0015301969332126	5	93
734	relu2	94	0.0641225127648368	0.006348047836841	0.2270771029116322	0.0606378448093752	0.1683711972227174	0.0955779165842707	0.1193757163203375	0.0809490625933396	1.7687845743630248e-08	-4.4282391675753985e-06	1.0456005283820956e-08	-4.429492238777755e-06	0.001955992875707	2.825861192079504e-05	5	94
735	relu2	95	0.3447195974176854	0.0146591257306931	0.2140600860527539	0.0353856402396687	0.1432965603243173	0.0629506375990885	0.0887498335679908	0.067402512920185	0.0078002786991798	-0.0018668140417701	0.0038737110276061	-0.0023651867980567	0.0020610019738069	-0.0027082896812606	5	95
736	relu2	96	0.3531465592406917	0.0015550212978407	0.2387459279299816	0.0554537280105154	0.1684654579611098	0.0745837681697252	0.1154971603123098	0.0504390162535701	-1.7010537867179213e-08	-1.099297824191936e-05	0.0040047182719171	-0.0001033684416114	0.000226409291806	-1.6046611323039528e-05	5	96
737	relu2	97	0.0597222189999905	-0.0023664783783128	0.0591260616401387	-0.0066588108189689	0.0306766810114552	0.0035761772264328	0.0145855809168023	0.0004287136565127	0.0083136018093855	-0.0006743024748416	1.1604484706495556e-08	-0.0002380053268633	0.0022368413985086	-0.0005909033165483	5	97
738	relu2	98	0.0623890122571082	0.0032068416178941	0.0734163092842077	0.029348470071044	0.1093090389916036	0.0432599875463486	0.0620451345776995	0.0319279838564057	0.0080791544664319	-0.0007334559060701	0.0004476331179461	-0.0008753441326976	-1.788821135662033e-08	-0.0008285664227487	5	98
739	relu2	99	0.3619394606478724	0.0082841773319867	0.2541923469924109	0.0804258908435282	0.1794310952978088	0.0949353925963959	0.1062843513513746	0.0499860220058807	0.0078077780545579	-0.0014821852206767	0.0041158704410454	-0.0010189155365096	0.0147191365958758	-0.0069313604200784	5	99
740	relu2	100	0.3857865224250342	0.0661745129026326	0.3503546877385916	0.2372482681423409	0.2441715837530507	0.2156564653127058	0.1292563434027729	0.1374827964833471	0.0080500323087205	0.0005047387401331	-8.022645214822433e-09	-0.0001435589361082	-1.2328025489338756e-08	-0.0001435587548497	5	100
741	relu2	101	0.060310633889278	0.003774467259569	0.065534986139296	0.0175251879500019	0.0419796297783361	0.0159274104135226	0.0555024611722739	-0.0037962253518586	-1.3386954655913996e-08	-0.0013798851467183	-2.0881781193082816e-08	-0.0013798851317241	-2.52371363806958e-08	-0.0013798851105051	5	101
742	relu2	102	0.0624741467910403	-0.0031867323628935	0.075912031997151	0.0128962389007882	0.1201910966018433	0.0069606787532479	0.0753723422488599	0.019319773271927	9.612936002767471e-09	-0.0045989408086191	0.0038742222170748	-0.005439528507404	-4.715690060663745e-10	-0.0045989417943597	5	102
743	relu2	103	0.0608255328674876	-0.0014785034884357	0.0684039587884745	0.0068611089057124	0.0435436240051201	0.0121054652338895	0.0725649774026476	0.018371091152744	3.459820019369175e-08	-0.0005811219173812	2.638815133071404e-08	-0.000581122705022	2.2329851412372648e-08	-0.0005811227888097	5	103
744	relu2	104	0.3522389922109866	0.0224011790741152	0.2386773662160058	0.0898575875807342	0.1820897343436515	0.1112206774651576	0.1235493108363552	0.0931271059237505	-4.778492268542322e-09	-0.0002095253247906	-1.3216785221814577e-08	-0.0002095251929796	-1.7006752894843657e-08	-0.0002095254681777	5	104
745	relu2	105	0.3499492018291469	-0.0142027028307574	0.2010774419961495	-0.0414544822731477	0.1480512925943389	-0.0010007743253579	0.1048139791324599	-0.0221139528530698	0.0077624343257026	-0.0104182557609651	-3.124902825391018e-08	-0.0101249569431818	-3.5172200707478396e-08	-0.0101249561165344	5	105
746	relu2	106	0.0601197834623136	0.0057273696325929	0.0731953775916304	0.0268614518768574	0.1190260753334951	0.0263231198428119	0.0703287318403167	0.0423579852876776	2.056988535059645e-08	-2.8176560297854536e-05	1.273036387416937e-08	-2.817810136179766e-05	2.802239811194873e-06	-2.8208509640137436e-05	5	106
747	relu2	107	0.0627384354861747	-0.0001577421244407	0.0763387771418147	0.0219509655632763	0.1140365572515674	0.0363040519376853	0.0691186048048978	0.018302466467697	2.7400213764572356e-08	-1.493519753159589e-05	1.9481883883898377e-08	-1.4933361306868065e-05	1.5495384531050153e-08	-1.4933171982312032e-05	5	107
748	relu2	108	0.0610252345649243	-0.0018916344413033	0.0719175781670949	0.0168343135415309	0.1085177924198356	0.017216475379106	0.0741491042414438	0.0009308669668439	1.7678112307351057e-08	-0.0024478715873876	9.658703614690012e-09	-0.0024478726492183	5.642129985439226e-09	-0.0024478715211588	5	108
749	relu2	109	0.0638705381773352	0.0050463738770194	0.1956385496403938	0.0235512496628209	0.1405480715639023	0.0499357801512381	0.1048761799714868	0.0661167248348398	0.007633090089737	0.0004413484435931	0.0039985049548355	-8.89984365044505e-05	0.0020807559425437	0.0003058666497115	5	109
750	relu2	110	0.3562028581323776	0.0151165193882318	0.2288835172002303	0.0862317291000146	0.1623328206508767	0.111857961403157	0.1233377987247715	0.1010609013655452	4.8088567794479786e-08	-0.0015171692662294	4.0012662960720036e-08	-0.0015171691034949	3.6167027706035526e-08	-0.0015171677826664	5	110
751	relu2	111	0.356637673028617	0.0197014153489136	0.2618225287475726	0.1056399481285242	0.2003161333859718	0.1193001238004251	0.169183326356329	0.1020732622666691	1.5213761916932356e-08	-0.0006083898712714	8.065307866012006e-09	-0.0006083893215866	0.0019431022995223	-0.0007714078680991	5	111
752	relu2	112	0.3695620658629882	0.0439833953938559	0.2934056736112429	0.1324514190841216	0.2322475245822164	0.1556249726249601	0.1884175287061806	0.1190801826279372	0.0078559598190214	-0.0035235940025908	-1.0969826602647004e-08	-0.0030495581906817	0.0002226796126254	-0.0031043233212268	5	112
753	relu2	113	0.3610491186020944	0.0449465757115017	0.2745314728067999	0.1539675456212794	0.2088303722093797	0.1747332741421802	0.1431933186133048	0.1431786724492525	0.0077890387417904	-0.0010059251707332	4.207501713704431e-08	-0.0007005089138789	0.0143518877491125	-0.0079314788291651	5	113
754	relu2	114	0.0583692237065829	-0.0041685409858809	0.0082850428725959	0.0010465603518573	0.0041840449661686	-1.1633335528671296e-05	0.0021830538047606	-0.0011332783784894	0.0077314124824297	-0.0014755868095277	0.0038224560489562	-0.0004294307913514	4.452981272606849e-08	-0.0010570972880423	5	114
755	relu2	115	0.3428365181302808	-0.0033719923923689	0.0810420209173244	0.0471845797409745	0.1343546299222016	0.0707450326008641	0.0880849141713667	0.0559248916809446	0.0076703039467931	-0.0049935171457193	0.003930290517602	-0.0043432106823537	0.0020138443335695	-0.0041160783077649	5	115
756	relu2	116	0.0624451340051024	0.0021871096699926	0.0803881405311452	0.0102613808419219	0.1244280138836616	0.0081775629127075	0.0798525387218875	0.0185347831474159	2.951636934866997e-09	-0.0004677387875973	-5.172574590872614e-09	-0.0004677405088848	-9.250573640429138e-09	-0.0004677395141308	5	116
757	relu2	117	0.0632915124870666	0.0018866263102252	0.2105177621141027	0.0559357543159736	0.1496444516637528	0.0756219949035855	0.1001203134913849	0.0512383404745329	0.0080945416568828	-0.0031342187126057	0.0040290963076955	-0.0033691057614329	0.0148220336975648	-0.0075235527722201	5	117
758	relu2	118	0.0592070939218833	-0.0056488895190625	0.0071866397719208	-0.0022488651768259	0.0039488985883775	-0.0007662911857486	5.292862048644764e-08	-0.0030157512268511	0.0079305391864612	-0.0033477059895887	0.0038734726878226	-0.0030099286452511	5.2462304167555374e-08	-0.0030157513445037	5	118
759	relu2	119	0.3538512373753288	0.0450909172509527	0.2403024312793032	0.1138261898814189	0.1601879047215336	0.0998708953274044	0.0802921643672146	0.0446021180129053	1.4577648643765428e-08	-0.0004830295168269	5.886978127200848e-09	-0.0004830313329955	1.6439841710180756e-09	-0.0004830317678188	5	119
760	relu2	120	0.353252612797303	-0.0024590899327869	0.2286129712987605	0.0348833464756891	0.1514041065953206	0.0696428314679535	0.1027595862414324	0.0650288072813527	-7.028446713519543e-09	-0.0002203844768193	-1.5260327002053486e-08	-0.0002203837886003	-1.8810751623021815e-08	-0.0002203838420986	5	120
761	relu2	121	0.3983882635460863	0.0932848580723733	0.39989518756125	0.2212198280057028	0.3458976965519335	0.202473826192056	0.2299766492558841	0.1327309195113487	-1.44102696442161e-08	-0.0002544427829533	-2.240299279421265e-08	-0.0002544444335932	0.0144091367253031	-0.0046343073015444	5	121
762	relu2	122	0.007141085100359	-0.0012737173229766	0.0078197034662246	-0.0007806340196587	0.029027422408026	0.0026648838259963	0.0150899546853809	0.0008732663870596	0.0080796472122789	-0.0014782692966714	0.004060317729527	-0.0014921824180971	0.0020408058304034	-0.0016921069822466	5	122
763	relu2	123	0.0621078303322845	-0.0012813420174506	0.0705239203163554	0.0107392687972397	0.1040193384458729	-0.0013621092914575	0.0643573925050735	-0.0049635069752052	0.0008897261569192	-0.004206012870797	-1.8774294341383783e-08	-0.0041295253383994	-2.2980731984034722e-08	-0.0041295246749826	5	123
764	relu2	124	0.059127111170999	0.0009315317443269	0.0641840521855818	0.0201476330657466	0.0380501432980054	0.0180169762215729	0.0230480031991784	0.0155194317091144	-1.7322205669856316e-08	-0.0010340555905423	-2.4268763443302532e-08	-0.0010340558965138	0.0019430056810533	-0.0009990996072837	5	124
765	relu2	125	0.062122425973014	0.0058422308009876	0.0685952685127063	0.0325143196746116	0.1109501292399292	0.0337902067246796	0.0701569379245675	0.0348459192756702	0.0008722328791628	-2.7691537341167916e-05	0.0039061899830243	0.0003683590745111	0.0138806746280842	-0.0009583097109044	5	125
766	relu2	126	0.0611306593204273	0.0031588314981432	0.0640930501396924	0.0171729795726259	0.0392123567190787	0.0114819011448286	0.0551599403189022	0.0166796396315319	0.0009049210430756	-0.0001034370667682	0.0040602379607217	-0.0001640293581508	-4.170884460030777e-08	-0.0001137379084448	5	126
767	relu2	127	0.0593464739928154	-0.008874665728294	0.0630189738133714	-0.0021492218857046	0.0381054390570662	-0.0010632455883456	0.0210409998622495	-0.0003027212861095	3.491626099361156e-09	-0.0099483309927697	-4.0509775534047784e-09	-0.0099483305211725	-7.423634373893151e-09	-0.0099483309710832	5	127
768	relu2	128	0.3426839816214005	0.0016667126892028	0.2241078823585103	0.0299339050755063	0.1561371790322856	0.0380796080490541	0.0847923187628861	0.0101909312152073	3.50727163977993e-08	-0.0015634028084974	2.7214883790982473e-08	-0.0015634030446001	0.0019677569598577	-0.0018940812682697	5	128
769	relu2	129	0.0627385731516173	0.0053812459037089	0.078988992285333	0.0289029849325095	0.1310476614270086	0.0398265222342147	0.0975566568468083	0.0398686639518699	-1.9856327471146074e-08	-0.0007888064730297	-2.7371422905986265e-08	-0.0007888083743252	0.0020521647851418	-0.0009375411284595	5	129
770	relu2	130	0.0633794246492787	0.0037778219989996	0.2008973816922349	0.0356908800531118	0.118841845678018	0.0214737209740414	0.0777501950365	0.0243431464680874	3.492270683747023e-08	-5.786294346576959e-05	2.6869701019727188e-08	-5.786394815721074e-05	2.3445251517983937e-08	-5.7863314097073015e-05	5	130
771	relu2	131	0.0640840919674362	0.0048551981892234	0.2163396259473985	0.0843939018388014	0.145357715184858	0.0702201961974068	0.0862406694760251	0.0439756912037714	-9.222186125867893e-09	-0.0001923391381863	-1.7070906688232412e-08	-0.0001923380143553	-2.1120072135616397e-08	-0.0001923372626617	5	131
772	relu2	132	0.0627900190111351	0.0027967617109661	0.204462139831811	0.000529244351452	0.1414692706485433	0.0370102230702943	0.1051427141292591	0.0608869719478455	3.3398159460240606e-08	-0.0005021520990411	2.5210121878949113e-08	-0.0005021513397949	0.0002244370157028	-0.0004656620899921	5	132
773	relu2	133	0.3634171515466907	0.009062273175499	0.2701458665910127	0.077118279636949	0.1948505405438199	0.0897442648413479	0.1261555294358788	0.0780596653487725	0.0079423656674172	-0.0007107339335197	0.0040197888081164	-1.0067237907973592e-05	0.0021339095579967	-0.0002891903861512	5	133
774	relu2	134	0.3919807524738607	0.0770835620476489	0.3647756183363186	0.2422107436451887	0.3110366231020343	0.2223841280473928	0.2360108301133505	0.1947374239425795	0.0079981498226375	-0.0042378676276992	0.0304410163805805	-0.0126891522371015	0.0020063338698582	-0.0038382561769054	5	134
775	relu2	135	0.3466938408070357	0.029189750297807	0.2259564675760168	0.1057589098113834	0.1493190852112018	0.0919799603667456	0.0794628395780686	0.0339851484994369	4.5298537143523285e-09	-2.057393923360351e-05	-3.472153009553835e-09	-2.0574307483256504e-05	-7.692920744872822e-09	-2.0574827932495765e-05	5	135
776	relu2	136	0.3507325508151971	-0.0067480692994543	0.2222649552086427	0.0208155659304192	0.1533872479295528	0.0364024967499944	0.0927655920829813	0.0295921844047365	0.0076789188216019	-0.0004755430158032	0.0041905358432584	-0.0013367422062204	0.0020507262146672	-0.000785357446853	5	136
777	relu2	137	0.0602471559609322	0.0043561973602497	0.059993968188988	0.0052123797150722	0.0337356969300535	0.00327713611555	0.0143510271935118	0.0043042817794823	4.2339380335043586e-08	-5.045779042123222e-05	3.5197295078504e-08	-5.0460234844562635e-05	3.064690834442274e-08	-5.046173376355157e-05	5	137
778	relu2	138	0.0596159492402605	-0.0073421136963334	0.0607086699234021	-0.0020358773495652	0.0379642539377849	-0.0006942585736189	0.0587992969853018	-0.0328228717551859	4.114667373489311e-08	-0.0045862217168675	3.434081674580369e-08	-0.0045862213858005	3.105284884785675e-08	-0.0045862215107548	5	138
779	relu2	139	0.3515291000890795	0.0250838538748106	0.217278446585479	0.0860917508830781	0.1207417042187837	0.0670623041594862	0.0540583355418211	0.0437294351477263	0.0077189122587465	0.0009955650662394	0.0043140205493765	0.0004305447543793	0.0020939021968643	0.0003597717919103	5	139
780	relu2	140	7.586620431876413e-08	-0.0022811846013643	-3.7519830353716095e-08	-0.0022811836375455	0.0004379465377351	-0.0022550488116965	0.002245024039554	-0.0020906735735157	-3.640262136173078e-08	-0.0022811849956305	0.0040556676059891	-0.0023429911588923	0.0018871197136048	-0.0024809116623236	5	140
781	relu2	141	1.0	1.0	1.0	1.0	1.0	1.0	1.0	1.0	1.0	1.0	1.0	1.0	1.0	1.0	5	141
782	relu2	142	0.3512596898448153	0.0254487690407715	0.2407313063297862	0.1129772604823604	0.1836495901568008	0.1057374376588285	0.1213357645709155	0.0990666780552996	6.163497823230557e-09	-0.0003103503516377	-1.8815617952583352e-09	-0.000310350852523	-5.809846381765737e-09	-0.0003103507975632	5	142
783	relu2	143	0.3508257172150877	0.0104022241446687	0.2305714755376016	0.0503347581426508	0.1428982537357084	0.0339684173159674	0.0593853737009353	-0.0088483948600512	0.0009010153154944	-0.0042273505423509	-7.634834320313644e-09	-0.0041332888835905	0.0143487623995333	-0.0107941031240619	5	143
784	relu2	144	0.0640982376932576	0.0050645575679546	0.221230270838325	0.0694494821946601	0.124162711524559	0.0416205058126601	0.0652571298606943	0.0221032334095311	0.0076820128729304	-2.6628284833130067e-05	0.0038390580656236	0.00010947226495	2.7504615585094427e-08	-8.893072966542626e-05	5	144
785	relu2	145	0.3675643721587016	0.0296584885721084	0.2929769671975363	0.1396784012272288	0.2047085134768042	0.124960455551677	0.1197284533591078	0.0701295644669173	0.0080767506832358	-0.001487279271447	0.0039913843755777	-0.0010179514006569	1.600308441318532e-08	-0.0011650847906383	5	145
786	relu2	146	0.3649642522084821	0.0442356184287832	0.3114483166837786	0.1350609761062435	0.1704131059721525	0.0815206307955681	0.080386807713189	0.0409272301007496	2.148246724953395e-08	-0.0006392491104751	1.279738126580554e-08	-0.000639249514569	9.0324780988027e-09	-0.0006392489539934	5	146
787	relu2	147	0.0626040167330546	0.0008985419901497	0.1964308833491874	0.1011254633768533	0.1263990370124802	0.0711734202677818	0.0836689264995657	0.0494717995796436	0.0001012442967653	-0.0037145382899843	-2.115523756174298e-09	-0.0037215698910042	0.000224573862897	-0.0037062135775529	5	147
788	relu2	148	0.3586913675255994	0.0402853765128956	0.2695830051673109	0.1475171166020881	0.2126391832853943	0.151219929166588	0.152187640076055	0.1099665206382557	0.0079900630350089	-0.0002035913445332	0.0004498871180932	-0.00026562580048	0.0019361389496929	-0.0002460453080146	5	148
789	relu2	149	0.3842682474481874	0.0594780275146851	0.3500137465944974	0.1961572750271228	0.3193783392141229	0.2025143712160411	0.2559188397875297	0.1716951916607854	-2.3000477300527677e-08	-6.117946951555986e-05	0.0039786646036696	-0.0005117077541323	0.0142231269821209	-0.0015301761984969	5	149
790	relu2	150	0.3629024651124612	0.0292103998030985	0.2680914139174348	0.1125454190052241	0.2100467003929037	0.1267468253320542	0.1519400681058719	0.1070326615803018	1.2707631390496132e-06	-0.0003073599893239	0.0004538295746053	-0.000357480132791	-9.766960573642793e-09	-0.0003072801196422	5	150
791	relu2	151	0.0631364285840979	0.0073759716672092	0.2020721391803398	0.0441384997239405	0.1058378023473437	0.0135135821765809	0.0589321024041374	0.0133956655047433	3.2522258885947515e-08	-0.0005960973037613	2.4501989770442382e-08	-0.00059609599404	2.04537037307162e-08	-0.0005960962037265	5	151
792	relu2	152	0.0633438720182119	0.003599432684863	0.0795412113069986	0.0362234580907893	0.1144330693487065	0.0518922272840506	0.0562172554468753	0.0298290261538287	3.772151024872272e-08	-0.0001606463211178	2.9876825013985815e-08	-0.0001606463074039	0.0019261674935178	-0.0004365369716834	5	152
793	relu2	153	0.0623355568737516	0.0039624982413596	0.0702844898182919	0.0151197540992751	0.0417646947853571	0.0158613113563499	0.059002047733183	0.0245603893718379	1.192668241944972e-08	-8.69979042705804e-05	0.0038356940823863	-0.0002200171199042	0.002102620434764	-5.222567003748679e-06	5	153
794	relu2	154	0.0636139193015816	0.0041454750372069	0.0847624298244171	0.0248862904864199	0.112070835371749	0.03368328357807	0.0590183918842924	0.0103755384014212	0.0008862228977747	-0.0024887722815505	2.132360998885474e-08	-0.0025752252925264	0.0019100965923644	-0.0018524877449355	5	154
795	relu2	155	0.3479657850550068	-0.0080131581778923	0.21854726242078	0.0271478333361412	0.1526427494629958	0.0650778976747702	0.1034018934975156	0.0579330211517461	0.0081363832329421	0.0003061292090594	0.0281553887841948	0.002258572713474	-1.3021302702753701e-08	-0.0008515291581265	5	155
796	relu2	156	0.3576720620407463	0.0192198332284044	0.2617312385185512	0.105314353486703	0.1969011158023222	0.1025360640067392	0.1382876609791985	0.1015525670495159	2.4834480805147052e-08	-0.0001140685169767	1.7246508665635932e-08	-0.0001140693451526	1.3419101829725832e-08	-0.0001140688269558	5	156
797	relu2	157	0.3505325816247082	-0.0166170745846168	0.2093184631768365	0.0307522746163242	0.129834261773217	0.0461503436599542	0.0636522464344737	0.0241556986913565	0.0077782192556586	-0.0008647093530795	0.0004445278884137	-0.0001014677604707	2.1803443939205636e-08	-7.561559061475265e-05	5	157
798	relu2	158	0.3732872149799348	0.0521732345878355	0.3016323766378634	0.1648267013398294	0.247144406894101	0.1717467469930114	0.1811925579264226	0.113755138017176	0.0553171734130205	-0.0010243749719123	0.0306385875373758	-0.0007754768329111	0.015297567516203	-0.0029007613745468	5	158
799	relu2	159	0.059114929424834	0.0002196300904065	0.05704939524018	0.0094042319258721	0.0359081630047976	0.0074789667827223	0.050915745469241	0.0004085352745232	7.393299583657864e-08	-9.069688473539728e-05	6.63005378376269e-08	-9.069660197691398e-05	6.208221592363118e-08	-9.06963876454725e-05	5	159
800	relu2	160	0.3530378624893228	-0.0003283600823071	0.2319913112602265	0.0894667965439396	0.1386151244097134	0.0559029772786785	0.0769230794901553	0.0308574480904891	0.0554247636459434	-0.0067516662305602	0.0283693858601774	-0.0018100251989683	0.0139635663816314	0.002135291577399	5	160
801	relu2	161	0.0628777527099564	0.0025638011209003	0.0820360531358457	0.0291812657565435	0.1315583044677347	0.0440977721768095	0.0882358806574006	0.0469017681056295	4.4993280212679565e-09	-5.101775256433072e-05	-3.57538820772163e-09	-5.101774722993113e-05	-7.480380981306212e-09	-5.101757092762504e-05	5	161
802	relu2	162	1.0	1.0	1.0	1.0	1.0	1.0	1.0	1.0	1.0	1.0	1.0	1.0	1.0	1.0	5	162
803	relu2	163	0.06320722562843	0.0055426783427836	0.209065596306456	0.0536450980691741	0.1561001602163674	0.0585536372693556	0.1215378032177638	0.0652762733773331	1.0402807837373018e-08	-0.001510750825802	1.9709731624573124e-09	-0.0015107523653934	-1.7559900200581067e-09	-0.0015107523244739	5	163
804	relu2	164	0.364205406252555	0.0210688010192073	0.26207402603302	0.1029984085378297	0.2053787728873871	0.1302618835111302	0.1733479259081153	0.1285667565685753	0.0079331849822675	-0.0008572052454711	0.0038640449590526	-0.0011297226707585	3.7053709656120766e-08	-0.0007201977779851	5	164
805	relu2	165	0.3480133310422176	0.0182787990157405	0.2288544322830557	0.1062429955872256	0.1640184581050781	0.0873529391681161	0.0671712869038096	0.0511720883163012	5.0794007999677155e-08	-0.0006304634655867	4.32707540909405e-08	-0.0006304618738153	3.91513410580302e-08	-0.0006304611635712	5	165
806	relu2	166	0.3968915536150338	0.0745932192521464	0.3790952302673755	0.265745073550774	0.3467125141946738	0.2721141712524821	0.2779709007836116	0.2531591435870857	0.0079375636306323	-0.0009600818303607	0.0004527375162954	-0.0011612618537137	2.221846762129331e-08	-0.0011978310546907	5	166
807	relu2	167	0.3892742424944864	0.0831919733325123	0.3656582719588909	0.2418537330800272	0.3338693435833839	0.2598004967857646	0.2560640533992047	0.2360621534040234	0.0079379700640344	-0.0013782626430454	0.0038563332755106	-0.0011827927356955	2.6630158078688737e-08	-0.0012328898050071	5	167
808	relu2	168	0.3605783043225908	0.04330564847477	0.3033508329215593	0.1646074894680513	0.2184564752381934	0.1614139389733271	0.1752307460472372	0.1411047867951153	1.606971178347294e-08	-0.0006929267978725	8.022550956887642e-09	-0.0006929260304562	4.868015213155274e-09	-0.0006929253770728	5	168
809	relu2	169	0.3640579024615606	0.0384033971646226	0.275085471559893	0.1537837297855412	0.1646349994666825	0.0891378103279465	0.0880258237349008	0.0421545377519579	0.0076416817880002	-0.0007030604027644	0.0277273756299789	-0.002539280897787	0.0165539219097896	-0.0020253786345034	5	169
810	relu2	170	0.3518642156196327	0.0200659515367915	0.2322239490535607	0.0899781116141156	0.128825790164365	0.0514634631594533	0.0639443847457756	0.0259933319369332	0.0077660871668133	-0.0003460624291287	0.0039647183396102	0.0004132545972657	0.0020127703946704	0.0001621539703514	5	170
811	relu2	171	0.3677476803586225	0.0645205267173318	0.3085762278617688	0.196886435439512	0.2151469076034583	0.1575148411386281	0.1161042762340971	0.1022966147892711	0.0080076806871041	-0.0005599215682834	0.0042194859306529	-0.0006293159291588	0.0158232539026589	-0.002169536946196	5	171
812	relu2	172	0.3905791001621809	0.0655247898893706	0.3844845571819177	0.248472201727983	0.3287009143994776	0.2050416815620727	0.2199138566678385	0.1417031035541759	0.0001011016462816	-0.0055328287644007	0.003881458066389	-0.0053342311690482	0.0020258019456775	-0.0054490122153314	5	172
813	relu2	173	0.3498481522073887	0.0126549539343669	0.2338126486886202	0.1156976133651546	0.177256703905552	0.1353903796322851	0.144707136759104	0.1350797505784494	0.0008947130695589	-0.0002011331884139	0.0038757956584938	-0.0008675252778151	1.0962206253850582e-08	-9.349464012720075e-05	5	173
814	relu2	174	0.4149150748262983	0.1084512672199762	0.5295456387282023	0.3716509240172256	0.4550951383200849	0.386125396396771	0.3785445937827114	0.3331566582858911	-2.83750778429237e-09	-0.0027542580888899	5.043435008289521e-05	-0.0027563136146699	-1.5357013660732832e-08	-0.0027542586112319	5	174
815	relu2	175	0.3690278401010836	0.045246942457945	0.3020789232492088	0.1833125349047428	0.2344856677365521	0.1923220249266768	0.1937994826405792	0.1382806800649468	4.6392074959378255e-08	-2.941738768136304e-07	0.0042600379267769	-0.0002089917281802	0.0152163911782392	-0.0002575692366788	5	175
816	relu2	176	0.0628558047517524	0.0040295586304366	0.0774187059340522	0.0326609962589303	0.1064914628710107	0.0452545732408492	0.055255717624296	0.0351767952159803	0.0081668457437901	-3.8120590141188515e-05	0.0038744314005069	-9.73692050514341e-05	0.0020643013950456	0.000185537116401	5	176
817	relu2	177	0.364604194892602	0.024426282737657	0.2793486156312722	0.1229315097905873	0.2045290958104512	0.0999002131399717	0.121904452075207	0.0823125269073008	0.0081544103953028	-0.0041580814495048	0.0295030049042853	-0.0073689829084038	0.0153524830709198	-0.0029210625611788	5	177
818	relu2	178	0.0628938464259207	0.0024525463543784	0.0739511846553714	0.0266345122642706	0.1182468578104101	0.0362805530363476	0.0770170915738922	0.0393596982305279	4.5247689817173864e-08	-0.0001767297642665	0.0039787640957271	-0.0008232168428623	3.331109899029627e-08	-0.0001767292960803	5	178
819	relu2	179	0.0624891034990313	0.0052737589176112	0.0698222774028937	0.0162883310337396	0.1121620917902073	-0.0098710775769914	0.0645225262032035	-0.0022279192532457	0.0075887296722571	-5.92410533049037e-05	-1.9657315109000706e-08	-0.0013470965768496	-2.3580612351636887e-08	-0.0013470974475831	5	179
820	relu2	180	0.3468865678906513	-0.0124959455686601	0.0821447933440751	0.0321207480377195	0.1158693664699089	0.0234345433690138	0.05282823293874	0.0198004581666305	0.0078145281519702	-0.0013025213358819	2.9640593979252117e-08	-0.0013688794104194	2.5504091394346066e-08	-0.0013688799101145	5	180
821	relu2	181	0.0071677849923077	-0.0001684489388944	0.0085777326381903	0.0003262095729977	0.0042938594766059	0.0011223754537276	0.0151349440600997	0.0040249554181471	0.0078081594568533	-0.0004953327107213	0.0004531555058828	-7.841811846542868e-07	0.0002361687565076	-2.9627421678224408e-05	5	181
822	relu2	182	1.7798665952195594e-07	-0.0003841592519762	0.0078312113677747	0.0015367911256891	0.0303266840408683	0.0048799712558129	0.0164577705978542	0.0078441920214099	0.0077808024315398	-0.0011223821031594	5.42641959144774e-08	-0.0003841662093391	5.046273632292043e-08	-0.0003841673722879	5	182
823	relu2	183	0.0599632636999934	0.0020988002144977	0.0583374102560472	0.0134282353245035	0.032140874179532	0.0080054100083747	0.0194048701949833	0.006858702482267	0.0078252898953471	0.0008077994042881	0.0039584075072063	0.0006879492999735	2.9193582662401244e-08	-6.953310112400857e-05	5	183
824	relu2	184	0.0618265687858349	0.0042376672417134	0.2026665618720069	0.0229235412723899	0.1453379554773556	0.0582304378856604	0.1068310187124159	0.0513722685243588	3.00738547398538e-08	-0.0008478123639568	2.2479339945036262e-08	-0.0008478136361058	1.8429831771804572e-08	-0.0008478140599701	5	184
825	relu2	185	0.34430675009758	-0.0145881350032011	0.2202903131503997	0.0093566405605088	0.1565105270573529	0.0287654149422874	0.1102336459201469	0.0199925931071394	1.2547791250483442e-08	-0.0022740789859756	0.003847369451321	-0.0022286225520742	4.160989330870279e-10	-0.0022740801818159	5	185
826	relu2	186	0.0612097925822169	0.0029753220817752	0.067566355585892	0.0220602963296016	0.0383817185954258	0.0121326384150113	0.0172175373950315	0.0095579412357278	1.856845011083408e-08	-2.7098876345110767e-05	1.0257141691560891e-08	-2.709940216072404e-05	6.459517920553992e-09	-2.7099772565986054e-05	5	186
827	relu2	187	0.0637373356583304	0.0025376277389772	0.0724574108812569	0.0186101109535287	0.0427623731314006	0.0122400926766074	0.0584559996923976	-0.0016099437699792	0.0084721340345044	-0.0016617367173503	2.6011929277203194e-08	-0.0013750912449181	2.2406915767270164e-08	-0.0013750904531479	5	187
828	relu2	188	0.3438813669274106	0.0238536557415072	0.2260482401965303	0.0358048773994446	0.15207439380136	0.0627457767401228	0.0822226131547085	0.0411939448997975	2.413461275274642e-08	-0.0005129134926815	1.593767617880104e-08	-0.000512913898502	0.0020581015802541	-9.5119819058187e-05	5	188
829	relu2	189	0.3841555567784032	0.0548166975117712	0.3199432840241806	0.1818041218022783	0.2078808345781361	0.1387272036399535	0.1218035987678204	0.094890068333492	0.0083984505468786	-0.0026452053237941	0.0290565650533777	-0.0078824391404703	0.01481049289744	-0.0030237694927899	5	189
830	relu2	190	0.0622878717018797	0.0032573910017272	0.0777288656964994	0.0314761368661969	0.0357490716566706	0.0156676762242269	0.0177592761286473	0.0070478266792641	-1.164906304751412e-08	-3.552268625028887e-06	0.0040794152601555	0.0002652191151927	0.0021641973170709	0.00024815967173	5	190
831	relu2	191	0.3541164329672391	-0.0068708202666982	0.2469578513308593	0.0664968696194019	0.1701578826423971	0.066339367164067	0.1065763419079069	0.0332387455098817	-4.135399356286484e-09	-0.0064297548354395	-1.2205807919940526e-08	-0.0064297542088185	-1.5920736284869008e-08	-0.006429754431958	5	191
832	relu2	192	0.3483132888437642	0.0235986050224681	0.2262678698567294	0.0967140612616592	0.1311976557518906	0.0883822210135849	0.080096598930202	0.0601213051930666	-9.604933293161366e-09	-3.540114570221853e-05	-1.7537951757518044e-08	-3.539941940555735e-05	-2.17211804098838e-08	-3.5399564447313736e-05	5	192
833	relu2	193	0.4021565519702893	0.081909505389306	0.3905071505015823	0.2705436846308311	0.3439476354022677	0.2768155772476202	0.2724240341871357	0.2060613923503333	0.0008911803668537	-0.0012057939587384	0.0039267962805713	-0.0014364625092506	3.2018770745878555e-08	-0.0012895395087029	5	193
834	relu2	194	0.063108290348772	-0.0054621413445588	0.0821049041602756	0.0241959785810351	0.1189686312497356	0.0054655751891419	0.0789152553743992	-0.0194193242391091	-1.0975542474866984e-08	-0.0068568985804975	-1.881029332295725e-08	-0.0068568982766727	0.0020103381941644	-0.0064247744173577	5	194
835	relu2	195	0.0619514592836232	0.0007837628627371	0.0647618776991614	0.0279846701767675	0.036606251798177	0.0227816868831767	0.0166961318163141	0.0154642479046894	0.0086267928562839	-0.0010034467594466	0.0281911307232824	-0.002087269663789	0.0140981820755454	-0.0005890080757671	5	195
836	relu2	196	0.0071300282218228	-0.0031095421449112	0.0080566497881948	-0.0016753622583569	0.0312987886523812	8.475516785499959e-05	0.0194250511173756	0.000994320073135	0.0079502041749212	-0.0029572857111412	0.0043248222012353	-0.0034798626227474	0.0151253247329095	-0.0097461174824708	5	196
837	relu2	197	0.0631069055074613	0.001077434050973	0.0734149552112519	0.0215928792932937	0.0411098554220666	0.0086350986839603	0.0217177443124554	0.0031266674642645	1.6132474245367234e-08	-0.0003587919634655	7.595670092896967e-09	-0.00035879172945	0.0019798019499017	-0.0002943003473239	5	197
838	relu2	198	0.0644956924297666	0.0065461517500222	0.2268369660870408	0.0828032361854331	0.1582267114019252	0.0844288715697856	0.1155477519176345	0.0736781688709993	2.7266300328676607e-09	-0.0001450587807192	-5.6243318891091584e-09	-0.0001450604395922	-9.198384498532164e-09	-0.0001450592120908	5	198
839	relu2	199	0.3449054577012936	0.0077155570358005	0.2225495375571352	0.065099624770252	0.1647689129963682	0.0673700860975055	0.1186231074063641	0.0698242662551399	0.0076847174240759	0.0010634149873088	0.0004494677322732	-1.1637759700811046e-05	1.9976615583949808e-08	-1.0709459394853129e-05	5	199
840	relu2	200	0.0616790058856114	0.0011820747790312	0.0712116835839137	0.0234416990500617	0.1078938113363733	0.0280618413235025	0.0705858803638224	0.0332957258222441	0.0077220379800333	0.0003207390023237	0.0040628168163769	0.0005031086595457	0.0142599474842328	0.0019817258319888	5	200
841	relu2	201	0.3891067517187782	0.0505612531395383	0.3649115562569061	0.2422278981467208	0.3223090599142912	0.2601522718735209	0.2452303589997269	0.1896069609130574	-6.116582795812064e-09	-0.0043131735232742	-1.3986970914814378e-08	-0.0043131727184475	-1.865605470108278e-08	-0.0043131730546184	5	201
842	relu2	202	0.0608675054897246	0.0017557159333989	0.0558595422334303	0.0037644163222392	0.0278476349431222	0.0074254639430295	0.0159371390437828	0.0060325905647804	0.0081756265314821	-0.0008886622150821	0.0274264542196673	-0.0048604237855396	0.01623228506523	-0.0077026008850631	5	202
843	relu2	203	0.0623357069355171	0.0049560671152553	0.0754099889102085	0.0155248069500888	0.122805500297846	0.0277061866544827	0.0745613561705028	0.0258240328607923	1.0252185767001263e-09	-0.0008178541912193	-6.8204677461380925e-09	-0.0008178555617039	-1.1242787811838184e-08	-0.0008178561903606	5	203
844	relu2	204	0.0630291428976357	0.0083754962257872	0.1985053845057548	0.017630257576872	0.1378843777374349	0.0359563615816572	0.0996169856928663	0.0490834376521923	4.982872481296141e-08	-0.0003824898521278	4.1545821005684054e-08	-0.0003824891343058	3.86050564848972e-08	-0.0003824894964119	5	204
845	relu2	205	0.0072232259808548	0.0	0.0009537530050783	0.0	0.0040626666823269	0.0	0.0019327593926991	0.0	3.015986105303625e-08	0.0	2.2140207334153672e-08	0.0	0.0015241900983447	0.0	5	205
846	relu2	206	0.3482992162312001	0.0291890668369679	0.22690993327067	0.0789885742047354	0.1640682691485253	0.0909033677703259	0.1103487513283638	0.0747395415039572	-2.0838206715723118e-09	-0.00023788530162	0.0004500653072543	-0.0002443190967871	0.0020857518929867	-6.535669763230167e-05	5	206
847	relu2	207	0.0613227313693831	0.0011010495569462	0.0822065885267816	0.02543560410492	0.1236842177825213	0.0434105708056009	0.0760425516128723	0.0199131139957695	0.0080742485945981	-0.0019617111795171	0.0042334740012641	-0.0017806971938079	0.0020998841420657	-0.0013019635288691	5	207
848	relu2	208	0.0594073501670512	0.0008817590713627	0.0606702292595118	0.006529063405939	0.0393973890438773	0.0059769109045728	0.0584753885414608	0.0091286809517979	2.439886381822021e-08	-0.0008169590525264	1.6345992781552354e-08	-0.000816959594929	1.2308772112668011e-08	-0.0008169600199292	5	208
849	relu2	209	0.399812048993485	0.0802264644710198	0.3994043532906609	0.2198512778621646	0.3657662272070372	0.2040779783195589	0.3035737359772971	0.2032972996268529	3.4435394646870066e-08	-0.0046336649154918	2.6349419979254666e-08	-0.0046336642584194	0.0021296684795728	-0.0050330704543795	5	209
850	relu2	210	0.0633354663271527	0.0039619071120626	0.2022397306492452	0.0339005929240853	0.1171252039730766	0.0434867275622018	0.0738529159482939	0.0300814308977075	-1.1242052178062067e-08	-1.2113915914824247e-06	-1.92455813508019e-08	-1.2097306996139423e-06	-2.3487986222647805e-08	-1.209679951763576e-06	5	210
851	relu2	211	0.356074254918586	0.0108038437272711	0.2427942650203685	0.073715139686473	0.1724704857213601	0.0838377107683696	0.1000362472764571	0.048970074248224	3.1837809388868266e-08	-0.0002647988663906	2.328243875471259e-08	-0.0002648026142757	1.9422933039692225e-08	-0.0002648019922255	5	211
852	relu2	212	0.0637580700719917	0.0069466521006074	0.198083526413871	0.062938970094568	0.1260744937661655	0.0533986678220785	0.074999505423589	0.0465198251214469	0.0078413931327546	-0.0010063630743653	0.0039763157451719	-0.0008798940838863	0.0020915810598085	-0.000404655778645	5	212
853	relu2	213	0.0625183277453553	0.0015951594839647	0.0825901590240049	0.0278856837140357	0.1210466387697402	0.0256406326894327	0.0865133464911795	0.014786684274219	3.260766601176357e-08	-0.0011691794785322	0.0040502938926186	-0.0001370795560866	0.0019772446554039	-0.0005047936994557	5	213
854	relu2	214	0.3494274146705846	0.0373856166852819	0.2423346256935028	0.1226846432188888	0.1615225499062287	0.0960080666751141	0.0635253136110075	0.0209762481318122	0.007774522316384	-0.0023207963057594	4.123713925885397e-09	-0.0027978802960828	0.0142454903151368	-0.004298833490864	5	214
855	relu2	215	0.061958403610248	0.0019705440919608	0.0752867885546592	0.0274470333222269	0.1139637270222388	0.0460964667070785	0.0777976034053558	0.0494868160208462	0.0077562221277115	-0.0008269036020376	1.9152230912311552e-08	-0.0002893384531976	1.5004440911958742e-08	-0.0002893380921293	5	215
856	relu2	216	0.059483513703738	-0.0010260669792419	0.0569257971442201	-0.0029437916554728	0.0339060896702693	-0.0054752349969657	0.0181636908524061	-0.0002524710622251	0.0009094615643939	0.0001263957689131	5.121431578825054e-08	-3.358212241622027e-08	0.0018986122376739	-0.0001415710279879	5	216
857	relu2	217	0.3698245583166232	0.0446134110007094	0.3001053244638754	0.1625140174900526	0.2114957361298265	0.1436485098671406	0.1366703037031653	0.109377722590776	0.0008967936614194	-0.0008250268506746	3.994594766076886e-09	-0.0008796143059548	1.650157788191109e-11	-0.0008796147738563	5	217
858	relu2	218	0.3460356025582313	0.0264987124100721	0.22680261600916	0.098315569052532	0.1563468419893151	0.0901167664160929	0.0920746242254878	0.0671401358101775	0.0081658007375953	-0.0018251458014708	0.0289817525287714	-0.0022333489968251	0.0145844475781409	-0.0008562945731873	5	218
859	relu2	219	0.0605872894819587	0.0047736946775519	0.0678694974716187	0.0134125717377877	0.040326526787752	0.0060832847047493	0.0569495107954065	-0.0045699163091112	1.4883498544726592e-08	-3.4925580443490034e-05	0.0004549397403826	1.0350469578424004e-05	2.28124519274786e-09	-3.49267120169916e-05	5	219
860	relu2	220	0.0630502400924297	0.0009296956796136	0.0793343882257123	0.0218524108150739	0.1092903484037977	0.0271923292372056	0.0697232279922999	0.0197087903144076	0.0083543234548109	-0.0011973964471916	0.0004523782819867	-0.0007070060707548	0.0002299233173017	-0.0006926880840754	5	220
861	relu2	221	0.3534347707683379	0.0181573534439104	0.2511207297545667	0.090533846155316	0.1776876664444272	0.0799460616175677	0.1159929963351743	0.0479475086364062	0.0078685021081459	-0.0007363161950224	-1.517945924511821e-08	-2.0999492875484194e-05	0.0019894348250707	0.0002925461662718	5	221
862	relu2	222	0.0607612770962309	0.0004563511240147	0.05934931594718	0.0039847609509451	0.0296377203335906	0.011004922331928	0.0142999505290717	0.0033046491637305	0.007935013834734	-0.0002112713141089	3.9708319188314085e-08	-0.0001322133921224	3.5678545895478926e-08	-0.0001322129499157	5	222
863	relu2	223	0.0619736507097732	0.0051627123929032	0.0711346634294407	0.0299250645305819	0.0409547276611232	0.0171013121636028	0.0564854959142031	0.0093026547802526	3.1759094243355435e-09	-0.0005400399801973	-4.876411052734397e-09	-0.0005400405947333	-8.873733969849695e-09	-0.0005400402981046	5	223
864	relu2	224	0.0008096152614851	-0.0003393092788765	0.0600741706047096	0.016694279308657	0.0362009912161621	0.0083530263454284	0.0202535065197473	0.0037101522021597	6.538318819693245e-08	-0.0003218517496139	5.74909453376904e-08	-0.0003218503443307	5.4011880079585246e-08	-0.0003218500190025	5	224
865	relu2	225	0.0626669973540453	0.0066423515675614	0.2091749735589488	0.0861177859200272	0.1271300059467698	0.0779416273287708	0.0788667619332533	0.0641461395038749	8.035803800154895e-09	-0.000135451729937	4.666863562263757e-10	-0.0001354517946563	-3.3810612087847854e-09	-0.0001354522692933	5	225
866	relu2	226	0.3489737429701012	0.0066254038867238	0.2185491446626578	0.0757550779205926	0.1317910206400946	0.0496083379410813	0.0598269773530838	0.0046381564908904	0.0076793842472909	-0.0014188434643642	0.0004505900017117	-0.0004502776775117	0.0020064175970719	-0.0004585931645402	5	226
867	relu2	227	0.0612240361965267	-0.0037688064661092	0.0715646465963333	0.0113779745855439	0.1030862733086486	-0.0106225768649004	0.0593564619574014	-0.0111058471723888	2.9100585052788123e-08	-0.0053748345759143	2.1206957412367444e-08	-0.0053748346159865	0.0020449552669126	-0.0057707186880877	5	227
868	relu2	228	0.3476384311780335	-0.0047328219641731	0.2096015748779972	0.0309098292469517	0.1461982917627997	0.0415321586711593	0.0990560726906971	0.0411749415419674	0.0080235225980649	0.0011089164516403	0.0042075225926141	0.0001599743151035	0.0020230977113767	-0.0002910200787273	5	228
869	relu2	229	0.3743737923664898	0.0679911161769371	0.3270403033510293	0.217814438348033	0.2467372290204563	0.1978540124014449	0.1767039924649026	0.1469639354656722	1.8997999950975952e-08	-0.001439380904173	1.1754605289127085e-08	-0.0014393800538303	7.50699091778273e-09	-0.0014393800326297	5	229
870	relu2	230	0.3721937215852122	0.0333383826085859	0.3176233587442201	0.1411448402305082	0.2531149201188801	0.1548588271457869	0.2212330675215741	0.1219527866580884	0.0082672212720393	-0.0076214695724599	0.027904753975994	-0.0172999626729839	0.0146493943892361	-0.0115562257439358	5	230
871	relu2	231	0.3504330012263211	0.0352139557126162	0.2486495053174811	0.1075813015264172	0.1705905383410247	0.0883919803344672	0.0970545599540695	0.042160632446174	2.2965730317459077e-08	-9.607443129944217e-08	1.4561388206324466e-08	-9.42665043801583e-08	1.0600666122684288e-08	-9.40640114688307e-08	5	231
872	relu2	232	0.0636065773262442	0.0046092677955914	0.1971402167745103	0.0649060912807591	0.1142588450965058	0.0575655822057971	0.0542291628882262	0.0245493344557987	1.9467435441455905e-08	-0.0009557333121703	1.1045471093318326e-08	-0.0009557333724552	7.540449042942043e-09	-0.000955733163364	5	232
873	relu2	233	5.728830532181207e-08	0.0	-6.03233960561056e-08	0.0	-6.637832883349405e-08	0.0	0.0001608440545687	0.0	-5.5537414000994545e-08	0.0	-6.476848768421918e-08	0.0	-6.875594626976067e-08	0.0	5	233
874	relu2	234	0.3425336755315212	-0.0048769931665955	0.080147077260307	0.0203418378914559	0.1296097159166922	0.013483334585384	0.0750234763322817	0.0130234817925104	0.0081708928133633	-0.0013378027191104	7.589214812142586e-09	-7.939090116648728e-06	3.883465216070192e-09	-7.938091541648262e-06	5	234
875	relu2	235	0.0612223648096688	0.0023774403992092	0.0739204367551733	0.0186007243398935	0.1152075067059877	0.0251468168064792	0.0774182409010612	0.0318143968225084	2.0615051998795764e-08	-0.0001474682651254	1.2452554321029652e-08	-0.0001474668925227	0.0002293501155321	-0.0002148226179716	5	235
876	relu2	236	0.060677622507228	0.0039344816366527	0.0746797608779297	0.0121835214621753	0.1119140317711581	0.0060684268076867	0.0724445182758449	0.0144957835352991	5.307157713296817e-09	-2.241578788142462e-05	-2.534725984659758e-09	-2.2417696116106e-05	-6.239159411336459e-09	-2.241746405995393e-05	5	236
877	relu2	237	0.0637559140621419	0.0054628353849964	0.2093169224355693	0.0289481723339564	0.1296858416901957	0.0412506941020879	0.0683221072840366	0.0216678793629589	3.6833983307893454e-08	-0.0002958325619455	0.0042555063381227	-0.0003421031179307	0.0021486403741536	-0.0001433904064755	5	237
878	relu2	238	0.3583817513207185	0.0303949528456149	0.2729547973666312	0.1519858202280105	0.1843171527891594	0.1219628491493696	0.1031047931173649	0.0898976939869018	3.455774111316145e-09	-0.000113696267268	-4.228244865345232e-09	-0.0001136956747997	0.0019342852714987	0.000190162008402	5	238
879	relu2	239	0.3477592168523562	0.0073475963858871	0.2313763018667584	0.0788082699149728	0.1496888096003449	0.0655671254545602	0.0821653976019881	0.0287276524412608	3.3993266201903793e-08	-0.0030278828749812	2.6006093278851953e-08	-0.0030278816868254	2.2123276655072743e-08	-0.003027880341907	5	239
880	relu2	240	0.0616796162935755	0.0031893755243985	0.0738501267344386	0.0182418063457282	0.0440228557538514	0.0146152182648706	0.0628424403820242	0.0155136484676839	-8.14300560314507e-09	-0.0008382472749897	-1.5390809293691632e-08	-0.0008382470734484	0.0020902540398666	-0.0003913715989602	5	240
881	relu2	241	0.3572898653776214	0.016781886062904	0.234731416597699	0.051963225202585	0.1664575423508597	0.0896137581968304	0.1031388983209881	0.0746732487433702	-1.3032733781059846e-08	-0.0020645612150289	0.0004497562443608	-0.0019794865274296	0.0019694260164756	-0.0021914087121153	5	241
882	relu2	242	0.3579923024325434	0.0154281343163735	0.2759704808452405	0.1220855592250756	0.191957523524931	0.1120217038640993	0.1322263181930602	0.1035695126257074	4.4254136910559794e-08	-1.8299055359882746e-07	3.6041709394751826e-08	-1.8318211103540705e-07	3.164078810069526e-08	-1.8248145416954745e-07	5	242
883	relu2	243	0.3560380775012244	0.0201485000289601	0.2452731173111285	0.0640643419856852	0.1818781828447013	0.0760264650935282	0.1237213501917458	0.080008104628673	0.0085057012159799	-0.0050265204339554	0.0042722503102272	-0.0050430064760043	0.0020089026437405	-0.0051113385216223	5	243
884	relu2	244	0.0623007481837971	0.0027495587336656	0.1956942587624811	0.0620301800352829	0.1202043019368565	0.0673818872447616	0.0575643822998473	0.0311821910739149	4.8820300579954796e-08	-0.0041267161421336	0.0004491580484121	-0.0041252433471952	3.690222127872289e-08	-0.0041267161527576	5	244
885	relu2	245	0.35099731616198	0.0280921630138843	0.2476400271581961	0.1252909794975574	0.1624035180970684	0.0863562754454723	0.0903157662263581	0.0396709721892714	2.996312253866762e-08	-0.0006808013508576	2.1257957505405045e-08	-0.0006808011896568	1.6947925507437844e-08	-0.0006808011428038	5	245
886	relu2	246	0.0070175696854484	-0.0004416535096982	0.0075358285634973	-0.0003499690815527	-4.7986150608636535e-08	-0.0005016397953916	0.0002312654492242	-0.0004924138176707	0.0008501656336972	-0.0004881826571627	0.0040034806776939	-0.0005320248716633	-5.1593302963226506e-08	-0.0005016400385702	5	246
887	relu2	247	1.8796362211137565e-07	-0.0005346697161845	0.0081068998880876	0.0008025637195872	0.0040599684169075	0.0003598525180331	0.0021639827151781	5.164812974400856e-05	7.045935657146174e-08	-0.0005346762581952	6.270258434692978e-08	-0.00053467530159	5.9041065925136145e-08	-0.0005346740708738	5	247
888	relu2	248	0.3725145410083096	0.0480583992797315	0.3176129219655315	0.1801912545485213	0.2412044604607377	0.1677599081235083	0.1911869758229197	0.1270396506706257	2.2016715783834684e-08	-0.0002225860651288	0.0040503269303209	-3.990670590892087e-05	9.728567285094414e-09	-0.00022258630329	5	248
889	relu2	249	1.2203778987363026e-07	0.0	1.0559589203040788e-08	0.0	3.269656989601799e-09	0.0	-1.5812617881749702e-10	0.0	1.0471014277868562e-08	0.0	3.4195819509363905e-09	0.0	-7.248819322569489e-10	0.0	5	249
890	relu2	250	0.3456696363923408	0.0155600472630772	0.2119826310880906	0.0513795273588507	0.1330830489183955	0.0321047004658846	0.0708420914668142	0.0334519114593709	3.8189192808069095e-08	-0.000736036143379	3.091466083127159e-08	-0.0007360368205602	2.7354989384775763e-08	-0.0007360389697683	5	250
891	relu2	251	0.0640549402264122	0.0064002298890089	0.206734647276176	0.0135991283826099	0.1206069113622112	0.0168285001591453	0.0701953993465294	0.0351069646897171	4.622515559216112e-08	-2.2650609654562007e-07	3.8031371940583376e-08	-2.27310932521263e-07	3.476572985050552e-08	-2.273157928556202e-07	5	251
892	relu2	252	0.0617629829341846	0.001207699285929	0.0766036961551029	0.0296700806074685	0.1181505362385143	0.0516858427689345	0.0855758432595339	0.0381247389353485	2.6616869819307e-08	-0.0025236243777069	0.0039032355136511	-0.0022142866016092	1.4260982061919948e-08	-0.0025236241489969	5	252
893	relu2	253	0.3557806722067435	0.0132642910269265	0.2480804724354851	0.0798652149436918	0.1966808474504897	0.1104224535645157	0.1377068830965018	0.1039143078302837	0.0081741820803892	0.0001176165024922	0.004008462449447	-0.000804004135996	0.0020046845657225	-0.0007967638475723	5	253
894	relu2	254	0.3674533892531276	0.0580664946634309	0.2855648804274963	0.1325821840660993	0.2280086541334347	0.1430055060435936	0.1986101489959857	0.160536616177402	0.0008967500159723	3.2394390211964996e-05	1.0987616816393596e-08	-0.0001157235610873	0.002134047295265	0.0005052111421817	5	254
895	relu2	255	0.3901225270833861	0.0802672635274461	0.3587219958830954	0.2152639902024971	0.2198208649768949	0.1442994975686992	0.1032242721661673	0.0789590525576502	-6.009311492860547e-09	-0.0003658805258226	-1.3713046254082428e-08	-0.000365879243181	0.0020028136404616	-0.0003718497897404	5	255
896	pool2	0	0.4019014379895298	0.0705937891676536	0.4124172881016932	0.2433927921341881	0.3869892441636064	0.2751308182073766	0.324290696195167	0.2633390425936774	4.2929751087328334e-08	-0.0031368275776344	3.513134316790456e-08	-0.003136827670197	3.1614404205626556e-08	-0.0031368278251477	6	0
897	pool2	1	0.369002522183666	0.0119410684312155	0.3004112616459664	0.0987797497417738	0.2389834776758428	0.1278410550108671	0.1880228157356941	0.0920354282438687	0.0001009793877269	-0.0005252447600219	-2.8032527854549016e-08	-0.0005148525330906	-3.261694403455806e-08	-0.0005148516921402	6	1
898	pool2	2	0.3631121233371661	0.0111990965110697	0.2507641010929228	0.0876904778792326	0.1905775577057814	0.1128443876898088	0.1392083466087784	0.1088103957256665	0.0086079402136053	-0.0014935133630316	0.0279252802108258	-0.0038364013881133	0.0156247075868795	-0.003398421854327	6	2
899	pool2	3	0.3637586705411619	0.0449538187637209	0.3080888818276529	0.1770346377388529	0.2435656496095966	0.1892325085103251	0.2239987314101564	0.1923239564766582	2.8067777435580865e-08	-0.0014437930168944	2.0464518968310585e-08	-0.0014437906777671	0.0020888293911031	-0.0021970547446485	6	3
900	pool2	4	0.3464756402297119	-0.0073664782228697	0.2257295693938797	0.0311281399121792	0.159396326016262	0.0777391168588306	0.1206837384696124	0.084732770080923	1.2927666825923724e-08	-1.3337892381670711e-05	5.899441268830685e-09	-1.3335965996619237e-05	2.505747498382504e-09	-1.3335328598040874e-05	6	4
901	pool2	5	0.3776088536230635	0.0367897200340928	0.3353614784497142	0.1459147913611074	0.2497183033551179	0.1560823863155822	0.2179905276878345	0.09987694096026	0.0081679219052234	-0.0078963442653052	0.0284912633259283	-0.0144922261468127	0.002064788481774	-0.0078833287509259	6	5
902	pool2	6	0.348578357177615	0.0330510201033367	0.2292108623583671	0.1269361964617085	0.1659229732154072	0.1350919309805897	0.0954487637371229	0.0892758241961958	0.0009004734465875	-0.0010133952456119	1.3740176996179798e-08	-0.0009662787335877	0.0020076778590458	-0.0015215274444106	6	6
903	pool2	7	0.0639423313360633	0.0065066038817577	0.2014605027157516	0.0756266596212981	0.1257920996068448	0.065694222076124	0.0796059291691595	0.04213862278289	2.200132187546444e-08	-0.0005760649503849	1.4094727052160751e-08	-0.0005760642726668	0.0156064790941572	-0.0063207647578287	6	7
904	pool2	8	0.0638977297790925	0.004289838242946	0.2312563805910662	0.0631106822252289	0.1684143645657272	0.0843737246614069	0.1257034308332969	0.0728982509373025	2.6416667742168443e-09	-0.0001995698532584	-5.982513595625961e-09	-0.000199567593089	-9.83243864105532e-09	-0.0001995677473167	6	8
905	pool2	9	0.3581660159475068	0.035387255252979	0.2658533347458461	0.1481150260397001	0.20081291088859	0.15581971599514	0.1673884541984004	0.1472794113630169	6.02458638532255e-10	-0.0001527066576207	-5.896667154559054e-09	-0.0001527065020894	0.0142568880170149	-0.0023168440118224	6	9
906	pool2	10	0.3695766149178977	0.0234321246174502	0.2904363039629294	0.124609627814745	0.2168801434005465	0.1298919431696354	0.1569608244418816	0.0975920522792863	5.0985949795467895e-08	-0.0005003273433741	4.22410371125892e-08	-0.0005003257802269	3.8378975220076945e-08	-0.0005003252450457	6	10
907	pool2	11	0.3560458343750714	-0.0034102996304332	0.2651552263413222	0.0990628728179667	0.1988704714662755	0.0999485599154067	0.1487207525974879	0.0882033983937896	8.029814813070857e-09	-0.0003009141878878	-7.477485297613383e-10	-0.0003009133099891	-4.216319959837733e-09	-0.0003009127689801	6	11
908	pool2	12	0.0070876753239781	0.0001427275081649	0.0080506997707016	-0.000561618492932	0.0277715479544869	-0.0040390323781025	0.0146053759390537	-0.0065273834261014	0.0008978887062512	-0.0001427633946566	0.0041114690046353	0.0003360592635422	3.034983164784677e-08	-0.0003475700018114	6	12
909	pool2	13	0.380201821013262	0.0394281101062015	0.3264805152605675	0.1762549208268891	0.2619481104398685	0.1930510852141235	0.2191357242943447	0.1455106710544584	4.5510129220716073e-08	-0.0002588503362863	0.0040862025992211	-0.0008666050333161	0.0019737288742573	-0.0006332358404554	6	13
910	pool2	14	0.3578599570009004	0.0205859435006788	0.2487433893202426	0.1001335294508557	0.190810118568115	0.0991640056736894	0.1319330650352842	0.0824793843161353	0.0076939631691425	1.0868287733112323e-05	0.0040346598781341	-0.0001167925209319	0.0151693897357549	-0.0009307321999763	6	14
911	pool2	15	0.3567925730526361	0.0300120558054869	0.2363789056532271	0.0846915857499589	0.1807338651545622	0.0969322317063351	0.1370058544783963	0.0655277085807692	0.0001009184604563	-0.0033456330308325	-1.3283909527928016e-08	-0.0033560082454642	0.0019845222599329	-0.0033409229527947	6	15
912	pool2	16	0.3434670623914234	-0.0191938970292075	0.2060973930882695	0.0239231702438481	0.1395181543437045	0.0283109873592509	0.0896322054344627	0.0252972974796888	2.3286468309180464e-09	-0.0002293212316617	-5.680167003419001e-09	-0.00022932037039	0.0002248589558294	-0.0002655371244997	6	16
913	pool2	17	0.4015359187699585	0.0768353162875121	0.4104212941919101	0.2885464756370784	0.3773943047042729	0.2923633405962419	0.2969359986587928	0.243563989815291	-1.0566219010854638e-08	-0.0001115493314092	-1.8412244395804578e-08	-0.0001115506727968	0.0019338150108083	-5.251827231034234e-05	6	17
914	pool2	18	0.4017258371135825	0.1045089121854443	0.4108475777384776	0.2887891162206558	0.3854780080906235	0.307711751240171	0.3060947503284005	0.2533999217646402	0.0076388343677117	-0.0001822168779443	0.003891733601268	0.0001209376152059	0.0143413704712663	-0.0047716665486488	6	18
915	pool2	19	0.413621816426464	0.1165870886240777	0.4944738619049179	0.3166143739847531	0.4124227648420847	0.3200763890377214	0.3327353012815559	0.2630510074932358	0.0079319716287342	-0.0006921754477595	0.0041493192792284	-0.0015631591573064	0.0149912078027106	-0.0057675423536263	6	19
916	pool2	20	0.0596771258444102	0.0035289028937005	0.0641220000978638	0.0177090551694296	0.0401379545141884	0.0152475047444773	0.0562074698887319	0.004110068992306	1.7971662380489306e-08	-0.0012101276813663	1.0184235232912895e-08	-0.0012101263930919	7.122299305883928e-09	-0.001210126337237	6	20
917	pool2	21	0.3641155699691603	0.0466827341396508	0.3011539475171104	0.1071546624795771	0.2293387067332769	0.1299320769856091	0.1805812481051696	0.1067376298343988	4.967881117590167e-08	-0.0044299683288235	4.1362646419074174e-08	-0.004429970149532	3.7112600770328186e-08	-0.0044299695750993	6	21
918	pool2	22	0.3514296741414575	0.0253775168409488	0.2269413096588776	0.0485502430934293	0.1618120119143593	0.0430588161039748	0.0997257399796806	0.0099203840750532	-9.825221747306044e-09	-0.0032499009770186	-1.842259678142e-08	-0.0032499024182621	-2.1934301042136898e-08	-0.0032499041422713	6	22
919	pool2	23	0.0610440483647334	0.003270265197935	0.0709198926150839	0.0167411667938806	0.1095151145247883	0.0204349992426708	0.0757531413894463	0.0137954677295542	4.118544483233677e-08	-0.0003361849182692	3.447608309947725e-08	-0.000336183784922	3.1205064643380354e-08	-0.0003361841682727	6	23
920	pool2	24	0.3590376377864046	0.0383965305084473	0.2541353347082287	0.1139436825876553	0.1857965227266481	0.1277085981824511	0.1408892425600277	0.0977243081781512	0.0076555220126064	-0.0016236808659841	0.0042570027207256	-0.0018715085955871	9.803713951761496e-09	-0.0018841575558292	6	24
921	pool2	25	0.351353539376974	0.033596690957714	0.2384413396509008	0.0840419277605427	0.1790284158396388	0.1129068417474491	0.1104704904308806	0.0814627797414295	0.0078651589918437	0.000692561624466	0.0285428740496144	0.0042438906958793	0.0145531613519381	0.0005784900748376	6	25
922	pool2	26	0.3667576986206745	0.0160879207134632	0.2792184842042994	0.1101337283616264	0.2216373941293999	0.108449695451556	0.1793168040934195	0.0559047021000708	-8.884890378979549e-09	-0.0023517288193466	0.0040397860517478	-0.0022698837405261	0.0152639635548207	-0.0054219267690363	6	26
923	pool2	27	0.3735532716285316	0.0623417206688187	0.3442545131043829	0.2408118565480868	0.2844313881639054	0.2472766652500179	0.1866580992048437	0.167220044654457	2.0983919157835373e-08	-6.070891707343762e-06	0.0040736993219445	-0.0007195808917501	0.0002239857976474	-1.4669263609379256e-05	6	27
924	pool2	28	0.3700820760313635	0.0422848154007852	0.2927160213495202	0.1618708673674298	0.2038453854156429	0.114062492206301	0.1083828259018255	0.058452425053314	0.0008958803525245	-0.0038198284351793	-6.507798078203564e-09	-0.0038382152659082	0.0002234091496645	-0.0039431572577677	6	28
925	pool2	29	0.3779365892585553	0.0195047480955204	0.3202984648158044	0.1583944051710404	0.2422083806225968	0.1501954678701745	0.1797250779564718	0.1216386646669513	0.0082481960258808	-0.0104957501805882	0.029917456645505	-0.0157973923686418	0.0021103378991921	-0.0093848075675406	6	29
926	pool2	30	0.3921368641384877	0.0816954701240267	0.3916572123405377	0.2186267648583459	0.3589239606126939	0.2356314876505154	0.3045183497339568	0.2462802117118737	1.6133505864601716e-08	-6.224882098226914e-06	0.0039251279356629	0.0008478111356836	0.0148770453110415	0.0017678125786613	6	30
927	pool2	31	0.3685936992362069	0.0581201657279047	0.3096763864351977	0.1600927091654173	0.238815553025027	0.1392020808978878	0.1744630387384372	0.118663987865357	1.4109553081453896e-08	-0.0005262194314177	6.388111040145361e-09	-0.0005262195622901	0.0019485710746346	-0.0005333868143295	6	31
928	pool2	32	0.372693020029863	0.0559379788273726	0.3207265214321521	0.1898162343357298	0.2596124481104134	0.1840618466392616	0.2270851227704027	0.1843872792848097	0.008231227666847	-0.0002095794182928	0.0039352045836867	-0.0006813907090208	0.0019774879064117	-0.0005324027888582	6	32
929	pool2	33	0.351913257028162	0.0121571074179368	0.2279891678266824	0.0677458868011696	0.1671706792952086	0.0770412936969385	0.1246909948103629	0.0581145682290115	0.0077752108990682	-0.000808050574129	0.0038263345839033	-0.000512991908409	0.0002260104893123	-0.0006543893724006	6	33
930	pool2	34	0.3664555911077066	0.0626652477744407	0.3219053942538812	0.1907953724800111	0.2882071792341562	0.2040978105786708	0.2263198273521309	0.1904405205470715	-4.313237100816991e-09	-0.0005606307642926	-1.2560801954109024e-08	-0.000560630199589	0.0149404363899876	-0.0013772769457678	6	34
931	pool2	35	0.3620829540196842	0.0532646430776819	0.2845585992039943	0.1454956745114949	0.2177943334224481	0.1544349316611133	0.1682602248892925	0.1394656970579849	0.0083540484407121	-0.0002257856506202	0.0281085384389492	-0.0026135289510689	0.0159266077533415	-0.0014120633260572	6	35
932	pool2	36	0.3861362924774945	0.0598039814841941	0.3512636774538379	0.2006205473795214	0.2805698329192252	0.1952609325814911	0.2458919541448663	0.1796466968220854	0.000901080756985	-0.0001578488913336	0.0042334515653571	-0.0011667487271367	4.4520989117557974e-09	-2.699546896778315e-05	6	36
933	pool2	37	0.3577907404219238	0.0211133247284619	0.2739031181785109	0.1219803507974343	0.2044422770527538	0.1393309051929188	0.1266850300464872	0.0869219313188245	-7.588575101635797e-09	-0.0008911623389391	0.0004486084298361	-0.0007175120112508	-1.8966079817772652e-08	-0.0008911638772604	6	37
934	pool2	38	0.3920447527143725	0.0680783010380351	0.37102140324532	0.2315617438438092	0.3295036821877831	0.2327351351936479	0.2642588967685524	0.2015492399576827	0.0077458099324655	-0.0006699815910287	7.137021196257365e-09	-3.296371187988534e-05	3.2635193436547642e-09	-3.296292541743462e-05	6	38
935	pool2	39	0.0612500735571351	-0.0046839843355275	0.077333118810031	0.0088381452488786	0.1192179558642663	-0.0162506979743737	0.0739975852086155	0.0086458300273261	0.0078839920040888	-0.005958316455819	0.0038708488034471	-0.0052585664977009	0.0002276058251897	-0.0059249987493177	6	39
936	pool2	40	0.3531623764076329	0.0175623787221983	0.2486377458367191	0.0938841277116159	0.1296173965266532	0.0503570814138208	0.0595681694307124	0.020102415036341	1.7591110901271634e-08	-0.0012307365811685	9.382584931216796e-09	-0.0012307377941644	5.4868081189596304e-09	-0.0012307388556342	6	40
937	pool2	41	0.3649959176252471	0.0651697191240014	0.289299503582223	0.1806239227695598	0.2364485267451977	0.174930335560124	0.1959099005187788	0.1657766919501774	0.008114821476217	5.505696686780581e-06	0.004212873998482	-6.918311388437459e-05	0.0142471283082158	0.0019576493459596	6	41
938	pool2	42	0.3788849882356486	0.0381001097529339	0.3236185996039428	0.1735230994826667	0.2514398689715832	0.1782663169396995	0.2170923571653471	0.1317706009339769	1.7017287468057418e-08	-0.0002865146883754	9.072334328230625e-09	-0.0002865149186968	5.3592539295266314e-09	-0.0002865143524428	6	42
939	pool2	43	0.3844290038636178	0.0490840296056096	0.3418083387099344	0.1904272826538176	0.2686249754374822	0.1660837991173641	0.1798950877352136	0.1141738392406783	0.0008908045247041	-4.780183272479199e-05	0.0004477056934445	-0.0001068126181433	-8.260413242311415e-09	-3.345381520825086e-05	6	43
940	pool2	44	0.3621755266686024	0.0227398221614206	0.2499993382873155	0.1244915115025308	0.1940061054676939	0.1382052935253945	0.1381606000231898	0.1275253655545953	0.0079345179285506	-0.0008631634890676	1.1204308147938493e-08	-5.609913099480224e-05	0.0142423789273522	-0.0072671273296949	6	44
941	pool2	45	0.3668913485791912	0.0527843286457956	0.3027118253415388	0.1794138584462052	0.2276353844749684	0.1693748418615602	0.1408253829649635	0.1333712326555799	0.0080927126620992	0.0006269322145173	1.3985634539359635e-08	-0.0001365801988866	9.766679798239863e-09	-0.0001365802965247	6	45
942	pool2	46	0.3544233249991467	0.0386363674401144	0.2486893405102817	0.1016034224774492	0.1835842956580587	0.0785684393538231	0.1195785269689609	0.0561985539094765	-7.967085435822696e-09	-0.0014561558054022	0.0040279941373461	-0.0018301664697202	0.0139116227845212	-0.0056633992209289	6	46
943	pool2	47	0.3816323526618579	0.0617434248977986	0.3479805638813099	0.19535242727601	0.2614296676753312	0.1729261191197548	0.1987621881834645	0.1535300304025472	4.4266463161690695e-08	-0.0013788624223642	3.6581504270216676e-08	-0.0013788624174069	0.0020902421745814	-0.0013663223721347	6	47
944	pool2	48	0.3446279509630563	0.0113461101985565	0.225269434110664	0.0426711005026776	0.1560192031559084	0.0579743769437158	0.1092989954041186	0.0573559959585902	-9.728580163681502e-10	-0.0001664995751209	0.0038960593081086	-0.0006151353703116	-1.3263491416282136e-08	-0.0001665000204398	6	48
945	pool2	49	0.3530006681196472	0.0421462311075805	0.2779061481758691	0.1460368955741715	0.199536863843401	0.1284803691887666	0.1141715457084027	0.0758852944353899	-7.750623698399295e-09	-1.9722391747079016e-05	0.0004498717348724	-8.043218744124836e-05	-1.9902698156215592e-08	-1.9722108782316283e-05	6	49
946	pool2	50	0.3619169192229869	0.0566512809480229	0.2788470613316052	0.1440138792626898	0.2096181074827281	0.1556323894648498	0.1659237821813218	0.1396461268134697	0.0008917896282751	-0.0003592332546158	0.0041304401028946	-0.000655412931398	2.9004447399394454e-08	-0.0003148424087846	6	50
947	pool2	51	0.3783087356541466	0.0703916804605778	0.3548394803347344	0.2161918250228108	0.3104360640602188	0.1756925345722904	0.2055963336764681	0.1208743844735723	5.0825757047512354e-08	-0.0005266790940683	4.271360654062306e-08	-0.0005266795439833	3.8181735773079595e-08	-0.0005266804054997	6	51
948	pool2	52	0.3501507430040941	0.0268633722228914	0.2449110288115512	0.0859911722736997	0.1591488584987207	0.1010557355608798	0.0937125383245387	0.0654072174188844	0.0081828642008872	-0.0003977741809289	0.0041995965159724	-0.000341504853403	-1.9677417473218384e-09	-0.000731955109918	6	52
949	pool2	53	0.3698135488265093	0.029932459604964	0.2956560436569936	0.1180936912579823	0.2287414042522837	0.1382490964349717	0.1927155493940852	0.116013115024662	0.007701199172822	-0.0004369625667965	0.0004502875599353	-6.242884075002841e-05	0.0019742985618943	0.0002469464084106	6	53
950	pool2	54	0.3436916055345391	0.034588540328311	0.2421969224847425	0.1122804864049763	0.178174049872885	0.1196635119697158	0.1203961688407398	0.079804415981486	1.7881588099122325e-08	-0.0001477675005221	1.0359731739129074e-08	-0.0001477695954719	7.0994025103132685e-09	-0.0001477695891427	6	54
951	pool2	55	0.3784925140141166	0.0709865780757519	0.3202209635819351	0.1943764191577894	0.1914830444038651	0.1160127624830242	0.0973576064963515	0.0699647102754587	1.2972276919320793e-08	-0.0001703223185107	4.873251135961709e-09	-0.0001703238450612	9.259489841539903e-10	-0.0001703232293759	6	55
952	pool2	56	0.3824330812268277	0.0624829500722868	0.3562431958138689	0.2322728403371622	0.3208419886992827	0.2341198963581758	0.2082850869200446	0.1644970609689255	3.694143890786705e-08	-0.0021930692371434	2.8907947702272452e-08	-0.0021930697471739	2.4981396840040304e-08	-0.0021930688080475	6	56
953	pool2	57	0.3715601155028166	0.0397744335009805	0.2936928367355365	0.1489985090156751	0.2372451129502121	0.1538908787514967	0.1941139595225651	0.1268579242328618	0.0077899003241291	0.0001434756109994	0.0043127328610061	0.00035269869472	0.0021431520876127	-0.0001419461917537	6	57
954	pool2	58	0.3572171919219595	0.0341758448720226	0.2777370084518817	0.1279007187222922	0.1754747418397891	0.0813270188178235	0.0863672636556948	0.0527656861678652	0.000101172234151	-2.480416144279296e-05	0.0004495725644442	-5.9447350553076816e-05	0.0019462545026518	-0.0001341876269835	6	58
955	pool2	59	9.572082426689833e-08	-0.000664859420649	0.0009066253645257	-0.0006350434332065	0.0039685629878892	-0.0006192288656279	0.0140630245053742	-0.0008124492458521	-1.649939895820296e-08	-0.0006648591379576	-2.5179788698537212e-08	-0.0006648584862256	-2.8657842321422322e-08	-0.0006648583206496	6	59
956	pool2	60	0.377108686869918	0.046303548795785	0.3270359937038074	0.2023750335522854	0.2635685754433179	0.1956224505870766	0.2245536208361045	0.1669505637808905	0.0078056151332093	-0.0018663395486391	0.0039589457661635	-0.0014301819282307	0.0019772153136855	-0.0011519027833566	6	60
957	pool2	61	0.3907449744601871	0.0743411223165148	0.3902620060850051	0.2604055664431458	0.3313216244538937	0.2284300973823183	0.2333115609597273	0.2076747752092159	0.0009024713493305	-0.0015428899173166	0.0039456363223425	-0.0019931988514647	0.0019984063181973	-0.001822508028459	6	61
958	pool2	62	0.3970150757731817	0.0825866415638176	0.4074289616572764	0.2827587091148897	0.388302781803936	0.2929789165833899	0.3249918318800999	0.2752657203877515	2.8761793613441e-08	-0.0004394005548404	2.0388681520877583e-08	-0.0004393997861222	1.7852895051184703e-08	-0.0004394001710912	6	62
959	pool2	63	0.3776661567053079	0.062589638523587	0.316276003210528	0.1973701508422589	0.2412290579943903	0.1835709975720209	0.1643841392999006	0.1183571525963393	-2.1682079021090317e-08	-0.0036455753290833	-2.9868586937098485e-08	-0.0036455749485428	0.0020214794902663	-0.0040029129000769	6	63
960	pool2	64	0.0615642013091952	0.0032595121111663	0.077473184552451	0.0230451912522688	0.1191112245902367	0.0369615108187991	0.0734132747790428	0.0286874367531456	0.0008903038211004	4.290256830996597e-05	0.0004487594568073	-2.158972655452729e-05	0.0020899669537978	0.0001665190368996	6	64
961	pool2	65	0.0601802170417373	0.0019267148722941	0.0650458419109699	0.0112694336917249	0.0395811896580322	0.0078845052427712	0.055134609834567	0.0012722441700024	1.6962437454637325e-08	-0.0003944124267214	0.0041136666241234	-6.951112933317738e-05	0.0140652891618067	-0.0013857206336718	6	65
962	pool2	66	0.3604249971908344	0.0497168616710066	0.3009660991910199	0.1514309426981009	0.224483202754312	0.1496112480843171	0.1789938515274745	0.1113943738554735	0.0080277106747835	-0.0017122959175772	0.0282444214695265	-0.0101290899609729	0.0156906980314224	-0.0051124731489398	6	66
963	pool2	67	0.3779819607020319	0.0606534515448257	0.3216679417621829	0.2048084006792933	0.2544381859424177	0.196425053695236	0.2056137751639061	0.1816138614404194	2.0415719226285492e-08	-0.0079204436901298	1.2524316028716951e-08	-0.0079204429115937	0.0019521226953967	-0.0085072723796695	6	67
964	pool2	68	0.3783769837392848	0.0466903588839299	0.3316222135192058	0.1418957987971326	0.2602144897507787	0.1571983176547164	0.2283104771932653	0.1271693996913984	0.0008963932145584	-0.0107801055960587	0.0038778961275632	-0.0109651641938361	3.264922499024436e-08	-0.0106632154986396	6	68
965	pool2	69	0.3724729741209682	0.0598077952766342	0.3267871553411445	0.1770437209318467	0.2897974023100959	0.1790352173645215	0.2238000899534121	0.1374948647622523	0.0009028426175672	-0.0009544626612227	5.916111822656944e-09	-0.0009499205649143	1.8371276722106702e-09	-0.0009499208272536	6	69
966	pool2	70	0.3665491970279313	0.0294123874425638	0.266187883423568	0.1366946714913868	0.2122848858476099	0.1470392165868197	0.1724129731990833	0.1031946156627967	0.0078213493460702	-0.0008919236240951	0.0039939527695871	-0.00017464337031	1.2444793529020616e-08	-7.814604301059624e-05	6	70
967	pool2	71	0.3539885444095128	0.0285080462261283	0.2491662220271356	0.098701097986779	0.1924306492137795	0.1232506035508518	0.1447196156650203	0.1104897916811014	0.0008955454129045	-0.0004701707998928	0.0038713771547658	-0.0008704583216834	0.0020604384405901	-0.0009831161939386	6	71
968	pool2	72	0.3683515705911092	0.0653792363225777	0.3107516186859069	0.179992843466892	0.2468484599642416	0.1710804228862584	0.2261073428317201	0.1591505420313949	0.0008993795340473	-0.0021979507485403	0.0039428333462274	-0.0023737850996883	2.376281105220812e-08	-0.0020833258550592	6	72
969	pool2	73	0.0642890880721673	0.0035113426282692	0.2101057331405723	0.0229601574324442	0.1478530905607696	0.0390345083963126	0.0985676425036765	0.0514991983811268	0.0080295995566833	-0.0024878737908748	0.0038267532467181	-0.002196553123547	0.0019424785454842	-0.0017643836600393	6	73
970	pool2	74	0.3545049861589536	0.0199817795449226	0.2746836855246817	0.0970095806872732	0.2063792214444334	0.1208432192092604	0.1715936158098595	0.105805013772859	-9.490581431848e-09	-5.238539760599181e-05	0.003899181950662	-0.0003092891378879	0.0140793355840945	-0.0024465045498269	6	74
971	pool2	75	0.358769196553748	0.0148072551857314	0.2414492017333901	0.0708324062110355	0.1732441260910062	0.093190009409121	0.0997016186872695	0.0591239735597116	0.0078836608707416	-0.0033512099269676	0.0276297914713862	-0.004967471562963	0.0142985086466814	-0.0034287320315209	6	75
972	pool2	76	0.3821457371678682	0.0623927180290536	0.3349960547150025	0.1902132197973414	0.2539201819512389	0.1833780663640778	0.1857966278639883	0.1207608073686364	0.0079141990922541	-0.0002834973210372	2.6774940042884054e-09	-1.1697699964230425e-07	-1.515799485929392e-09	-1.1586003578756277e-07	6	76
973	pool2	77	0.3619339513845767	0.0603717064604493	0.2860779555856214	0.1547354285169286	0.2089113389067712	0.1652057919760073	0.1630684359352227	0.1475543751877523	0.0008916511431642	-0.0002074691723314	1.5907396511138927e-09	-0.0002321304944217	0.0020398704722006	0.0002570565121926	6	77
974	pool2	78	0.3774509721182768	0.0346160417371572	0.3346534200514095	0.1789659013516592	0.2537948192354007	0.1748716198637024	0.2142667898326398	0.1464165018108212	0.0008954631959244	-0.0034781251521684	-1.5431978583890782e-08	-0.0035927479155022	-1.9574218468321192e-08	-0.003592748517821	6	78
975	pool2	79	0.0588625037971441	0.0016304095840664	0.0598706051980066	0.008482890501969	0.0332245417802978	0.0080350309931517	0.0222756409680611	0.0116210487924379	-5.792034629692466e-09	-0.0010993628794409	-1.4456537966722749e-08	-0.001099361363505	-1.7854944855955068e-08	-0.0010993613923244	6	79
976	pool2	80	0.3568293434801558	0.0174832521169059	0.236284730035734	0.0707633577700201	0.1783156175854033	0.0955897783677079	0.1327130670467847	0.1062617707536451	-1.2311405672704724e-08	-0.0008648618133704	-1.957380768580208e-08	-0.0008648634551846	-2.335872939518424e-08	-0.0008648635652117	6	80
977	pool2	81	0.3958325475971171	0.0837463829969902	0.4111152354046787	0.2452695036077002	0.3337175655288205	0.1958877175835647	0.1936536312176908	0.1132250153686003	1.0580893050615714e-08	-0.0023576083964873	2.411350896736053e-09	-0.0023576086127976	-1.0579497278229155e-09	-0.0023576096703257	6	81
978	pool2	82	0.0628576631485572	0.0034679394335085	0.0846088650296269	0.0252325736812614	0.1325268321274813	0.0395411821897333	0.0834993753620064	0.0341902745178926	1.626334478199709e-08	-0.0037926341020082	8.596509837310862e-09	-0.0037926354525354	4.3817784955990655e-09	-0.0037926359744731	6	82
979	pool2	83	0.3764613920000705	0.0321874312069303	0.3054913142218088	0.1426030328825628	0.2440623301479287	0.1627965430068173	0.2219283980621305	0.1488652234447108	0.0556349207536603	-0.0087842232819481	0.0297163850611802	-0.0011770038713221	0.0019707559735266	-0.0022006938866621	6	83
980	pool2	84	0.353125741600275	0.031194936161602	0.2419370117568062	0.1017320850201736	0.1845803833792918	0.1089596873703424	0.1317495351014733	0.0849096943259124	2.8719603473170707e-08	-0.0011530646854138	2.0954516566362713e-08	-0.0011530658000191	1.6478085895776928e-08	-0.0011530669993005	6	84
981	pool2	85	0.3576646993571925	0.030778744385036	0.25359349514712	0.0885437353175541	0.1879239246302942	0.111499685326826	0.135277865670246	0.0773232909011123	0.0008898780249251	5.32711393973484e-05	8.556464536901842e-09	-5.501521788153774e-05	4.5293655492884e-09	-5.501529987705922e-05	6	85
982	pool2	86	0.3904547427254724	0.059612840102697	0.3837104447985906	0.2205359552198941	0.3371725320770007	0.2145054808673357	0.2240787707423944	0.1622978989389879	0.0009025689035621	-0.0021945235323272	0.0040741386002702	-0.0034749522745713	0.0019742453214895	-0.0025251439565479	6	86
983	pool2	87	0.3833565579938907	0.0472387501877088	0.3409977549572064	0.1908743559698916	0.3054997989043778	0.1993938408274579	0.2420130590569561	0.1848007859757052	0.0076969762891067	-0.0012677452502389	0.0041360470004617	-0.0009503126029335	0.0021431504572478	-0.0009819214565085	6	87
984	pool2	88	0.3725966475089994	0.0644607537427319	0.309758581323316	0.1791411512989043	0.2260976664683979	0.1720774590743855	0.1774187589333118	0.1392280422310827	0.0079237968693787	-0.0009838972927009	0.0287330991679929	-0.0036529332707688	0.0020702749024519	-0.0005741055403869	6	88
985	pool2	89	0.382563205285092	0.0582529501536491	0.3529835038401195	0.1986357425979709	0.2952652195626341	0.1493604830040485	0.1853903125178028	0.0626494760123451	0.0077683293044465	-0.0038791568174374	0.0282569227764707	-0.0049400749499017	0.0002244828581323	-0.0036735873828019	6	89
986	pool2	90	0.3946000616103803	0.0699685369062343	0.3780659574408648	0.2389668895619261	0.3133825763125863	0.2427521692903905	0.2157771976097843	0.1794768869860519	0.0077711954609248	0.0001369703637195	0.0040483794981407	0.0002662708602483	0.0019700448651586	0.0002260129270653	6	90
987	pool2	91	0.3726692557046011	0.0539736441737823	0.3390536675488522	0.1699340285435732	0.2005974060995082	0.091519175737562	0.0949354645806758	0.0222999895926686	1.9586936739202088e-08	-0.0002741922128406	1.2005838656570234e-08	-0.0002741920471061	7.973877780287353e-09	-0.0002741933006926	6	91
988	pool2	92	0.3765909325462717	0.053744040355647	0.3324945594794797	0.1686124084101656	0.236744728335253	0.1335214831749108	0.1830299293105084	0.1110706268793052	0.0078726713931134	-0.0009528197296146	0.0039621436828723	-0.000272646525572	0.0159560279365834	-0.001820293826211	6	92
989	pool2	93	0.0634122214601207	-0.0011739109723756	0.0809658734386755	0.0280215696813013	0.1243995700641077	0.0504445312947509	0.0852773810858529	0.0506185345240027	1.0060862920546754e-08	-0.002452753231986	0.0039365451787077	-0.0023023242201996	0.0019359856530859	-0.0026836124471418	6	93
990	pool2	94	0.3825261955854581	0.0446095255669845	0.3423670016611407	0.1708168860795029	0.3197401765804456	0.1818678364136126	0.2570634940625428	0.1865960717763241	-4.802200859188588e-10	-0.0018963530600055	-8.718490818182545e-09	-0.0018963529035744	-1.2695718254462918e-08	-0.0018963537679532	6	94
991	pool2	95	0.3691034865097344	0.0355632254355557	0.2980352685648529	0.1443238651416374	0.2281709762300324	0.173884871913626	0.1689968054585778	0.1434110305278279	1.842055119549713e-08	-0.0003182081353823	0.0039536779817495	-0.0002151712359346	0.0020117854227937	-0.0004812312534736	6	95
992	pool2	96	0.3661330677285154	0.0337821894671631	0.3087821239831918	0.1576328391071061	0.2388802759060938	0.1507371162802049	0.1961642581511413	0.0914934260155352	0.0008961827118491	-0.0011525432138639	0.0004530121873456	-0.0011404228054758	3.123484804135046e-09	-0.0010866391300423	6	96
993	pool2	97	0.3487378645387656	-0.0062419936257505	0.2110901354585052	-0.0697462259214647	0.1209061489549462	-0.0070619508342995	0.0594127147114394	-0.0126842640949746	0.0079141067743395	-0.0021071711649214	0.0040446507005377	-0.0021654601846863	0.0145533775507654	-0.0009149199550058	6	97
994	pool2	98	0.3518880645883966	0.0199945169596279	0.2476005776799714	0.1284810949739702	0.1858286524492338	0.1312009652600577	0.1198940956922087	0.0858156697883021	1.0660503035886393e-08	-3.9654963757129735e-08	0.0004503757727652	-1.922135099130529e-05	-1.0133687222690924e-09	-4.1825661600825015e-08	6	98
995	pool2	99	0.3685106832196578	0.0251742945944919	0.2920310956664204	0.126227697031806	0.2074808194004179	0.1322639792759578	0.1237224541759003	0.063908124127469	0.0082808076094733	-0.0015041931858006	0.0041858797391866	-0.0013801450822941	0.0160373484921535	-0.0026500700049687	6	99
996	pool2	100	0.4038451962912461	0.1240343597364341	0.479445822752276	0.3990199773245162	0.3411484724376897	0.3334950861211658	0.1886064191926091	0.2022003082203839	0.0077821182628539	0.0005062042661951	0.0040264776119541	-0.0003678649210803	0.0020229123222208	-0.0001165767739468	6	100
997	pool2	101	0.3516057918373994	0.0227861328093486	0.2341552955759992	0.0804964944407039	0.1764907674155483	0.1016814054810589	0.1226277665402904	0.0981667036325012	3.966086603579555e-08	-0.0002774100968632	3.1490797081090705e-08	-0.0002774093773216	2.7058080109831906e-08	-0.0002774095161031	6	101
998	pool2	102	0.363556609615516	0.015262976048042	0.2847657903688001	0.06158486236904	0.2213680701274809	0.0867299631960035	0.1782482176076145	0.0320414338432598	0.0078043568927491	-0.0006375942478815	0.0041310706430013	-0.0001472455526603	0.0146493622681226	-0.0035660306686349	6	102
999	pool2	103	0.3447322102515985	-0.0336917035741415	0.2102917404797273	0.0043819866665035	0.1522066949943287	0.0430322704556321	0.1171309331972174	0.0579911474430776	3.2021846396723674e-08	-0.0003604344924568	2.3945626259624934e-08	-0.0003604352514792	2.004776922248652e-08	-0.0003604337639875	6	103
1000	pool2	104	0.3721212185122768	0.0557242550076741	0.3231881013014948	0.1854909981309778	0.2621516898835901	0.1893674554682921	0.2256873808082962	0.1773874963264091	0.0077160360788613	-4.6524549433879514e-05	3.492937583615685e-08	-0.0002499689030781	3.117118330120405e-08	-0.0002499694835977	6	104
1001	pool2	105	0.3823127305776881	0.0489904458621179	0.3114527735666392	0.1239684803897519	0.2526925460752661	0.13970008287195	0.2108848695485496	0.0727192047358564	0.008003707489916	-0.0032998575733069	0.0004445250024505	-0.0033180638581404	-2.1915302683694904e-08	-0.0033521114266976	6	105
1002	pool2	106	0.3753932826974956	0.0476143234934761	0.3282893312857325	0.1945892553405556	0.2502929230937075	0.2074504453800455	0.1655857423516161	0.1478963538570485	0.0076735196376312	-0.0013408539182326	1.7485434211650386e-08	-4.062152300976507e-05	0.0002247018623182	-5.621973338887365e-05	6	106
1003	pool2	107	0.3638157375788471	0.0192956623759127	0.2751018083724501	0.1223375184413989	0.2030045325028954	0.1329732655039124	0.1656825647668998	0.1247043577564152	4.060604474886986e-08	-0.0031636211322472	0.0040880243228097	-0.0030711736338935	2.8203525292980206e-08	-0.00316362111568	6	107
1004	pool2	108	0.3525918741792108	0.0014616556267407	0.2623404192155474	0.0813007948563704	0.1942344604485076	0.09313665785188	0.1446772127925666	0.0836291922794182	1.7892066939140253e-08	-0.0001499567674003	0.0039068826225615	-0.0013062218836763	0.0145978095755013	-0.0050992412291626	6	108
1005	pool2	109	0.3596139619315978	0.0435670922458079	0.2845421445122883	0.1282007252551626	0.2392388926929379	0.1541739501278856	0.2240432585191369	0.1804173060464503	1.864518206495802e-09	-0.0005979527275556	0.0039241337074337	5.004383029327819e-05	0.0020776917494441	7.779318653178269e-05	6	109
1006	pool2	110	0.3905192234807815	0.06748759792772	0.3547530723340706	0.2321593388592819	0.327651770055515	0.241805055527322	0.2566831993061079	0.2470953685760608	0.0009049373807685	-0.0015341431121624	4.17757516357753e-08	-0.0014637013316587	3.786281166373584e-08	-0.0014637007077762	6	110
1007	pool2	111	0.3799478169840539	0.0517716030490982	0.3553890470061123	0.2071292625026749	0.3208605162098644	0.2158344243753271	0.2540024287425068	0.1964709091861598	1.3292886458238229e-08	-0.0001853309852948	5.231502009372946e-09	-0.0001853305604153	0.002117477597207	-0.0001684160708268	6	111
1008	pool2	112	0.3879003655432878	0.0684988491211462	0.3755056301293221	0.2404618946398724	0.3572900898913371	0.2456184915489703	0.2856783835969351	0.2261107088247452	4.5364829448502064e-08	-0.0003959112637337	3.759369271438828e-08	-0.0003959107184439	0.0020861461120292	-0.0004234333738613	6	112
1009	pool2	113	0.393194001677107	0.0965530744919195	0.3995788549000192	0.2945681982323663	0.3628901884848878	0.3205049646967478	0.299113853602806	0.2800510117810603	0.0079230201895476	-0.0033648531986276	0.0039034945211873	-0.0032555145647621	0.0148034855799707	-0.0085656698602831	6	113
1010	pool2	114	0.0622342597348685	0.003630424555459	0.0742134012752097	0.0223522887505541	0.0427149917624353	0.0183639806268151	0.0557642260269785	0.0076087187972403	0.0080238668330583	-0.0001603701932952	0.0280816232481139	-0.0028229627975464	0.014902968953929	-0.0048232030748149	6	114
1011	pool2	115	0.3756304091776863	0.0373307106798993	0.30898206469128	0.2007438072185874	0.2440064558818293	0.1889211755439345	0.1940827917419318	0.1151362537485988	-1.8424116676740713e-08	-0.0021949247317722	0.004209208926724	-0.0024766241508287	0.0020152720715811	-0.0025388123427612	6	115
1012	pool2	116	0.3578965093700879	0.0426685025267959	0.2790822786074296	0.1077113975323545	0.2043715134458195	0.114393297136734	0.1464202029990943	0.0825818442320209	0.0008957759406982	-0.0002738578338041	3.0213539781165366e-08	-0.0001814139644278	2.6343088932456737e-08	-0.0001814134270077	6	116
1013	pool2	117	0.3595445477751348	0.054736213541328	0.2993860911846444	0.1496239000900799	0.2311900796018462	0.1472135177805982	0.1802860935266723	0.1162319690062277	-7.94146925997552e-09	-0.0005167184276761	-1.593673504274307e-08	-0.0005167173909024	0.0019499812390327	-0.0008694469873216	6	117
1014	pool2	118	0.0071419802216418	-0.0009542819977046	5.61171092927637e-08	-0.0013516845670342	0.0037761031421902	0.0001476425413695	0.0019578788336946	-0.0008150693221748	5.6427914563172976e-08	-0.0013516917761762	4.812721798863606e-08	-0.001351690200084	4.414633292260106e-08	-0.0013516897239091	6	118
1015	pool2	119	0.3859175040384919	0.0736681998308155	0.3471094190185754	0.208399754485318	0.235959189742811	0.166137451504997	0.1251241487286792	0.0600782033287907	0.0008977696256567	-0.0001604091390652	-2.785706865182647e-08	-0.0001862995135815	-3.2080447853743976e-08	-0.000186299847156	6	119
1016	pool2	120	0.3571631192098696	0.0250765297334302	0.2559662524636688	0.0895071708759877	0.1839227168408088	0.0871665006048914	0.1322025029024381	0.0736081447697729	-4.6146819698833505e-09	-0.0003129406917201	0.0004504190800501	-0.0003955379628404	-1.6883706210890637e-08	-0.0003129411333193	6	120
1017	pool2	121	0.4139728907201085	0.1007117742592528	0.4888960908732001	0.2634693145904474	0.3906575578608281	0.2638344126853674	0.2585799510175532	0.1773747591838931	0.0079982239430844	0.0001379298312917	0.0038863841136301	-0.0005015404878541	0.0150130589018967	-0.0016721417557357	6	121
1018	pool2	122	0.0600414480065988	0.003947009080192	0.0683591159381478	0.0168230263397486	0.1015472502786244	0.0130284738881375	0.0557045829738425	0.0117947214066558	0.0081914312057	-0.0004631953759399	0.0041600982262082	-0.0003501372936118	0.0152904312465075	-0.0023750197575072	6	122
1019	pool2	123	0.3569888696755506	0.0170920760960484	0.2585226194049334	0.0627597718443327	0.1762714482304717	0.0822450083299947	0.1239229595769946	0.049387172207996	0.0077821959709155	-0.0010118980967099	9.700815706281674e-10	-0.0015071255540359	0.0019371509553365	-0.0015521027575984	6	123
1020	pool2	124	0.3557898636164071	0.031597832269582	0.2492469815077195	0.1214068983412093	0.1763475714625956	0.1214809623407513	0.1231669314126308	0.0965323781192796	1.1818629186421958e-08	-0.0015158412403939	4.465255498686815e-09	-0.0015158417733116	0.002062516327715	-0.0012039546977391	6	124
1021	pool2	125	0.3668624552426925	0.0329981798826326	0.2553468131684131	0.0999307761876235	0.202904532186391	0.1224941881067194	0.1499146280055111	0.1203378776625025	0.0077177082856699	0.0003990698327008	0.0038685454690713	-0.000212731204527	0.0147867172317598	-0.0030546396223491	6	125
1022	pool2	126	0.0638282506023959	0.0024560018584541	0.2048295602383281	0.0296700830015186	0.1435729646543839	0.0530794111961013	0.1000713605834683	0.0454742123789663	0.0080629153073572	-0.0012680058989822	0.0285797148643855	-0.0073463382501348	0.0020223853842743	-0.0008416753894995	6	126
1023	pool2	127	0.3585042152509697	0.0469817221083822	0.2675071247154923	0.1310550018803505	0.2140906281189664	0.128610103673076	0.1742372531365466	0.0865613400667031	0.007802771766299	0.0008749130624716	0.0042021483605881	-0.0004170673976526	0.0002276533965054	-0.0005720332736762	6	127
1024	pool2	128	0.3690385781469949	0.0333790460133143	0.3067357887982713	0.1299512394144769	0.2209815074575797	0.1222165515137773	0.1163706174392606	0.0548948706608154	0.0077528128186605	-0.0020079947355342	7.773327204141367e-09	-0.0016248955172122	0.0139721545147039	-0.0042831173552431	6	128
1025	pool2	129	0.3532455324403051	-0.0027372341538292	0.2499977958024272	0.0478726402954926	0.1911876519450999	0.0742437840818253	0.1733251000005259	0.0603277802683375	2.8552164299533445e-08	-0.0027706164234979	2.0970550962395865e-08	-0.0027706161877731	0.0002253649003742	-0.0027694069790273	6	129
1026	pool2	130	0.353774809608715	0.0217946540842073	0.2628077060012169	0.091228252866649	0.1744125408962885	0.0889991176820877	0.1195293975246327	0.0669930344969335	4.313830326285739e-08	-0.0001229930134001	3.5576154022720636e-08	-0.000122993973058	3.182018415426313e-08	-0.0001229947112009	6	130
1027	pool2	131	0.3625793210932277	0.0236209041711155	0.2851430123906479	0.160729364644047	0.1948981653314957	0.1276706318084655	0.1054719867605223	0.0723766169060928	0.0079498855559251	-0.0014906130133314	0.0041206373610035	-0.0007075167773333	0.0146350445337106	-0.0016419309525195	6	131
1028	pool2	132	0.3556088924759177	0.0146730957162208	0.2879078835666385	0.1368917835475166	0.2386519728802352	0.1489074622930227	0.2070534719854155	0.1237578463352337	3.5399383091494485e-08	-4.54065092947431e-06	2.6956623822016468e-08	-4.540143579090383e-06	2.3443638808018363e-08	-4.538374684726065e-06	6	132
1029	pool2	133	0.3982459017153106	0.0824348383483378	0.4105041970543259	0.2588400637530708	0.3594151043543643	0.2066457353123327	0.2547764115495039	0.1525463616407972	0.0077448890886029	-0.0007178884924035	0.0040130552220046	-0.0010281223041466	0.0020467293993972	-0.0008684173591184	6	133
1030	pool2	134	0.4167684734588711	0.1230777480304681	0.4897114194412647	0.3694692100551117	0.4019804159730689	0.3371182101480101	0.3141794875281867	0.2948228014846082	-9.743025497499502e-09	-0.0005352078758131	0.0042150320500964	-0.0006524432500916	0.0020400498313671	-0.0004007264944083	6	134
1031	pool2	135	0.372885557342263	0.0506314570165783	0.3102675893026788	0.1877990764073298	0.2073502664319999	0.1450548829134436	0.1099566525973378	0.0615486268475098	-6.846341493726982e-09	-0.0002167356943418	-1.5149419496651717e-08	-0.0002167353438282	-1.9030157449861917e-08	-0.0002167358865037	6	135
1032	pool2	136	0.3751156985961994	0.0535132665729998	0.3214740602900581	0.1571440123386458	0.2481291267224632	0.14554146379712	0.1673180205191254	0.0970070777135293	0.0077306720710422	-0.0003866315556384	0.0041944921952311	-0.0003674144282486	0.0020166242281036	-0.0006294785149194	6	136
1033	pool2	137	0.0631173007898986	0.0036012796763676	0.0756774728441224	0.0148210035325145	0.1058269052951376	-0.005960048078121	0.0185279454397119	0.0044337463202459	0.0076858545554201	-0.0005714030454748	0.0039742941869164	-0.001223771387687	-1.363742363480469e-08	-0.0015000147940482	6	137
1034	pool2	138	0.0645112560711106	0.0040179837469105	0.2104974971930294	0.0190669949818131	0.1547991610997073	0.0473090520928421	0.1091555777393195	0.0448840921799884	-3.625542088769862e-09	-0.0036168215327225	0.0040316596329255	-0.0029827146220064	0.0020970454173359	-0.0029896169878096	6	138
1035	pool2	139	0.408773829292824	0.0799925745187513	0.3930289870387993	0.2366779494246312	0.2240573101751692	0.1132643787541809	0.0914429930192003	0.0680949209413901	0.0008930999248555	-0.0001141212547002	0.0004535450067031	-0.0001846833517644	0.0140717090065558	-0.0044613802128816	6	139
1036	pool2	140	1.6893690280017637e-07	-0.0010711307106183	5.659174884264929e-08	-0.0010711300925563	4.902264982842298e-08	-0.00107113028824	0.0019704175823221	-0.0006096781598905	5.6578774887405814e-08	-0.001071130776687	4.9898561060857105e-08	-0.0010711316196669	0.0020380511047257	-0.0015127814915472	6	140
1037	pool2	141	1.0	1.0	1.0	1.0	1.0	1.0	1.0	1.0	1.0	1.0	1.0	1.0	1.0	1.0	6	141
1038	pool2	142	0.3831705142933927	0.0445088067884957	0.3358511994920435	0.2017549780690922	0.300175719280063	0.2122349167292759	0.2119980804279103	0.1680838234666809	2.1339064959491342e-08	-0.0010110868039956	0.0039133742590958	-0.0019074217849242	0.0002259917082925	-0.0011011937758769	6	142
1039	pool2	143	0.3804750110692407	0.0325090441545461	0.3258893692848849	0.1696428920927355	0.2099567162268211	0.1099200424568018	0.0794217089273563	0.0081511130429959	0.0079872166681755	-0.0090963020056356	0.0038827016806616	-0.0091380258336091	0.002046034257257	-0.0089561931476713	6	143
1040	pool2	144	0.3821053608937497	0.0504871041953887	0.3482773483091406	0.2171466611986658	0.2144374100415286	0.149708497875636	0.1149745974667698	0.0811957834817457	0.0009034788294448	-0.0006912883931087	0.0039154379176943	-0.0007980008374852	0.0019836241948306	-0.0007519595881235	6	144
1041	pool2	145	0.3930290024850936	0.0976497955254996	0.4595576529895026	0.2959537885705455	0.3383192576122148	0.2400517614920565	0.1863452616154378	0.1297387386219827	3.4409967319959385e-08	-0.0024230917155789	2.7161889182281133e-08	-0.0024230909248157	2.2512613884195787e-08	-0.0024230916582401	6	145
1042	pool2	146	0.3995064232867644	0.0978521733200493	0.4034714166883196	0.2907541472603328	0.2446585340041754	0.1864234160608847	0.1037237274780913	0.0831003751233958	0.0076768921750721	-7.231976234134407e-05	3.334297171697642e-08	-0.0011958110819545	0.0019706055919865	-0.000447623980367	6	146
1043	pool2	147	0.3641873171342075	0.0647897313555824	0.3015890974239781	0.1816761818262968	0.2300382694934086	0.1694369908791092	0.1698969722760031	0.1303125196780306	0.0001007900592967	-0.0007169569473697	6.330285962086179e-09	-0.0007341607924582	1.966349638671261e-09	-0.0007341617619596	6	147
1044	pool2	148	0.3978569057137607	0.0721825503768631	0.3866980974021341	0.2510813405336561	0.3326767068084526	0.2374806569117342	0.2416835623154677	0.1948850994808555	0.0079825667615264	-0.0015330507468949	9.388728683390468e-09	-7.511239402835379e-05	0.0019429389657211	-3.891752652429581e-05	6	148
1045	pool2	149	0.4131195414269123	0.1020859852204612	0.5067763289401501	0.306871871604732	0.4500633169400461	0.3202365030077428	0.3792431828568027	0.2943092320533267	0.007706755860196	0.0003284865051152	0.0041618489958963	-0.0006332806806146	0.000226827130065	-0.0002831171124699	6	149
1046	pool2	150	0.3726884110432087	0.0390615648222242	0.3299174781124827	0.184549663300816	0.2971721396593948	0.1797723073307215	0.2218385949883534	0.1633524778929685	7.292938808411975e-09	-0.0005074112968421	-7.825939896122235e-10	-0.0005074104981954	-5.133482972041747e-09	-0.0005074098614299	6	150
1047	pool2	151	0.3731829487085033	0.0562987749089169	0.3164819521048129	0.1819939354728639	0.1516675460028647	0.063766319974529	0.074061990483763	0.0130290733829292	4.279648968541495e-08	-0.0003374370308943	0.0039068725544417	0.0004623717975175	0.0021475834398371	-2.4640337892067876e-05	6	151
1048	pool2	152	0.3791462072024559	0.05588028345903	0.3247233449931263	0.1976151905296354	0.2180559138749825	0.1575576255614398	0.1091571716412888	0.0924118366410335	0.0076950529062197	-0.0006355554575321	0.0042603123626665	-0.0008592203899508	0.0019922362305524	-0.0003535116323716	6	152
1049	pool2	153	0.3585975021551366	0.0185217739815485	0.2559346951690755	0.0880880420033088	0.1718854780828876	0.0832316246277526	0.1065174050627659	0.0551317799473586	3.4418087380139184e-08	-0.0039208849683627	2.6713927292476572e-08	-0.003920884882387	2.2593012793947764e-08	-0.0039208836179664	6	153
1050	pool2	154	0.3560992688724937	0.0288692410161036	0.26184397077938	0.1112690653022756	0.1698912238592841	0.0755089984964836	0.0886470770467159	0.0368989729785163	1.368562529968642e-08	-0.0059604242791309	5.4286687367621775e-09	-0.0059604234196952	0.0138405574120544	-0.004327923889104	6	154
1051	pool2	155	0.3755354258386687	0.0357824923402854	0.3142693465970341	0.1186691151026952	0.2412992634236171	0.1198873471649589	0.1986205055504094	0.107018970780588	0.0009016114588863	-0.0004474006525569	0.0039530178740647	-0.000554709475149	3.8474509134189824e-09	-0.0005180395631516	6	155
1052	pool2	156	0.3848369964554604	0.065643004680354	0.3475896848464938	0.1886181049007624	0.2931226144839174	0.1555568028235723	0.213874019171999	0.1446641121759976	2.3109687830036307e-08	-0.0002371667768796	1.5202417102955224e-08	-0.0002371679132333	1.0835247588047991e-08	-0.0002371692322837	6	156
1053	pool2	157	0.3634425425213962	0.025350894007981	0.2810271969620495	0.1089756622520999	0.1874054835545898	0.0994540206376924	0.0985967111803053	0.046882206581321	6.309051725494896e-09	-0.0003264404197738	0.0004502047031608	-0.0003171549745912	0.0002238893200566	-0.0003798731641988	6	157
1054	pool2	158	0.3896823636118113	0.0778300278156352	0.3679522446789439	0.2569671498139748	0.3371399167537499	0.2597324550678859	0.2394346296898141	0.1967573994762265	0.0083642294495025	0.0004051109268592	0.0041314505422355	0.0004027355191316	1.8843828497594473e-08	-1.5064123348729197e-07	6	158
1055	pool2	159	0.0608458169737261	0.0021061057599987	0.0695207289412702	0.0251860918637853	0.1113823934010359	0.0257198176046219	0.068797465299519	0.0194149876624966	-4.118022145505051e-09	-6.832436755344062e-05	-1.2011577732451428e-08	-6.832309867776942e-05	-1.6196778807042733e-08	-6.83228831463989e-05	6	159
1056	pool2	160	0.3790186204297712	0.0470439272115076	0.341660230343883	0.1997592246982272	0.2116657246542327	0.1471658850345568	0.1159581017886378	0.0761587877146142	0.0544526006925868	-0.007690720727002	0.0280139804825841	-0.0018242281094016	0.0165006755714572	0.000957170765503	6	160
1057	pool2	161	0.363983823132437	0.04286358579351	0.2664601310851433	0.153977075833945	0.2096737921475323	0.1456304343770537	0.1741790265048654	0.1237133910144376	0.0077357320647739	0.0004218243616779	0.004079450708904	0.0004695913637783	0.0019550055890162	8.106962874643298e-05	6	161
1058	pool2	162	2.482450847107742e-07	0.0	1.336835177001561e-07	0.0	1.2589655318251405e-07	0.0	1.219339622604565e-07	0.0	1.3385799557674718e-07	0.0	1.264953252144707e-07	0.0	1.2261438764316068e-07	0.0	6	162
1059	pool2	163	0.3767804974269239	0.0575401279523498	0.3568851196156744	0.1932608191697847	0.326053504510467	0.2015682149990156	0.278406604262153	0.2014074398660329	0.0077503849947807	0.0005175712243202	0.0040686879475629	0.0002637087099023	0.0019424287553985	1.999564434840284e-05	6	163
1060	pool2	164	0.3799637848561928	0.0381807321619737	0.3299468994173217	0.1860725700972173	0.2996035141031333	0.1787606595579863	0.227832140196776	0.1629881742257428	9.190637362266331e-09	-0.0023453266498281	1.4887107102623531e-09	-0.0023453274818441	0.0020202244589002	-0.0026134010758678	6	164
1061	pool2	165	0.3880864951688775	0.0733262149951478	0.3634517271323699	0.2269910277645832	0.3026352583247249	0.1809222850041183	0.1259193207515627	0.0915774587126821	2.7766409615992416e-08	-0.0005732954212249	2.0134525269277503e-08	-0.0005732950264196	0.0020089315513939	-0.0004807753613855	6	165
1062	pool2	166	0.8290883659400188	0.1567020776390298	0.5758680266246388	0.4756091930349888	0.5101585515692051	0.4635576881957113	0.4408146800846333	0.4253575708459448	0.0077686399611818	-0.0004840808398047	0.0039418267369892	-0.0003747098155879	1.1761369655971521e-08	-0.0003586480691784	6	166
1063	pool2	167	0.416350292661683	0.1306472542787751	0.5203665421540472	0.3948625573518508	0.4622957724495812	0.3999680682778174	0.3747696419976996	0.3627738233422528	3.26292585173249e-08	-0.0014635600462538	2.4095105577437437e-08	-0.0014635592664316	2.007711874529861e-08	-0.0014635601336345	6	167
1064	pool2	168	0.3927404076147156	0.0857964051370211	0.4071856230752618	0.2944246158015517	0.3503367200958925	0.2950197208249476	0.2606152442716619	0.2370783117423868	0.0077346451299373	-0.0006863260851224	0.0004474584584975	-5.029273536338863e-05	0.0002248349957203	-9.07305332582542e-05	6	168
1065	pool2	169	0.3920424764552557	0.07253429658266	0.3701533147365524	0.2309368830385755	0.2285651151223178	0.1412722315256851	0.1329926242133086	0.0824785553341074	-4.7869779251641376e-09	-0.0002905491860281	0.0039554247850971	0.0005183841280014	0.0141049178501745	0.0008088275448756	6	169
1066	pool2	170	0.3754405616618298	0.0335808290494958	0.2969717903181385	0.1626975779975403	0.1816769340676514	0.116892155962867	0.0831120769481588	0.0673500126929935	0.0543271457973699	-0.0115521271569258	0.0042548618843791	-0.0028501036123769	0.001982687695857	-0.0031249123428476	6	170
1067	pool2	171	0.3936291264161483	0.1034399065385295	0.3905318413540141	0.3062019001045298	0.3078062028771872	0.247633108103119	0.1682306955670305	0.15720601873444	0.0081433275525278	-0.0012111118618467	0.0291157859398114	-0.0057760747358042	0.0145285642931816	-0.0051666580345575	6	171
1068	pool2	172	0.4130996711531666	0.1039933130588142	0.5025959617378541	0.3681495513464488	0.3971137139502384	0.2952342933109233	0.2600553266966943	0.2162906185175483	0.000891569755879	-0.0048153755147031	6.890960024819037e-09	-0.0047452230964197	3.1171699665932806e-09	-0.0047452226939204	6	172
1069	pool2	173	0.3928260300592329	0.0902132340536685	0.4021901190891472	0.2783053602251399	0.3821202507927315	0.2975638271312394	0.3037973315309409	0.2563866565036626	1.2992437015135751e-08	-0.0008834816117206	5.53659496027592e-09	-0.0008834820594367	1.560125473254459e-09	-0.000883483156933	6	173
1070	pool2	174	0.8213063497446086	0.0980471133328834	0.5672589412077753	0.3942177110743934	0.4791258792331289	0.4044590251459751	0.3946753882965272	0.3370401463199546	1.0576130526906981e-08	-0.0018141654639198	2.280521438358107e-09	-0.0018141660905972	-1.834323803961979e-09	-0.0018141656545496	6	174
1071	pool2	175	0.4178111970763196	0.0954658704798142	0.4995577283998444	0.3463560570300737	0.4357580163610964	0.3458809151159999	0.3419164428361205	0.295789998152517	2.850068847592979e-09	-0.0014017739353466	0.0041908563430619	-0.0013305751996026	0.0157359646064051	-0.0002843533362202	6	175
1072	pool2	176	0.3473145999161354	0.0189656891322943	0.2219899567931995	0.0810437273139449	0.1385509542014089	0.0665695100399235	0.0754838384885662	0.0460500006523161	0.008080276660513	-0.0009773298716648	2.58208145975658e-08	-0.0002932313128536	0.0019889948275921	-0.000645698142728	6	176
1073	pool2	177	0.390136164086273	0.0598602528605578	0.3747036509722472	0.2006215237511667	0.3118756782775507	0.1204913330180733	0.1889973818800172	0.1244559336645948	0.0080207508605838	-0.006476680802147	0.0295660110804124	-0.0194784982834756	0.0159215255459883	-0.010527860893938	6	177
1074	pool2	178	0.3667139553446893	0.0591135863945628	0.292828071102463	0.1594065684050112	0.2337750237077233	0.1658570114028458	0.2076388595890422	0.1515178936061354	0.0546316916595343	-0.0031142483950941	0.0042182641375581	-0.0001149696846753	0.0020924509034614	-0.0005053937668439	6	178
1075	pool2	179	0.3784827135449434	0.0547943482150143	0.3091865518047868	0.1322760866790875	0.2494245170635692	0.1370362519139631	0.1951797654673657	0.102982082996866	1.7559058207439193e-08	-0.0011543787855785	9.273424694811185e-09	-0.0011543788370236	0.0020511599686121	-0.0010339805082166	6	179
1076	pool2	180	0.3938294804230972	0.066680447068809	0.374692600597915	0.2086270034366129	0.2944699565831981	0.1649059553594237	0.1091281682387488	0.0764537680401619	0.0008957866635883	-5.291520623806889e-05	0.0004536366194698	-1.87423433046785e-05	0.0019851344222905	-8.48635387402652e-05	6	180
1077	pool2	181	0.0593907388919972	-0.0001715316100665	0.0603700087682516	0.0043666139283047	0.0379867659519372	0.0056470591203888	0.0552175079094713	0.003707935674268	1.0613018019967058e-08	-0.0002169058221497	2.652677633108169e-09	-0.0002169061927375	0.0019565811778516	-4.6251394499874365e-05	6	181
1078	pool2	182	0.0604163638219468	0.0017650339063356	0.0782821134862117	0.0298451949419028	0.1090897142683257	0.0390013723642221	0.0563971930720753	0.0261769920035485	-1.462234555660302e-09	-0.0012366626812732	-1.0032071617871452e-08	-0.0012366610587868	-1.3406274090854708e-08	-0.00123666132284	6	182
1079	pool2	183	0.0592704415337342	0.0056902118321336	0.1936058711558282	0.0492123277086278	0.1241337544145079	0.0504090441824949	0.0690673814148946	0.0414979274934034	2.0940437717165142e-08	-3.5036193501980506e-08	1.2662372372851394e-08	-3.5921293273233346e-08	8.446002563999855e-09	-3.7044748157910596e-08	6	183
1080	pool2	184	0.3708740794279855	0.0642099214646217	0.3180841385517945	0.1580067540575699	0.2384921167566446	0.1636821318613057	0.192593846024173	0.142615320045588	3.3439581548222463e-08	-0.0004708399344042	0.0039275210541019	-0.001008828082724	0.0021171064843539	-0.0009834559451362	6	184
1081	pool2	185	0.3678923307234688	0.0226028580276764	0.2966746106013113	0.0981353935574158	0.2309201061257554	0.1148412661952837	0.1961339012773376	0.0977245993983567	0.008133457257091	-0.0036739160433434	2.852507230421963e-08	-0.0043245767021307	2.3879297317286333e-08	-0.0043245769605988	6	185
1082	pool2	186	0.36969257076133	0.0462396909083857	0.2977456105607143	0.1757945998482712	0.1683894096400556	0.0977705797037663	0.0721538946388781	0.0517940980498236	0.0079472989345024	-0.0012881070933279	0.0041315881453022	-0.0015456221763858	0.0153257442320756	-0.0070657458544729	6	186
1083	pool2	187	0.3605368542585685	0.0275747585434369	0.2698172180957644	0.135281014389241	0.1734332888332066	0.105919261603292	0.0939114333306316	0.0725838725579274	3.856377328581573e-09	-0.0001437586992625	-3.939766068938866e-09	-0.0001437581750411	0.0002237513248106	-8.541892737135015e-05	6	187
1084	pool2	188	0.3970220010830358	0.072084986236416	0.4049537797282246	0.2758838430030614	0.3556954996772228	0.2656966616509038	0.196316016910377	0.171252589415964	1.9705869380715058e-08	-0.0006434762492313	1.2751075084693753e-08	-0.0006434765683058	0.0019378495085373	-0.000616572471644	6	188
1085	pool2	189	0.4087288226315351	0.1026497803103169	0.4715743958429325	0.3227139880563657	0.3074355093740581	0.2200785104012397	0.1683220686292807	0.1229489512683424	0.0079351994420394	-0.0033320296652386	0.0276666771591729	-0.0092497522012182	0.0020909949420307	-0.0032964645683057	6	189
1086	pool2	190	0.3728980417740783	0.0370938258611565	0.2980432154044148	0.1617416972745567	0.1509033727377888	0.0763486001138933	0.0839758650410824	0.0516991393915451	1.8914856791951703e-08	-0.0005534490391561	0.0040939229353839	-0.0004590202554446	0.0147890832024685	-0.0014354819599056	6	190
1087	pool2	191	0.3774476851456905	0.063055397631748	0.3332587833212822	0.208437581750388	0.2469278833112697	0.1546077535675786	0.1485720948027031	0.0848480211711305	4.2114133291804023e-08	-0.0061236224634559	3.41839891948581e-08	-0.0061236225561878	3.002961479481314e-08	-0.0061236232778731	6	191
1088	pool2	192	0.3720513079200432	0.0622195815326914	0.3176743066860085	0.2293147418280716	0.2178018018521261	0.1742949212567223	0.1398607852002431	0.1150884915351534	-3.4956812999809013e-09	-0.0003314184106915	-1.1699773816431502e-08	-0.0003314182401383	0.0002257824580974	-0.0004186019754406	6	192
1089	pool2	193	0.4199493211602232	0.0875332885863837	0.4998627022267847	0.3125483971135441	0.4197104643876933	0.3286757478914073	0.3391327118529972	0.251949777570021	0.0078013465326848	0.0002799799888415	0.0004452570886261	-8.126792958962348e-05	2.856150538299573e-09	-0.0001131466532595	6	193
1090	pool2	194	0.3556064654469451	0.0042668502509171	0.2443234310569927	0.1032773460090455	0.174901709247205	0.1018167726987236	0.1182217867950971	0.0407357839562204	1.1678424782779473e-08	-0.0005434596799682	3.9704083354408234e-09	-0.0005434588704353	0.0002299090664269	-0.0005095259095266	6	194
1091	pool2	195	0.3644028576945158	0.0077112108847279	0.2750176073404329	0.1249389243325296	0.1824066545375949	0.110273807938464	0.0849211426717051	0.0596866159193238	2.6444519907187214e-09	-0.0004338793171732	0.0041897956245693	-0.0005191176661953	0.0020266142329553	-0.0007054761636589	6	195
1092	pool2	196	0.0599355566316518	-0.0030393827085208	0.0626722020801543	0.0109220267392189	0.0401733875106018	0.0091406996096187	0.0581903195653982	-0.0169003100688012	-1.526274062690902e-08	-0.0067302588658106	-2.2756409645552367e-08	-0.0067302593881413	0.0019703165391155	-0.0066193192437398	6	196
1093	pool2	197	0.3510567226338537	0.0244075646489929	0.2437180497736942	0.1123576346548047	0.1329585742802659	0.0445122575930543	0.0706417443154067	0.0243608959702247	-2.8192878254174047e-08	1.6592080154254063e-08	-3.5100711004432135e-08	1.7027612764231037e-08	-3.889528055189828e-08	1.7212476999262094e-08	6	197
1094	pool2	198	0.3866402999238424	0.0640563562668425	0.3485364242488542	0.198806400277264	0.2637169242341296	0.1769373624806891	0.2090740287115647	0.1511058640716686	0.0008935497740735	-0.0013285175588726	5.066115819252204e-05	-0.0014168901097606	0.0002230497029988	-0.0013787584955815	6	198
1095	pool2	199	0.3855152216794378	0.0602982614671862	0.3616295773167326	0.1985685855528588	0.3284290134677371	0.1960125900264872	0.2670633204904624	0.167458277525909	0.0082489138645833	-0.000279175062622	0.0279315534416352	-0.0082361735543061	0.0020072769755309	-0.0004985286202592	6	199
1096	pool2	200	0.3664673558753676	0.0444602610016641	0.2838400719346851	0.1443648807212213	0.2216937114046082	0.1662538496720774	0.1921956416356143	0.1487202311700701	0.0008919269289396	2.1209391852794468e-05	0.0041063602767275	-0.0004622252087023	6.130347451893669e-09	-6.160093976692593e-06	6	200
1097	pool2	201	0.4102052278960539	0.0915765042346087	0.4967178800317761	0.3437918460016559	0.4185463819111659	0.354629608001165	0.3232462078432554	0.2759540142504375	5.062290364676869e-09	-0.0037859865796625	0.0039458361542926	-0.0037727393096533	-6.867932667020682e-09	-0.0037859864680969	6	201
1098	pool2	202	0.061768897426383	0.0055667674525593	0.0756156578930744	0.0238798925583784	0.042834345529661	0.0166590926340423	0.0615095722367192	0.0042205523886779	2.4565699696665888e-08	-6.186215116410487e-05	1.6766619204133804e-08	-6.18631599309527e-05	1.2752385702974324e-08	-6.186355516657471e-05	6	202
1099	pool2	203	0.3572272624739251	0.0492702524811308	0.2554607167930582	0.1274004380977226	0.2062862198236741	0.1326141032372829	0.1443835081796064	0.0997323022834358	8.577964782929826e-09	-0.0002576101304443	0.0039447030459134	0.0008804121226531	-3.9897538606226135e-09	-0.0002576114136028	6	203
1100	pool2	204	0.3765587239627707	0.0655905603658201	0.3514214866496203	0.2243045782203773	0.3152402877432408	0.2358817687280761	0.2466435023263233	0.2276441984934976	0.0008970109051964	-0.0012426415729507	0.0041214772114731	-0.0015440581448493	0.0019279013999803	-0.0012015537888097	6	204
1101	pool2	205	0.0071212784500878	-8.934438082697227e-07	0.0079735939353167	0.0004538791037611	0.0285380866125122	0.0038781351137026	0.0145982377734011	0.0026147532674182	1.4175462581533791e-08	-0.0002562848534877	6.192143353622725e-09	-0.0002562857557317	1.964834517309555e-09	-0.0002562860489863	6	205
1102	pool2	206	0.3817456060461208	0.06934935211851	0.3351685575413288	0.2288515385691544	0.2560024099619493	0.2205522893078906	0.1955173643866953	0.1844177496046772	-3.811026827449382e-09	-0.0004777256655745	0.0041399749519552	-0.0006779001697156	0.0002269612445355	-0.0004618869141093	6	206
1103	pool2	207	0.3691039820846042	0.0214338104838097	0.2955555649685075	0.1369374741905572	0.2168915154630276	0.1231073460000801	0.1300365749737803	0.0848094545022128	0.0543492147199574	-0.0100028562394047	0.0039587569656251	-0.0008509971469059	2.5249031940788313e-05	-0.0008400313824554	6	207
1104	pool2	208	0.3679479387338293	0.055437747562584	0.3149039319699529	0.1599178117983892	0.2387580183532308	0.1523782666306001	0.1938624487006811	0.1364537285958017	4.1322689825484815e-08	-0.0036452699041216	0.0004512822992819	-0.0036213317471951	0.0019515734921902	-0.003737645637633	6	208
1105	pool2	209	0.8232907384846335	0.1172650593801558	0.5802646522627997	0.4007113659917816	0.5158645102377727	0.4037741681269061	0.4462468932346295	0.3889140112167256	0.0077717672055065	-9.398393294679508e-05	2.73379444637456e-08	-0.0001223308466291	2.3174657193258952e-08	-0.0001223319127714	6	209
1106	pool2	210	0.3630210153562918	0.0358507576914445	0.2913637296360221	0.1135158486989863	0.1897333167486644	0.1090698141671066	0.126302745548215	0.0662505501026168	4.7166078154248225e-08	-0.0015377828977596	4.002637798983244e-08	-0.0015377823744653	3.592306629940367e-08	-0.0015377833194762	6	210
1107	pool2	211	0.3878372213164638	0.0753030498270974	0.3663643549769755	0.2588088514038201	0.3184589112043898	0.2410609371275122	0.1909946663292346	0.167513982480321	0.0077491974743957	0.0004534499262041	0.003888876342377	0.0005368708216768	-3.219035615842358e-08	-0.0001819667684328	6	211
1108	pool2	212	0.3604629361380473	0.0546890433969483	0.2860378018951278	0.1806939234642116	0.1769611462762989	0.1175374577993769	0.1157385816753915	0.0841808236010913	1.9241309767714657e-08	-0.0003563076975516	1.1824258239201413e-08	-0.0003563082334019	0.0002246775053524	-0.0003217560774784	6	212
1109	pool2	213	0.3600973831692267	0.0181904108919392	0.2815260970953085	0.1197562545940776	0.209818644911097	0.1194572636835312	0.180320158721952	0.0671167173659799	4.475386794489111e-08	-0.0004784854108366	3.696709582889923e-08	-0.0004784843513401	0.0019694265220974	-0.0005111382805458	6	213
1110	pool2	214	0.3692494967973008	0.0736982301719541	0.3345900711756131	0.2077610781102888	0.2298032700586655	0.1565520750508169	0.0950531547630519	0.0460591237302252	7.3831498692555905e-09	-0.0030677212103971	5.063022790330329e-05	-0.0030650588076588	0.0153683036995377	-0.0037509752954667	6	214
1111	pool2	215	0.360461520661036	0.0262218543995308	0.2801828619730229	0.1287634485909841	0.2070512661151237	0.1251579759535381	0.1373846287171856	0.1033081115397211	0.0077532774413241	-0.001027956696237	-8.316993316270782e-09	-0.0003172288129236	-1.2454057563004994e-08	-0.0003172286682386	6	215
1112	pool2	216	0.0616798495233421	0.0022793925873197	0.0709336543632097	0.0049465404731767	0.1089221766687034	-0.0271141145721571	0.0722783779106726	-0.0117660095625717	0.0080306603051447	0.0003462622378587	0.0039703073191488	-0.0001537140880014	0.0021493208784294	-0.0007125416431299	6	216
1113	pool2	217	0.392937866993544	0.0827630517544185	0.385364667648343	0.2450148034689691	0.3186207810647061	0.2197316724581109	0.2246407711920076	0.1703974756001259	0.00089636295871	-0.0004504844841048	-2.049930314385051e-08	-0.0005073943858673	-2.4424713362947162e-08	-0.0005073945368725	6	217
1114	pool2	218	0.3675025388431894	0.0307340261430481	0.2981150328831927	0.1441922376663744	0.2183589094076206	0.1403035246594411	0.1393873433751563	0.0944495354757748	0.0077656969247358	-0.0042070690618349	0.0040046478626284	-0.0047001991286188	0.0143494653946603	-0.0036566507464321	6	218
1115	pool2	219	0.3487218949595722	0.0248949541932046	0.2087343301636509	0.0558451314066242	0.1281710284466274	0.0447922717226485	0.0757642558104311	0.0168284222436044	0.0078532028636592	0.0009147984297239	0.0039434821182463	0.000697225454913	0.0019611860402819	0.0004513641294247	6	219
1116	pool2	220	0.3805223694772436	0.0335939961328357	0.3276480474234982	0.1914065986703381	0.2107916315850969	0.1397465117934901	0.1323272582210656	0.1014518767938353	2.0895960739508723e-08	-0.003153555705857	0.0041280968300801	-0.0030945851790318	0.0151370594070731	-0.0031965756465122	6	220
1117	pool2	221	0.3788840397797995	0.0560675803292474	0.3338419813724246	0.1839342830693641	0.2474329337108787	0.1507069098459907	0.1483279661201928	0.0778786293537179	0.0082978124811461	-0.0005627202127058	0.003899906246973	-0.0002050095469521	1.6116081913430946e-08	-6.117552255879843e-07	6	221
1118	pool2	222	0.0624039404349708	0.0009041626973083	0.0729171125856275	0.0233499844334975	0.1091148135567794	0.0210856039878009	0.0696120546835451	0.0428569820072411	3.1281067069954815e-08	-0.0019984634736895	2.2703882662789e-08	-0.0019984635075269	1.8582305472136795e-08	-0.0019984635492025	6	222
1119	pool2	223	0.3498045035026237	0.0295016019805444	0.2334923541628396	0.1455430653264497	0.1520556131154875	0.1056187087321447	0.0902146326273659	0.0670215340908512	0.0079005720913293	-0.0007446840435161	0.0039837793088327	-0.0001181973989017	0.0019476786594503	-0.0002748004890549	6	223
1120	pool2	224	0.3537306644913986	0.0158139205043564	0.2533700073760114	0.0990333384619214	0.1731902276114957	0.0965741908530367	0.0983213142634037	0.0664444633649983	1.2060451304307662e-08	-0.000864868336825	0.000447774801577	-0.000834256258039	0.0020296592982753	-0.0009082842278076	6	224
1121	pool2	225	0.3820798656420783	0.0538108928564821	0.3575221657666647	0.2178732229986524	0.2599172192422339	0.1833156433467588	0.1906939534932302	0.118320704009342	0.0076649804425238	-0.0001825816513179	0.0039154956830274	-0.0007556165157549	0.0020301345765588	-0.0002341097916056	6	225
1122	pool2	226	0.3627393349376048	0.0313078181195278	0.2890716595830336	0.1221457838547982	0.1912119660685369	0.087914825354362	0.0773109405374917	0.0219597582160606	4.0593299832636384e-09	-2.7529128858727603e-05	-4.214124382784234e-09	-2.752822316121062e-05	-8.040090371252973e-09	-2.7527477296951375e-05	6	226
1123	pool2	227	0.3615959608247695	0.0216836962274519	0.2683053826560325	0.121839937274086	0.1936810181761977	0.1102650805571975	0.1132740354247131	0.0711998192051042	1.7863648116289713e-08	-5.157841525593731e-05	9.606177187038156e-09	-5.1577836627236806e-05	0.0020945735068548	0.0006051290053292	6	227
1124	pool2	228	0.3662154082060296	0.0385071532635388	0.3026322632346585	0.1494483342692572	0.2322527392880797	0.1669909395183103	0.1857102963177443	0.154266044319407	1.2181756714468861e-08	-0.0001003456043333	0.0038861509898568	0.0008368042805751	0.0021096430007897	0.0003810090516207	6	228
1125	pool2	229	0.412879984282392	0.1279203257263884	0.4880852607765283	0.3741062347647932	0.3831270970890832	0.3462720483789371	0.2576727081343523	0.2572049907590279	0.0078030590546673	0.0010060295085433	-5.077907871964271e-09	-0.0003924845074299	-9.593390304374338e-09	-0.0003924847611465	6	229
1126	pool2	230	0.4051854837836477	0.0836431205957806	0.4116534815853114	0.2748381875503241	0.3856075548608138	0.2611165352787401	0.3262643758542304	0.2571938118100259	0.0559249462899934	-0.0151254175683182	0.0304527856979018	-0.0090746403362509	0.0148417056420818	-0.0042449610753094	6	230
1127	pool2	231	0.3891419947017432	0.0884239490503892	0.3622144508135954	0.2445205859689526	0.2595042494280735	0.1650200983124672	0.152088478786186	0.1022672565806041	3.5660699726491885e-08	-0.0002845900335122	0.003851521294799	0.000628590766922	2.368322848944615e-08	-0.0002845911101014	6	231
1128	pool2	232	0.3702917271894038	0.0334830582188637	0.2952496295824081	0.1578389367998894	0.1934435119461616	0.1394661182114935	0.0910993984047864	0.0616273514774112	-5.668177260886864e-09	-0.0009002076230684	-1.4253158875376926e-08	-0.0009002067369514	-1.7662737494816838e-08	-0.0009002059292251	6	232
1129	pool2	233	0.0587325541740405	0.0	1.0562445640349695e-07	0.0	9.930954003589677e-08	0.0	0.0001669054670297	0.0	0.0009629065730548	0.0	0.0040477866628917	0.0	0.0021621734015228	0.0	6	233
1130	pool2	234	0.372340833899018	0.0400132946739549	0.2998801886954019	0.1428355363022706	0.2240064656378095	0.1166642458933762	0.1503494618607948	0.0763785127989173	0.0009001120343287	-0.0001654816003988	1.5158725386044123e-09	-0.0002584255267823	0.0145772903874078	-0.0010814262342333	6	234
1131	pool2	235	0.3610780042171891	0.0272719999657701	0.2530169418966203	0.1039591638382937	0.1950456591312674	0.1260885096625497	0.1492775044641591	0.1162258883327473	4.285425270200705e-08	-0.0019051286078564	0.0039982981716081	-0.0020001715051567	0.0147108935583016	-0.0053233308525417	6	235
1132	pool2	236	0.3529000395602205	0.0261843151798101	0.2693686148260957	0.088686168552447	0.2022161971422792	0.0865023645094772	0.1501822675252727	0.0540558748666627	-6.8174075273930165e-09	-1.9629433212209338e-07	0.0285679056809916	-0.0050440998565319	0.0019936141683716	0.0001219825294479	6	236
1133	pool2	237	0.3686311365143657	0.0292749879844073	0.3194757834628376	0.1594830218613548	0.2318923463001571	0.1308331823999023	0.1275711998541475	0.078934439082455	-5.598122854166831e-09	-0.002294670038822	0.0039386432983687	-0.0020541023077518	0.0020167687294744	-0.0021136491160338	6	237
1134	pool2	238	0.3843097560568401	0.0664853718663732	0.3581824746362775	0.2427206563733014	0.2474085118945213	0.1858202577648688	0.1408498155527183	0.1181640920635097	4.173583267874648e-08	-7.261467930597121e-05	0.0004486407595448	-0.0001159088756002	2.9543126944808762e-08	-7.261408148373505e-05	6	238
1135	pool2	239	0.3663517177039584	0.0610522589498045	0.3185354521684023	0.1827203671536952	0.2122847801835852	0.1246635976028479	0.1115625939544682	0.0618654645366485	2.2474257233007225e-08	-0.0004664666976539	1.3641893392701832e-08	-0.0004664660034039	1.009785943750785e-08	-0.0004664658433619	6	239
1136	pool2	240	0.3520202759725964	0.0182934825081423	0.236734809052611	0.1095629881631851	0.1572669789094949	0.0799737494607978	0.1025391359419949	0.0686429928884073	9.125649902408384e-09	-5.9115554775779344e-06	2.2144610589691638e-09	-5.910403643616391e-06	-1.1184650983153688e-09	-5.910229847527759e-06	6	240
1137	pool2	241	0.3858464889229429	0.0448758394786521	0.3508867825451944	0.2135700918439597	0.3076078977531856	0.217092363898785	0.2041193198809171	0.161985629465213	5.096842314866734e-08	-0.0027545569536131	4.297808819941906e-08	-0.0027545558292105	0.0020166602734263	-0.0029349586344928	6	241
1138	pool2	242	0.4028069506754256	0.0811855280209139	0.422621841062845	0.3044555739375495	0.3560426556082637	0.2785095878776897	0.2677660486288798	0.2284875252379082	1.8206592455882745e-08	-0.0022378844602424	1.0594966126653562e-08	-0.0022378849589175	6.430696308790118e-09	-0.0022378833111238	6	242
1139	pool2	243	0.4012009193739423	0.0928676245015399	0.3886697309876276	0.2639550771218955	0.3449482421107142	0.2452622641590724	0.2381132713064182	0.2042378899572781	0.0085675215268314	-0.0029372318363549	0.0039041832625267	-0.0029699790870512	0.0020190831679155	-0.0030259806283337	6	243
1140	pool2	244	0.3587106201728253	0.0538642801619573	0.2953057694006079	0.1949991394049345	0.2027445797135357	0.1612785025215923	0.104318522091975	0.080480142398408	1.078301170576168e-08	-0.0030760586915026	3.168775908335419e-09	-0.0030760573082482	0.0002253592118761	-0.0030702770202757	6	244
1141	pool2	245	0.3851953679589216	0.0838427623455653	0.3800997558904175	0.2487667474008787	0.2678074793960899	0.1900224897216809	0.143910296176065	0.0910070412852516	0.0076585136707461	0.0007103841290484	-9.66147806202855e-09	-0.0001776273571603	-1.3897135220375391e-08	-0.0001776277756675	6	245
1142	pool2	246	0.0609349470703661	-0.0014147427765422	0.0576691537075387	0.0018561657641128	0.031132647998	0.0025310717715012	0.0188447879989476	0.0016676735132284	9.713631202068472e-05	-0.0026594793178753	0.0037424303561515	-0.0025811083301916	0.0019443176745654	-0.0026785724685709	6	246
1143	pool2	247	1.1259044208067337e-07	-0.0003337498586977	0.0081660622983432	0.0009673726505715	0.027925719218703	0.0060483813041879	0.0151931329206458	0.0044235578787857	-3.973863016426549e-09	-0.0003337601046078	-1.130072169175378e-08	-0.0003337599130754	-1.52611796533364e-08	-0.0003337603921835	6	247
1144	pool2	248	0.3845585222184807	0.0672190381711885	0.3713256644947538	0.2244094710902523	0.3185672321298672	0.2186610168186198	0.2288545230402915	0.1483787437713182	0.0008996908359585	-1.8711499201184976e-06	0.0040570125681176	0.0001549579783678	0.0002242399367284	-3.772725901329821e-05	6	248
1145	pool2	249	9.634610009801037e-08	-0.0097677761949546	0.0077312018778412	-0.0107483737295448	0.0040069470651945	-0.010306734897556	0.014240561076666	-0.0149102336215847	-1.5395145602781213e-08	-0.0097677619193674	-2.3179022923258685e-08	-0.0097677636263047	-2.7201408236976476e-08	-0.009767761343628	6	249
1146	pool2	250	0.3712103200988772	0.0428393733355362	0.3023861925524789	0.1431726276557257	0.2049443533131718	0.0985931715928704	0.1047445215540417	0.0500211890426987	2.2901285312570966e-08	-0.0008954185940586	1.5103272410499358e-08	-0.0008954181513562	1.1277894951255972e-08	-0.0008954179476861	6	250
1147	pool2	251	0.3503752361106647	0.0133470725163866	0.243083479686205	0.0755081581213313	0.1524816351150272	0.0383432110013534	0.0890599642725359	0.0367507673469713	-1.6274400715943216e-08	-0.0012091427306222	-2.450677838439219e-08	-0.0012091412718211	0.0019887655530071	-0.0016311539368114	6	251
1148	pool2	252	0.3583855574476794	0.0443619134591743	0.2913662573632557	0.160190812961538	0.2129147896182293	0.1412251087611699	0.1470729527657823	0.1066964511108067	4.0132015266536314e-08	-0.0004012058779232	0.00388676889651	-0.0002667799090834	2.8877715219088884e-08	-0.0004012067811676	6	252
1149	pool2	253	0.3937882038454456	0.068564883107133	0.3786927125643445	0.2200961392385502	0.3536686323796471	0.2346095687298449	0.2713917047920595	0.2141219334586031	0.0079036586929107	-0.0033421456154181	0.000448397696151	-0.0044760108242887	0.0019693422167901	-0.0040753753001958	6	253
1150	pool2	254	0.4007909906223819	0.0843599988016836	0.408174293208876	0.2765041291641874	0.3864040567751455	0.3103741904820439	0.3261044262318578	0.3051774828848226	1.0950823026156796e-08	-9.376394009286138e-05	3.0748906754141103e-09	-9.376349472889343e-05	0.0020070994422415	-0.0001359616953207	6	254
1151	pool2	255	0.4142006591511172	0.1389717321699487	0.5172281835396435	0.3590237692465382	0.3256682424213064	0.2419274864072812	0.1647155604620976	0.1354161572876941	1.5969090272349717e-08	-0.0008589838213499	8.556066743992119e-09	-0.0008589836889958	5.4135548266387445e-09	-0.000858983179639	6	255
1152	norm2	0	0.4029857251697853	0.0716551123842231	0.4148722300960575	0.2489038836239973	0.390230197415459	0.2832842325909135	0.3286750339459378	0.26975576813316	1.0902610592111728e-08	-0.0035747717936356	2.999889447963255e-09	-0.003574771822733	-4.880449377964169e-10	-0.0035747719277223	7	0
1153	norm2	1	0.3679840348412406	0.0126896693300724	0.3004165893042636	0.1053312341457289	0.2403288255611304	0.1307312661959681	0.1904142061957222	0.0952704488267806	1.4382025903536544e-08	-0.0007096201693668	6.262847129789861e-09	-0.0007096193853481	1.7348253944504675e-09	-0.0007096187669008	7	1
1154	norm2	2	0.3645767609897481	0.0128504669922413	0.2572311349074994	0.0929847449951659	0.1965699255284254	0.1178417139899844	0.1450444457429462	0.113518587577952	0.0085522477137029	-0.0013786171751102	0.0277214055858157	-0.0038175933852184	0.0154578357648573	-0.0033483968358625	7	2
1155	norm2	3	0.364936548755592	0.0480156137518167	0.3145835256114955	0.1870772198870022	0.2511996338340436	0.1976424637422877	0.2331736633921847	0.1994004152443315	3.8734325413791744e-08	-0.0013041219523315	3.1228920893688894e-08	-0.0013041198163263	0.0021259917602972	-0.0020801307021893	7	3
1156	norm2	4	0.3483707419706413	-0.0061432533920997	0.2277465043331814	0.0339550131938071	0.1619061155342008	0.0778398065927696	0.1211421711244803	0.0833403850316988	2.1536381122899684e-08	-4.349866042097083e-05	1.4625217037433913e-08	-4.349697701355737e-05	1.1098814201027096e-08	-4.34963401769739e-05	7	4
1157	norm2	5	0.3787409946184463	0.0414991565384238	0.3405102434485801	0.1538647807410522	0.2551358164124999	0.1596794459606959	0.2232306139914538	0.1049132096123537	0.0081592113372116	-0.0072463220428862	0.0282330039368875	-0.0130489348420803	0.0020655885070628	-0.0073346396125288	7	5
1158	norm2	6	0.348984279461683	0.0342262277456398	0.230553213031134	0.1279679063865827	0.1667219438173361	0.1379743955276564	0.0957942496115287	0.0923577257428727	0.0009011847730983	-0.0011545083354764	-2.4152191135939916e-08	-0.0011156235207543	0.0019608221599745	-0.0016489527068488	7	6
1159	norm2	7	0.0640030322668665	0.0063564152742542	0.2052961535327604	0.0784467504931238	0.1282767521463059	0.0675064571477198	0.0812263413810154	0.0425550346312179	1.980584174443578e-08	-0.0006816759751264	1.1745058703382938e-08	-0.000681675299101	0.01528931409435	-0.006676772126261	7	7
1160	norm2	8	0.0637274664505684	0.0043455309795393	0.2316702789712648	0.0650978233942098	0.1692655279289848	0.0822339837357403	0.1263761266124987	0.0718488080447845	0.0008950516518708	-0.0003803967614781	-2.02883998490222e-08	-0.0002561826887683	-2.4217485572464174e-08	-0.0002561827840468	7	8
1161	norm2	9	0.3604989091078058	0.0350043058570926	0.2700341563743742	0.1540691222862972	0.2048214969564893	0.1631727058817311	0.1703556450278572	0.153701636852248	2.4843292978360413e-08	-0.0001044305774278	1.8037107696322607e-08	-0.0001044301819672	0.014131018435594	-0.0026488338424786	7	9
1162	norm2	10	0.373115671563476	0.0312086494898801	0.3046443504128723	0.1411327494038329	0.2305999384897432	0.1453942400562341	0.1823646863867368	0.1030707484781908	7.63647978185844e-09	-0.0006665161681889	-1.0997167620985238e-09	-0.0006665151355809	-5.094166866115302e-09	-0.000666514468514	7	10
1163	norm2	11	0.3577606349518037	-0.00474529172925	0.2664130833826744	0.1025167222739632	0.1991828278650775	0.1044555448562809	0.1634438169386537	0.0869474436762081	1.7829475340569445e-08	-0.0004286067657937	8.770946413605431e-09	-0.000428605825713	5.379142353767463e-09	-0.0004286053085198	7	11
1164	norm2	12	0.0070928886976354	-0.0005037477564546	0.008093995467947	-0.0014298737721329	0.0289131348286441	-0.0054741821593427	0.0153625997413846	-0.0080282532565616	0.0008935569826107	-0.0007854550535926	0.0040923816941592	-2.7257709220851467e-05	2.29778817084636e-08	-0.001056878497367	7	12
1165	norm2	13	0.3805888134466035	0.0374363907737196	0.3295815174738634	0.1781574086927948	0.2661739434875783	0.1941824904808028	0.2223219365225972	0.1392513530507481	0.0008931825849141	-0.0006478956442519	0.0041209922425532	-0.0013494632507673	0.0019928465379149	-0.000976112960153	7	13
1166	norm2	14	0.3585796260503696	0.0207896013999714	0.2519937438993708	0.1036591298344368	0.195030816069906	0.1027617180033834	0.1355955452182873	0.0831847721261752	0.000897556469848	-0.0008460321642766	0.0039537490630803	-0.0004005180020127	0.0152010915195833	-0.0014151401461106	7	14
1167	norm2	15	0.3561424870806612	0.0290227252927153	0.2325335263694482	0.087076897212135	0.1786237653102381	0.0951077887359984	0.1340635144971476	0.0608280450694758	2.128680132162941e-08	-0.0037149351138658	1.2521396919318306e-08	-0.0037149351999732	0.0019518384999811	-0.0035569601071301	7	15
1168	norm2	16	0.3442721002423784	-0.0214254956980122	0.2070045788230429	0.0153456504435717	0.1392984268048349	0.0254728214101811	0.0894715857051378	0.024234906415088	4.9552263403640495e-09	-0.0002428801978231	-3.1214686391223263e-09	-0.0002428794244928	0.0019662670955402	-0.0006789852451209	7	16
1169	norm2	17	0.4008936496130754	0.0798041177008006	0.4067309033030913	0.2877454830566155	0.3730405216757221	0.2951161425960495	0.2884053313592579	0.2427975641689179	2.7966014726210634e-08	-4.791198380260653e-05	1.9778124249469897e-08	-4.791363731460052e-05	0.0002225409137968	-2.339949005825126e-05	7	17
1170	norm2	18	0.3983483980859936	0.1019839452845877	0.4022791738023278	0.2858516488742275	0.3758010940189079	0.3076910932529673	0.2948805866745394	0.253054951049653	0.0009010799234276	-2.522718033470817e-05	0.0038760417294279	4.794553540354851e-05	0.0021025163587581	-0.0005997313716255	7	18
1171	norm2	19	0.413671618559662	0.1244726259917344	0.4892450364463596	0.3406646888835968	0.4116578885538579	0.3398746533501402	0.3346430983394225	0.2848401553007138	0.0078021181765707	-0.0003235701397763	0.0039347060911372	-0.0014055623765987	0.0146134880013714	-0.0043893485797281	7	19
1172	norm2	20	0.0595836438102763	0.0030779845166089	0.0640607701153581	0.01712176156524	0.0398540093668536	0.0141714916949151	0.0562050577144892	0.0057321210151246	6.527135831824182e-09	-0.0008170740258532	-1.2760505985198731e-09	-0.0008170729767977	-4.4601371484986885e-09	-0.0008170727684893	7	20
1173	norm2	21	0.365835325528083	0.0402807059359343	0.2993735956947386	0.0907242902228728	0.2266980236415959	0.1147535993472567	0.1769361429732127	0.0947280272193901	-1.3707789348060828e-08	-0.0046766942022973	-2.1926836790697738e-08	-0.0046766960163111	-2.6148912146695125e-08	-0.0046766956124701	7	21
1174	norm2	22	0.3529557842152763	0.0262433335663651	0.2311415424999984	0.0529160862830453	0.1648898099911573	0.0464783844283531	0.1019049756958191	0.0141010100918724	0.0001004190948101	-0.0028768765996816	-1.594438070462445e-08	-0.0029055983527024	0.0002210665567117	-0.0028256942094919	7	22
1175	norm2	23	0.0613429219884772	0.0030952387175134	0.0705825395427613	0.0166086500810602	0.1091259370599742	0.0205435283482203	0.0759634091198824	0.0144410092540312	-7.998820272803187e-09	-0.0002454172853418	-1.499963131479376e-08	-0.0002454160139959	0.0002279072282527	-0.0002764878728396	7	23
1176	norm2	24	0.3597664045689599	0.0376286165783295	0.2574366691622252	0.1153656592722754	0.1892585811818857	0.1307777944186896	0.1424135468473585	0.0994571142162511	0.0077885158388685	-0.0015778936193022	0.0274627141204715	-0.0046957077128599	0.0019441232023194	-0.0020975150445361	7	24
1177	norm2	25	0.3546652197849421	0.0303906562381572	0.2418796759202832	0.0923879808616221	0.1826159680018253	0.1210724512940111	0.1102575514570902	0.0902698125089677	0.0080459511029706	-0.0004925875163219	0.0293736686537797	0.0010757864588594	0.0145355610931612	-0.0027939464374671	7	25
1178	norm2	26	0.3689621844503503	0.0204991501852778	0.2856401563284363	0.1190500795472436	0.2282440628230344	0.1140235772598589	0.1830440799745117	0.0712026817137555	0.0008863422021878	-0.0014892037464036	0.0040357160152929	-0.0015526462881716	0.0157407107669887	-0.0046578794785572	7	26
1179	norm2	27	0.3754174474853687	0.0671650234522522	0.3491237203165074	0.2537955559484112	0.2873566151374971	0.2592052686703198	0.186339660780488	0.1712114891096541	-1.6186262108419672e-08	-1.3967416486737603e-05	0.0040518748863253	-0.0007073145614808	0.0019587934878062	-8.139377438665107e-05	7	27
1180	norm2	28	0.3717013142032243	0.0430513238226193	0.2957444180398528	0.1667286748895819	0.2076702124182674	0.1191815348780128	0.1103497076119748	0.0615200083694037	0.0008943842584955	-0.0045679363262838	2.906730600660268e-08	-0.0045888406249043	2.5169180628559218e-08	-0.0045888404593155	7	28
1181	norm2	29	0.3769424694603575	0.0261187106955183	0.3226873612718336	0.169620340900744	0.2435527668797624	0.1590770058698355	0.1814554788819251	0.1312608026807693	0.008033932207811	-0.0087881426548221	0.029308153595108	-0.0133569640950046	0.0021150843335713	-0.0077042293759217	7	29
1182	norm2	30	0.3948970593960021	0.0849620100676038	0.3979643504888643	0.2209269955318554	0.3655588557071236	0.2385804402809559	0.3088451945452736	0.2446397030656308	1.0073472056504329e-08	-2.673571250610962e-06	0.0039253719949041	0.0009190186473828	0.0148537316613949	0.0020224146166402	7	30
1183	norm2	31	0.3717230340805403	0.0614905089285536	0.3171115809647413	0.1706251955297215	0.244784780468622	0.1485145426756424	0.1811296147993504	0.1301683229710053	4.785157825537567e-09	-0.0001298356806931	-3.0517621762982113e-09	-0.0001298357294743	0.001990333377574	-0.0001023737917547	7	31
1184	norm2	32	0.37321589511441	0.0584161541435894	0.3235823179034317	0.1949779971607717	0.2865918139585311	0.1770934810159123	0.2274587899327569	0.1854827086997068	0.0081144613195217	-0.0002417966869641	0.0004497389405446	-8.853523966512178e-05	0.0019247672924929	-0.000651805590224	7	32
1185	norm2	33	0.3526137648691193	0.0099764606064423	0.229124053299628	0.0688131126742556	0.1685196319854796	0.0775995096079865	0.1255533780132292	0.0595551613630721	0.0077564307653784	-0.0009866899179611	0.000449596168122	-0.0008293776800665	0.0002249512778764	-0.0008675206328032	7	33
1186	norm2	34	0.3687217670850664	0.0657190198067413	0.3266935476008548	0.1976916316841039	0.2937355915493176	0.2116759614902044	0.2313656769315607	0.1962672571328215	4.114351315198661e-08	-0.0004811779855091	3.2906752989170236e-08	-0.0004811774916122	0.0149966842498322	-0.0011462022692241	7	34
1187	norm2	35	0.3624334536322035	0.054071552237666	0.2856328229549226	0.148446553957907	0.218954508487052	0.1575139907680695	0.1689510891878008	0.1452617776921742	0.0082624488228717	-0.0001236488608755	0.0280169364261151	-0.0021355604561488	0.0158944691633461	-0.0011121164323277	7	35
1188	norm2	36	0.3871433078090145	0.0644849403656562	0.3554861705080789	0.2113394565943059	0.3090260243112701	0.2088452161870463	0.2516883924412677	0.1866536564090354	0.0076748167473276	-0.0012470579452323	0.0042423574408976	-0.0012278390368216	1.6364714028327396e-09	-2.5974268599071593e-05	7	36
1189	norm2	37	0.3585687928844761	0.0237330172184067	0.2769647959828155	0.1204782200119052	0.2084289683476075	0.136438210326913	0.1315038875301224	0.0866371839305847	2.251299113797955e-08	-0.000738993398287	1.5306976242079884e-08	-0.0007389929072283	1.1244305264668242e-08	-0.0007389951092215	7	37
1190	norm2	38	0.3931316869982223	0.0672383622122436	0.3749828533458528	0.2311878973814197	0.3334355089867079	0.229504978771121	0.2668810824966706	0.2075316219316773	0.0009044080863556	-9.40610752486748e-05	-1.529821158641198e-09	-5.280703359367145e-05	-5.5417410660396635e-09	-5.2806248172609926e-05	7	38
1191	norm2	39	0.0613663676514408	-0.0052652178161083	0.0777680552508344	0.0097320633331928	0.1199112199785349	-0.0153361018661932	0.0744884789167306	0.0102006402195515	0.0078954485423533	-0.0067966443811429	0.0039008455875758	-0.006015853499433	0.001972835945853	-0.0060882281781147	7	39
1192	norm2	40	0.353329476113592	0.0201095238631359	0.2505099476080051	0.0941920025985035	0.1311721721661126	0.0496786854602214	0.0610812209201676	0.0201130406678424	7.918521394145728e-09	-0.0012632033378705	-4.2317083170928527e-10	-0.0012632045568894	-4.249522511656778e-09	-0.0012632055283163	7	40
1193	norm2	41	0.3663962285607479	0.0687215179801745	0.289141833873898	0.1835854969468674	0.2350210365163675	0.1779847379470476	0.195005964342015	0.1734291678761633	0.008211728035821	-8.997078571870709e-05	0.0042320091034377	-3.745256128651064e-05	0.0142781029978351	0.0016087311048204	7	41
1194	norm2	42	0.3814272075794276	0.040787636430757	0.3282264050388566	0.1775957017445969	0.2560838814985431	0.181377508657308	0.2213524060807224	0.1378749203718369	1.975036922896578e-08	-0.0004444205100473	1.1686366652163828e-08	-0.0004444208085749	8.045072386053675e-09	-0.0004444202435265	7	42
1195	norm2	43	0.3863130061396416	0.0527410489153123	0.3442324364192103	0.1902470828867568	0.2702312494310089	0.1666514388922303	0.1812076026926604	0.1144218008203226	3.5617304661172966e-08	-5.298559112998369e-05	2.7442787930986867e-08	-5.29865579896871e-05	2.3031157536657076e-08	-5.2986929086840107e-05	7	43
1196	norm2	44	0.3641314620883483	0.0222573774939052	0.2525924906173258	0.1284346464493884	0.1972036914744784	0.1404942412445998	0.1412940418355439	0.1279042184811524	0.0079305517682956	-0.0009113333408026	1.0397236627213148e-08	-0.0001022275421842	0.0141282362860651	-0.0070130714353231	7	44
1197	norm2	45	0.3672698739510635	0.0528793245574765	0.3059032533475926	0.1851499479864071	0.2305132453010782	0.1711149256916262	0.1398282915674028	0.1314106453391924	0.0080435571663954	0.0005746579093152	2.177339419873192e-09	-0.0001282780015565	-1.9649653015818558e-09	-0.0001282780492468	7	45
1198	norm2	46	0.3544687147524026	0.0386960899986634	0.2517929200943268	0.1044538631012397	0.1876499515330321	0.0791450043781613	0.1236786992182383	0.0560357403665502	2.20532352379621e-08	-0.0013597308940909	0.0040243293456134	-0.0018536617510915	0.0021258972640809	-0.0017773375997658	7	46
1199	norm2	47	0.3810637355077374	0.0646019475128184	0.3497590697396552	0.1987184562678033	0.2879310551074345	0.1739299683964342	0.2019781351616888	0.1621467296377642	4.980628787176755e-08	-0.0014454112771664	4.2295272950632075e-08	-0.0014454111117234	0.002030264171145	-0.0013987467865361	7	47
1200	norm2	48	0.3445495706068021	0.0070927928766009	0.2249170154648127	0.0361147570166852	0.1555044198462376	0.0554527262957026	0.1091627350019173	0.0604171465397898	2.348817362829436e-08	-7.939323216055172e-05	0.0039324603620184	-0.00053958731831	1.106884106594208e-08	-7.939388249189605e-05	7	48
1201	norm2	49	0.3550616445772718	0.0442269107644538	0.2834075506259987	0.1671222788806082	0.2061498149836736	0.1428114814254687	0.1178561707617175	0.0848408093476563	5.656971047152126e-08	-1.144021972043774e-06	5.0474768396258085e-05	-9.417062435623793e-06	4.4140861743535715e-08	-1.143842138784379e-06	7	49
1202	norm2	50	0.3602477049109556	0.0577395608794945	0.27955936463714	0.1461051584485204	0.2128246738420073	0.1558503847571041	0.1655507800250739	0.1401244556887669	-2.332751281031165e-08	-0.0001165488335748	0.0039983649629529	-0.0003743624902923	-3.5756177574342025e-08	-0.0001165482515008	7	50
1203	norm2	51	0.3796244020325637	0.0717448340920091	0.3553309606047511	0.2149715823313743	0.3123789563374067	0.1755641290964117	0.2065863271938995	0.1160076156057491	1.4340340026564036e-09	-0.0008021155573385	-6.759943493861442e-09	-0.0008021160135605	-1.1212885286937537e-08	-0.0008021167189733	7	51
1204	norm2	52	0.3507674620600787	0.0305180369303129	0.2438421595491193	0.08841260942143	0.159812870908014	0.1047321262485875	0.0931084582530754	0.0666946089046637	0.0081896073640552	-0.0005290277166778	0.0041356436264494	-0.0005334206336533	2.2122986553796412e-08	-0.0008910439220692	7	52
1205	norm2	53	0.3701010813418233	0.0311772559535219	0.300387782863429	0.120943242019825	0.2346502788410145	0.1394545986806696	0.1988249026012322	0.1165758988921753	0.0076805983940021	-0.000357223369747	0.0004503261657118	-0.0001148802934578	0.0019263899624482	0.000168528485797	7	53
1206	norm2	54	0.3442088573187458	0.0399976005022756	0.2450542919363586	0.1207694250122187	0.1829993560836069	0.1222725470856556	0.124789626887703	0.0807808327502884	5.1806696266254455e-08	-0.0001864301593312	4.4118962483352675e-08	-0.0001864326256464	4.061519487397192e-08	-0.0001864327179958	7	54
1207	norm2	55	0.3804686132687341	0.0749413356791562	0.3306873359661056	0.2059214862745663	0.2008336064075259	0.1338664049864152	0.1043277467895453	0.0767386164989706	6.448833911321117e-09	-0.0002684462487336	-1.482888034587404e-09	-0.0002684476807479	-5.374991562945297e-09	-0.000268447127085	7	55
1208	norm2	56	0.3838942075197413	0.066131971682664	0.3634234565352273	0.2406563750944953	0.3269135627161937	0.2432368266409595	0.2109214958082422	0.1725859884910509	-9.985285931435328e-09	-0.0020003539330462	-1.7839665300556362e-08	-0.0020003542279225	-2.1507961411870724e-08	-0.0020003534415244	7	56
1209	norm2	57	0.3723981637997205	0.0423999732625707	0.3002738045589451	0.1568763488172549	0.2430391535702746	0.1573306721547823	0.1993642014391635	0.1308125667674624	0.007788244894707	0.0001480028292367	0.0277663761608116	-0.0005143921708321	0.0021535402135886	-0.0001294236745963	7	57
1210	norm2	58	0.3580755208668416	0.0349075279892908	0.2808120619113177	0.1324388389124349	0.1766925346850034	0.0840612835045749	0.0875931203168836	0.0544207284307054	2.2259225351817236e-08	-4.2330195812123605e-05	0.0004516055679834	-8.728604578900345e-05	0.0019742597593856	-0.0001875639007702	7	58
1211	norm2	59	6.698007881666967e-08	-0.0007612712442572	0.0076886498230415	-0.000555292891287	0.0040274671090239	-0.0007422326460064	0.0140319921920485	-0.0008944918946953	-4.5301574935763256e-08	-0.0007612713766527	-5.3898953078501683e-08	-0.0007612706891291	-5.7306122291933554e-08	-0.0007612705298478	7	59
1212	norm2	60	0.378762832220982	0.0483402360918377	0.3323473456944148	0.2058575528848651	0.2676108238202899	0.1958308767814336	0.2279426330341205	0.1720533806135595	0.0078469518234628	-0.0018182560596342	0.0040379312452601	-0.0014728614639023	0.0020044771411154	-0.0011339990532182	7	60
1213	norm2	61	0.3929466961358704	0.0784164074093046	0.3956642473910596	0.2709423338800403	0.3427842642773437	0.2405157430941983	0.2427378364971602	0.21320683229109	9.544314338860715e-09	-0.0012303263474495	0.0038754433489366	-0.0015496143399009	0.0019922691306097	-0.0015246643363537	7	61
1214	norm2	62	0.3995371940288439	0.0863532979263389	0.4143074324633738	0.2946326091042098	0.3967420836923208	0.2995375025975982	0.3322563257312018	0.2830071381760644	7.437826687883842e-09	-0.0003794447823122	-1.1141716438345384e-09	-0.000379443928189	-3.757135047521842e-09	-0.0003794441330366	7	62
1215	norm2	63	0.3786032519521196	0.0643676924131856	0.3165123874924432	0.1933832306233605	0.2399737578262902	0.1841722180704543	0.1631742888358842	0.1214746849991829	4.1025910890724055e-08	-0.0035901262264546	3.2749048473057485e-08	-0.0035901256113177	0.0019681267341677	-0.003954494153707	7	63
1216	norm2	64	0.0616762703151987	0.0034473150676506	0.0782086735078978	0.0254533674163225	0.1205829129249073	0.0407394257726116	0.0754925480198928	0.033743714995341	0.0008961777730301	3.803410646285865e-05	0.000449881032433	-3.7138813456571995e-05	0.0020837143305577	0.0001301152051822	7	64
1217	norm2	65	0.0600842443522633	0.0018745010389501	0.0652605650018584	0.0115645508926069	0.0398814589900067	0.008426920487303	0.0561262847865005	0.0020284000626299	-8.700931974914283e-09	-0.0003593881507923	0.0040944955704399	-3.373609836909708e-05	0.0139684023487586	-0.001418493114742	7	65
1218	norm2	66	0.3609778250529548	0.0467378430941421	0.303403382246739	0.1450654001093297	0.2261971862851616	0.1433254437725376	0.1793922398517828	0.1076973303695095	0.0080404955021073	-0.0014579439383761	0.0279691347010422	-0.0096561226015339	0.0154992253656571	-0.0050149297495296	7	66
1219	norm2	67	0.3801649443344661	0.0604643444319004	0.3262664053466625	0.2108985402562104	0.2569504958970079	0.2026300897870016	0.2083721002057117	0.1861995646306675	1.416245765106794e-08	-0.0082587709747778	6.035691946237875e-09	-0.0082587702069256	0.00022569152098	-0.0083209377866941	7	67
1220	norm2	68	0.3802562029292911	0.0440022048804613	0.3353719592026258	0.1425014654743852	0.2650453607466367	0.1561535888360039	0.231700107119103	0.1220413411610373	0.0009026827941899	-0.0117618053188124	0.0038561814220687	-0.0120233549993917	-1.9945969764734173e-08	-0.0116181277677078	7	68
1221	norm2	69	0.3729574277407707	0.0579106385419345	0.3281270432956934	0.1710473412488504	0.2904567959009101	0.1643297351761061	0.2257950066189015	0.128703703500754	0.0077278036296711	-0.0011178137062988	7.705093230114812e-09	-0.0010098248696737	3.5768839001804054e-09	-0.0010098252152053	7	69
1222	norm2	70	0.368392059349047	0.0314425670743195	0.2696285448751798	0.1388001545747662	0.2145534051881373	0.1510354293827235	0.173644453199504	0.1061168677742799	0.0077307156421633	-0.0007137532633343	0.0039225729429847	-0.0001113417792455	-3.378812785115315e-10	-7.542096287527222e-05	7	70
1223	norm2	71	0.3513075964638456	0.023917215419704	0.2414636559653006	0.0946800767007071	0.1850793011832679	0.1193338484507648	0.1422356030414866	0.1099944160506339	0.0077572313272016	-0.0012425016849688	0.0039120646226629	-0.0008629024546611	0.0020921511020275	-0.0009876580027265	7	71
1224	norm2	72	0.3719421508861176	0.064687838400449	0.3174016234197809	0.1838841441780648	0.253204174517125	0.1772335133590238	0.2342927798757383	0.1668484051999256	0.0077363140280127	-0.0030570226123007	0.0039997258608672	-0.0022800817082924	-7.783080180345792e-09	-0.0019565644230941	7	72
1225	norm2	73	0.0646668437314237	0.0039292253875727	0.2133538513157443	0.0306881016710977	0.1508270483550058	0.0424665216253856	0.1004642787465927	0.0546062641376661	0.0080417499253219	-0.0020477968665051	0.0038300418291167	-0.0016767515317424	0.0019389170783751	-0.0012681539206151	7	73
1226	norm2	74	0.3563071954513628	0.0193326246799134	0.2795502920754834	0.095943470100002	0.2106233123391223	0.1194585204848615	0.1763056657115749	0.1036829514609491	-1.0850509379878304e-08	-4.225423202908196e-05	0.0039517294614265	-0.0002191526223442	0.0145221271465113	-0.0024097510666385	7	74
1227	norm2	75	0.359542423955268	0.0169024676155282	0.2436104091333885	0.0765627568463599	0.1756150543113124	0.0988502692963053	0.1007749303845704	0.0622381682455409	0.0079844310717676	-0.0032534262528389	0.0278569043467973	-0.0050170406994423	0.0143443084820091	-0.0031847849039416	7	75
1228	norm2	76	0.3832715915165977	0.0649760133931132	0.3398839460483863	0.1966808817992568	0.2575830408553219	0.1894028658835509	0.1889186830396482	0.1265365748717302	0.0080267746075762	-0.0002694824094899	0.0038472628398174	-0.0001814032352802	0.0002252271887475	2.0875180763324508e-05	7	76
1229	norm2	77	0.3633272283664472	0.0600202543086779	0.2899571105017728	0.1589637298918106	0.2122817150718001	0.1676460392144997	0.1667445199964543	0.1471128065296425	0.0008917908039697	-0.0004195547358538	5.225120669472005e-09	-0.0004399535792873	0.002028304826768	1.174512717538878e-05	7	77
1230	norm2	78	0.3784768253252816	0.0366965653984555	0.3406093751963769	0.1832622094566106	0.2574004879314605	0.1820694772809018	0.2175852095447991	0.1533154980807483	0.0077078693407842	-0.0022041612868315	0.0038553406237228	-0.002303443645748	-2.151091726965149e-08	-0.0030495585908969	7	78
1231	norm2	79	0.058928709122855	0.0011501896833236	0.0603850112484931	0.0081805628861945	0.0333800258004427	0.0078543889106207	0.0223951414003757	0.011090035473768	2.8847628730233055e-09	-0.0012386250738249	-5.743450159911845e-09	-0.0012386236379091	-9.09994368747391e-09	-0.001238623652559	7	79
1232	norm2	80	0.3573741567650021	0.0196168547748696	0.2416068003457951	0.0790204817106134	0.1839388226279155	0.1033587458124246	0.1368945804770146	0.1112956858043721	4.0463547623659224e-08	-0.0008533211400707	3.3117635300783383e-08	-0.0008533226789848	0.0002235533322632	-0.0007980364014277	7	80
1233	norm2	81	0.394690135198429	0.0872276728594657	0.4103098371783555	0.2556852288752287	0.3339076830386942	0.2107261266375139	0.1968526916870121	0.1224554964422718	1.4893233757362624e-08	-0.0028590871641511	6.5358191081443814e-09	-0.0028590874173872	3.1135983791230615e-09	-0.0028590884680836	7	81
1234	norm2	82	0.062953703656894	0.0026870223955054	0.0839262224351844	0.0237233252900564	0.130975267529346	0.0388576540454399	0.0840359111674859	0.0345843003381696	2.4832734091262413e-08	-0.0041707910082642	1.703886520765252e-08	-0.0041707927314147	1.2818125560976057e-08	-0.004170793418325	7	82
1235	norm2	83	0.3753002612703713	0.0381368576834796	0.3092753043374193	0.1507403943577129	0.2487903917324001	0.1685734249875145	0.228549928135414	0.1491675039618796	0.0558094951556233	-0.0092729298152871	0.0298222792544604	-0.0025985136904946	0.0019815427143584	-0.0025312007816742	7	83
1236	norm2	84	0.3509081046876547	0.0293945301736204	0.2387077355240893	0.0953790066930477	0.1789284988381549	0.1017623822661902	0.1254083506258204	0.0778476484598889	5.3875198302577594e-08	-0.0020380449219503	4.5998597153484866e-08	-0.0020380459780295	4.1740853440330745e-08	-0.0020380467254517	7	84
1237	norm2	85	0.3602231208555043	0.0334261819639716	0.2651784799152596	0.1022016965557761	0.1985541938689018	0.1232762823719901	0.1416527274685738	0.0832824213099897	0.0008990866306071	-1.0773005508557532e-05	1.5172747613867443e-08	-0.0001020720133479	1.1187531012701868e-08	-0.0001020718043363	7	85
1238	norm2	86	0.3913946551337988	0.0633696255018086	0.3872528049695732	0.2285205200462636	0.3404722441240199	0.2226922504141227	0.229597414190998	0.1667470598024885	0.0008940006886953	-0.0016850059159865	0.0040605614525	-0.0028364276072905	0.001962177701101	-0.0019728386187181	7	86
1239	norm2	87	0.3847471988344634	0.0539677031948748	0.3436165319504841	0.2036271413982732	0.3069635207394268	0.2143579127742659	0.2447738881725388	0.1944499840885609	0.0077913072317326	-0.0012641401711748	0.0042422851460207	-0.0009013789081293	0.0141575594162721	-0.0069327154754021	7	87
1240	norm2	88	0.374947468284694	0.0672675297114591	0.3159326281724564	0.187540502157149	0.2319949373571181	0.1777431998066371	0.1857835880039975	0.1460660251607165	0.0079877609178348	-0.001127821887882	0.0283459763577251	-0.0044862940763448	0.002016264999928	-0.0007333595565568	7	88
1241	norm2	89	0.3853945565784807	0.0616776273791576	0.360904439516087	0.2086749338603244	0.3043088459769136	0.1587152896816193	0.1908446408338686	0.0678788560130064	0.0078934988970852	-0.0027197796109073	0.02836395613025	-0.0040329538507206	0.0019371805195275	-0.0018580545725979	7	89
1242	norm2	90	0.3973924171176123	0.073976054864276	0.3858326255112513	0.2520113176371494	0.3205723816449898	0.2519415109828357	0.2224972489559149	0.1854309850749352	0.0077410972199233	-0.0001698401346799	0.0039490793489793	2.547312876188812e-06	0.0019358657086	-5.146129886024475e-05	7	90
1243	norm2	91	0.3741180275217622	0.0565880958484705	0.3440187905279369	0.1692308447217578	0.2075909280062458	0.0952482074814899	0.1007339134984982	0.0266517043860169	-7.221486963970847e-09	-7.227666806608468e-05	-1.4784055535344011e-08	-7.227631500650311e-05	-1.8851774585826323e-08	-7.227741958648615e-05	7	91
1244	norm2	92	0.3790037453831362	0.0577172977366541	0.3377665289866242	0.1725498125777778	0.239469650986601	0.1355490362745243	0.1841628047110726	0.1087481508121682	0.0079456607522258	-0.001069268445389	0.0040180545335947	-0.0003927049158698	0.0160618974287699	-0.0018818442157468	7	92
1245	norm2	93	0.0635081921079392	-0.0008242158954969	0.0815291810267611	0.0282156746282206	0.1262644305041845	0.0477559887068648	0.0870406306708946	0.049777948083035	0.0008927774209888	-0.0022709034464543	0.0039281096744705	-0.0021874860393209	0.0002251291604186	-0.0022841657848746	7	93
1246	norm2	94	0.3846283403875387	0.047161665842186	0.3486595341765585	0.1770260120486521	0.3278222786039293	0.1878815900836015	0.2647468718516019	0.1938671828603885	3.927189506924833e-08	-0.0021712896334247	3.1156441537838475e-08	-0.0021712895581531	2.7106648592400973e-08	-0.0021712904710844	7	94
1247	norm2	95	0.370469975952989	0.0381831173939504	0.3013590019695941	0.1538740475936221	0.2321158943644052	0.1819789525979857	0.1729489121545254	0.1512473639300048	2.685959687998007e-08	-0.0002909899386254	0.0039476188414104	-0.0002447668771508	0.0020388049830534	-0.0004350384251525	7	95
1248	norm2	96	0.3675505779814791	0.0316066532011971	0.313139691019196	0.1616626312489525	0.2422027551813754	0.155360750329473	0.1989644612968091	0.0954973605872899	1.4366361766882108e-08	-0.0013067309265786	0.0004509703436408	-0.0013636206033107	1.765243173856845e-09	-0.0013067291478698	7	96
1249	norm2	97	0.3502684416832534	-0.002794167057931	0.2147924317352763	-0.0621859812574501	0.1235215614844924	-0.0043893433144155	0.0609423628685948	-0.0127988669676837	0.0078739888998757	-0.0016142501368416	0.0040866671322266	-0.0017291089212119	0.0146716513290779	-9.799425272438712e-05	7	97
1250	norm2	98	0.3534018421774013	0.0214616332107393	0.2516332337198129	0.1283747685429506	0.1888969589639292	0.1319273049923126	0.1225989322810988	0.0875452418458855	9.972528580703964e-09	-1.8620017971926472e-08	0.0004518175570716	-2.4817179368197273e-05	-1.7779413497009955e-09	-2.075712601801172e-08	7	98
1251	norm2	99	0.3687945631775849	0.0293977828157537	0.2957525223980665	0.1291160405782206	0.2100651973217813	0.1309568511620259	0.1248782139846654	0.0639808032909972	0.008233003123646	-0.0012938502164259	0.004187462113709	-0.001209962323599	0.0161450974100831	-0.0025350497774103	7	99
1252	norm2	100	0.4044733396706207	0.1273647415574871	0.4832058708337791	0.4120683324532809	0.3431500944319723	0.3389964621918983	0.190509296968812	0.2046153524714353	0.0077709896703608	0.0005037088459971	0.003993074544674	-0.000395297230495	0.0020093046182732	-0.0001378685352244	7	100
1253	norm2	101	0.352066896886526	0.0247231495953221	0.234384097986348	0.0833673689943816	0.1760019975542793	0.1012124108508885	0.1224193151002639	0.0986858681346946	3.088605404766298e-08	-0.0003036306545012	2.2601946758626923e-08	-0.0003036299677439	1.8201691487362837e-08	-0.0003036302718921	7	101
1254	norm2	102	0.3649909559389079	0.0190992490735851	0.2889300870110061	0.0652018604052384	0.2260288562984997	0.088557959246348	0.1810412303382036	0.031202903429334	0.0078113184891456	-0.0003364589855312	0.0041207163534612	0.0001650117507652	0.0143729101960361	-0.0028945811591691	7	102
1255	norm2	103	0.3454155094144123	-0.031748589760872	0.2122245708173301	0.0062623061597322	0.1537485082839271	0.0437292125443872	0.1190990587468864	0.0574560957883375	5.344407472129831e-09	-0.000251096433965	-2.820063293995645e-09	-0.0002510972343321	-6.720477285782067e-09	-0.0002510957063901	7	103
1256	norm2	104	0.3730779933307442	0.0561564452632293	0.3263466685630894	0.1931522901881074	0.2646882367106968	0.1949899110702986	0.2269990399858565	0.1821002105245853	0.0079126903524308	-0.0001754865528877	4.419944210631854e-08	-0.0003043958028969	0.0019546978272043	-0.0004795198926121	7	104
1257	norm2	105	0.3835670707510774	0.046915357762524	0.3161362092782742	0.1305367065551337	0.2568967907933828	0.1448739629553499	0.2143038158116299	0.0827387541728099	0.0079119901173333	-0.002643500172422	-1.2864389553612911e-08	-0.0026212540514098	-1.7149150766115895e-08	-0.0026212532487459	7	105
1258	norm2	106	0.373384024104697	0.0436078494974057	0.327218810922926	0.1910572775560141	0.2513990562372841	0.2033677876724722	0.1678533478189142	0.1437415004479781	0.0008943912784045	-0.0003129224425857	4.559234989542915e-09	-0.0001696647634241	7.713375493878515e-10	-0.0001696631749561	7	106
1259	norm2	107	0.3654729454430551	0.0242321856847778	0.281365619757305	0.1279746151873694	0.2097234294599788	0.1398137918512556	0.1720880029520298	0.1264581925806271	4.101155015590052e-08	-0.002647200032634	0.0040688216242278	-0.002530795162287	2.8594721257491074e-08	-0.0026472002436515	7	107
1260	norm2	108	0.3527254653576835	-0.0013216449147286	0.2625847998152643	0.0786732769396715	0.1940580563426384	0.0910206457483644	0.1436025555206929	0.0837082524893211	0.0008978687748112	-0.0001481287824398	0.0039737355870969	-0.0011780712887816	0.0147961301373695	-0.0047595693128579	7	108
1261	norm2	109	0.3610897417630679	0.0437757173778596	0.289555428566182	0.1325671401937792	0.2441957431001856	0.1618385635606917	0.2292286621206791	0.1903926716997258	0.0001007248143369	-0.000706588938822	0.0039243822176178	-0.0001457633862924	0.0020625283442387	-6.789881680213661e-05	7	109
1262	norm2	110	0.3926036633469689	0.0657957655264146	0.357449796383701	0.2284799538320541	0.3306051640669988	0.239570969265278	0.2587484697759628	0.2421050741265497	0.0078047268590905	-0.0027429016950382	2.468934445776227e-08	-0.0020519042884614	2.0633646569123695e-08	-0.0020519036829145	7	110
1263	norm2	111	0.3799747695481438	0.052866483842721	0.3574498159916017	0.211166584739363	0.3233582499548534	0.2210287791132591	0.2546602821998535	0.2031425943626776	3.1370640529715384e-09	-0.0002053530222834	-5.160712746032914e-09	-0.0002053524106684	0.0020944322282451	-0.0003223207437432	7	111
1264	norm2	112	0.3868737943626953	0.0599700326350709	0.3660089744676091	0.2173753306205207	0.3448255724893062	0.2123463865148269	0.2705962354167829	0.1950267143065881	2.7157541770961305e-08	-0.0005873736988963	1.923713477403055e-08	-0.0005873729746839	1.540632343921544e-08	-0.0005873723058105	7	112
1265	norm2	113	0.3937040813458127	0.0990345857382843	0.4019243499260166	0.292105569865785	0.3615219450854345	0.31491322210097	0.300809475037048	0.2767621751720535	0.0080248658516175	-0.0032978070904599	0.0004503952534234	-0.0028911668398363	0.0021357355985617	-0.003371414772131	7	113
1266	norm2	114	0.0623045920207185	0.0029139047195099	0.0747457713648026	0.0229286906563879	0.0425297267941916	0.0183481779191364	0.0549593123260114	0.0051597840346276	0.0081442089770126	-0.0001938486341657	0.0285497231216994	-0.0032438669177035	0.0153178866643607	-0.0050289385584154	7	114
1267	norm2	115	0.3757802493361758	0.0400266887684201	0.3123862102845613	0.2112816656102724	0.2458762769905634	0.1923094991170977	0.1945507170478092	0.1140981402121814	4.617898119452236e-08	-0.0017932496035577	0.0042622353573636	-0.0020999024437211	0.0019898881656414	-0.0020015640872617	7	115
1268	norm2	116	0.3605938378530668	0.0442461468511132	0.2864342905281913	0.1151027917053882	0.2106406452759593	0.1211002239176349	0.1515781168720965	0.0868289475158071	0.0008916006436394	-0.0001845480388504	3.2992903298278975e-08	-9.937366887502463e-05	2.9160212355883175e-08	-9.937316223451732e-05	7	116
1269	norm2	117	0.3613698028618698	0.0613652066595969	0.3067571401577681	0.1571339700517942	0.2382781630578742	0.1505313380861389	0.1866637712103056	0.1181526374767524	1.7570092714080943e-08	-0.0007480530083892	9.645662824020462e-09	-0.0007480520240714	0.0002250697136264	-0.0007736172266019	7	117
1270	norm2	118	0.0071467912139585	-0.0003025941618248	-3.455336772262285e-08	-0.0006747014757908	0.0004400124254617	-0.0005052043085125	0.0019715512201987	-0.0002300461208799	-3.428083661383141e-08	-0.0006747077763915	-4.2561043578359665e-08	-0.0006747065853955	-4.6439790457597496e-08	-0.0006747061090039	7	118
1271	norm2	119	0.3870785036172992	0.0742962391660823	0.3538868788340638	0.212411252458569	0.2411388664962416	0.1691823686711407	0.1264557018007651	0.0604933590148886	4.0138917967169625e-08	-0.0003161397839501	3.1786918430753985e-08	-0.0003161407897396	2.7667707458434165e-08	-0.00031614111006	7	119
1272	norm2	120	0.3565250901018206	0.0259185658074817	0.2547778987577355	0.0942809558955839	0.1835131591519293	0.0908509622474624	0.1328252391528364	0.0793051548598192	2.4534101861206636e-08	-0.0003398871269872	0.0038835964495308	-0.0011941555078758	1.2242789115823882e-08	-0.0003398877305909	7	120
1273	norm2	121	0.4168355615787525	0.1031018257925785	0.4955928490169662	0.2745987657505411	0.397072780977831	0.2693292117672775	0.2614614941403421	0.1786994857708982	0.0081162066908931	0.0002515514555292	0.003930108784256	-0.0004682396740991	0.0148674999878148	-0.001466748614741	7	121
1274	norm2	122	0.0602490680303587	0.003965380425246	0.0694968728101389	0.0180180581584785	0.1040856295162948	0.0125642245894865	0.0569864773898315	0.0119530999904935	0.008229651440936	-0.0005808096636674	0.0041619757100165	-0.0004615888369781	0.0152078492593948	-0.0027665533342329	7	122
1275	norm2	123	0.3588890102213419	0.0173313554178182	0.2622596067897024	0.0626511859860926	0.1791249063915115	0.0815400722746023	0.1260966769520146	0.0489116651580019	0.0078772571724835	-0.0011733375671605	0.0004481219414199	-0.00168986011846	0.0020182050351902	-0.0016998240366006	7	123
1276	norm2	124	0.3569380587420092	0.0335187573794819	0.2523630904060706	0.1292562972733049	0.1791818661417015	0.1276486831497827	0.1252482616494991	0.1015451484601337	1.462489096493158e-08	-0.0014930870447331	7.1729222561600645e-09	-0.0014930875283316	0.0020416808808867	-0.0011708383525887	7	124
1277	norm2	125	0.3681903810396859	0.0293370731101096	0.2575945187243807	0.0997537310824595	0.2058344978237379	0.1217398825002428	0.1520379996548785	0.1194995259205791	0.0078673594881351	0.0002993443204956	0.0039508187126608	-0.0002007335329583	0.0149931437041308	-0.0031375349519437	7	125
1278	norm2	126	0.0641720087275118	0.0026986292337537	0.2083531546562829	0.0346108753343806	0.1464839411260441	0.0560505630240247	0.103083621631416	0.0479902690497686	0.0080705461511839	-0.001528571109514	0.0285381037426404	-0.0073055629847382	0.0019999192367036	-0.0011269868799916	7	126
1279	norm2	127	0.3565488375327752	0.0463878104122159	0.2697918416916073	0.1298472368277281	0.2157426237841949	0.1281090125485031	0.1749259529180661	0.0888024773306598	0.0079276222911111	0.0012410001857177	0.0042056579310272	-1.8421008126212612e-05	0.0002247605924562	-0.0003324336772099	7	127
1280	norm2	128	0.3705928447056285	0.0383088943027084	0.3120533435866602	0.1415607849424804	0.224401304396029	0.1276040442872832	0.116846653067149	0.05829437653232	0.0077436471939847	-0.0021684319216124	-1.2360730661242771e-08	-0.0018478539829287	0.0021417094488994	-0.0019795725853613	7	128
1281	norm2	129	0.3540370446877081	-0.0021864751126348	0.2523852436995858	0.0499584343858658	0.1936531155049041	0.0767423880942047	0.1756982877110267	0.0626034099038329	6.109160932687986e-08	-0.0028471857573557	5.3474768835215514e-08	-0.0028471856145002	0.001927060886518	-0.0028699670369609	7	129
1282	norm2	130	0.3541275195456198	0.0208103184769423	0.2640963280824249	0.0914983569125966	0.1759967612512319	0.0901863888336319	0.1213709616859968	0.0676571632443031	1.31890636190235e-08	-0.0001371328717374	5.626283883231053e-09	-0.000137133846858	1.8734712670109843e-09	-0.0001371345626823	7	130
1283	norm2	131	0.3645372843526412	0.0276070096934996	0.2921510628282902	0.1636397292153392	0.1995415930550421	0.1318056413312888	0.1082178346800778	0.0760937454056565	0.0079230797781707	-0.0017482938553274	0.0041010323449967	-0.000674000727773	0.0145304865751236	-0.0014456452186437	7	131
1284	norm2	132	0.3564706262255944	0.0174512751014003	0.2924992646055654	0.1438604565111444	0.2430993322833317	0.1525365693556547	0.2112966821446037	0.1292655622238834	-1.8285347902491367e-08	-2.289595022286761e-05	-2.6681544529338908e-08	-2.289561442170296e-05	-3.0258782368619563e-08	-2.28938945736612e-05	7	132
1285	norm2	133	0.3993869943088098	0.0807073699201466	0.4125175112822015	0.2590998468971148	0.3639006248406108	0.2104280887937202	0.2593690081889338	0.159236918333371	0.0078402207048976	-0.0007613255591487	0.004052591734704	-0.0009882832060328	0.0020793179391397	-0.0007582484127872	7	133
1286	norm2	134	0.4165173053942259	0.1240116320605398	0.4936671371564805	0.3746579648377074	0.40895392281372	0.3496733350896398	0.3212115159178038	0.3086569676046075	1.0975858333317491e-08	-0.0003090357446868	0.0042094751715373	-0.0003562388893871	0.0020392453191098	-0.0001201008605966	7	134
1287	norm2	135	0.375335221428399	0.0521107229542074	0.3162032798801192	0.1943209896702237	0.2106597377624518	0.1500637122354369	0.1124060923205214	0.0646528639504034	-1.04840680581475e-08	-0.0001180531506195	-1.8768133047686323e-08	-0.0001180526436754	-2.2632782981091282e-08	-0.0001180531386235	7	135
1288	norm2	136	0.3765172402902385	0.0564770971472086	0.3252466682760857	0.1679916593377723	0.2492802179906581	0.1550037668488456	0.1499180705109737	0.1030276797898777	0.0078900143305232	-0.0005936272426978	0.0042191493807973	-0.0006438505636552	0.0020740450526508	-0.0008357408217063	7	136
1289	norm2	137	0.0630325647528788	0.0032071191641761	0.0758002557807828	0.0153506221237728	0.1055604300920439	-0.0047555976959896	0.0187044516410177	0.0048421005894204	0.0078158932211014	-0.0009751356257561	0.0040186424953668	-0.001555867826684	-1.595807486154399e-08	-0.0018339399833415	7	137
1290	norm2	138	0.0645188768602751	0.0025240876542578	0.2126321652018148	0.0202496917815615	0.1560960714543211	0.0515069592009752	0.1103033872175818	0.0473843250583705	2.0627983876586597e-08	-0.0040609972359924	0.0039914515223565	-0.0033921162978325	0.0020575705734864	-0.0033918238880623	7	138
1291	norm2	139	0.4102802935601503	0.0794798303381749	0.3985498232322768	0.2482072173174503	0.2288054966315037	0.121362355067928	0.0929775337030874	0.0688021437841523	2.9875008911162126e-08	-0.0001453012328269	2.1962123786245513e-08	-0.0001453022374919	0.0021395854588235	-0.0005569681026662	7	139
1292	norm2	140	1.0647562120880141e-07	-0.0009650952166444	-5.7921436535934845e-09	-0.0009650946213441	-1.3356626249461101e-08	-0.0009650948247739	0.0019641175405588	-0.0005152014032294	-5.778927114619137e-09	-0.000965095383669	-1.2457253673048284e-08	-0.0009650961677705	0.0020367103572322	-0.0013793023845745	7	140
1293	norm2	141	1.0	1.0	1.0	1.0	1.0	1.0	1.0	1.0	1.0	1.0	1.0	1.0	1.0	1.0	7	141
1294	norm2	142	0.383259213255313	0.0454641058452264	0.3350891547547237	0.2051403581711949	0.2982410804105758	0.2156970233399197	0.2089811691387265	0.1739852861386474	3.942325244032929e-08	-0.0010927225674597	0.003918434324233	-0.0019694468269619	0.0002266747383781	-0.0011869204915608	7	142
1295	norm2	143	0.3808102196090477	0.0355229037768617	0.3277424654986646	0.174053342578791	0.2126616742563331	0.1165182754736789	0.0800744074625048	0.0054710378991242	0.0082408838216893	-0.0107820491412049	0.0004502689174781	-0.0110556673246213	0.002044378505255	-0.0108214982598231	7	143
1296	norm2	144	0.3872251121842404	0.0628985436602372	0.361526854853766	0.2432641712477552	0.2286330646095929	0.1732423003583275	0.1219239181838998	0.0986713676385052	0.0008978131554414	-0.0009168048232632	0.0039467307772209	-0.0010122581560803	0.001977084821504	-0.0009951782178845	7	144
1297	norm2	145	0.3963296173754309	0.1056237877312397	0.4689954636228781	0.3119096580389858	0.3456903973995718	0.2536621103761667	0.1978280900039588	0.1464969511474869	2.74028982838459e-08	-0.0035512072748737	0.0038641087770674	-0.0031434171491848	1.5555516097442993e-08	-0.0035512070742065	7	145
1298	norm2	146	0.4013288958498332	0.0989587831921189	0.4106983744254704	0.2945991624820168	0.2521771316549624	0.1958330706866999	0.1080224835161052	0.0924379126154713	0.0001009583771945	-0.0009485861720344	-8.285570007871002e-10	-0.0009633766093768	-4.536671704968853e-09	-0.0009633767777614	7	146
1299	norm2	147	0.3659938735717774	0.065015979700635	0.3051985373215095	0.1899303955672243	0.2361833583360871	0.183078623262325	0.1754119263156051	0.1450200447819268	0.0008896837616023	-0.0001272533516158	9.906783948743224e-09	-0.0002565497284756	5.573512984469175e-09	-0.0002565509254293	7	147
1300	norm2	148	0.3941922044559094	0.0688850906133649	0.3787612097684851	0.2365321639716956	0.3210249986850468	0.2230777971722479	0.2314262128388429	0.1839948647687779	0.0079293406545937	-0.0014212562467146	4.555404309325439e-08	-6.250734392265755e-05	0.0019266215916272	-9.660963417634784e-05	7	148
1301	norm2	149	0.4121277888744499	0.1073133226890612	0.5102935051876493	0.3150412879974249	0.4533443027715256	0.3330368758405605	0.3803345594891317	0.306292650767127	0.0077112669822517	0.000297990228525	0.0041973419249644	-0.0008882657525106	0.0019349030442117	-0.000572559901627	7	149
1302	norm2	150	0.371934454357958	0.0431247014967199	0.3272022105820392	0.191986408616352	0.2951945619590291	0.1834460960237391	0.2174762647362511	0.16532737843987	4.305754230937709e-08	-0.001586379558397	3.4822803418599335e-08	-0.0015863789527545	3.037868112620856e-08	-0.0015863784710248	7	150
1303	norm2	151	0.3753918408425226	0.0614778605559671	0.3250448017242484	0.1901577231313783	0.1572604979700207	0.0751422588136295	0.0748705660413677	0.0168295218791951	-1.5079172799303823e-08	-0.0003411268734521	0.0039022396523558	0.00047852802985	0.0139385987889415	0.0007520279039506	7	151
1304	norm2	152	0.3822641463675202	0.0582315983918604	0.3337633840666891	0.2079041946036161	0.2271273728249141	0.1659237326845231	0.1136002940922338	0.0954655046499955	0.0076365590614844	-0.0006345392439575	0.0042616375697908	-0.0008583147629945	0.0019709788257327	-0.0003004432581501	7	152
1305	norm2	153	0.3587227094503291	0.0197913889203623	0.2595457679226686	0.088231352792351	0.1757250075268173	0.0820440093574592	0.1081776865822162	0.0547266936732945	1.5606724690364615e-08	-0.0034799616860463	8.168779319639441e-09	-0.0034799616705805	4.063978154000836e-09	-0.0034799604354618	7	153
1306	norm2	154	0.3601232777973716	0.0315758407526203	0.2710478306442428	0.1250862196880148	0.17689345824885	0.0837218838931724	0.0896337831452382	0.0355563122336495	2.29083698677357e-08	-0.0062184783301666	1.4505546985787989e-08	-0.0062184773929538	0.014178336899866	-0.005224621322351	7	154
1307	norm2	155	0.3737996829191785	0.0294327871274645	0.3095715881674573	0.1051226949941016	0.2365546783673126	0.1052203171925937	0.1955049131993976	0.0903206729371247	0.0077896377069376	-0.0002878361443161	0.0039592225951826	-0.0008310206052881	-3.0912370441171792e-09	-0.0005661652056025	7	155
1308	norm2	156	0.3839423074261309	0.0673149739585728	0.3468835179991024	0.1860278393281333	0.2892724405095918	0.1589867328082125	0.2109578837317391	0.1437572695755875	7.777020583077388e-09	-0.0004630962492311	-3.1022628910193356e-10	-0.0004630973924393	-4.6143000531628794e-09	-0.0004630989055369	7	156
1309	norm2	157	0.3640073430851211	0.0261620040986063	0.2807479131821463	0.0988335486351235	0.186651133159627	0.0937728273496095	0.0974300814865095	0.0399341709558779	-1.905424373838116e-08	-0.0004651956780035	0.0038921675566793	-0.0004052446688487	0.0019751791146558	-0.0009709626750067	7	157
1310	norm2	158	0.3914816988350813	0.0799234461388415	0.3722865849198855	0.2587788758614174	0.3404410004750405	0.2619053567566396	0.2474190707316221	0.198878253586776	0.0083059732007172	0.0003831158901758	0.0041695712732868	0.0004464631769736	6.521430173656029e-09	-3.5537810028074546e-08	7	158
1311	norm2	159	0.0608875387088287	0.0021755681831889	0.0696077714418148	0.0262403699506896	0.1120252366383105	0.0274550559497886	0.069127201434626	0.0210074901444162	3.929032643679165e-08	-5.0663590533739367e-05	3.1335316785785494e-08	-5.066228364336567e-05	2.7116467071763853e-08	-5.0662117386135463e-05	7	159
1312	norm2	160	0.3782424773722982	0.0496501879472109	0.3422976109438174	0.2076548606895391	0.2158408314780033	0.150736355083655	0.1188296878966314	0.0791496107322942	0.0542597884826009	-0.0072500752749784	0.0280701626987553	-0.0013627354487011	0.0163934506514307	0.0010525069574116	7	160
1313	norm2	161	0.3616487841933075	0.0417789501966695	0.2618063939482727	0.1531297313086242	0.2072052743395355	0.1441366156859841	0.1713110884557246	0.1196004950467058	0.0008994733408116	1.293419823555908e-05	0.0039628417997203	0.0004704200443448	5.631978550191263e-09	-5.038782004063158e-05	7	161
1314	norm2	162	2.2455536741183837e-07	0.0	1.099938005122425e-07	0.0	1.0220683599460045e-07	0.0	9.824425128979186e-08	0.0	1.1016828072030195e-07	0.0	1.0280560824860174e-07	0.0	9.892466690253344e-08	0.0	7	162
1315	norm2	163	0.3786832533258589	0.0596458601881031	0.3642617364028973	0.204161088450459	0.3327928896418238	0.2147820498578194	0.2836007060383213	0.2115741970002771	0.0077527836646444	0.0005397792089497	0.0041030148562889	0.0003450660995286	0.0020199263536374	0.0001173575363824	7	163
1316	norm2	164	0.382726927721164	0.0424472225026767	0.3381877526720668	0.1978932408176253	0.3092988207525927	0.1888315633004478	0.2385911766870992	0.175838936935638	2.4614243976373015e-08	-0.0029521939870791	1.6870791652578987e-08	-0.0029521946011255	0.0020090327472604	-0.0032821603687724	7	164
1317	norm2	165	0.3924224583900201	0.0799959757026456	0.3766044156887308	0.242927144385792	0.317434278608416	0.1965351649609413	0.1347016987138166	0.1015396466290549	2.29852125110952e-08	-0.0008083097279343	1.5305380407504288e-08	-0.0008083095398196	0.0019731603203368	-0.0006787663499774	7	165
1318	norm2	166	0.8327504108387428	0.1761375942298286	0.5886472431023785	0.4847175748161696	0.5258780609531755	0.475534637832034	0.4596817030029091	0.4410617721004739	0.0077378054691987	-0.000608816734094	0.0039464938193146	-0.0003418281787033	-4.061032399249598e-09	-0.0002584229637614	7	166
1319	norm2	167	0.419569913664814	0.1333062931128451	0.5239440127922541	0.407755786615451	0.4662662272890712	0.4070835938257031	0.3758184381693148	0.3640943782205831	0.0008917941861558	-0.0014549691578575	-2.5276666981710605e-08	-0.0014488823076903	-2.9256413514033852e-08	-0.0014488831899013	7	167
1320	norm2	168	0.3955709620269855	0.0873368561862749	0.4113714124967038	0.2902743173887196	0.354223741980378	0.2886020225755239	0.2652501924287896	0.2283244773359476	0.0077793969280269	-0.0009727889426982	0.0039779066408344	-1.956282601889292e-05	0.0020500373132014	-0.0002824002748975	7	168
1321	norm2	169	0.3955155013478236	0.074869028364581	0.3785328178153891	0.2212141850135159	0.240239350747259	0.1515293823168737	0.1429721246201233	0.0941182621677017	0.000894132545493	0.0001331507352193	0.0041058416825465	0.0008720818678079	0.0140895042966505	0.0004813277475057	7	169
1322	norm2	170	0.3745001839779731	0.0420556078169482	0.2910078163324288	0.1588716209328061	0.1832004987750304	0.1268306605316398	0.0872146993562443	0.0718131188629894	0.0553817125485665	-0.0097925566998009	0.0284853427006888	-0.003781475222359	0.0021119192958212	-0.0027999872576189	7	170
1323	norm2	171	0.3909788909685275	0.0997181514070612	0.3784795311921017	0.3029551404154738	0.2976018302064335	0.2526361393965067	0.1503722106429278	0.1375797434854502	0.0081492804895544	-0.0004803244520228	0.0279160983554193	-0.0056922756381618	0.0139400424799898	-0.0047646455236594	7	171
1324	norm2	172	0.4091007038897853	0.0983425091754804	0.4952438077813658	0.3615447420452773	0.3956617231728361	0.2978813235533738	0.2688582613272517	0.223466179342053	0.0008904199542469	-0.0050558225005707	1.0082900958607866e-08	-0.0049926871541741	0.0020058380227225	-0.0047016728782638	7	172
1325	norm2	173	0.3984281586484878	0.0980806802380278	0.4121930422670903	0.3103307831587273	0.389669755293772	0.3355094031697578	0.3116885950382665	0.2908364551146313	2.1597664212613665e-08	-0.0014986751323502	1.3741077498075072e-08	-0.0014986759006268	9.350435425936611e-09	-0.001498676999768	7	173
1326	norm2	174	0.8259720260500159	0.1211529990588774	0.588859734527581	0.4271031545269196	0.512000864622532	0.4349352656327586	0.4322085206079353	0.3742976936654674	0.0008973853989493	-0.0016180147810354	1.2136866733847285e-08	-0.0016741380503155	8.13796330323413e-09	-0.0016741376853042	7	174
1327	norm2	175	0.4195163834826829	0.0929731751062784	0.5065928226306078	0.3677750354034609	0.4432806362264241	0.3650482057180714	0.350321297392325	0.3194103613377811	5.8549741721591886e-09	-0.0023188048830025	0.0040823890786392	-0.0025203962262649	0.0153995843552644	-0.0033524679298895	7	175
1328	norm2	176	0.3489110995848115	0.0141642888130784	0.2205484359500477	0.0815148934826566	0.1378113989705777	0.0679273809976496	0.0764674718885334	0.0458741034794109	0.0079457827087523	-0.0009673339728255	-1.062638665949578e-08	-0.000101220832416	0.0019901059343772	-0.000516631902437	7	176
1329	norm2	177	0.3924126112739889	0.0616882270881202	0.3820867886057193	0.2152977372611709	0.3199449175849634	0.1403894112125056	0.1947241804116607	0.1326839988734762	0.0080183594389946	-0.0053269984223609	0.0294556834703115	-0.0176173858816923	0.0160975194317576	-0.0089459504916078	7	177
1330	norm2	178	0.3671789639565245	0.0547323005524105	0.2905801776350876	0.1552552923649092	0.2314419150101337	0.1640237152563888	0.2067987053826904	0.144286442693767	0.0085784008992114	0.0001524623828296	0.0041639025445942	7.485227509484993e-06	0.0021264946753503	-0.0004439568491001	7	178
1331	norm2	179	0.3785297868466494	0.0561530193689483	0.3113972215966656	0.1374360658531762	0.2519751346147615	0.1410499650789107	0.1945320286858639	0.1018255867334799	4.67907360635067e-08	-0.0012005623786675	3.8487521614172244e-08	-0.0012005625245912	0.002064042664812	-0.0010133055967851	7	179
1332	norm2	180	0.3983192410137771	0.0718003389184174	0.388902581703313	0.2240945153298598	0.3093620423673267	0.1825540527302608	0.116782570601775	0.0818152931063631	-1.2507703983644092e-08	-1.602663924837877e-05	-2.0622956453664187e-08	-1.602629360153429e-05	0.0019663416670153	-4.330424350484918e-05	7	180
1333	norm2	181	0.0594310412253062	9.312694339547178e-05	0.0608023398576855	0.0053261994608572	0.0380844539587466	0.0063478670899924	0.0236244572111155	0.0046527574695952	1.9850582733127453e-08	-0.0001611662010763	1.19925687158684e-08	-0.0001611665869993	0.0019529685998349	-6.516315427917974e-06	7	181
1334	norm2	182	0.0605327701240038	0.0017607401121423	0.0791250285095971	0.0306116951169379	0.1106491699604329	0.039774039150654	0.0567299176383504	0.0256774322005477	4.3301915164661864e-08	-0.0014220729133487	3.4719150887596584e-08	-0.0014220712252048	3.135132409237684e-08	-0.0014220715302744	7	182
1335	norm2	183	0.0594382299380212	0.0056304331696969	0.1956046109833114	0.0506343637848836	0.1255965391933785	0.0510005530653345	0.0701010244494226	0.0417053794316409	3.0191391831024816e-08	-1.055220920420652e-06	2.1887728740566104e-08	-1.0560724226227336e-06	1.7687484588080338e-08	-1.0571542015114233e-06	7	183
1336	norm2	184	0.3723894672462864	0.0652780902983831	0.3219701038554433	0.1612220047668439	0.2419857092557514	0.1673539961194012	0.1954607898955268	0.1459712865264741	0.0001010596217445	-0.000393975260841	0.0038968701869024	-0.0008982678995403	0.002095812116556	-0.000898565278361	7	184
1337	norm2	185	0.3697036271498117	0.0248025822465886	0.3003054632364725	0.1020901212485453	0.2347086288343922	0.1172681312377819	0.1995018133544481	0.0983554215395345	0.0081792307516523	-0.0043414550878149	-2.0307642900618816e-08	-0.0050873324673914	-2.500186280229855e-08	-0.0050873328518448	7	185
1338	norm2	186	0.3712858131290206	0.0491095250444026	0.3009335446035116	0.185019790046471	0.1705632759258138	0.1034609995374623	0.0718461271739929	0.0541155780686348	0.0080564805590774	-0.0009669232908993	0.0042010714679359	-0.0012703167581133	0.015557261204164	-0.0068041484099548	7	186
1339	norm2	187	0.3625346351634052	0.0294320236419177	0.2748550196151799	0.1383916280137541	0.1765618788384449	0.1078291917709708	0.0945716054226292	0.0713115547017231	7.967101312011948e-09	-0.0002395714942742	2.5127266933822057e-10	-0.0002395707300679	0.0002253848011217	-0.0001829114687883	7	187
1340	norm2	188	0.3991849628129821	0.0750876373451643	0.4133238112506355	0.2860321740078543	0.3647160678851562	0.2752882779806811	0.2012850738903462	0.1780181844848785	1.4094956091170731e-08	-0.0007704128688541	7.005850566343952e-09	-0.0007704132611576	0.0002246874681237	-0.0007607306784922	7	188
1341	norm2	189	0.4077375067478388	0.1032706074945	0.478141197844341	0.3329840142927882	0.3158930335946244	0.2339003578308141	0.1707053402523253	0.1313451784408029	0.0077815891559486	-0.0048122025507149	0.0042321593153918	-0.0054358383145747	0.0020527467376039	-0.0048329097630355	7	189
1342	norm2	190	0.3738289257230258	0.0361080514467769	0.3063345746765384	0.1603201325265169	0.1572940209386549	0.077740113000173	0.0879151801229102	0.052291486727378	1.2485347977708729e-08	-0.0009979351325348	0.0040986983764744	-0.0007935849009568	0.0141817444107765	-0.0013767439886684	7	190
1343	norm2	191	0.3805185180361178	0.0711107261253379	0.3422930199421912	0.2161816272681695	0.2788035180954827	0.1482255847947982	0.1650005063061547	0.0780555677537115	1.3499512618864172e-08	-0.0058680504832979	5.216263643248453e-09	-0.0058680505801367	8.970105769279256e-10	-0.0058680511273023	7	191
1344	norm2	192	0.371367163553693	0.0649405996298404	0.3170135554258599	0.2349532310031926	0.223030297548587	0.1830817871461953	0.1478500207201804	0.1273864417717158	9.284696345090993e-09	-0.0009457961414462	1.156752249542592e-09	-0.0009457959670364	-2.559524814316205e-09	-0.0009457955519673	7	192
1345	norm2	193	0.4168782207452699	0.0842849581442066	0.4938053511730271	0.2900894768014735	0.4111013110996746	0.3111979882743444	0.3418808486028594	0.251561619082959	0.0079370622223237	0.0004829365825678	0.0038524998437591	0.0002117187529018	0.0019490715321107	-3.4129009747196903e-05	7	193
1346	norm2	194	0.3582130931341326	0.00752621002729	0.2490828762235521	0.1064461798229142	0.1797789698771993	0.1033457600305475	0.1213115029077153	0.0427377597950142	-1.4340685972058509e-08	-0.0003037617824948	-2.223163542147688e-08	-0.0003037612342216	0.0019608877560775	-9.94606209903104e-06	7	194
1347	norm2	195	0.3651470776167379	0.0116525371134679	0.2813502669620332	0.1296631707984675	0.1874936953078652	0.1138532870854184	0.0866155406665881	0.0617455837695737	4.2609169859098024e-08	-0.0003975199042896	0.0040516823435987	-0.0006642366699669	0.0002283959727692	-0.0004359793602835	7	195
1348	norm2	196	0.0601291982689388	-0.0025410253499389	0.063285834412764	0.0128498150382324	0.0406111429754563	0.0103329545913912	0.0591327496411284	-0.0149023786022559	-4.661217856138933e-09	-0.0067817039799114	-1.2210643829391188e-08	-0.0067817047070981	0.001980006682606	-0.0066180444163845	7	196
1349	norm2	197	0.3560508238473853	0.0252294734691523	0.2562551354114767	0.1173300681378283	0.1369856269144795	0.0473235702038492	0.0717417226022283	0.025787183732903	2.37580899398182e-09	-1.8120609199145932e-05	-4.336825121242782e-09	-1.8120452335734782e-05	-8.346756175114933e-09	-1.812013942448232e-05	7	197
1350	norm2	198	0.3886641484328912	0.0663103391295225	0.3533123985383548	0.2000896746200344	0.2677561333081668	0.1738212356822717	0.2110841606419324	0.1464286441448861	0.0008958284949373	-0.0012048282607335	0.0004510804469043	-0.0012692277244608	9.332431161190868e-09	-0.0013155657523853	7	198
1351	norm2	199	0.3869654855273495	0.0632168838290566	0.3656014190301185	0.2045992334038664	0.3318130381836545	0.2018924062164172	0.2695560824304227	0.1729188209218161	0.0081137876135209	-0.0002916889053374	0.0276056902487559	-0.0074674224086259	0.0019727463427059	-0.0005241706745628	7	199
1352	norm2	200	0.3642497284660115	0.0451222067277187	0.2837006656119181	0.1500379632622983	0.2231611862522378	0.1679814784742325	0.193872052462324	0.154026093666334	4.647977336347253e-08	-2.2434148645444907e-06	0.0041601741491205	-0.0003865348235683	3.3539260479997786e-08	-2.2448756527015945e-06	7	200
[truncated: 19,743 more rows]
